# Supplementary material for: Flexible neural population dynamics govern the speed and stability of sensory encoding in mouse visual cortex
Source: Nat Commun. 2024 Jul 30;15:6415. doi: 10.1038/s41467-024-50563-y (PMC11289260; doi:10.1038/s41467-024-50563-y)
Supplement: Supplementary file 8 — Source Data [file 41467_2024_50563_MOESM8_ESM.zip]

Archive with 72 entries (72 files):
- CorrelationsStats.html
- F1ci.xls
- F1cii.xls
- F1d_run.xls
- F1d_stat.xls
- F1e_run.xls
- F1e_stat.xls
- F1g_ii_runVals.xls
- F1g_ii_statVals.xls
- F1g_i_runVals.xls
- F1g_i_statVals.xls
- F1h_ii_stat_run_vals.xls
- F2bi.xls
- F2c.xls
- F2d.xls
- F2e.xls
- F2f.xls
- F2g.xls
- F2h.xls
- F3a.xls
- F3b.xls
- F3d.xls
- F3e.xls
- F4a.xls
- F4b_diff_noise.xls
- F4b_diff_signal.xls
- F4b_run_noise.xls
- F4b_run_signal.xls
- F4b_stat_noise.xls
- F4b_stat_signal.xls
- F4c.xls
- F4d_run.xls
- F4d_stat.xls
- F4e.xls
- F4e_inset.xls
- F5d.xls
- F5e_directDistance.xls
- F5e_distanceTravelled.xls
- F5f.xls
- F5g_directDistance.xls
- F5g_distanceTravelled.xls
- F5h_acc.xls
- F5h_accSpecPower.xls
- F5h_speed.xls
- F5i.xls
- F5j.xls
- F6c.xls
- F6d.xls
- F6e.xls
- GenericInfo.html
- S10a.xls
- S10b_acc.xls
- S10b_speed.xls
- S10c_averages.xls
- S10c_locomotion_allTrials.xls
- S10c_stationary_allTrials.xls
- S10d_averages.xls
- S10d_locomotion_allTrials.xls
- S10d_stationary_allTrials.xls
- S10e.xls
- S11.xls
- S6.xls
- S7a.xls
- S7b.xls
- S7c.xls
- S8a.xls
- S8b.xls
- S8c.xls
- S9.xls
- SingleNeuronRespsStats_And_S1_S2_S3_S5.html
- TrajectoriesStats.html
- TuningStats.html
