# Supplementary material for: Flexible neural population dynamics govern the speed and stability of sensory encoding in mouse visual cortex
Source: Nat Commun. 2024 Jul 30;15:6415. doi: 10.1038/s41467-024-50563-y (PMC11289260; doi:10.1038/s41467-024-50563-y)
Supplement: Supplementary file 8 — Source Data [file 41467_2024_50563_MOESM8_ESM.zip › F1ci.xls]

## Sheet: Sheet1
Stationary	1.5257	1.64202	1.77141	1.91789	2.01446	2.11429	2.17888	2.21605	2.29197	2.31837	2.34026	2.31675	2.28167	2.23069	2.19359	2.12363	2.04344	1.93344	1.82515	1.77225	2.03092	3.03757	4.78828	7.46444	11.2841	16.1712	22.0947	28.4774	34.7527	39.8908	43.6853	45.7782	46.1604	45.4498	44.2728	43.0003	42.1382	41.7195	41.4583	41.5645	41.6674	41.473	40.8369	39.7773	38.6163	37.4068	36.5208	35.7057	35.1493
Locomotion	2.21035	2.46311	2.76294	3.02807	3.23399	3.37357	3.42472	3.37058	3.20347	2.96548	2.64981	2.26567	1.88955	1.54517	1.28745	1.08527	0.969839	0.862326	0.833971	0.814947	1.04245	1.80789	3.27869	5.79916	9.3186	14.1216	20.0646	26.7281	33.5797	39.7039	44.2747	46.7175	46.7416	44.4417	40.2105	34.7623	28.7664	22.7754	17.3233	12.8204	9.43565	7.33296	6.10061	5.62711	5.68971	5.97871	6.47353	6.98632	7.33969
[truncated: 151 more columns]
