# Supplementary material for: Flexible neural population dynamics govern the speed and stability of sensory encoding in mouse visual cortex
Source: Nat Commun. 2024 Jul 30;15:6415. doi: 10.1038/s41467-024-50563-y (PMC11289260; doi:10.1038/s41467-024-50563-y)
Supplement: Supplementary file 8 — Source Data [file 41467_2024_50563_MOESM8_ESM.zip › F1cii.xls]

## Sheet: Sheet1
Stationary	12.3274	12.3882	12.4186	12.4434	12.3786	12.3705	12.3096	12.3479	12.3677	12.388	12.378	12.2665	12.1538	12.0414	11.9216	11.7192	11.6033	11.6093	11.73	11.8781	12.5378	13.3531	14.4853	15.9287	17.7796	19.9981	22.3409	24.5175	26.4722	27.8414	28.6778	28.8619	28.6791	28.2913	27.8805	27.7559	27.6886	27.7377	28.0519	28.4001	28.8877	29.1547	29.4007	29.6612	29.8661	29.7652	29.765	29.4451	29.1497
Locomotion	10.3713	10.5142	10.5219	10.5227	10.5201	10.4776	10.4639	10.4226	10.3878	10.3929	10.3807	10.3625	10.2318	10.2108	9.99862	9.81086	9.61228	9.44288	9.26635	9.32591	9.54095	10.3012	11.5694	13.36	15.7405	18.8865	22.5575	26.6366	30.6713	34.2989	36.9842	38.5577	38.7241	37.8526	35.9329	33.3973	30.5757	27.6827	24.7671	22.3039	20.166	18.5505	17.1208	16.0524	15.3467	14.8225	14.4731	14.2614	14.2994
[truncated: 151 more columns]
