# Supplementary material for: Flexible neural population dynamics govern the speed and stability of sensory encoding in mouse visual cortex
Source: Nat Commun. 2024 Jul 30;15:6415. doi: 10.1038/s41467-024-50563-y (PMC11289260; doi:10.1038/s41467-024-50563-y)
Supplement: Supplementary file 8 — Source Data [file 41467_2024_50563_MOESM8_ESM.zip › F1d_run.xls]

## Sheet: Sheet1
0.502695	0.499348	0.49851	0.49681	0.49594	0.493114	0.492303	0.49026	0.488625	0.487403	0.487274	0.488474	0.495557	0.504605	0.514715	0.52308	0.529146	0.527553	0.521013	0.505053	0.48389	0.456305	0.425109	0.385683	0.34242	0.294623	0.245303	0.196709	0.152046	0.112076	0.0787557	0.0525232	0.0329368	0.0185853	0.0104433	0.00428543	0.0015381	0	0.000133473	0.000429361	0.00190072	0.00398108	0.00747547	0.0111516	0.0151027	0.0188412	0.0218294	0.0236099	0.023916	0.0227284
0.460827	0.461701	0.460937	0.459687	0.460066	0.455655	0.452549	0.446804	0.44045	0.431915	0.421907	0.41096	0.402305	0.395304	0.392966	0.391575	0.394764	0.401359	0.409329	0.414963	0.416536	0.408597	0.395575	0.369967	0.336808	0.294952	0.248574	0.200032	0.14995	0.10594	0.0663178	0.0360673	0.0170051	0.00550568	0	0.00150723	0.00642015	0.0123067	0.0197707	0.0260931	0.0302427	0.0321443	0.0318816	0.0289228	0.0238562	0.019384	0.0144405	0.010727	0.00809521	0.00540847
0.625102	0.619924	0.61406	0.606273	0.598064	0.592691	0.585816	0.582401	0.580289	0.579621	0.581616	0.582683	0.58489	0.584887	0.584274	0.578566	0.573786	0.563045	0.550363	0.531299	0.507402	0.477488	0.44169	0.404808	0.362378	0.317535	0.269511	0.220232	0.17103	0.126701	0.0889923	0.0583697	0.0367832	0.0196083	0.00924868	0.00312372	0.000933968	0	0	0	0	0	0.000466984	0.000861384	0.00146433	0.00229418	0.00331257	0.00440807	0.00540605	0.00657724
0.572897	0.573355	0.574143	0.571489	0.570369	0.562741	0.558824	0.556128	0.560591	0.571541	0.590955	0.606055	0.631288	0.6434	0.651412	0.653299	0.645073	0.636984	0.630429	0.630852	0.634476	0.643364	0.658686	0.67228	0.685584	0.68853	0.675462	0.651542	0.614083	0.558552	0.503236	0.44935	0.403363	0.369836	0.338068	0.312794	0.28976	0.278188	0.269479	0.271857	0.27557	0.281756	0.28872	0.292576	0.285801	0.277076	0.268145	0.252328	0.236842	0.215226
0.592377	0.550606	0.511909	0.46585	0.425787	0.396341	0.373102	0.360202	0.366965	0.373146	0.390405	0.400974	0.422474	0.446635	0.469944	0.491938	0.50875	0.507216	0.503548	0.477907	0.4503	0.423875	0.397023	0.386853	0.374717	0.356757	0.338996	0.311858	0.279023	0.239718	0.189682	0.144946	0.107312	0.0786895	0.057161	0.0357202	0.0312853	0.029488	0.0189793	0.0145959	0.00466511	0.000757009	0	0.00985389	0.0341743	0.0684941	0.1072	0.1475	0.173374	0.192588
0.600354	0.6087	0.618819	0.625872	0.64041	0.65392	0.671983	0.689098	0.706044	0.719199	0.720219	0.716348	0.706697	0.691826	0.67484	0.654091	0.637893	0.629438	0.625374	0.62954	0.645734	0.66224	0.682578	0.698968	0.71449	0.717917	0.706864	0.681105	0.636448	0.574651	0.505517	0.434634	0.368747	0.306138	0.253959	0.20769	0.170013	0.138919	0.115677	0.098334	0.083901	0.0709643	0.0629368	0.0579195	0.0526162	0.0488562	0.0452294	0.0403398	0.0366551	0.0348549
0.805012	0.801331	0.79945	0.801632	0.795671	0.790185	0.780307	0.770011	0.76138	0.751282	0.73776	0.723553	0.705851	0.685026	0.664242	0.646247	0.629164	0.621993	0.617918	0.615764	0.612878	0.622873	0.632286	0.645687	0.656525	0.662649	0.660664	0.652221	0.624164	0.586318	0.535038	0.476033	0.412236	0.351415	0.291979	0.246381	0.207991	0.18048	0.159046	0.144589	0.136175	0.129301	0.121478	0.117515	0.109772	0.105978	0.101657	0.099036	0.0952153	0.091165
0.45348	0.46549	0.484521	0.499842	0.511147	0.523282	0.538453	0.556216	0.573166	0.594074	0.621413	0.650251	0.680521	0.714761	0.743349	0.760097	0.765741	0.762151	0.74997	0.731338	0.713199	0.702831	0.695082	0.689718	0.68258	0.66892	0.637631	0.583868	0.513693	0.430347	0.342164	0.256557	0.18151	0.120826	0.0735415	0.0403573	0.0184401	0.00944393	0.00336629	0.00118341	0	0	0	0	0	0	0	0	0	0
0.693534	0.699521	0.697613	0.692404	0.68495	0.673189	0.654549	0.637858	0.617755	0.60104	0.584413	0.589955	0.590898	0.607394	0.623103	0.641942	0.655018	0.65427	0.639815	0.647191	0.6464	0.66407	0.700069	0.759994	0.825111	0.893333	0.955794	0.993992	1	0.974156	0.913096	0.829874	0.732639	0.636844	0.552812	0.47861	0.399709	0.35039	0.300084	0.258822	0.219917	0.1936	0.171244	0.150673	0.134408	0.120951	0.112783	0.108192	0.101162	0.0962984
0.39994	0.401362	0.403192	0.401705	0.398306	0.394435	0.389071	0.383847	0.380293	0.378604	0.378211	0.376751	0.37776	0.379873	0.38258	0.382781	0.383724	0.382226	0.378667	0.371642	0.363693	0.350854	0.332295	0.308513	0.278037	0.242031	0.203519	0.165728	0.130075	0.0981031	0.0706946	0.04916	0.0326903	0.0203737	0.0132111	0.00815826	0.0054113	0.00377422	0.00379141	0.00398267	0.00441647	0.00499176	0.00519972	0.00499176	0.00441647	0.00360117	0.0027062	0.00187423	0.00119628	0.000703706
0.485009	0.48222	0.48068	0.4807	0.480066	0.479133	0.478429	0.476085	0.470401	0.460366	0.445724	0.42944	0.411974	0.395414	0.383989	0.374932	0.373586	0.373661	0.377018	0.378422	0.374676	0.365581	0.348241	0.321494	0.287378	0.247955	0.205692	0.162454	0.122251	0.0875123	0.0587434	0.0357718	0.0213544	0.010971	0.00513009	0.00153386	0	0	0	0	0	0	0	0	0	0	0	0	0	0
0.436818	0.437545	0.438647	0.438045	0.437413	0.43578	0.431022	0.425958	0.420006	0.412728	0.409578	0.407489	0.407957	0.411364	0.415926	0.422229	0.427865	0.430697	0.429775	0.422715	0.409187	0.38732	0.358712	0.325275	0.28572	0.243521	0.200971	0.156991	0.119048	0.084629	0.0569834	0.0361253	0.0212622	0.0112495	0.00479912	0.0018351	0.000378795	0	0	0	0	0	0	0	0	0	0	0	0	0
0.746057	0.756676	0.76441	0.776694	0.784631	0.795805	0.811402	0.828694	0.851997	0.874903	0.886669	0.888707	0.880577	0.859337	0.826792	0.791797	0.752718	0.718567	0.693379	0.675521	0.666972	0.66671	0.670795	0.672905	0.672087	0.658643	0.633197	0.591781	0.53221	0.458091	0.378422	0.297394	0.220665	0.158169	0.107285	0.0706954	0.0516322	0.0413622	0.0428065	0.0475235	0.0553695	0.0617516	0.0650938	0.0647805	0.0593544	0.0503708	0.0381521	0.0245336	0.0135893	0.00505944
0.335072	0.344793	0.353524	0.37223	0.390452	0.409065	0.42366	0.428837	0.425265	0.402427	0.368605	0.32926	0.281797	0.240106	0.210355	0.188471	0.169936	0.158432	0.161569	0.164651	0.167305	0.178903	0.194735	0.218495	0.250243	0.271579	0.297727	0.315506	0.331634	0.347677	0.361175	0.369935	0.370035	0.369065	0.360728	0.347206	0.365034	0.38637	0.427723	0.492963	0.574534	0.648985	0.732837	0.786389	0.825646	0.834069	0.831016	0.822649	0.804554	0.777769
0.957129	0.943405	0.931571	0.919234	0.910356	0.89753	0.888631	0.886182	0.893172	0.909927	0.934709	0.964189	0.990573	1	0.997902	0.981174	0.945562	0.906705	0.862877	0.822055	0.787255	0.75328	0.720221	0.67976	0.631769	0.576183	0.513571	0.447719	0.376591	0.303672	0.234535	0.17014	0.118161	0.0784514	0.0469425	0.0305131	0.0222666	0.0198714	0.0246447	0.0355404	0.0474659	0.0587069	0.0672383	0.0713048	0.0700065	0.0636217	0.0535106	0.041644	0.0299812	0.0199634
0.992154	0.999118	1	0.98891	0.975278	0.951747	0.924271	0.893515	0.861022	0.826984	0.785845	0.743986	0.704534	0.655488	0.604297	0.562684	0.522102	0.488065	0.466835	0.455061	0.468132	0.490118	0.522125	0.551197	0.571609	0.578038	0.567652	0.533993	0.485625	0.424514	0.358019	0.289187	0.222417	0.168682	0.123931	0.0862983	0.0620966	0.0382718	0.0250752	0.0195016	0.0178322	0.0266627	0.0364941	0.0610053	0.0911071	0.128109	0.168315	0.208633	0.243841	0.268453
1	0.96571	0.931689	0.903747	0.881805	0.86441	0.843468	0.817097	0.780593	0.728289	0.659315	0.583985	0.504791	0.415205	0.327535	0.252077	0.200179	0.178248	0.177543	0.214697	0.268472	0.343081	0.436085	0.537133	0.623768	0.68487	0.720506	0.719481	0.685498	0.629103	0.574291	0.519085	0.471102	0.427373	0.383084	0.344191	0.304643	0.269831	0.236998	0.202305	0.176745	0.164029	0.158627	0.15235	0.151842	0.150083	0.151115	0.140437	0.133625	0.129533
1	0.987558	0.975455	0.970531	0.952837	0.93732	0.915915	0.893637	0.877742	0.858388	0.845034	0.838123	0.829629	0.820248	0.811732	0.819773	0.828047	0.841995	0.85306	0.856921	0.844293	0.830054	0.803987	0.777195	0.7478	0.712938	0.681008	0.644058	0.607792	0.574638	0.532779	0.488794	0.438908	0.388913	0.332086	0.286476	0.254044	0.232263	0.219584	0.214898	0.217885	0.223956	0.229694	0.229522	0.221388	0.199644	0.174223	0.146733	0.12426	0.108601
1	0.970311	0.942663	0.914695	0.887779	0.86868	0.855627	0.849227	0.852587	0.854158	0.849991	0.82701	0.792214	0.741162	0.690699	0.642651	0.601917	0.577214	0.562944	0.554446	0.548937	0.538733	0.516824	0.478741	0.429514	0.368605	0.308844	0.264263	0.231131	0.224762	0.230844	0.241798	0.25903	0.26668	0.270652	0.262938	0.24563	0.228258	0.211188	0.196248	0.195572	0.196568	0.199675	0.213635	0.230794	0.24994	0.272099	0.29111	0.305368	0.306889
0.993238	0.96607	0.932353	0.901017	0.862373	0.833405	0.802376	0.778091	0.770612	0.77571	0.79236	0.823989	0.848267	0.886413	0.920998	0.951097	0.974645	0.988268	0.993012	0.987046	0.96876	0.944585	0.898067	0.845883	0.775757	0.687352	0.596085	0.503322	0.412943	0.331891	0.258765	0.198808	0.14845	0.111662	0.0845539	0.060747	0.0449827	0.0290965	0.0158789	0.00733307	0.00113728	0	0.00266156	0.00747826	0.0179323	0.0324657	0.049524	0.0670931	0.0866675	0.10507
0.811897	0.780437	0.747508	0.707743	0.668679	0.628596	0.58771	0.551582	0.524811	0.500341	0.481858	0.467507	0.477529	0.494518	0.518031	0.549373	0.57717	0.604866	0.623724	0.647732	0.661029	0.687462	0.722201	0.776751	0.837492	0.901006	0.958595	0.995235	1	0.961959	0.891367	0.788212	0.665385	0.537215	0.413844	0.306358	0.212352	0.154703	0.10822	0.0833085	0.0661461	0.062446	0.0600074	0.0603929	0.0586173	0.0557049	0.0543229	0.0524575	0.0523523	0.053727
0.404625	0.389164	0.380491	0.368635	0.367149	0.370665	0.380736	0.397338	0.419305	0.4445	0.464988	0.48215	0.497819	0.509675	0.514885	0.519329	0.525778	0.527939	0.534417	0.532913	0.547537	0.570956	0.613072	0.676132	0.758699	0.848385	0.928709	0.983243	1	0.965769	0.888218	0.778846	0.651117	0.522214	0.410535	0.320437	0.257536	0.210784	0.183515	0.170491	0.161212	0.149239	0.134345	0.115789	0.0932024	0.0667537	0.0464239	0.0268811	0.0147423	0.0078675
0.56659	0.576992	0.584019	0.588915	0.598062	0.599312	0.597035	0.597912	0.599996	0.611961	0.625259	0.638298	0.644481	0.645949	0.631556	0.619715	0.602196	0.573116	0.546629	0.533951	0.52426	0.524269	0.559759	0.61734	0.686254	0.770932	0.858668	0.934219	0.989018	1	0.969787	0.89594	0.786972	0.660857	0.533297	0.417581	0.315369	0.247579	0.198727	0.15845	0.132279	0.117917	0.100196	0.0803946	0.0681915	0.0563741	0.0475603	0.0401998	0.0384849	0.0371491
0.290299	0.31662	0.347371	0.38375	0.415052	0.450863	0.476988	0.493902	0.50606	0.507257	0.510281	0.503687	0.497588	0.50053	0.507244	0.515932	0.525792	0.529409	0.532556	0.530653	0.531234	0.54124	0.55999	0.603629	0.670569	0.747015	0.837079	0.915378	0.976727	1	0.972254	0.90803	0.808516	0.683534	0.550025	0.426097	0.319502	0.230333	0.172505	0.137978	0.122962	0.123144	0.136094	0.148068	0.15643	0.157641	0.153075	0.141737	0.123452	0.105364
1	0.931161	0.868561	0.824321	0.793641	0.773888	0.774356	0.772152	0.771864	0.759803	0.753063	0.732389	0.722578	0.705665	0.707873	0.719531	0.735047	0.754831	0.761362	0.763985	0.745793	0.720199	0.690969	0.646225	0.601219	0.541786	0.471156	0.388216	0.313839	0.22922	0.161226	0.106285	0.0636682	0.0415954	0.02486	0.0141525	0.00421765	0.00611146	0.00293147	0	0.00359538	0.00593809	0.0141496	0.0259983	0.0425018	0.0626421	0.0860924	0.108466	0.123704	0.139976
0.315306	0.285007	0.26532	0.250114	0.248194	0.265068	0.308504	0.369539	0.443109	0.5247	0.603553	0.65673	0.694474	0.708834	0.701021	0.687653	0.665602	0.665513	0.669075	0.678106	0.691596	0.693851	0.67477	0.626731	0.561424	0.475525	0.381142	0.286831	0.211276	0.148868	0.109109	0.0962451	0.0953881	0.118272	0.145703	0.186628	0.248752	0.3223	0.40894	0.502631	0.601074	0.697134	0.786433	0.862432	0.92308	0.973304	0.994562	1	0.990949	0.979259
0.498771	0.494767	0.494906	0.501923	0.510386	0.527799	0.549694	0.571512	0.591115	0.596418	0.591996	0.588328	0.572092	0.559453	0.562152	0.566719	0.581216	0.590087	0.603917	0.607046	0.598231	0.577738	0.54204	0.498344	0.450139	0.398021	0.349446	0.295079	0.23805	0.191824	0.144375	0.0986298	0.0658928	0.0423151	0.0251645	0.0102549	0.00360509	0	0	0	0	0	0	0	0	0	0	0.00360509	0.00664983	0.0113045
0.900029	0.903906	0.913892	0.935553	0.95862	0.979481	0.995395	1	0.988104	0.967064	0.929867	0.88946	0.843337	0.801163	0.760902	0.723583	0.688796	0.661751	0.648803	0.650639	0.665726	0.696762	0.746415	0.804536	0.863222	0.907746	0.923653	0.920019	0.887981	0.834166	0.766098	0.690237	0.609924	0.533668	0.455457	0.384698	0.325823	0.279923	0.254441	0.239211	0.23887	0.249216	0.262018	0.278007	0.279621	0.278085	0.270478	0.260166	0.250311	0.246748
0.608469	0.621364	0.629371	0.638959	0.652003	0.657762	0.663538	0.663318	0.645339	0.635044	0.617135	0.602246	0.589368	0.580357	0.575502	0.563119	0.550023	0.529745	0.524138	0.551111	0.597404	0.656509	0.743339	0.831515	0.921226	0.990591	1	0.963122	0.867517	0.740677	0.581939	0.419909	0.279701	0.189457	0.131035	0.0947018	0.103137	0.149584	0.217585	0.296921	0.381843	0.470513	0.556953	0.634983	0.702951	0.755898	0.780366	0.804809	0.810072	0.796378
0.930695	0.938021	0.937229	0.927467	0.906242	0.880069	0.851125	0.826072	0.797415	0.783173	0.775832	0.780065	0.794819	0.809556	0.828405	0.846278	0.864144	0.868481	0.856247	0.845293	0.826443	0.809045	0.790328	0.770596	0.749247	0.727868	0.68525	0.624538	0.551021	0.463456	0.367733	0.271719	0.182201	0.1104	0.0560994	0.0210394	0	0.000370669	0.013634	0.0391249	0.0702889	0.103738	0.134061	0.166063	0.198024	0.223996	0.246619	0.267506	0.293503	0.321034
0.91118	0.93258	0.965551	0.991117	1	0.994195	0.962318	0.919833	0.859468	0.79153	0.7298	0.675183	0.636159	0.616385	0.613266	0.626202	0.65376	0.69657	0.732386	0.759065	0.788748	0.809835	0.823315	0.824233	0.809563	0.790884	0.761584	0.727772	0.690552	0.642146	0.582187	0.520257	0.453689	0.383823	0.331029	0.292803	0.257097	0.237015	0.240845	0.253954	0.279075	0.306741	0.337639	0.368118	0.396332	0.415189	0.434417	0.451622	0.47209	0.481806
0.238659	0.259104	0.272739	0.282331	0.292654	0.30686	0.326226	0.340457	0.352583	0.366589	0.371146	0.367114	0.351395	0.347377	0.3414	0.342495	0.344286	0.346658	0.343013	0.35032	0.353364	0.359159	0.380174	0.415593	0.470503	0.537146	0.615467	0.69592	0.763123	0.798213	0.779553	0.725794	0.629989	0.521262	0.400618	0.283916	0.190347	0.129454	0.0848009	0.0585389	0.0507781	0.0596511	0.0771989	0.0873249	0.102221	0.122661	0.143598	0.161735	0.179312	0.192154
0.28922	0.268609	0.248196	0.231427	0.216965	0.205189	0.197843	0.190555	0.184261	0.171759	0.164297	0.15682	0.149311	0.143652	0.140518	0.145791	0.146884	0.150624	0.149405	0.150627	0.147933	0.143811	0.134522	0.120816	0.107719	0.0897673	0.0751415	0.0611405	0.0498019	0.0434113	0.0390256	0.0330979	0.0247571	0.0205314	0.0143929	0.0130143	0.0135543	0.0142463	0.0188777	0.028145	0.041215	0.0544014	0.0708521	0.0835225	0.0901979	0.0902054	0.0854082	0.0720707	0.0546543	0.037332
0.574064	0.53858	0.512169	0.485598	0.464516	0.452956	0.444428	0.44596	0.447066	0.454074	0.466608	0.474365	0.484058	0.500602	0.512762	0.531222	0.547176	0.554159	0.552079	0.532531	0.500717	0.458986	0.408094	0.360305	0.311991	0.272633	0.233949	0.203227	0.174959	0.148725	0.124833	0.106711	0.0887651	0.0751219	0.0614194	0.0494533	0.0385429	0.0299802	0.0203713	0.0141086	0.0090052	0.00529726	0.00287182	0	0	0	0	0.00287182	0.00816908	0.0143025
0.165089	0.187551	0.210633	0.229625	0.252525	0.268039	0.278918	0.287572	0.289204	0.286378	0.276791	0.26221	0.243384	0.223628	0.196014	0.17745	0.160502	0.144698	0.132284	0.12134	0.111539	0.0955574	0.0821609	0.0663196	0.04839	0.034489	0.022783	0.0173156	0.0158099	0.0302779	0.0559085	0.0975982	0.156333	0.232625	0.327201	0.426777	0.525432	0.61613	0.699194	0.751585	0.786993	0.805605	0.81612	0.816459	0.814552	0.823035	0.826445	0.835262	0.860341	0.886364
0.307381	0.3281	0.350725	0.375742	0.399327	0.41932	0.429167	0.425475	0.404901	0.377361	0.343458	0.310745	0.286507	0.266482	0.261387	0.262559	0.262265	0.263773	0.265038	0.263263	0.256562	0.24543	0.228251	0.206959	0.181187	0.153135	0.11934	0.0887234	0.0623168	0.0382076	0.0214183	0.00634981	0.00297315	0	0.000865625	0.00912222	0.0210902	0.0344147	0.0498908	0.0691146	0.0867049	0.108198	0.12783	0.147226	0.173062	0.199424	0.230504	0.263324	0.296603	0.327122
0.717788	0.701473	0.690488	0.688744	0.691768	0.706946	0.722908	0.745363	0.768152	0.790771	0.809539	0.81759	0.821381	0.80668	0.779322	0.759437	0.747117	0.737397	0.73804	0.752747	0.767039	0.779257	0.771301	0.740727	0.679354	0.591183	0.482785	0.372436	0.266464	0.166336	0.0964332	0.0427578	0.00504035	0	0.0170068	0.0496777	0.0945079	0.154216	0.208611	0.25689	0.288629	0.299158	0.290687	0.264541	0.234709	0.202499	0.18869	0.17942	0.187949	0.221869
1	0.939871	0.882796	0.829848	0.768292	0.720374	0.678062	0.660182	0.651101	0.66295	0.710662	0.777287	0.847246	0.911727	0.950591	0.970497	0.975356	0.951583	0.906586	0.84568	0.777361	0.714776	0.643754	0.577997	0.504396	0.438106	0.360171	0.274801	0.198059	0.133087	0.079967	0.0430682	0.0226206	0.00352146	0	0.00882809	0.0196618	0.0313159	0.0419326	0.049424	0.052132	0.049424	0.0419326	0.0313159	0.0196618	0.00882809	0.00496784	0.00771714	0.0141313	0.0244058
0.70854	0.683659	0.658481	0.643401	0.623571	0.59937	0.571091	0.546764	0.521956	0.502977	0.485635	0.480506	0.478811	0.484893	0.494618	0.500126	0.519611	0.543612	0.562135	0.582649	0.58865	0.601837	0.619307	0.631507	0.629601	0.614134	0.572108	0.507738	0.424487	0.337597	0.24773	0.171957	0.11294	0.0606286	0.0217041	0.00634784	0	0.0160185	0.0481361	0.0882279	0.147055	0.208412	0.268615	0.327488	0.378696	0.421478	0.453482	0.471258	0.472222	0.456338
0.452365	0.432994	0.436641	0.454919	0.492045	0.553644	0.631346	0.732042	0.824295	0.907206	0.964706	0.999711	1	0.981978	0.958135	0.918434	0.884367	0.85231	0.814783	0.775239	0.727215	0.673095	0.600736	0.523366	0.428405	0.341448	0.253385	0.182323	0.140737	0.132577	0.161763	0.21771	0.307251	0.407984	0.505039	0.584994	0.638329	0.663163	0.662023	0.639716	0.597039	0.551295	0.496177	0.448433	0.392617	0.339157	0.298571	0.264637	0.248259	0.232424
0.760245	0.723871	0.691555	0.647961	0.604581	0.552713	0.499363	0.450712	0.40773	0.368472	0.359817	0.361765	0.38417	0.421515	0.487085	0.552451	0.608831	0.661657	0.696023	0.712559	0.719952	0.734288	0.752945	0.784433	0.839913	0.897152	0.953933	0.989603	1	0.967826	0.899973	0.787698	0.658647	0.514538	0.372104	0.245621	0.154751	0.0896386	0.0521396	0.0534114	0.0743533	0.0961339	0.136023	0.161012	0.175437	0.175238	0.173887	0.167819	0.17282	0.175837
0.315581	0.316678	0.317214	0.32073	0.326018	0.337758	0.349942	0.372986	0.396506	0.416825	0.435971	0.456919	0.469987	0.480329	0.486068	0.483353	0.478326	0.467233	0.443665	0.415246	0.378926	0.339891	0.298318	0.261583	0.222129	0.190288	0.162565	0.131798	0.101085	0.0740522	0.0508857	0.0322488	0.0172961	0.00524077	0	0	0.0027869	0.0127697	0.027008	0.0433567	0.0643402	0.0850691	0.104383	0.119745	0.129003	0.130853	0.125096	0.11265	0.0953317	0.0754644
0.103082	0.127534	0.14999	0.176587	0.203083	0.228026	0.246783	0.265079	0.275924	0.284239	0.294787	0.305371	0.31879	0.328813	0.334367	0.333002	0.318594	0.29339	0.263807	0.239756	0.221927	0.222576	0.239091	0.272276	0.317297	0.3681	0.409545	0.428243	0.421381	0.384365	0.323273	0.247401	0.171563	0.10397	0.0500549	0.0159362	0	0.00197263	0.0160394	0.0450206	0.0750527	0.105286	0.135549	0.16431	0.187245	0.209716	0.226447	0.236632	0.240219	0.237967
0.758015	0.773958	0.777459	0.776216	0.772657	0.760566	0.742159	0.730772	0.722542	0.716358	0.704253	0.697309	0.695323	0.702283	0.715957	0.740326	0.762778	0.778617	0.777077	0.758053	0.716389	0.650902	0.570766	0.47942	0.368629	0.261567	0.162597	0.0848229	0.0290209	0	0.0109523	0.0430463	0.100381	0.173987	0.250363	0.325415	0.394235	0.44304	0.481315	0.512815	0.533154	0.550741	0.556437	0.56331	0.559909	0.550696	0.543106	0.529844	0.530005	0.523251
0.314696	0.33678	0.361931	0.378218	0.38997	0.394914	0.386769	0.375871	0.367141	0.361682	0.356023	0.348715	0.343712	0.344016	0.344163	0.34065	0.342334	0.341693	0.348105	0.34751	0.344112	0.33196	0.304108	0.266379	0.21119	0.153232	0.0953382	0.0532712	0.0240547	0.0048301	0	0.00587598	0.0168471	0.0259335	0.0402314	0.0569382	0.0741335	0.103368	0.133462	0.17025	0.200891	0.222414	0.226437	0.224186	0.205468	0.18019	0.159942	0.139386	0.119026	0.107835
0.856255	0.858844	0.860758	0.86005	0.846789	0.830026	0.808577	0.785164	0.761268	0.730284	0.703323	0.671834	0.643655	0.628371	0.617479	0.617418	0.633084	0.650548	0.661958	0.672293	0.676485	0.675314	0.661482	0.640703	0.608307	0.565756	0.516988	0.455535	0.388161	0.324699	0.26001	0.206358	0.161517	0.127937	0.107722	0.096752	0.0866567	0.0796187	0.0733807	0.0632682	0.0494527	0.0371626	0.0257377	0.0164278	0.00966358	0.00523894	0	0	0	0
0.373892	0.402334	0.437034	0.478573	0.522059	0.569311	0.618033	0.659857	0.696063	0.714693	0.714187	0.69266	0.653128	0.615171	0.576073	0.55739	0.559602	0.589829	0.640262	0.702688	0.756408	0.790561	0.79097	0.755342	0.690624	0.599761	0.500436	0.398723	0.300726	0.213515	0.138422	0.0924559	0.0620263	0.0443907	0.0377746	0.0394118	0.0459658	0.0563724	0.0637155	0.0663699	0.0637155	0.0563724	0.0459658	0.0345422	0.0239229	0.0152695	0.00898219	0.00486954	0	0
1	0.998335	0.982349	0.967247	0.947184	0.925546	0.899486	0.877003	0.85623	0.839934	0.818409	0.800411	0.79322	0.782871	0.775121	0.768801	0.761052	0.74743	0.73861	0.738454	0.730294	0.735106	0.74633	0.76959	0.792476	0.810769	0.824443	0.819418	0.792668	0.743253	0.682358	0.60309	0.517822	0.430813	0.346754	0.268228	0.200651	0.151532	0.117197	0.101185	0.0979391	0.10585	0.124161	0.139696	0.160793	0.180073	0.192315	0.196726	0.195626	0.187908
1	0.98173	0.979591	0.971981	0.962975	0.96088	0.957335	0.949976	0.940072	0.924123	0.914701	0.902225	0.891501	0.888345	0.885475	0.892971	0.898455	0.909319	0.911968	0.904868	0.909345	0.9061	0.898036	0.887795	0.874746	0.851741	0.823751	0.785189	0.744321	0.692206	0.637446	0.578632	0.513058	0.456409	0.392835	0.336843	0.282251	0.227675	0.186171	0.150053	0.124549	0.116121	0.121788	0.136754	0.158803	0.179785	0.198949	0.202223	0.195555	0.176829
0.245992	0.233585	0.217423	0.203733	0.191196	0.181171	0.172174	0.169543	0.175511	0.182742	0.193762	0.208652	0.225004	0.238542	0.245658	0.251434	0.252001	0.248003	0.238113	0.228937	0.212039	0.194611	0.17358	0.153705	0.133075	0.114327	0.105934	0.0980751	0.0899343	0.082826	0.0787048	0.0766735	0.0826593	0.0892189	0.103344	0.120977	0.152626	0.190932	0.230785	0.281967	0.341672	0.397568	0.456106	0.52592	0.594185	0.660639	0.724049	0.782589	0.838947	0.888248
0.710956	0.687065	0.668879	0.640913	0.623783	0.613076	0.600166	0.601126	0.599193	0.593786	0.600119	0.581916	0.561126	0.536772	0.499276	0.453175	0.419031	0.384521	0.363509	0.346278	0.342712	0.338095	0.329342	0.324459	0.304645	0.28751	0.262774	0.23279	0.220696	0.215573	0.206523	0.212948	0.211301	0.20384	0.20409	0.203541	0.205927	0.218254	0.229055	0.257469	0.30382	0.351242	0.401534	0.454522	0.496008	0.524573	0.531135	0.546533	0.545356	0.545314
0.326863	0.332998	0.342821	0.346673	0.34377	0.34371	0.341131	0.343342	0.3512	0.36162	0.376302	0.389539	0.408393	0.414177	0.417428	0.401611	0.381328	0.35376	0.321554	0.286728	0.267323	0.254371	0.244222	0.241408	0.23648	0.228117	0.216512	0.19321	0.167995	0.134819	0.104116	0.0817544	0.0702998	0.06932	0.0808593	0.109771	0.143764	0.176639	0.218768	0.256896	0.289938	0.315584	0.337766	0.359327	0.38929	0.414107	0.444198	0.477945	0.499976	0.515595
0.867634	0.877845	0.889607	0.901365	0.904568	0.91084	0.913206	0.916488	0.919988	0.919198	0.917798	0.915856	0.91995	0.917664	0.912032	0.897678	0.871839	0.84764	0.817672	0.784997	0.755357	0.738018	0.718549	0.706906	0.698128	0.688014	0.676405	0.65573	0.629825	0.597698	0.569847	0.544179	0.520562	0.500031	0.48324	0.470651	0.469625	0.478741	0.494264	0.522889	0.549057	0.56986	0.585593	0.58843	0.577992	0.552776	0.515641	0.470242	0.423314	0.374882
0.646749	0.634586	0.624406	0.617323	0.615118	0.609484	0.610341	0.612138	0.619014	0.625244	0.631775	0.634672	0.645082	0.642107	0.65017	0.653431	0.645334	0.64525	0.652848	0.655813	0.664166	0.676116	0.695868	0.705887	0.718342	0.720277	0.716616	0.696979	0.667527	0.616943	0.568055	0.495574	0.430316	0.366443	0.300213	0.240565	0.198429	0.160608	0.130705	0.106062	0.0876689	0.0698524	0.0620285	0.0638161	0.0765722	0.1017	0.124829	0.154565	0.188751	0.219464
0.124416	0.142551	0.162529	0.193418	0.235493	0.280192	0.327889	0.378586	0.425867	0.47146	0.497146	0.515327	0.516222	0.507443	0.494276	0.479249	0.466272	0.458846	0.448536	0.436539	0.41442	0.383158	0.34804	0.305061	0.254384	0.20236	0.149891	0.108152	0.0736137	0.0532284	0.0407027	0.0432056	0.0535324	0.0731777	0.100667	0.131035	0.158273	0.189457	0.218888	0.254681	0.295065	0.338755	0.393528	0.461231	0.535683	0.607706	0.683463	0.753421	0.819155	0.874052
0.461704	0.477405	0.491393	0.507106	0.520159	0.532107	0.54217	0.545506	0.541431	0.526753	0.496911	0.46581	0.42914	0.394194	0.360713	0.338267	0.331441	0.336257	0.34267	0.359676	0.374853	0.39192	0.402865	0.405517	0.399276	0.378459	0.345326	0.296681	0.239481	0.177467	0.120143	0.0677624	0.0298466	0.00703862	0	0.01284	0.0372093	0.0782657	0.124594	0.169849	0.211546	0.243923	0.264278	0.274754	0.270982	0.255688	0.236159	0.210218	0.18772	0.163504
0.891144	0.870931	0.849977	0.839975	0.826079	0.818687	0.81323	0.813012	0.811511	0.808675	0.814792	0.824153	0.834743	0.840694	0.850654	0.851664	0.844469	0.83574	0.827978	0.822786	0.812984	0.807486	0.793667	0.774034	0.745221	0.712112	0.667736	0.608449	0.534096	0.448699	0.354777	0.259925	0.174473	0.107824	0.0566228	0.026107	0.0142819	0.0148114	0.0223601	0.0315728	0.0362487	0.0335588	0.0246119	0.0148362	0.00552633	0	0.000880723	0.0111882	0.0258122	0.0501986
0.327462	0.317069	0.303536	0.288431	0.278074	0.264263	0.246487	0.231875	0.217436	0.203739	0.198107	0.189717	0.180577	0.17015	0.1496	0.128887	0.109397	0.0914806	0.0755408	0.0662703	0.0580905	0.0484376	0.0387641	0.0289664	0.0156311	0.00605575	0.00218292	0	0.000826822	0.00705397	0.0126985	0.027851	0.0427714	0.0595918	0.0812056	0.108608	0.132144	0.153376	0.179676	0.208475	0.236786	0.275902	0.317749	0.383092	0.452212	0.528436	0.601075	0.666494	0.714109	0.735749
0.317477	0.295142	0.269718	0.243494	0.221508	0.206512	0.191502	0.186453	0.189698	0.200555	0.218941	0.249062	0.269574	0.275974	0.27624	0.268989	0.247331	0.223712	0.203164	0.194501	0.189447	0.195598	0.205284	0.224445	0.243776	0.254433	0.267768	0.27796	0.282618	0.292232	0.303192	0.319003	0.326467	0.350416	0.37546	0.404289	0.442768	0.490517	0.544314	0.610251	0.679155	0.738178	0.808495	0.867597	0.922127	0.96455	0.995132	1	0.984754	0.952277
0.714309	0.713472	0.701382	0.690829	0.680824	0.67003	0.671686	0.68791	0.707785	0.739388	0.779646	0.816431	0.840225	0.858898	0.861567	0.848325	0.819265	0.789299	0.74642	0.709283	0.673069	0.640308	0.611391	0.573206	0.524999	0.47005	0.394817	0.3067	0.215641	0.134855	0.061867	0.0171407	0	0.00980996	0.0446631	0.104442	0.182874	0.263776	0.33603	0.390105	0.415137	0.412068	0.383049	0.335955	0.280787	0.227117	0.177134	0.142734	0.116732	0.105519
0.353107	0.353066	0.364705	0.378691	0.4012	0.426205	0.452196	0.474443	0.487696	0.485458	0.473906	0.445179	0.400627	0.353849	0.307503	0.278478	0.256869	0.249894	0.257929	0.27024	0.293258	0.312427	0.322168	0.31808	0.297512	0.266665	0.225107	0.183681	0.143152	0.113803	0.0912941	0.0791423	0.070946	0.0689915	0.0603728	0.0453296	0.0313787	0.0173638	0.00334174	0	0.00658172	0.0199578	0.0390101	0.0647203	0.0886089	0.118049	0.14228	0.158656	0.166361	0.171341
0.932338	0.942582	0.964587	0.979908	0.994538	1	0.998568	0.98434	0.955718	0.914642	0.869022	0.818353	0.769616	0.726258	0.691918	0.670741	0.668497	0.671362	0.673671	0.665461	0.649601	0.61167	0.559178	0.48803	0.404011	0.313662	0.223997	0.143866	0.0743177	0.0263435	0	0.00223696	0.0227527	0.0568127	0.109816	0.167791	0.230646	0.282417	0.325708	0.361556	0.385995	0.406412	0.424365	0.43298	0.433604	0.428496	0.412519	0.385778	0.348747	0.315692
0.555738	0.563423	0.566441	0.5581	0.550073	0.537354	0.519653	0.507769	0.499607	0.503217	0.527095	0.553223	0.593602	0.623334	0.654958	0.673553	0.677114	0.670479	0.644343	0.604171	0.557577	0.492844	0.427735	0.358884	0.284587	0.213883	0.152033	0.0921733	0.0569326	0.0307039	0.0275985	0.0382253	0.0558866	0.0766204	0.0932927	0.111373	0.122511	0.123454	0.120364	0.111901	0.111565	0.113347	0.117943	0.115377	0.120499	0.118484	0.113938	0.103355	0.0911895	0.08593
0.40979	0.410352	0.406168	0.403917	0.394159	0.385477	0.37202	0.364579	0.359782	0.363006	0.36557	0.379496	0.396401	0.423078	0.453252	0.483923	0.505015	0.525806	0.537465	0.535441	0.523226	0.510042	0.487839	0.467703	0.444979	0.431185	0.419894	0.418507	0.42432	0.437378	0.464512	0.504821	0.564862	0.636322	0.716331	0.794515	0.87541	0.938854	0.982181	1	0.990237	0.953691	0.902019	0.83957	0.770686	0.703918	0.650624	0.604312	0.57441	0.544168
0.924285	0.905649	0.888044	0.865941	0.847749	0.828336	0.833498	0.822428	0.818566	0.828177	0.834701	0.860805	0.89377	0.919033	0.936745	0.941127	0.923975	0.907797	0.906169	0.905577	0.919665	0.933619	0.947203	0.936304	0.928544	0.884937	0.806929	0.70802	0.585075	0.452815	0.330709	0.221191	0.134675	0.0799968	0.0492652	0.0328074	0.0441534	0.0674629	0.102045	0.138602	0.171468	0.194455	0.202727	0.194455	0.171468	0.138602	0.102045	0.0674629	0.0441534	0.0273215
1	0.935964	0.880319	0.836126	0.800837	0.776489	0.768868	0.766924	0.765585	0.771631	0.777415	0.797529	0.818859	0.842837	0.871956	0.892534	0.910766	0.929961	0.940038	0.931539	0.91414	0.890983	0.858054	0.817261	0.763283	0.699897	0.612589	0.52528	0.438177	0.367142	0.312643	0.283239	0.271302	0.270423	0.282234	0.28924	0.306963	0.308844	0.294159	0.272882	0.245469	0.230155	0.217739	0.216608	0.228187	0.232739	0.240869	0.245037	0.242142	0.238907
0.76708	0.818394	0.854435	0.881652	0.900013	0.912631	0.915845	0.906197	0.906587	0.900515	0.910851	0.915834	0.921623	0.92934	0.939906	0.95278	0.954701	0.937962	0.907843	0.872916	0.826127	0.772832	0.704577	0.627789	0.542331	0.434162	0.334736	0.228532	0.139619	0.0717947	0.0271291	0.00104259	0	0.0130781	0.039208	0.0727752	0.104233	0.123707	0.135836	0.150137	0.158764	0.167744	0.181535	0.204991	0.2332	0.263925	0.294978	0.322767	0.352178	0.369385
0.520789	0.505056	0.494696	0.476031	0.455726	0.433699	0.411992	0.390916	0.372807	0.356559	0.346676	0.343282	0.328156	0.316124	0.304026	0.294089	0.279112	0.261421	0.247904	0.232667	0.231197	0.237201	0.25115	0.284467	0.338554	0.395436	0.468481	0.547428	0.628989	0.716981	0.796166	0.863762	0.925102	0.972789	0.998883	1	0.966219	0.907106	0.82296	0.731257	0.638062	0.553856	0.499789	0.459097	0.445952	0.445886	0.458503	0.475613	0.493685	0.497838
0.432935	0.412389	0.393268	0.372129	0.350149	0.32975	0.310208	0.295596	0.290107	0.296233	0.306932	0.32224	0.331382	0.340651	0.351043	0.35749	0.35345	0.337396	0.313956	0.279112	0.239367	0.198275	0.159096	0.125924	0.0966084	0.0697548	0.044439	0.0318741	0.0193476	0.0123491	0.00726432	0.00393822	0	0.00787644	0.0224051	0.0392269	0.0673316	0.109708	0.161037	0.216841	0.281098	0.353088	0.423859	0.48795	0.54937	0.608321	0.659543	0.711674	0.76329	0.795162
0.476168	0.463462	0.451443	0.430538	0.407794	0.378815	0.352887	0.323801	0.300196	0.28255	0.275242	0.275177	0.282143	0.296844	0.31544	0.329156	0.339117	0.351198	0.358857	0.3588	0.355309	0.339921	0.315343	0.2796	0.237004	0.186038	0.135681	0.0913246	0.0524076	0.0272201	0.00632564	0	0.00134782	0.00349037	0.00693449	0.018332	0.0432182	0.0709403	0.111939	0.162306	0.224164	0.294662	0.372827	0.439793	0.496177	0.541818	0.572892	0.590424	0.60306	0.606268
1	0.981072	0.957307	0.93015	0.906067	0.899064	0.891086	0.893282	0.902129	0.913103	0.921397	0.923367	0.915601	0.897594	0.868927	0.829879	0.784123	0.743787	0.713206	0.698294	0.707559	0.733518	0.763206	0.804039	0.836993	0.851763	0.846675	0.816049	0.764478	0.691805	0.601602	0.496587	0.392241	0.289805	0.200648	0.125434	0.0697419	0.0301839	0.00784157	0	0.00774641	0.0183347	0.0390745	0.0581536	0.0744077	0.0833419	0.0868326	0.0866406	0.0861648	0.0863799
0.190104	0.180049	0.172468	0.167713	0.167041	0.168156	0.176741	0.183723	0.191353	0.19251	0.195457	0.192852	0.190144	0.186605	0.182961	0.181911	0.185498	0.188583	0.194788	0.203468	0.209626	0.209529	0.204756	0.187517	0.16614	0.141841	0.117012	0.0944498	0.0788136	0.0673172	0.0628512	0.0653066	0.0727584	0.0838972	0.100867	0.11802	0.142125	0.176826	0.216945	0.266774	0.332884	0.405242	0.490426	0.583995	0.676848	0.767546	0.848986	0.905231	0.949651	0.975131
0.316787	0.284704	0.252063	0.220674	0.190041	0.175865	0.168036	0.170113	0.180724	0.19953	0.221724	0.250952	0.274688	0.28736	0.292463	0.293566	0.293176	0.28739	0.28345	0.279774	0.274336	0.265375	0.241951	0.21538	0.181868	0.142341	0.0989194	0.057521	0.0215826	0.00104853	0	0.00603178	0.0178712	0.0384948	0.0673516	0.0952108	0.125442	0.157467	0.187828	0.222504	0.263487	0.302172	0.348166	0.399165	0.453074	0.505164	0.548171	0.575511	0.590172	0.600221
0.697065	0.640899	0.58245	0.526846	0.480578	0.438472	0.419937	0.415553	0.42291	0.437133	0.439301	0.445117	0.439364	0.428043	0.410776	0.399156	0.38492	0.380024	0.370159	0.360212	0.344623	0.33606	0.335411	0.340163	0.360743	0.404741	0.471381	0.57164	0.681027	0.794818	0.882035	0.917879	0.915157	0.86627	0.800942	0.765727	0.734975	0.741998	0.756371	0.779613	0.80965	0.84228	0.872248	0.902989	0.927423	0.940119	0.961629	0.974412	0.990797	0.995931
0.233982	0.243859	0.256259	0.271962	0.287678	0.299752	0.308438	0.320529	0.326419	0.328516	0.339384	0.348675	0.357095	0.359679	0.359511	0.356931	0.357461	0.352976	0.356084	0.369525	0.379258	0.393873	0.414233	0.434337	0.443546	0.442258	0.415189	0.352722	0.270881	0.177684	0.0930928	0.0371844	0.0129557	0.0337397	0.10724	0.207773	0.335845	0.477879	0.607257	0.705062	0.765632	0.792811	0.794939	0.768312	0.739722	0.726689	0.723331	0.739176	0.771052	0.81855
0.381238	0.377643	0.373461	0.364177	0.361139	0.364461	0.37197	0.387162	0.403499	0.41891	0.429202	0.427822	0.420619	0.406239	0.386179	0.369095	0.357497	0.352468	0.348609	0.347948	0.344999	0.331276	0.311195	0.28703	0.255857	0.218577	0.175532	0.125322	0.0756599	0.0319078	0.00571871	0	0.0130674	0.0532147	0.109859	0.181118	0.267521	0.353333	0.430576	0.494885	0.542809	0.57164	0.586563	0.584829	0.574563	0.552879	0.524915	0.493155	0.464049	0.437301
0.505813	0.522181	0.540701	0.558653	0.583057	0.609248	0.630387	0.65217	0.663726	0.673821	0.679686	0.677205	0.666222	0.650659	0.630939	0.607276	0.585702	0.560323	0.533823	0.505356	0.476263	0.442123	0.407449	0.376788	0.343079	0.318049	0.290184	0.276579	0.274012	0.28389	0.314169	0.360351	0.417001	0.473219	0.526665	0.573176	0.60836	0.634513	0.6589	0.676743	0.694454	0.707602	0.714992	0.721078	0.724205	0.730401	0.740956	0.748542	0.756562	0.7581
0.514982	0.521556	0.530747	0.534334	0.534991	0.534898	0.534506	0.53288	0.539408	0.553765	0.577362	0.608154	0.643773	0.673267	0.702705	0.723199	0.734434	0.73481	0.719403	0.69588	0.666862	0.629771	0.587098	0.543698	0.50397	0.459023	0.418675	0.380273	0.344277	0.318836	0.303686	0.304318	0.323658	0.3575	0.410618	0.479682	0.543601	0.60829	0.664375	0.707215	0.736934	0.752825	0.763148	0.762277	0.758551	0.757753	0.756014	0.764898	0.78244	0.807588
0.660383	0.665798	0.663072	0.663802	0.651128	0.647064	0.632747	0.61787	0.609284	0.602427	0.611872	0.624344	0.626401	0.610886	0.5853	0.539588	0.488643	0.441791	0.396979	0.384188	0.379939	0.412468	0.461206	0.5491	0.656763	0.768605	0.872506	0.948087	0.987835	1	0.9837	0.938634	0.892382	0.84043	0.78885	0.74347	0.696879	0.657181	0.617097	0.584027	0.565074	0.540292	0.520167	0.492255	0.461834	0.435052	0.411011	0.396011	0.395413	0.399892
0.479074	0.491229	0.509538	0.534401	0.564889	0.596169	0.627564	0.652449	0.669833	0.677186	0.674403	0.670413	0.658402	0.653707	0.648969	0.635303	0.626426	0.614763	0.618889	0.636745	0.671118	0.716036	0.774609	0.84049	0.908285	0.965681	1	0.99821	0.950347	0.858936	0.732826	0.593947	0.465663	0.359189	0.280248	0.238166	0.229764	0.249707	0.29481	0.352873	0.411402	0.465728	0.50426	0.524412	0.523165	0.505472	0.47727	0.448312	0.427514	0.414541
0.237203	0.250792	0.262003	0.267333	0.268257	0.264153	0.248054	0.224325	0.200475	0.173823	0.151239	0.135109	0.134097	0.151788	0.175922	0.210357	0.244056	0.283285	0.317369	0.333725	0.338684	0.329942	0.311318	0.289911	0.257147	0.214178	0.164796	0.113326	0.0623751	0.0212639	0	0.00642363	0.0405056	0.0995971	0.173511	0.257626	0.356145	0.444387	0.527913	0.598672	0.655829	0.705581	0.735109	0.758548	0.765991	0.767661	0.762089	0.747557	0.730825	0.709398
0.132816	0.160228	0.187681	0.216808	0.242261	0.264503	0.280058	0.294069	0.299323	0.299301	0.296278	0.284488	0.26478	0.245909	0.228515	0.210515	0.197324	0.186722	0.181056	0.177922	0.173854	0.169315	0.159511	0.144416	0.119763	0.094045	0.0681281	0.0399242	0.0200083	0.00793329	0	3.90842e-05	0.0113419	0.0286076	0.0490876	0.0806176	0.11176	0.147352	0.189333	0.234171	0.2835	0.331551	0.38321	0.43666	0.490288	0.546667	0.601743	0.647244	0.686637	0.711336
0.785673	0.751621	0.713347	0.6835	0.653203	0.629164	0.609361	0.59283	0.581284	0.564652	0.556514	0.546386	0.53992	0.531654	0.524585	0.510209	0.498929	0.482942	0.461192	0.439512	0.412601	0.388301	0.361199	0.33065	0.298062	0.258987	0.220387	0.179771	0.148662	0.123349	0.101298	0.0857189	0.0666015	0.0493187	0.0417408	0.0362251	0.0452054	0.07124	0.113507	0.169902	0.235743	0.300365	0.369423	0.426033	0.489264	0.539779	0.587449	0.632477	0.676348	0.705816
0.332957	0.280361	0.243515	0.200435	0.161719	0.132514	0.107925	0.0909911	0.0822718	0.0743129	0.0707075	0.0698611	0.0617265	0.0459708	0.0385678	0.033321	0.0367371	0.0429467	0.0469742	0.0452684	0.0506744	0.0558964	0.0530977	0.058968	0.0711288	0.0809999	0.105186	0.129241	0.174146	0.223793	0.280058	0.339875	0.406551	0.475186	0.53721	0.591266	0.624045	0.636596	0.629102	0.621646	0.61658	0.607564	0.61888	0.625645	0.636254	0.638108	0.636613	0.621188	0.589641	0.555315
0.326789	0.314242	0.296526	0.28279	0.265953	0.255968	0.243357	0.240945	0.240366	0.248033	0.269538	0.294012	0.32209	0.350308	0.367578	0.376068	0.365472	0.352541	0.333728	0.319072	0.310359	0.313891	0.317999	0.33022	0.342151	0.351661	0.356346	0.347203	0.337264	0.32606	0.313184	0.310926	0.309621	0.316256	0.328083	0.341	0.35681	0.374976	0.394836	0.424063	0.456581	0.480373	0.508354	0.52848	0.550011	0.57141	0.589744	0.625956	0.670711	0.726952
1	0.98086	0.95488	0.929899	0.899965	0.87157	0.846863	0.836605	0.822775	0.81419	0.812482	0.800348	0.813337	0.824283	0.839058	0.865108	0.882796	0.892824	0.894425	0.894177	0.893247	0.903296	0.910422	0.908371	0.88167	0.837973	0.758978	0.650044	0.521494	0.373634	0.23652	0.119896	0.0381535	0	0.00604996	0.0456124	0.111462	0.185883	0.245051	0.283697	0.299196	0.297318	0.273979	0.243354	0.204581	0.182954	0.183861	0.189628	0.221641	0.262433
0.34402	0.357742	0.362459	0.356977	0.345557	0.32572	0.300682	0.282042	0.262135	0.248217	0.236306	0.230921	0.230747	0.234317	0.237074	0.236533	0.222083	0.200761	0.167492	0.126675	0.0865536	0.0493441	0.020748	0.00671358	0	0.0162116	0.0570256	0.107988	0.181973	0.263034	0.354233	0.451735	0.556799	0.654659	0.737043	0.798139	0.833607	0.833909	0.80801	0.761849	0.705884	0.646574	0.594939	0.545558	0.522965	0.51339	0.529996	0.573531	0.630639	0.69744
0.480969	0.486209	0.507	0.526188	0.555583	0.582118	0.599494	0.613495	0.610352	0.598889	0.581246	0.571042	0.575947	0.583508	0.595328	0.598665	0.587105	0.573943	0.552721	0.528961	0.515768	0.5004	0.501894	0.510284	0.504499	0.499837	0.476637	0.429433	0.367424	0.298142	0.236257	0.185868	0.165396	0.161884	0.179035	0.209469	0.24576	0.289997	0.329415	0.357954	0.378532	0.392668	0.384319	0.371411	0.363433	0.351302	0.348179	0.343222	0.331854	0.318849
0.301652	0.307902	0.311517	0.313782	0.314059	0.303432	0.291014	0.272527	0.255843	0.241152	0.233284	0.230701	0.237587	0.258681	0.274843	0.290736	0.311954	0.328504	0.346108	0.366348	0.382248	0.396037	0.419366	0.453148	0.488429	0.538373	0.604926	0.685661	0.775352	0.854925	0.920506	0.972109	1	0.995321	0.981671	0.94485	0.888082	0.834867	0.796396	0.751344	0.722396	0.716188	0.719797	0.732878	0.755494	0.772214	0.794027	0.805625	0.820445	0.82419
0.154215	0.197413	0.228667	0.265654	0.306523	0.341878	0.364305	0.377707	0.387784	0.390099	0.385345	0.377637	0.369795	0.36323	0.364544	0.36435	0.375896	0.384384	0.400998	0.426492	0.442728	0.454696	0.474965	0.504448	0.527428	0.532041	0.537598	0.519085	0.482819	0.43784	0.369423	0.301994	0.232995	0.157154	0.0928863	0.0420883	0.0105383	0	0.00986474	0.0268989	0.0517213	0.08195	0.107813	0.111116	0.109449	0.0911501	0.0619619	0.0393034	0.0235522	0.0300803
0.43314	0.471287	0.512371	0.548895	0.581263	0.594237	0.593621	0.57689	0.560748	0.551712	0.538033	0.54083	0.567424	0.60399	0.645764	0.682864	0.697971	0.702364	0.689476	0.66701	0.642153	0.637903	0.664717	0.711251	0.777152	0.844567	0.905296	0.947154	0.942714	0.890214	0.79167	0.665668	0.538	0.414196	0.318105	0.244656	0.206864	0.197612	0.194831	0.207086	0.223267	0.237023	0.256328	0.264208	0.267087	0.262565	0.258451	0.255465	0.253469	0.256915
0.556692	0.547145	0.537891	0.525487	0.519115	0.518938	0.519629	0.528088	0.540655	0.549944	0.555382	0.558405	0.557952	0.548337	0.545765	0.540775	0.542029	0.546103	0.55536	0.566977	0.592606	0.623164	0.668764	0.730648	0.796409	0.861563	0.921487	0.969525	0.992118	1	0.99569	0.973589	0.957366	0.939926	0.919795	0.900586	0.892335	0.879199	0.868074	0.85503	0.847141	0.845281	0.84601	0.845073	0.838982	0.829661	0.808365	0.781335	0.76254	0.748118
0.266182	0.275466	0.284605	0.288134	0.285813	0.280245	0.27227	0.262343	0.250056	0.23516	0.213099	0.187442	0.152111	0.121291	0.0917015	0.065758	0.0485377	0.0382477	0.0328442	0.0433579	0.0659245	0.11759	0.184501	0.278236	0.395875	0.530569	0.678539	0.813572	0.920522	0.986802	1	0.958528	0.881625	0.786648	0.698311	0.618262	0.548381	0.506406	0.475458	0.469151	0.469786	0.481742	0.508859	0.529225	0.559345	0.584674	0.607847	0.63556	0.659036	0.669502
0.341866	0.338199	0.340759	0.345228	0.361435	0.379877	0.39815	0.421093	0.439348	0.453683	0.464042	0.465343	0.447813	0.41592	0.371899	0.309216	0.255219	0.197881	0.150773	0.113171	0.0994625	0.0926142	0.101248	0.115241	0.12628	0.13557	0.1454	0.14829	0.155455	0.167571	0.184755	0.192399	0.221415	0.245162	0.292285	0.343726	0.390497	0.435759	0.476578	0.506352	0.527125	0.546274	0.570656	0.591503	0.630596	0.678312	0.722533	0.771558	0.812638	0.840589
0.301563	0.306497	0.309287	0.310679	0.306862	0.29609	0.281432	0.266476	0.248668	0.235853	0.225005	0.225778	0.231804	0.247721	0.267199	0.284143	0.29364	0.297419	0.301933	0.323781	0.350844	0.403403	0.474591	0.572693	0.675728	0.783586	0.878369	0.951513	0.989551	1	0.985498	0.954257	0.920862	0.884746	0.855869	0.830993	0.807799	0.806556	0.802063	0.807736	0.803414	0.814176	0.822913	0.825088	0.829951	0.83685	0.839604	0.834428	0.828481	0.816454
0.142215	0.17076	0.196149	0.215544	0.235495	0.248096	0.2629	0.282264	0.301549	0.318429	0.329669	0.327377	0.303732	0.275961	0.239561	0.200405	0.167373	0.139388	0.114054	0.102803	0.10894	0.123997	0.144568	0.174541	0.204382	0.246683	0.293269	0.341565	0.397366	0.445735	0.490579	0.527223	0.553553	0.559073	0.570878	0.581032	0.587167	0.599028	0.625113	0.664144	0.687646	0.721987	0.740455	0.753265	0.764021	0.769961	0.783081	0.786445	0.798462	0.827628
0.248339	0.283446	0.310498	0.33162	0.35403	0.364455	0.375321	0.382275	0.391244	0.418727	0.448341	0.488869	0.519182	0.54121	0.550938	0.539249	0.50881	0.482573	0.439038	0.399603	0.361812	0.328708	0.306132	0.279907	0.257869	0.229164	0.199468	0.178113	0.174075	0.196902	0.243482	0.321534	0.427046	0.544875	0.653616	0.759134	0.840484	0.897764	0.913503	0.896779	0.871526	0.823544	0.771134	0.729988	0.699515	0.689133	0.684612	0.699053	0.710705	0.732157
0.15603	0.173826	0.193829	0.213965	0.226837	0.242379	0.254996	0.270601	0.280813	0.279823	0.273424	0.252279	0.235755	0.215011	0.203261	0.197721	0.198907	0.21059	0.217001	0.223772	0.238948	0.274452	0.310007	0.360175	0.420948	0.497751	0.587084	0.674737	0.75992	0.819832	0.852453	0.846912	0.818358	0.764818	0.719878	0.677095	0.653421	0.644339	0.653815	0.699323	0.754342	0.810309	0.866309	0.906196	0.912644	0.889659	0.841368	0.772942	0.690857	0.608546
0.169144	0.156399	0.146711	0.131698	0.116352	0.0989393	0.0791031	0.0584664	0.0379904	0.0185738	0.0067558	0	0.00157946	0.00757489	0.0160089	0.0242144	0.0317019	0.0387436	0.0433839	0.0469971	0.0586054	0.0686206	0.0824257	0.0995169	0.126053	0.154237	0.191839	0.236786	0.293195	0.363615	0.452882	0.559153	0.673418	0.79047	0.887756	0.965379	1	0.995789	0.961452	0.899062	0.824942	0.746336	0.680018	0.624276	0.584159	0.557077	0.539927	0.535505	0.537318	0.545193
0.33921	0.336426	0.329504	0.324227	0.315175	0.302918	0.289462	0.278398	0.266581	0.259243	0.255141	0.2554	0.262392	0.272352	0.283041	0.296805	0.301405	0.309581	0.315321	0.319883	0.319267	0.318742	0.319146	0.314469	0.306482	0.299058	0.290967	0.289171	0.305136	0.330742	0.370141	0.420694	0.479162	0.543327	0.606527	0.657801	0.699992	0.731671	0.751651	0.754443	0.75445	0.75415	0.75882	0.77201	0.78898	0.816132	0.850246	0.895169	0.931839	0.96276
0.651334	0.665634	0.676895	0.684387	0.69127	0.694328	0.696274	0.688727	0.680759	0.666793	0.63937	0.624535	0.614781	0.606771	0.614492	0.63174	0.656147	0.684052	0.731639	0.793878	0.863584	0.927577	0.978439	1	0.997066	0.950788	0.877978	0.776217	0.642497	0.511271	0.387282	0.272783	0.193538	0.154117	0.157544	0.191935	0.247846	0.318273	0.391065	0.463734	0.518992	0.547015	0.55536	0.53438	0.505943	0.460925	0.411088	0.37272	0.354493	0.347441
0.195129	0.188891	0.187	0.185662	0.18498	0.183741	0.171004	0.154847	0.13132	0.104212	0.0829426	0.072694	0.0783601	0.0952704	0.118987	0.150911	0.178399	0.199645	0.224846	0.261139	0.285389	0.314235	0.349304	0.395035	0.4332	0.460928	0.459776	0.430787	0.369092	0.289728	0.209512	0.139103	0.102411	0.0892079	0.108616	0.141741	0.186873	0.258074	0.319476	0.369102	0.406532	0.426635	0.433827	0.4322	0.416067	0.395104	0.385343	0.370479	0.365183	0.365009
0.47873	0.473759	0.463473	0.445724	0.420255	0.386851	0.345705	0.303337	0.260978	0.224607	0.203248	0.199771	0.2123	0.230879	0.259928	0.291135	0.318595	0.344351	0.36338	0.386369	0.425266	0.466416	0.52105	0.585441	0.654424	0.724313	0.782119	0.812681	0.818064	0.793226	0.739792	0.66183	0.571467	0.489482	0.420929	0.372444	0.343122	0.332005	0.35293	0.384446	0.430377	0.469579	0.506922	0.533386	0.555425	0.570416	0.578799	0.585548	0.579171	0.568581
0.164948	0.137522	0.113244	0.0916134	0.0779022	0.0616394	0.0448039	0.0263952	0.0186051	0.00592016	0	0.0103525	0.0237281	0.0472	0.0758044	0.095257	0.120573	0.137764	0.157498	0.170599	0.194892	0.210492	0.236796	0.274677	0.332462	0.404028	0.496686	0.596444	0.691201	0.790177	0.876635	0.949067	0.99349	1	0.958942	0.86965	0.768941	0.661406	0.576154	0.513334	0.468068	0.446162	0.438727	0.447447	0.471974	0.52024	0.574866	0.629809	0.675365	0.716231
0.0185931	0.0286015	0.0423937	0.0723788	0.102153	0.137406	0.18589	0.230377	0.271799	0.306743	0.329362	0.337182	0.329362	0.306743	0.271799	0.228421	0.181401	0.140803	0.122211	0.112984	0.126376	0.162795	0.214378	0.268936	0.329362	0.374989	0.407527	0.421005	0.411004	0.390676	0.379507	0.372001	0.375735	0.387203	0.393553	0.394121	0.386232	0.353694	0.31285	0.270617	0.222685	0.182087	0.154035	0.134903	0.140803	0.158337	0.17861	0.192324	0.209289	0.21798
0.294734	0.322046	0.352229	0.378102	0.401687	0.423785	0.446065	0.464786	0.473749	0.47972	0.474774	0.4644	0.449465	0.430015	0.408064	0.388826	0.374375	0.367056	0.376417	0.391019	0.411641	0.428861	0.434069	0.423886	0.393828	0.347937	0.285788	0.214599	0.141547	0.0806364	0.0375981	0.0096558	0	0.0118236	0.0447829	0.0942581	0.152446	0.220517	0.283299	0.339494	0.384539	0.410535	0.422146	0.417999	0.402152	0.38274	0.36203	0.350646	0.341682	0.337468
0.36274	0.374502	0.394702	0.409991	0.429616	0.443511	0.456237	0.464894	0.470016	0.470511	0.465059	0.456477	0.443291	0.433668	0.4236	0.417288	0.414754	0.411144	0.401621	0.38081	0.357203	0.323449	0.291411	0.253729	0.218396	0.183138	0.152196	0.1261	0.103784	0.0922379	0.0819449	0.0802203	0.0856888	0.099219	0.118489	0.157289	0.207124	0.268481	0.336392	0.408308	0.490406	0.564367	0.633286	0.698787	0.767633	0.82447	0.871872	0.914528	0.948388	0.974327
0.914781	0.943937	0.960533	0.974883	0.979764	0.974312	0.964783	0.957373	0.955021	0.961348	0.970041	0.985362	0.995985	1	0.990542	0.973013	0.953805	0.931593	0.910807	0.885152	0.845399	0.794509	0.730498	0.651154	0.563694	0.475013	0.391942	0.316487	0.25072	0.205852	0.181761	0.174049	0.176249	0.180506	0.194328	0.208517	0.228514	0.248066	0.268301	0.286913	0.303415	0.311652	0.309223	0.296735	0.277024	0.253623	0.22647	0.197087	0.175262	0.153759
0.924269	0.938702	0.938601	0.927051	0.904491	0.871078	0.830315	0.782362	0.73184	0.687913	0.645746	0.625564	0.607186	0.610895	0.629222	0.656387	0.695511	0.735034	0.767353	0.794372	0.804164	0.792122	0.758864	0.708568	0.643192	0.579551	0.520434	0.478916	0.451329	0.45049	0.459433	0.470395	0.478946	0.480614	0.484487	0.481517	0.481793	0.486065	0.497731	0.513619	0.539455	0.572728	0.608885	0.651037	0.692648	0.730697	0.755558	0.770068	0.775814	0.766968
0.348028	0.333021	0.325957	0.318176	0.317148	0.317131	0.326143	0.327179	0.335107	0.33691	0.336104	0.343155	0.351109	0.353031	0.356056	0.356106	0.346639	0.334034	0.319832	0.30256	0.290626	0.275031	0.257461	0.226107	0.191262	0.14222	0.0965376	0.0481656	0.0117186	0	0.017551	0.0595707	0.129441	0.214905	0.299162	0.387431	0.463766	0.528457	0.583844	0.630334	0.666469	0.695665	0.718638	0.740182	0.775486	0.815008	0.85453	0.892685	0.926805	0.948721
0	0	0	0	0	0	0.00702497	0.0127534	0.0214964	0.040534	0.0612737	0.086207	0.11304	0.138327	0.158146	0.16906	0.16906	0.158146	0.138327	0.11304	0.086207	0.0612737	0.0473893	0.0341415	0.0341415	0.040534	0.0554839	0.0773558	0.100857	0.123377	0.14892	0.17391	0.199719	0.22223	0.245868	0.270395	0.293558	0.311126	0.317979	0.306512	0.283992	0.253271	0.212201	0.17537	0.150127	0.151656	0.164676	0.190483	0.228622	0.276909
0.289859	0.265504	0.245867	0.222908	0.201339	0.186079	0.17186	0.161305	0.152015	0.142243	0.131882	0.119603	0.106474	0.0882192	0.0686604	0.0495077	0.0320736	0.0147771	0.00210916	0	0.0213523	0.0629018	0.132607	0.231318	0.355653	0.50391	0.659812	0.812078	0.930358	0.997907	1	0.933625	0.817843	0.678534	0.548811	0.437356	0.364556	0.323318	0.314124	0.335616	0.375575	0.421766	0.479699	0.536091	0.592298	0.646845	0.690719	0.728697	0.746793	0.74265
0.391866	0.401758	0.410473	0.41804	0.426724	0.423506	0.405465	0.384275	0.356967	0.323525	0.30641	0.298995	0.311389	0.341242	0.379782	0.427025	0.471876	0.51421	0.551253	0.576306	0.598783	0.598227	0.603645	0.602992	0.598987	0.598491	0.619723	0.63076	0.657456	0.684315	0.70812	0.74058	0.769182	0.795391	0.825485	0.848785	0.861393	0.857738	0.857428	0.822426	0.772638	0.721007	0.678306	0.637862	0.622757	0.606163	0.601676	0.621725	0.63972	0.667386
0.320596	0.305771	0.291783	0.279788	0.268132	0.244613	0.21579	0.188699	0.157875	0.133455	0.131681	0.136624	0.155642	0.188115	0.217655	0.241869	0.255059	0.261071	0.249925	0.231447	0.218357	0.221455	0.241547	0.281776	0.337748	0.424266	0.514901	0.605698	0.688901	0.731755	0.745966	0.732861	0.709648	0.68408	0.676387	0.703537	0.75511	0.822185	0.890176	0.950094	0.988207	1	0.984574	0.952755	0.90195	0.845368	0.789201	0.726949	0.676832	0.648146
0.323437	0.291137	0.259733	0.228177	0.196777	0.167378	0.14581	0.134536	0.131678	0.136756	0.141406	0.144383	0.146569	0.137522	0.129121	0.120797	0.120238	0.12795	0.157616	0.211388	0.270336	0.344953	0.447342	0.564665	0.684467	0.803984	0.899227	0.967738	1	0.994024	0.972914	0.931991	0.886823	0.842901	0.803695	0.764108	0.731989	0.720465	0.707145	0.688253	0.670517	0.663043	0.663474	0.672988	0.696729	0.721368	0.752718	0.779678	0.810126	0.835634
0.237165	0.245544	0.251851	0.266344	0.273484	0.284217	0.298167	0.315298	0.339404	0.367644	0.385667	0.399404	0.400967	0.397961	0.384634	0.368261	0.348623	0.333694	0.32469	0.330245	0.338855	0.37239	0.423327	0.495346	0.588196	0.685486	0.786044	0.876618	0.942119	0.984313	1	0.997901	0.977959	0.947295	0.920511	0.884216	0.856199	0.839061	0.826513	0.814274	0.804021	0.787124	0.767647	0.746331	0.730207	0.724034	0.726956	0.742883	0.765539	0.797223
0.260461	0.249517	0.235002	0.220618	0.205456	0.189187	0.176115	0.166803	0.165593	0.167605	0.175688	0.18595	0.196404	0.206306	0.214396	0.216482	0.21665	0.214533	0.212695	0.214672	0.222031	0.238412	0.266886	0.299946	0.347787	0.404169	0.472811	0.540766	0.608408	0.66745	0.712227	0.746141	0.774949	0.796908	0.816576	0.832525	0.851906	0.867726	0.881234	0.895974	0.909553	0.918697	0.931004	0.941377	0.958844	0.968595	0.980216	0.992094	1	0.99999
0.403413	0.394211	0.38786	0.378293	0.369796	0.360296	0.349934	0.34192	0.33652	0.332471	0.331335	0.329027	0.3294	0.33029	0.328896	0.330657	0.334753	0.338627	0.340797	0.345768	0.361349	0.385629	0.422518	0.475266	0.541725	0.623936	0.709528	0.791842	0.860069	0.907494	0.936632	0.946584	0.945793	0.942868	0.937363	0.942939	0.948138	0.956644	0.970335	0.984477	0.995893	1	0.999934	0.995485	0.982532	0.96378	0.943215	0.921205	0.893984	0.869807
0.166639	0.170804	0.174958	0.17913	0.185847	0.19289	0.199002	0.206063	0.211387	0.212377	0.213719	0.208245	0.203129	0.197991	0.194485	0.196994	0.196785	0.199813	0.205243	0.221483	0.246669	0.283946	0.336552	0.39874	0.475034	0.555272	0.639587	0.71055	0.769494	0.801434	0.822305	0.835653	0.844426	0.855031	0.864553	0.87026	0.873277	0.869853	0.862608	0.852915	0.845594	0.830253	0.82803	0.826425	0.833607	0.844528	0.869063	0.891053	0.91095	0.932965
0.197051	0.195804	0.199133	0.199794	0.207575	0.209948	0.205985	0.19569	0.184296	0.166465	0.153692	0.133607	0.126332	0.118379	0.114156	0.116609	0.118019	0.117749	0.11817	0.10661	0.0912148	0.0620605	0.0393156	0.0172807	0.00534057	0	0.0155099	0.0451263	0.092126	0.147212	0.2214	0.30181	0.375544	0.448093	0.513884	0.573929	0.639596	0.694871	0.738191	0.767004	0.7915	0.810067	0.808208	0.798812	0.791466	0.780312	0.772914	0.76551	0.762948	0.768852
0.377266	0.351802	0.340704	0.335429	0.35288	0.374432	0.408581	0.445737	0.483137	0.50902	0.517495	0.507149	0.485827	0.447644	0.414289	0.380141	0.359602	0.35771	0.369428	0.384934	0.404698	0.42206	0.44455	0.458333	0.466753	0.464161	0.456934	0.447838	0.439669	0.4337	0.442999	0.446976	0.457522	0.456794	0.445491	0.433139	0.420903	0.407445	0.397103	0.405993	0.423103	0.45075	0.484354	0.520844	0.552306	0.572407	0.583262	0.589903	0.585455	0.568647
0.982971	0.99987	1	0.992337	0.987075	0.968914	0.953793	0.943087	0.93709	0.946537	0.942639	0.9457	0.93371	0.922987	0.92889	0.93073	0.939887	0.951576	0.964449	0.973587	0.969076	0.938498	0.885973	0.796913	0.682327	0.541435	0.394025	0.260328	0.149804	0.0823623	0.0500519	0.0606309	0.101057	0.182451	0.284277	0.391277	0.496684	0.579852	0.626144	0.62726	0.585809	0.510264	0.424196	0.331535	0.253151	0.193589	0.153809	0.141981	0.131264	0.142322
0.072996	0.0799575	0.0823518	0.0905625	0.0952473	0.099689	0.104304	0.107177	0.107078	0.104108	0.096536	0.0838415	0.0753693	0.0650875	0.0598329	0.0582648	0.0597376	0.0719694	0.086643	0.108072	0.124324	0.149575	0.174875	0.197258	0.218422	0.242185	0.262924	0.285291	0.318329	0.352859	0.398413	0.4506	0.506532	0.557753	0.600916	0.630869	0.646255	0.652948	0.643061	0.62854	0.615701	0.601831	0.588377	0.588149	0.587893	0.592541	0.611306	0.634726	0.670916	0.709481
0.587138	0.590945	0.587785	0.578246	0.56122	0.543832	0.527844	0.510072	0.489194	0.471232	0.451666	0.434532	0.410317	0.392502	0.379583	0.361017	0.341648	0.317899	0.300436	0.278057	0.250841	0.225622	0.192652	0.163342	0.147879	0.142085	0.146743	0.17057	0.213924	0.27291	0.339694	0.402398	0.471858	0.530438	0.583464	0.629961	0.667	0.691666	0.706286	0.714736	0.709268	0.698645	0.684831	0.678559	0.673122	0.686649	0.710293	0.744398	0.795502	0.842421
0.532566	0.545047	0.548676	0.543651	0.52184	0.5056	0.481112	0.453307	0.441861	0.447477	0.474393	0.507973	0.54549	0.578143	0.59218	0.586754	0.564736	0.545299	0.534021	0.532819	0.545912	0.579372	0.610588	0.646056	0.670189	0.66284	0.631833	0.582855	0.518931	0.455004	0.401994	0.36469	0.352134	0.360339	0.377176	0.394532	0.418108	0.434971	0.439874	0.44793	0.456721	0.47998	0.506761	0.545913	0.581786	0.628279	0.669179	0.701342	0.717895	0.716621
0.322026	0.301484	0.288695	0.278426	0.278701	0.281135	0.293014	0.312867	0.328329	0.344377	0.341112	0.342211	0.327883	0.316308	0.302028	0.291192	0.285474	0.294509	0.299133	0.309718	0.316068	0.317113	0.312261	0.294298	0.265398	0.232726	0.191683	0.155438	0.118313	0.097935	0.0739263	0.0737992	0.0820201	0.104314	0.135959	0.17596	0.218569	0.264347	0.299914	0.327307	0.343058	0.35101	0.353439	0.352594	0.350312	0.340026	0.327526	0.31278	0.282607	0.249823
0.360108	0.37318	0.384471	0.395297	0.392311	0.379912	0.354406	0.313656	0.265247	0.214433	0.172408	0.137893	0.114163	0.0854992	0.069452	0.0540631	0.035857	0.0337492	0.0262419	0.019717	0.0120518	0.0148732	0.0140321	0.0153164	0.0239837	0.0273241	0.026936	0.0197067	0.0174751	0.00732247	0.00483948	0	0.0067347	0.0131283	0.0246052	0.0523111	0.0810755	0.110645	0.139148	0.172436	0.208013	0.229447	0.252918	0.285576	0.330696	0.375527	0.439688	0.504446	0.571727	0.625671
0.848831	0.843291	0.837978	0.826182	0.802732	0.770926	0.731869	0.686679	0.63895	0.589382	0.555301	0.531515	0.520876	0.539441	0.568501	0.612117	0.658779	0.711937	0.765863	0.802021	0.822277	0.832477	0.82849	0.811011	0.783463	0.745483	0.692764	0.620258	0.532909	0.437925	0.341185	0.248957	0.166494	0.101015	0.0480929	0.0154436	0	0.000904516	0.00988644	0.0287614	0.0534668	0.0842292	0.109662	0.133716	0.151489	0.160236	0.161706	0.1567	0.147496	0.134993
0.212162	0.208015	0.20779	0.198638	0.190142	0.187355	0.183861	0.180702	0.186712	0.190141	0.192364	0.19761	0.191159	0.187705	0.185477	0.176324	0.168552	0.177189	0.191123	0.251359	0.326068	0.427357	0.543638	0.676971	0.811455	0.915937	0.987404	1	0.946022	0.840985	0.691285	0.528198	0.370525	0.235748	0.134074	0.0727644	0.0381731	0.0594978	0.0998478	0.156603	0.218273	0.274078	0.313822	0.332697	0.349354	0.352264	0.348495	0.341369	0.332826	0.336321
0.753672	0.749522	0.742073	0.737727	0.734784	0.731761	0.735814	0.748551	0.762489	0.778506	0.795548	0.812881	0.826903	0.842312	0.86174	0.888767	0.909228	0.93775	0.967027	0.988893	0.998739	1	0.991547	0.971952	0.936327	0.887887	0.818231	0.726803	0.618746	0.50374	0.390244	0.286136	0.19621	0.127837	0.0726511	0.0334628	0.0132489	0.00336352	0	0.00458613	0.0110052	0.0268539	0.0454597	0.0757476	0.107072	0.140755	0.173446	0.202998	0.225726	0.240679
0.649204	0.683431	0.719795	0.758531	0.798229	0.832094	0.853805	0.860313	0.851421	0.827778	0.793395	0.753261	0.728166	0.716148	0.714009	0.726039	0.734081	0.76027	0.798475	0.848026	0.897843	0.944179	0.979824	1	0.997776	0.969825	0.915922	0.834769	0.728534	0.605633	0.472359	0.346352	0.230586	0.14561	0.0749625	0.028207	0.00477757	0	0.00775782	0.028492	0.0532605	0.0752405	0.0955623	0.112099	0.124379	0.128033	0.133953	0.138643	0.145702	0.158066
0.78721	0.722503	0.649697	0.583052	0.523229	0.476472	0.440922	0.428087	0.430048	0.442473	0.468644	0.501951	0.533081	0.565637	0.59341	0.611055	0.636006	0.6483	0.654897	0.652359	0.640206	0.621139	0.596712	0.569004	0.526806	0.476292	0.414458	0.339229	0.267515	0.200342	0.140381	0.0913569	0.0561392	0.0241434	0.00800204	0	0.000542861	0	0.00450945	0.010716	0.0218251	0.0329681	0.0449415	0.0599073	0.0723774	0.0831764	0.0915801	0.0969994	0.0989033	0.0968468
0.263854	0.270662	0.282625	0.294431	0.300268	0.300917	0.303706	0.299052	0.288136	0.276886	0.261379	0.242723	0.22147	0.210687	0.210047	0.215765	0.243552	0.271348	0.301997	0.338682	0.386419	0.44541	0.520233	0.612866	0.732473	0.851521	0.945044	1	0.987164	0.910618	0.776915	0.609525	0.431728	0.272155	0.144711	0.0622393	0.0244338	0.0249595	0.067748	0.129683	0.197975	0.261673	0.316711	0.353438	0.378176	0.389354	0.393613	0.391636	0.385401	0.37479
0.485738	0.488227	0.490044	0.49513	0.498724	0.498487	0.499316	0.497613	0.488277	0.473132	0.461003	0.444801	0.427066	0.415439	0.407023	0.396746	0.393071	0.390704	0.396164	0.41325	0.445134	0.499804	0.56322	0.642097	0.736273	0.839198	0.931373	0.987876	1	0.958359	0.870986	0.754345	0.634126	0.52143	0.439994	0.376255	0.338161	0.313493	0.298665	0.300502	0.297135	0.287382	0.276837	0.266124	0.261071	0.258413	0.256459	0.257738	0.256582	0.247412
0.798337	0.790125	0.772018	0.752074	0.734145	0.708773	0.693099	0.684889	0.680364	0.690903	0.698923	0.70902	0.712442	0.706524	0.684301	0.658277	0.626254	0.59231	0.574572	0.571868	0.582557	0.613351	0.678346	0.743393	0.819022	0.892899	0.945243	0.974625	0.970496	0.92931	0.850988	0.749219	0.628078	0.501237	0.376309	0.266515	0.181431	0.119463	0.0768186	0.0512994	0.0527362	0.0635095	0.0788582	0.0950164	0.104679	0.10841	0.106898	0.0990995	0.088937	0.0783521
0.0418136	0.0429998	0.0442583	0.0428538	0.0400567	0.0352694	0.0292918	0.021462	0.0149416	0.00865875	0.00587202	0.00622141	0.00400362	0.00394407	0.00366716	0.00254383	0.00608751	0.0103036	0.013576	0.0263849	0.040051	0.0583708	0.0819241	0.11091	0.143741	0.178153	0.205427	0.220742	0.226415	0.223323	0.214602	0.212468	0.222221	0.247705	0.298565	0.367282	0.447298	0.540528	0.636443	0.727065	0.806863	0.877946	0.928867	0.965525	0.986782	0.997193	1	0.995604	0.982269	0.962562
0.0199738	0.00923371	0.010785	0.0173078	0.0283569	0.0464475	0.0658302	0.082037	0.103668	0.122268	0.134654	0.147881	0.158613	0.174286	0.196152	0.20921	0.221828	0.229641	0.239109	0.239328	0.262476	0.293276	0.340733	0.411771	0.502118	0.611002	0.731256	0.844467	0.931784	0.986674	1	0.984486	0.951068	0.893542	0.832233	0.763582	0.714504	0.663424	0.638684	0.627785	0.631609	0.644357	0.661305	0.68432	0.712115	0.733101	0.748107	0.758018	0.753568	0.745871
0.446092	0.428713	0.415041	0.404933	0.399241	0.391347	0.384853	0.374517	0.367365	0.359922	0.356474	0.352931	0.338201	0.329694	0.319023	0.309091	0.309308	0.316275	0.329191	0.361906	0.393974	0.449112	0.532327	0.632737	0.740643	0.845272	0.93156	0.987373	1	0.96316	0.878795	0.749867	0.602633	0.440298	0.290136	0.167765	0.0699407	0.024899	0	0.0063029	0.0429924	0.0990979	0.166034	0.230789	0.286946	0.328572	0.368653	0.388185	0.397053	0.396675
0.470366	0.472676	0.468288	0.462774	0.448984	0.43721	0.42563	0.424232	0.433652	0.453989	0.47447	0.488453	0.500677	0.507282	0.504847	0.51003	0.503329	0.491238	0.482163	0.468638	0.451616	0.432688	0.404684	0.369766	0.321385	0.262134	0.195591	0.13513	0.0779734	0.0337977	0.00837196	0	0.000857326	0.0241446	0.0488659	0.0779718	0.104003	0.123294	0.142429	0.158882	0.17744	0.192113	0.207002	0.218302	0.218849	0.215567	0.210502	0.202325	0.197031	0.206244
0.487902	0.484537	0.489555	0.496351	0.501158	0.500605	0.494507	0.482094	0.464627	0.448056	0.431099	0.423663	0.427853	0.448427	0.47688	0.516262	0.551292	0.57179	0.5925	0.60708	0.631019	0.66806	0.724722	0.809189	0.892869	0.965721	1	0.983794	0.904524	0.769925	0.593738	0.410127	0.239376	0.11482	0.0379585	0	0.0147929	0.0698105	0.151187	0.23421	0.291107	0.342829	0.369683	0.38286	0.388695	0.396731	0.399064	0.408478	0.414286	0.417164
0.212797	0.246393	0.284811	0.334709	0.385699	0.441467	0.492153	0.535966	0.573562	0.596629	0.600917	0.587198	0.558751	0.521009	0.478734	0.432575	0.389518	0.365686	0.349977	0.344616	0.343597	0.349393	0.353299	0.366364	0.374924	0.379335	0.398507	0.416563	0.456649	0.51469	0.584363	0.663671	0.746338	0.819534	0.885436	0.934688	0.974595	0.994152	1	0.989334	0.95905	0.926409	0.889103	0.84869	0.81296	0.78367	0.755141	0.732067	0.720953	0.714021
0.92026	0.929272	0.935439	0.932711	0.926304	0.91207	0.889595	0.861198	0.827438	0.790196	0.766261	0.749135	0.752096	0.766748	0.781387	0.801046	0.809234	0.825128	0.841067	0.86006	0.880612	0.903157	0.928581	0.956803	0.976267	0.993961	1	0.986739	0.960157	0.912565	0.850803	0.774185	0.686224	0.598297	0.506211	0.423891	0.346865	0.278665	0.215013	0.16221	0.113829	0.0829821	0.0581374	0.0485187	0.0444544	0.0534835	0.0706235	0.0921765	0.116049	0.144149
0.393258	0.395915	0.394891	0.395642	0.400333	0.417796	0.4401	0.464097	0.488588	0.515904	0.532465	0.537776	0.533456	0.5176	0.490289	0.457027	0.421033	0.396386	0.383685	0.398788	0.438478	0.503724	0.594946	0.705514	0.824082	0.923936	0.984152	1	0.962436	0.868465	0.735916	0.577275	0.406518	0.251532	0.123501	0.0401048	0	0.0079499	0.0569065	0.13341	0.229065	0.315959	0.390438	0.439406	0.45974	0.456866	0.435442	0.4028	0.366737	0.326696
0.423364	0.414937	0.401897	0.393913	0.399851	0.399527	0.401882	0.405188	0.410294	0.418006	0.430367	0.445023	0.463453	0.481716	0.493567	0.499374	0.51262	0.521294	0.517924	0.537459	0.553464	0.556788	0.584703	0.62486	0.681585	0.742088	0.819028	0.887526	0.936924	0.980686	1	0.995231	0.978245	0.945587	0.907081	0.871448	0.828054	0.802085	0.791162	0.769425	0.753199	0.736952	0.723283	0.693973	0.676315	0.650449	0.608569	0.575638	0.540791	0.506473
0.481153	0.481042	0.486945	0.479015	0.469067	0.450999	0.433312	0.413207	0.403117	0.407398	0.40262	0.413494	0.428474	0.439494	0.457183	0.470555	0.498976	0.526753	0.559257	0.593609	0.656963	0.71499	0.779605	0.852169	0.910824	0.955635	0.979686	1	0.987782	0.955518	0.908757	0.837774	0.774488	0.698036	0.639872	0.584583	0.532438	0.477711	0.436099	0.391889	0.335927	0.294519	0.25471	0.227156	0.197355	0.184802	0.18144	0.185246	0.202595	0.223363
0.999717	0.967074	0.936417	0.907387	0.88261	0.856423	0.83376	0.808265	0.777574	0.75361	0.728017	0.716641	0.708545	0.72653	0.734676	0.748247	0.765393	0.791013	0.810363	0.830324	0.843764	0.853656	0.854168	0.837504	0.807813	0.75853	0.689288	0.615431	0.526907	0.437494	0.337422	0.257552	0.178336	0.102562	0.0434743	0.00967738	0	0.0084084	0.0350042	0.0774226	0.131244	0.187133	0.239297	0.272485	0.287324	0.285091	0.264866	0.233733	0.207638	0.184124
0.554654	0.541302	0.522315	0.510362	0.496937	0.489717	0.487989	0.511056	0.534651	0.571413	0.601271	0.654471	0.712057	0.77978	0.859804	0.92825	0.976956	1	0.993174	0.955324	0.885353	0.806764	0.709027	0.606979	0.507436	0.430977	0.370257	0.337963	0.312603	0.307682	0.30347	0.295633	0.295663	0.288948	0.277065	0.263466	0.249154	0.232712	0.210005	0.19299	0.187458	0.178469	0.181299	0.191387	0.206532	0.234456	0.258181	0.280018	0.292582	0.297893
0.115338	0.0876213	0.0622777	0.0456486	0.0363865	0.0288244	0.033242	0.0475412	0.0623364	0.0798648	0.107787	0.147317	0.180777	0.214639	0.250963	0.281265	0.305395	0.315571	0.312386	0.294836	0.269072	0.228482	0.18559	0.133731	0.0854234	0.0491201	0.0223105	0.00729467	0	0.0278697	0.0593332	0.111269	0.167314	0.223536	0.289719	0.340158	0.381321	0.405091	0.418642	0.413042	0.400832	0.37384	0.349412	0.336475	0.325058	0.326694	0.327248	0.353209	0.382369	0.420947
0.866325	0.880425	0.901249	0.914562	0.933464	0.949936	0.962499	0.972905	0.976569	0.970124	0.950899	0.920688	0.886722	0.849119	0.815539	0.790126	0.774453	0.777384	0.794298	0.812743	0.841316	0.864814	0.883095	0.89434	0.885658	0.860361	0.815338	0.749406	0.673498	0.597238	0.53274	0.480359	0.446689	0.423187	0.404219	0.392194	0.383881	0.377811	0.370736	0.368567	0.371437	0.378239	0.391467	0.409564	0.436316	0.458818	0.481356	0.505182	0.538154	0.560582
0.470499	0.482106	0.498203	0.522839	0.552103	0.585314	0.620505	0.651086	0.681606	0.70041	0.7069	0.711324	0.701456	0.684917	0.657464	0.624512	0.59482	0.55865	0.535233	0.528799	0.542796	0.576543	0.637493	0.716279	0.811289	0.897556	0.967329	1	0.976372	0.912547	0.813104	0.696151	0.580197	0.480269	0.416769	0.392159	0.405923	0.458314	0.539432	0.613091	0.680723	0.730878	0.770505	0.797346	0.818992	0.834074	0.848285	0.860014	0.874943	0.883219
0.0575787	0.0564578	0.0574997	0.056104	0.0568716	0.0558315	0.0543086	0.0509345	0.045773	0.0380041	0.0320873	0.0247703	0.0214916	0.0186273	0.0171394	0.0142381	0.00653622	0	0.000101901	0.0160848	0.0516953	0.100275	0.170707	0.259605	0.359077	0.45044	0.517462	0.54188	0.521692	0.462236	0.381368	0.298888	0.237069	0.209416	0.223944	0.273162	0.353386	0.448741	0.558038	0.659179	0.745852	0.814915	0.868305	0.905226	0.927733	0.936008	0.933835	0.926476	0.918535	0.908224
0.173488	0.163185	0.157702	0.152067	0.149277	0.154976	0.164439	0.174789	0.186555	0.196639	0.208437	0.215003	0.216124	0.209385	0.199551	0.185759	0.16693	0.151276	0.135843	0.125767	0.119314	0.114372	0.107419	0.103195	0.100623	0.0958652	0.088838	0.0785374	0.0667408	0.0548737	0.0423714	0.0296222	0.0191646	0.0122323	0.00719561	0.00390098	0	0.00195049	0.00359781	0.00611617	0.0115328	0.0174337	0.0323297	0.0485039	0.06937	0.09694	0.13024	0.170445	0.209753	0.251519
0.0509891	0.0409706	0.0315627	0.0272577	0.020765	0.0176527	0.0206182	0.0283176	0.0393733	0.0567696	0.0699356	0.0824802	0.092491	0.100497	0.103931	0.103737	0.0990391	0.0888704	0.076736	0.0606965	0.0445456	0.0388267	0.0395909	0.0425765	0.0466949	0.0524551	0.053174	0.0567039	0.057207	0.0562278	0.0511285	0.0514999	0.0483634	0.0561888	0.071536	0.0961175	0.130115	0.17594	0.227398	0.277327	0.327088	0.373143	0.414303	0.452821	0.490097	0.528959	0.563388	0.597696	0.613006	0.63115
0.0994448	0.104711	0.110463	0.119176	0.127882	0.13281	0.136451	0.137965	0.138049	0.140842	0.146054	0.153705	0.165085	0.178377	0.192128	0.206931	0.21888	0.226409	0.227468	0.221426	0.206522	0.187771	0.16827	0.146124	0.12376	0.103077	0.080816	0.061423	0.0438847	0.0296201	0.0177961	0.0109035	0.00388475	0.000364325	0.000516099	0	0.00236592	0.00617158	0.0105866	0.0183012	0.0296115	0.0432036	0.0568658	0.0740456	0.0939898	0.11301	0.129201	0.14419	0.15074	0.158675
0.0806338	0.0818086	0.0796793	0.0738185	0.064294	0.0517998	0.0376088	0.0253154	0.0140502	0.00616082	0.00190356	0	0.00299274	0.00893625	0.0161995	0.0234021	0.0302049	0.0382157	0.0445755	0.0497389	0.0530267	0.0538314	0.0518414	0.0471519	0.0392283	0.0312915	0.0223155	0.0151869	0.00835318	0.00257373	0.00176897	0.00625063	0.0126104	0.0213029	0.0302049	0.0403149	0.0501579	0.0580948	0.0661713	0.0729715	0.083239	0.0944796	0.113276	0.137974	0.164582	0.193999	0.223371	0.244883	0.261931	0.273525
0	0.00333434	0.0074767	0.0150773	0.0220344	0.0294346	0.0414886	0.0514571	0.061534	0.0764613	0.0895498	0.105177	0.119534	0.134945	0.149371	0.164604	0.174074	0.183045	0.191532	0.19639	0.197005	0.195368	0.188148	0.172415	0.154643	0.131812	0.10635	0.0841529	0.0632787	0.0486734	0.0375876	0.0314943	0.0275351	0.0280586	0.0297498	0.0280586	0.0275351	0.0266659	0.0262672	0.0266659	0.0299493	0.0325116	0.0349057	0.0354657	0.0395041	0.0420472	0.0470742	0.0517789	0.0571866	0.0651212
0.034648	0.0465345	0.0606155	0.0744211	0.0922575	0.107999	0.124822	0.145644	0.166067	0.192488	0.218142	0.241777	0.263029	0.273211	0.281063	0.27891	0.271483	0.260842	0.249646	0.232834	0.217807	0.20295	0.193073	0.185361	0.177786	0.174265	0.164052	0.151519	0.134325	0.112466	0.09163	0.0690182	0.049253	0.0335192	0.0197496	0.0122863	0.0158439	0.0304814	0.0523554	0.0923786	0.141923	0.199173	0.263995	0.325828	0.385407	0.435069	0.468229	0.48399	0.488321	0.482243
0.265322	0.273321	0.276817	0.278934	0.271632	0.257259	0.236457	0.210896	0.18282	0.159337	0.133667	0.114852	0.0974734	0.0849273	0.0760679	0.0758406	0.0765715	0.0804167	0.0856581	0.0924879	0.0984002	0.107493	0.117977	0.122745	0.122745	0.117977	0.107493	0.0984002	0.0924879	0.0856581	0.0846713	0.0844194	0.0849273	0.0976311	0.117462	0.139161	0.167881	0.196195	0.231748	0.263249	0.296889	0.323762	0.344604	0.366408	0.381858	0.387221	0.397945	0.406108	0.416416	0.425405
0.195759	0.200979	0.205329	0.224271	0.262355	0.303538	0.352651	0.410335	0.460112	0.499652	0.515893	0.521041	0.500966	0.470296	0.43415	0.39527	0.360037	0.364176	0.387695	0.436432	0.496523	0.567386	0.650298	0.72007	0.760012	0.767371	0.73035	0.652337	0.541429	0.429672	0.316197	0.223478	0.160938	0.122842	0.0910706	0.0862203	0.0965584	0.106086	0.1112	0.1199	0.139701	0.160133	0.203431	0.259338	0.323701	0.394208	0.458738	0.515617	0.548656	0.558076
0.080041	0.0954949	0.110622	0.123333	0.133993	0.138637	0.14194	0.144969	0.147009	0.147917	0.144943	0.145955	0.144889	0.148081	0.155477	0.164351	0.172327	0.179365	0.181955	0.177487	0.16156	0.143212	0.123062	0.102623	0.0860286	0.0815435	0.0877704	0.104023	0.122385	0.14749	0.168633	0.185141	0.196733	0.209844	0.226396	0.240397	0.255368	0.278211	0.299247	0.322823	0.345441	0.37368	0.399823	0.421072	0.444731	0.482709	0.532424	0.584034	0.634918	0.674935
0.64547	0.625964	0.606417	0.582997	0.560974	0.53296	0.505805	0.475496	0.446209	0.411909	0.38742	0.352439	0.316632	0.279497	0.255404	0.244974	0.239418	0.24194	0.251598	0.267791	0.286526	0.296894	0.297861	0.281101	0.2468	0.196541	0.140415	0.0877916	0.0497334	0.022024	0.00675306	0	0.00305963	0.015873	0.0301372	0.0446782	0.0546231	0.0606827	0.0653143	0.0676548	0.0675143	0.0769868	0.0881378	0.103561	0.126533	0.153618	0.18633	0.212529	0.2331	0.239297
0.0994098	0.111976	0.128911	0.141713	0.158384	0.174999	0.194252	0.213607	0.230726	0.254983	0.273437	0.298179	0.314018	0.32375	0.321473	0.307676	0.289863	0.269814	0.255776	0.248755	0.254151	0.268705	0.30071	0.335055	0.3742	0.409109	0.431472	0.43586	0.418653	0.389775	0.349064	0.314227	0.295022	0.280198	0.289085	0.32857	0.387947	0.488233	0.600086	0.71476	0.824244	0.908866	0.973218	0.999071	1	0.975611	0.94305	0.909934	0.868465	0.832125
0.17188	0.137608	0.106154	0.0783718	0.0549869	0.0364092	0.0226053	0.0130875	0.00703492	0	0	0	0	0.00703492	0.0129764	0.0220595	0.0345609	0.0499024	0.0664058	0.0884748	0.105025	0.117943	0.126609	0.131342	0.132812	0.131342	0.126609	0.117943	0.105025	0.0884748	0.0664058	0.0569373	0.0475373	0.044119	0.0545722	0.0699137	0.0884652	0.116001	0.141951	0.169324	0.1935	0.208524	0.218909	0.233449	0.245285	0.25837	0.277963	0.292406	0.298456	0.3095
0.338414	0.333997	0.329367	0.329154	0.326805	0.323134	0.317637	0.307989	0.298093	0.285373	0.272625	0.264807	0.260714	0.253698	0.247419	0.244709	0.241084	0.240368	0.236116	0.225643	0.205828	0.182567	0.155505	0.127477	0.102262	0.0782999	0.0596344	0.0428208	0.0283711	0.0175927	0.0121842	0.00777692	0.00457473	0.00248011	0	0	0	0	0	0	0	0	0	0	0	0	0	0	0	0
0.117479	0.111395	0.106234	0.101506	0.0965154	0.0904739	0.0856937	0.0783699	0.070606	0.0621506	0.057117	0.0533676	0.0507881	0.0500067	0.0502929	0.0500067	0.0478842	0.048011	0.048011	0.0478842	0.0471028	0.0449363	0.0409008	0.0336177	0.0274117	0.0205993	0.0142664	0.00910597	0.00535654	0.00290395	0	0	0	0.00290395	0.00535654	0.00910597	0.0142664	0.0235033	0.0327683	0.0485316	0.0687842	0.0891041	0.115057	0.145227	0.178797	0.210967	0.245272	0.279579	0.30964	0.341034
0.0710711	0.0606955	0.0533218	0.0460198	0.041894	0.0412723	0.043932	0.049572	0.0579295	0.0663642	0.0759428	0.0789442	0.0815318	0.0771	0.069214	0.0590668	0.0505563	0.0430438	0.0379615	0.031452	0.0283388	0.0223092	0.0190305	0.0203928	0.0265524	0.0395671	0.0594468	0.0833175	0.10894	0.134018	0.153427	0.165464	0.175216	0.180668	0.190912	0.205647	0.22659	0.252016	0.286038	0.322741	0.363477	0.403516	0.441985	0.478977	0.51161	0.547318	0.58763	0.636813	0.695503	0.757568
0.101748	0.114436	0.118878	0.121084	0.121386	0.120289	0.118113	0.114629	0.10901	0.100696	0.0950525	0.0848756	0.0724179	0.0685788	0.0685788	0.0724179	0.0781269	0.0826041	0.0795341	0.0758553	0.0656784	0.0512558	0.0354239	0.0207064	0.00871361	0	0.00104897	0.00674873	0.0211621	0.0418685	0.0685788	0.0991282	0.136131	0.166431	0.189	0.200993	0.201855	0.193087	0.177255	0.156883	0.133851	0.109466	0.0916244	0.0704531	0.056586	0.0538614	0.056586	0.0637043	0.0724271	0.0826041
0.213821	0.231719	0.255585	0.271851	0.285863	0.299307	0.309833	0.313912	0.314382	0.308148	0.294266	0.270907	0.246639	0.215253	0.185815	0.153448	0.120609	0.0933062	0.0665011	0.0410224	0.0258551	0.0137628	0.00361706	0	0.00560286	0.0111505	0.0233629	0.047833	0.0849272	0.124373	0.169974	0.223794	0.274206	0.329616	0.374023	0.411612	0.440895	0.461073	0.473043	0.48755	0.498273	0.504794	0.511806	0.510428	0.499725	0.483671	0.46679	0.440878	0.409854	0.375463
0	0	0	0	0	0	0	0	0	0	0	0	0.00178854	0.00687615	0.0157836	0.0266015	0.0414771	0.0598303	0.0816333	0.109031	0.13855	0.175897	0.213201	0.260886	0.319921	0.385481	0.45916	0.528498	0.585629	0.624602	0.636638	0.62824	0.609894	0.57731	0.543724	0.512839	0.486214	0.46556	0.442233	0.425692	0.393878	0.364497	0.338073	0.324279	0.324931	0.353369	0.406805	0.474257	0.552084	0.620737
0	0	0	0	0	0	0	0	0	0	0	0	0	0	0	0	0	0	0	0	0	0	0.00197976	0.00563156	0.0177788	0.0345008	0.0658038	0.10627	0.159536	0.22793	0.30259	0.385354	0.46018	0.53214	0.588672	0.628971	0.655447	0.67008	0.675912	0.672035	0.663932	0.653687	0.644823	0.640865	0.646044	0.653342	0.65937	0.665891	0.665397	0.668598
0	0	0	0	0	0	0	0	0	0	0	0	0	0.0127555	0.0277802	0.0520922	0.0880919	0.132545	0.184786	0.2431	0.298511	0.340017	0.363925	0.36793	0.353506	0.333331	0.306974	0.279273	0.269358	0.264411	0.265212	0.292136	0.321955	0.357077	0.387676	0.410975	0.4251	0.429229	0.43065	0.430445	0.43317	0.43712	0.438745	0.451197	0.457037	0.45117	0.443209	0.424359	0.397402	0.379461
0.037416	0.0435736	0.0489733	0.0527606	0.0541007	0.0524324	0.0477176	0.0405525	0.0320413	0.0235628	0.0159898	0.0100124	0.00578482	0.00246733	0	0	0	0.00246733	0.0131868	0.0273669	0.0521954	0.0964805	0.155739	0.233753	0.323088	0.424177	0.525646	0.619313	0.698099	0.758157	0.792567	0.810204	0.815417	0.818127	0.817836	0.826554	0.84924	0.873388	0.897001	0.929443	0.962805	0.99003	1	0.997289	0.966137	0.90878	0.830309	0.742721	0.657274	0.585455
0	0	0	0.00575436	0.00991005	0.0161067	0.0245462	0.0348825	0.0460246	0.0564445	0.063797	0.0664549	0.063797	0.0564445	0.0460246	0.0345864	0.0239535	0.015289	0.023621	0.0464841	0.0728481	0.117728	0.180496	0.250827	0.332448	0.407541	0.464914	0.499976	0.515171	0.506834	0.482491	0.452285	0.414459	0.379111	0.342273	0.305623	0.280789	0.285225	0.291897	0.306607	0.333397	0.357957	0.383426	0.39961	0.406248	0.387469	0.367137	0.345755	0.333097	0.351027
0	0	0	0	0	0	0	0	0	0	0	0	0	0	0	0	0	0	0	0	0	0.0017025	0.00314037	0.00874353	0.0197522	0.0355799	0.0584999	0.0876146	0.122896	0.161897	0.202498	0.241673	0.272519	0.299835	0.3192	0.334639	0.34894	0.362401	0.374864	0.388272	0.392829	0.389056	0.376682	0.356898	0.334568	0.306621	0.281994	0.26195	0.255594	0.263574
0	0	0	0	0	0	0	0	0	0	0	0	0	0	0	0	0	0	0	0	0	0	0	0	0	0	0	0	0	0	0.00481693	0.0137021	0.0288066	0.052471	0.0818231	0.118407	0.159066	0.198429	0.229912	0.24747	0.252287	0.238798	0.213533	0.187547	0.161461	0.152031	0.154486	0.165097	0.192074	0.238946
0	0	0	0	0	0	0	0	0	0	0	0	0	0	0	0	0	0	0	0	0	0	0	0	0.00965651	0.0178121	0.0302801	0.0474402	0.0684988	0.0911522	0.111789	0.126351	0.131615	0.126351	0.111789	0.0911522	0.0684988	0.0474402	0.0302801	0.0178121	0.00965651	0	0	0.00965651	0.0178121	0.0302801	0.0474402	0.0684988	0.0911522	0.111789
0	0	0	0	0	0	0	0	0	0	0	0	0	0	0	0	0	0	0	0	0	0	0	0	0	0	0	0	0	0	0	0	0.00604554	0.0111514	0.0310482	0.0580487	0.0919499	0.135424	0.185455	0.248211	0.301741	0.363346	0.406741	0.446356	0.482391	0.512554	0.545901	0.571928	0.588083	0.585181
0.122587	0.108666	0.0940141	0.0787526	0.0632635	0.0481753	0.03426	0.022247	0.0126227	0.00400612	0	0.00048227	0	0.00400612	0.00951989	0.0162863	0.0235651	0.030196	0.0348749	0.0365662	0.0348749	0.030196	0.0235651	0.0162863	0.00951989	0.00400612	0.00310276	0.0124111	0.0304842	0.0589806	0.103133	0.156499	0.224997	0.300646	0.373434	0.436805	0.481253	0.507274	0.516683	0.515346	0.505951	0.49403	0.495552	0.497907	0.512567	0.535891	0.572352	0.604279	0.631676	0.641655
0.0416863	0.042296	0.0405169	0.038454	0.0364982	0.0371033	0.0378298	0.0397597	0.0424514	0.0453334	0.0472543	0.0465093	0.0452455	0.0416281	0.0361524	0.0295536	0.022667	0.0162581	0.00986863	0.00629894	0.00370532	0.00200877	0	0	0	0	0.00200877	0.00370532	0.0103165	0.0253144	0.0476948	0.0770195	0.119856	0.178269	0.241784	0.309819	0.375977	0.431155	0.471312	0.490959	0.486718	0.463002	0.423723	0.376799	0.33189	0.288467	0.259672	0.24293	0.239366	0.243852
0	0	0	0	0	0.00134161	0.00240719	0.00402753	0.00625642	0.00903363	0.0120212	0.0147427	0.0166631	0.0173573	0.0166631	0.0147427	0.0120212	0.00903363	0.00625642	0.00399334	0.00234906	0.0012735	0	0	0	0.002547	0.00597162	0.0103357	0.0190532	0.0302953	0.0510527	0.0721072	0.0988997	0.131784	0.166322	0.204623	0.240369	0.27431	0.302467	0.32462	0.337685	0.34285	0.33752	0.326102	0.311051	0.293412	0.277214	0.262418	0.256692	0.254912
0	0	0	0	0	0	0	0	0	0	0	0	0	0	0	0	0	0	0	0	0.00580051	0.0223005	0.0511887	0.097874	0.161716	0.241116	0.334131	0.436293	0.526505	0.598851	0.641001	0.644896	0.623045	0.583785	0.558018	0.531561	0.523057	0.529865	0.553186	0.579254	0.597944	0.601128	0.58077	0.53273	0.460537	0.381054	0.30193	0.229471	0.180394	0.154149
0.0242413	0.0269275	0.0282437	0.0292489	0.0304127	0.0302813	0.0291005	0.0275594	0.0247379	0.023392	0.0239911	0.0247658	0.0270504	0.0314786	0.0372703	0.0430062	0.0472961	0.0479098	0.0440501	0.0370191	0.0270683	0.0157196	0.00732304	0.00128861	0	0.00194769	0.0113912	0.0267626	0.0502589	0.0802399	0.116757	0.158139	0.203387	0.251642	0.293111	0.333705	0.371407	0.403431	0.43601	0.468835	0.504206	0.543595	0.590022	0.634866	0.676514	0.711773	0.735372	0.750693	0.751767	0.746808
0.490927	0.487061	0.484019	0.471619	0.451196	0.426207	0.395717	0.35891	0.321606	0.286138	0.255717	0.232321	0.210631	0.196836	0.182194	0.16902	0.162612	0.160849	0.162612	0.164644	0.169745	0.175041	0.171033	0.176083	0.177715	0.195143	0.22466	0.264207	0.329752	0.402228	0.491149	0.583466	0.666891	0.744604	0.812616	0.873756	0.920204	0.95688	0.980852	1	0.996072	0.982141	0.957927	0.929513	0.893782	0.862365	0.843523	0.827512	0.822513	0.82291
0	0	0	0	0	0	0	0	0	0	0	0	0	0	0	0	0	0	0	0	0	0	0	0	0	0	0.00889596	0.0164092	0.0278952	0.0437037	0.0719997	0.109278	0.147289	0.187998	0.228056	0.263476	0.289942	0.303356	0.300751	0.281351	0.247279	0.203366	0.155973	0.106808	0.0715989	0.0532003	0.0417143	0.0367911	0.0614957	0.0959222
0.0790518	0.0802003	0.0806589	0.0766312	0.0698106	0.0630012	0.0548379	0.0477205	0.0424959	0.0414041	0.0410588	0.0405665	0.040435	0.0396336	0.0385713	0.0374962	0.0344529	0.0309434	0.031346	0.030537	0.0471021	0.0790877	0.12875	0.201131	0.300873	0.418765	0.551806	0.692745	0.823526	0.921322	0.983399	1	0.975757	0.921272	0.844065	0.753021	0.663028	0.576142	0.500411	0.447759	0.418635	0.40059	0.402591	0.405704	0.406817	0.407059	0.408494	0.39812	0.394294	0.382451
0	0	0	0	0	0	0	0	0	0	0	0	0	0	0	0	0	0	0	0.00469451	0.0180484	0.0461228	0.0925658	0.158956	0.265057	0.384802	0.527384	0.678084	0.815219	0.92147	0.984874	1	0.959115	0.877784	0.772386	0.659858	0.550903	0.462984	0.386773	0.327885	0.284579	0.247682	0.232568	0.217772	0.20676	0.19937	0.189177	0.177122	0.158712	0.145306
0	0	0	0	0	0	0	0	0	0	0	0	0	0	0	0	0	0	0	0	0	0.00506311	0.0118708	0.0205461	0.0378752	0.0576915	0.0841586	0.117116	0.148748	0.18077	0.209398	0.238	0.272781	0.302556	0.341256	0.399604	0.469679	0.553152	0.645183	0.744245	0.835291	0.913467	0.970079	1	0.99847	0.980411	0.939836	0.890956	0.831393	0.769261
0.0546049	0.0520575	0.0542891	0.0547561	0.0564666	0.0593596	0.0629863	0.0664799	0.0686857	0.0687501	0.0645139	0.0583711	0.0493699	0.0407963	0.0319851	0.024341	0.0210037	0.0202497	0.0214831	0.0217405	0.0320844	0.0469644	0.069496	0.10169	0.147499	0.204357	0.27107	0.350313	0.42578	0.496908	0.55548	0.604554	0.647235	0.681975	0.717684	0.753243	0.783218	0.801578	0.808171	0.814763	0.810743	0.801293	0.797158	0.796973	0.805088	0.828571	0.861299	0.897081	0.932014	0.96053
0	0	0	0	0	0	0	0	0	0	0	0	0	0	0	0	0	0	0	0	0	0.00242632	0.00568867	0.0146986	0.0295277	0.0509781	0.0809178	0.118354	0.162214	0.212772	0.263694	0.313251	0.359933	0.401931	0.442342	0.481695	0.522161	0.565102	0.607626	0.64649	0.67819	0.699755	0.718467	0.723023	0.722263	0.715268	0.704339	0.694955	0.686398	0.687945
0	0	0	0	0	0	0	0	0	0	0	0	0	0	0	0	0	0	0	0	0	0	0.00762284	0.0293065	0.0558361	0.0960971	0.159387	0.23568	0.328426	0.425245	0.525681	0.6108	0.673576	0.722552	0.750464	0.763627	0.764118	0.758411	0.745776	0.731772	0.711157	0.694986	0.683206	0.655904	0.632494	0.606142	0.594082	0.577992	0.574017	0.578326
0.0871251	0.0915245	0.0904043	0.0855082	0.0794058	0.0715076	0.063399	0.0544518	0.0468964	0.0415803	0.0354	0.0314998	0.027557	0.0207676	0.0123104	0.00658399	0.00221443	0	0.00312162	0.0128236	0.0315588	0.0491743	0.0724048	0.0983161	0.12854	0.163325	0.195994	0.2242	0.253097	0.27729	0.298196	0.31303	0.314071	0.309065	0.297936	0.282521	0.266884	0.262722	0.278414	0.31339	0.355551	0.402485	0.445243	0.48337	0.509934	0.517176	0.519545	0.510362	0.501183	0.490822
0.676996	0.674761	0.665832	0.653449	0.632021	0.614323	0.593145	0.569451	0.551935	0.536703	0.527282	0.512505	0.491039	0.470681	0.437141	0.399721	0.358482	0.312807	0.261573	0.217443	0.186682	0.161077	0.142793	0.141931	0.157589	0.183881	0.218782	0.26168	0.301695	0.331982	0.358789	0.368038	0.36892	0.360029	0.34907	0.339653	0.33704	0.332765	0.331864	0.322288	0.306959	0.300771	0.293346	0.301522	0.319429	0.356782	0.421802	0.4894	0.59026	0.689963
0.235331	0.232967	0.22811	0.221715	0.226245	0.238886	0.263678	0.293624	0.333063	0.390135	0.454391	0.506475	0.557753	0.592044	0.615443	0.624277	0.613267	0.586727	0.562239	0.543707	0.520427	0.492426	0.465901	0.436912	0.407942	0.369908	0.319599	0.267599	0.220595	0.172827	0.128226	0.0844838	0.0512816	0.032732	0.0192544	0.0104384	0	0	0	0	0	0	0.0104384	0.0192544	0.032732	0.0512816	0.0740454	0.0985331	0.131279	0.155836
0.179173	0.168264	0.156256	0.144924	0.133674	0.12164	0.110166	0.100829	0.0928313	0.0877814	0.086701	0.0910543	0.0999271	0.110929	0.122236	0.13147	0.138366	0.143909	0.147671	0.154042	0.173578	0.20719	0.255708	0.3253	0.407476	0.498954	0.587082	0.66761	0.725447	0.75882	0.767688	0.758182	0.734707	0.706934	0.686637	0.677459	0.68818	0.709189	0.749519	0.802302	0.85698	0.908391	0.953685	0.984051	0.996028	1	0.993263	0.980421	0.958211	0.928951
0.820075	0.815911	0.79885	0.766537	0.732129	0.691323	0.640098	0.58567	0.542467	0.517829	0.507621	0.513198	0.52501	0.549997	0.571688	0.584631	0.583576	0.575515	0.541	0.503509	0.459833	0.40519	0.338136	0.275733	0.203637	0.126425	0.0543638	0.013692	0	0.0224924	0.0691932	0.151693	0.245138	0.342615	0.433664	0.515334	0.577328	0.608854	0.624374	0.630711	0.622218	0.628768	0.632149	0.642799	0.652891	0.65624	0.662412	0.668258	0.660058	0.653333
0.0815918	0.0955325	0.114675	0.122732	0.130705	0.13418	0.138082	0.144006	0.147036	0.157553	0.163695	0.172735	0.185043	0.196484	0.195472	0.190722	0.189098	0.180851	0.195616	0.213228	0.260567	0.324048	0.411862	0.504945	0.607101	0.697442	0.755582	0.79036	0.788929	0.766675	0.730707	0.683491	0.633518	0.584102	0.558594	0.53279	0.525109	0.514845	0.510205	0.501125	0.493184	0.471093	0.451419	0.436727	0.418083	0.410701	0.404122	0.414176	0.434804	0.459894
0.103263	0.102059	0.100019	0.100965	0.103158	0.104134	0.104197	0.102368	0.0977673	0.0893321	0.0773629	0.0651231	0.0534904	0.0414721	0.0325797	0.0314791	0.0391628	0.0503592	0.0694873	0.0908813	0.112176	0.135152	0.164912	0.193093	0.22579	0.265334	0.307035	0.347499	0.381966	0.405231	0.421457	0.427748	0.427518	0.425018	0.427637	0.435018	0.449037	0.466694	0.47909	0.48899	0.502369	0.519806	0.536581	0.566772	0.603299	0.641657	0.681603	0.713823	0.734519	0.742515
0.0597419	0.062278	0.0682108	0.0773629	0.0887419	0.100472	0.111186	0.116191	0.113896	0.110228	0.101256	0.0902092	0.0779771	0.0702704	0.0627423	0.0551301	0.0469899	0.0403073	0.0373606	0.0412563	0.0551407	0.0799567	0.125512	0.193059	0.281837	0.384705	0.491636	0.599383	0.693192	0.772222	0.827649	0.866128	0.88674	0.893697	0.892149	0.87893	0.862298	0.848367	0.846716	0.843819	0.856784	0.879331	0.908397	0.941015	0.96987	0.994147	1	0.996604	0.980391	0.959362
0.0220056	0.0378302	0.055181	0.0727616	0.0949583	0.117661	0.135276	0.150253	0.1622	0.171569	0.176118	0.174577	0.165504	0.148175	0.126237	0.108529	0.0902468	0.076165	0.076165	0.084519	0.126603	0.178286	0.247263	0.341473	0.44717	0.571826	0.697839	0.816799	0.902025	0.945576	0.944218	0.888339	0.813684	0.727048	0.668963	0.622901	0.603508	0.591119	0.625217	0.655962	0.679893	0.701706	0.710689	0.710266	0.69986	0.691645	0.686913	0.688524	0.703004	0.711555
0.00292858	0.00761991	0.0131597	0.0187856	0.0242999	0.0294578	0.0328546	0.034191	0.0332659	0.03095	0.0269497	0.0222945	0.018141	0.0158099	0.0140953	0.0128838	0.0142355	0.0166134	0.024107	0.0375169	0.0617738	0.105183	0.16919	0.255892	0.368618	0.501869	0.644936	0.781874	0.895161	0.971814	1	0.982182	0.927142	0.846351	0.75468	0.664998	0.589285	0.528266	0.480787	0.444963	0.417896	0.389947	0.3625	0.337749	0.316061	0.300697	0.289618	0.285959	0.289738	0.303056
0.391246	0.376033	0.360633	0.34116	0.321054	0.301002	0.281034	0.262119	0.243015	0.226017	0.20786	0.193961	0.182574	0.175747	0.173869	0.174054	0.182629	0.194126	0.212433	0.230668	0.255048	0.277129	0.297989	0.326982	0.363339	0.410265	0.468504	0.540926	0.618494	0.693495	0.760002	0.809345	0.842184	0.853086	0.852178	0.842722	0.834489	0.830081	0.83521	0.849315	0.863659	0.880486	0.898541	0.912697	0.922618	0.934428	0.945143	0.95494	0.964933	0.975044
0.380781	0.320971	0.262241	0.206332	0.155276	0.111008	0.0749107	0.0474523	0.0280906	0.0100892	0.00546966	0.00546966	0.0100892	0.022621	0.0369603	0.0559505	0.0839714	0.112208	0.145819	0.174829	0.199086	0.216371	0.225317	0.225317	0.216371	0.199086	0.174829	0.145819	0.123147	0.10415	0.0902531	0.101642	0.120398	0.147653	0.185851	0.220734	0.25236	0.269775	0.269775	0.25236	0.220734	0.185851	0.147653	0.114928	0.0915528	0.0785715	0.0818981	0.0914103	0.0984389	0.113349
0.394425	0.361078	0.326801	0.291364	0.260283	0.229146	0.198435	0.178569	0.163904	0.15609	0.160348	0.172476	0.192805	0.207738	0.225992	0.233384	0.235191	0.227672	0.216236	0.200394	0.181265	0.156395	0.130811	0.103279	0.0690301	0.0390262	0.0185726	0.0048211	0	0.0106385	0.0321856	0.0625749	0.104887	0.14723	0.184349	0.216534	0.234376	0.244832	0.248075	0.243291	0.236146	0.231144	0.225439	0.220356	0.216125	0.211012	0.204861	0.200339	0.195322	0.193171
1	0.968454	0.935354	0.889051	0.834437	0.778295	0.73293	0.689031	0.646986	0.618475	0.611734	0.623447	0.680463	0.734479	0.790978	0.840441	0.874913	0.894947	0.897881	0.878394	0.839889	0.777553	0.68971	0.586544	0.483543	0.384353	0.288466	0.206542	0.142886	0.0872469	0.0691632	0.0688405	0.0783683	0.0940157	0.119668	0.157879	0.190136	0.219695	0.242371	0.257583	0.25214	0.242584	0.224106	0.198315	0.16388	0.132014	0.0935737	0.0615334	0.0329619	0.008393
0	0	0	0	0	0	0	0	0	0	0	0	0	0	0	0	0	0	0.00623545	0.0115017	0.0320235	0.0536367	0.0958074	0.143129	0.205988	0.27831	0.348873	0.418903	0.472894	0.507853	0.532723	0.532535	0.523159	0.514485	0.500182	0.493993	0.497624	0.512574	0.541265	0.559257	0.586816	0.604086	0.609917	0.615368	0.623076	0.622994	0.620647	0.616935	0.619405	0.614235
0	0	0	0	0	0	0.00359164	0.00652039	0.0109904	0.0207237	0.0313272	0.0440748	0.0577935	0.0707222	0.080855	0.0864347	0.0864347	0.080855	0.0707222	0.0612984	0.0540448	0.0592974	0.068328	0.0895475	0.143563	0.205036	0.285829	0.38443	0.486558	0.591792	0.690805	0.772651	0.831906	0.860307	0.864083	0.849986	0.811613	0.772817	0.740742	0.724286	0.725375	0.729904	0.766694	0.799774	0.824951	0.846589	0.849193	0.840703	0.832014	0.826058
0.0527306	0.0493459	0.0468095	0.0457195	0.0460467	0.0464402	0.0486508	0.0525856	0.0574386	0.0615193	0.0661759	0.0667465	0.0647517	0.0617577	0.0569525	0.0575364	0.0592043	0.0677336	0.095377	0.139732	0.197585	0.273542	0.370925	0.484324	0.607056	0.727099	0.826526	0.898112	0.939884	0.956296	0.953087	0.939419	0.918819	0.899976	0.876133	0.840546	0.805282	0.768301	0.732886	0.692051	0.650006	0.604058	0.559989	0.520531	0.482637	0.449359	0.420823	0.400842	0.385414	0.374735
0.148399	0.153259	0.163279	0.172769	0.174904	0.174038	0.176891	0.176501	0.175099	0.178747	0.182414	0.184181	0.198273	0.21105	0.224659	0.22993	0.234992	0.230821	0.215261	0.185559	0.153082	0.123521	0.100829	0.0793257	0.0753544	0.0798438	0.0853512	0.110068	0.133494	0.170065	0.21214	0.25912	0.316051	0.362823	0.389077	0.399154	0.39102	0.365434	0.3408	0.30503	0.27971	0.262451	0.260119	0.28349	0.312949	0.363153	0.407767	0.449932	0.479088	0.494755
0.0202077	0.0175693	0.0164227	0.0223712	0.0391933	0.0602908	0.0983781	0.146947	0.202692	0.263234	0.319559	0.373072	0.419587	0.441042	0.459031	0.461023	0.45653	0.442439	0.429297	0.405355	0.373819	0.324317	0.26776	0.198203	0.13338	0.07634	0.0365727	0.0103451	0	0.0178318	0.0550281	0.109837	0.175705	0.247931	0.312195	0.357826	0.379605	0.369267	0.341566	0.294256	0.243765	0.185102	0.145132	0.118399	0.127485	0.146481	0.188002	0.243813	0.301153	0.357931
0.407313	0.37343	0.333825	0.290635	0.250797	0.210083	0.170744	0.137526	0.115537	0.103523	0.102704	0.111943	0.118382	0.125455	0.137533	0.153451	0.171901	0.190939	0.211523	0.245558	0.286736	0.32328	0.358386	0.383173	0.38923	0.378639	0.358373	0.329942	0.302725	0.288792	0.289101	0.30057	0.32632	0.354994	0.38281	0.399484	0.399059	0.380302	0.356242	0.331514	0.31406	0.302914	0.298967	0.306735	0.322637	0.337088	0.359352	0.381244	0.41079	0.440662
0.0590651	0.0610569	0.0619524	0.0606141	0.0573121	0.0522624	0.0459559	0.039042	0.0326138	0.0271752	0.0225142	0.0190581	0.0167416	0.0161226	0.0166461	0.0177298	0.018548	0.0189375	0.0186865	0.0178538	0.0172063	0.0164153	0.0170226	0.0199552	0.0290147	0.0411041	0.0622073	0.0889855	0.122758	0.162434	0.204827	0.245146	0.278659	0.302082	0.312749	0.310028	0.297896	0.279544	0.259315	0.238027	0.21883	0.201159	0.186996	0.172432	0.161254	0.151173	0.141951	0.135243	0.132945	0.133999
0.220664	0.218547	0.215258	0.210986	0.205048	0.197256	0.188022	0.177976	0.167419	0.154548	0.139373	0.12439	0.109948	0.0976537	0.0873726	0.0792781	0.0755379	0.0784295	0.0917341	0.12301	0.166353	0.232849	0.321641	0.43101	0.553391	0.678348	0.796149	0.894086	0.958034	0.991421	1	0.987112	0.966898	0.944011	0.922134	0.909916	0.897253	0.892017	0.883767	0.873654	0.85766	0.840751	0.822987	0.806894	0.789565	0.777916	0.766491	0.749057	0.737307	0.723357
0.11557	0.108935	0.0989384	0.0859993	0.0710395	0.0612474	0.0510087	0.0452064	0.0503917	0.0600496	0.0811703	0.107672	0.140109	0.173296	0.204203	0.234982	0.255786	0.267176	0.267963	0.25831	0.284238	0.307758	0.353793	0.427389	0.528942	0.657625	0.788868	0.902598	0.974266	1	0.966354	0.892278	0.802761	0.712658	0.640198	0.590461	0.572374	0.550382	0.567112	0.58338	0.59931	0.590533	0.581419	0.571335	0.560793	0.572133	0.591457	0.628233	0.667847	0.686867
0.0178834	0.0294376	0.0436462	0.0592126	0.076031	0.0903913	0.103567	0.114184	0.122998	0.128113	0.130201	0.126902	0.117949	0.105243	0.0926266	0.0785965	0.0710831	0.0673416	0.0702751	0.0819104	0.105267	0.145252	0.200067	0.274679	0.367551	0.472536	0.58542	0.69165	0.778601	0.835796	0.857306	0.846028	0.811144	0.757226	0.699735	0.646609	0.598233	0.562961	0.539765	0.538495	0.54774	0.566868	0.59717	0.630964	0.668209	0.700287	0.731516	0.758344	0.777925	0.79535
0.0645359	0.0902309	0.112577	0.139387	0.161723	0.180655	0.194191	0.200467	0.198031	0.191715	0.179633	0.161305	0.147236	0.133251	0.131992	0.139675	0.161494	0.189871	0.223042	0.259117	0.292041	0.329812	0.363908	0.391777	0.406476	0.4124	0.401581	0.3818	0.362131	0.333651	0.306557	0.275146	0.259012	0.238347	0.232901	0.246571	0.27725	0.319954	0.370583	0.42391	0.472328	0.501258	0.508931	0.494223	0.457985	0.414661	0.378911	0.35471	0.345581	0.348034
0.414464	0.383325	0.35529	0.329901	0.306022	0.286985	0.264717	0.245844	0.224711	0.201306	0.187997	0.174588	0.167055	0.159163	0.151154	0.13952	0.128726	0.113869	0.10355	0.0949699	0.0933531	0.0968824	0.098764	0.111697	0.14209	0.181002	0.233745	0.305636	0.393043	0.491828	0.590865	0.681435	0.7613	0.829277	0.880641	0.914806	0.940051	0.955947	0.97258	0.992181	1	0.992472	0.978493	0.936278	0.876158	0.800563	0.716927	0.643751	0.577773	0.52902
0.192335	0.185421	0.180246	0.176307	0.172566	0.167457	0.159199	0.146385	0.12864	0.109421	0.0904925	0.07347	0.059097	0.0535903	0.0526425	0.0584484	0.059862	0.0712347	0.0835708	0.0948323	0.107972	0.131024	0.15726	0.184037	0.226757	0.271737	0.314197	0.369979	0.423283	0.482089	0.530689	0.57835	0.622962	0.657755	0.687867	0.72301	0.773836	0.825368	0.873531	0.919272	0.95481	0.951034	0.927085	0.883736	0.824399	0.766544	0.706557	0.668745	0.641279	0.615888
0.0577794	0.0544621	0.0530935	0.0490566	0.0451365	0.0420975	0.040478	0.0403025	0.0409628	0.0415665	0.0407328	0.0364308	0.0322322	0.026282	0.0197503	0.0136785	0.00873067	0.00792004	0.0190571	0.0431951	0.0909856	0.162853	0.257307	0.383244	0.524452	0.67426	0.813967	0.92042	0.984154	1	0.96734	0.906576	0.825774	0.744709	0.670204	0.612136	0.574286	0.551261	0.537822	0.527467	0.505907	0.484366	0.451236	0.416089	0.38778	0.358677	0.330997	0.308871	0.27991	0.256367
0.00168513	0.0127029	0.0291145	0.0525473	0.0786992	0.101344	0.120382	0.134231	0.141787	0.143318	0.143282	0.143924	0.146467	0.151923	0.158732	0.156583	0.156125	0.150813	0.147576	0.149268	0.156542	0.172653	0.195021	0.22678	0.253675	0.283002	0.317586	0.350352	0.376767	0.399421	0.412393	0.414545	0.412231	0.4002	0.383818	0.355345	0.32366	0.294056	0.267299	0.245457	0.23	0.235089	0.244793	0.256885	0.274852	0.29232	0.309698	0.333474	0.358971	0.393699
0	0.00453403	0.0106155	0.0151518	0.0187425	0.0209441	0.0229497	0.0229116	0.0233257	0.0245058	0.0270333	0.0317458	0.0391614	0.0471848	0.0574869	0.0665333	0.0758835	0.0837443	0.0923604	0.119138	0.163687	0.232434	0.323377	0.44127	0.578953	0.717572	0.83483	0.908599	0.920906	0.873311	0.771674	0.642145	0.516937	0.408996	0.340878	0.314536	0.323426	0.375434	0.456769	0.556379	0.6516	0.739056	0.818554	0.879797	0.927917	0.96411	0.98617	1	0.999033	0.983428
0	0	0	0	0	0	0	0	0.00780481	0.0143965	0.0244736	0.0383432	0.0631685	0.0880696	0.114826	0.140465	0.16174	0.175795	0.180705	0.1836	0.183941	0.194945	0.206436	0.230724	0.276696	0.327493	0.404378	0.478541	0.54706	0.610067	0.676569	0.730657	0.79061	0.845746	0.909293	0.960556	0.992626	1	0.98012	0.948244	0.910238	0.848868	0.80203	0.747535	0.704183	0.671073	0.660221	0.655866	0.666537	0.667137
0.00395632	0.00970182	0.0162775	0.024558	0.0355413	0.0471881	0.0608011	0.0750622	0.0876768	0.096487	0.0977756	0.0915935	0.0786171	0.0600886	0.0395668	0.0218208	0.00933515	0.00177952	0	0.0125716	0.0455281	0.100758	0.176192	0.276201	0.401109	0.540186	0.687746	0.8198	0.917437	0.980924	1	0.980206	0.936949	0.886485	0.827286	0.768318	0.702214	0.628853	0.554928	0.486085	0.4196	0.359077	0.303272	0.2557	0.22126	0.197845	0.183853	0.181277	0.191455	0.197713
0.0778733	0.0748973	0.0712968	0.0666863	0.059818	0.0516646	0.0414549	0.031526	0.0211587	0.0130741	0.00867084	0.00835371	0.0111382	0.0179092	0.0249139	0.033098	0.0396667	0.0441882	0.0440825	0.0454654	0.0578891	0.0863344	0.131733	0.201712	0.298373	0.415867	0.550615	0.686899	0.809845	0.908246	0.970736	0.998435	1	0.985339	0.966028	0.951466	0.941583	0.939096	0.942406	0.953604	0.964828	0.971181	0.980971	0.98382	0.983686	0.97865	0.966332	0.952192	0.932849	0.906713
0.126068	0.124806	0.12267	0.121069	0.119076	0.115461	0.108939	0.0985451	0.0840127	0.0675286	0.0488404	0.0321487	0.0176177	0.00558307	0.000190023	0	0.00331068	0.00719385	0.0124908	0.0235091	0.0411497	0.0746515	0.119323	0.181333	0.26283	0.359865	0.466516	0.575436	0.67108	0.74418	0.780499	0.785222	0.767556	0.738649	0.706757	0.683638	0.664581	0.653372	0.643319	0.65095	0.661662	0.68108	0.720566	0.769435	0.82922	0.892948	0.944717	0.986151	1	0.994634
0.0416523	0.050483	0.0574964	0.0662008	0.0731817	0.0792249	0.0856948	0.0914937	0.0948428	0.0969013	0.0967887	0.0945161	0.0891215	0.0829701	0.0752827	0.0684934	0.0604407	0.0562592	0.0541153	0.0574204	0.0632772	0.0783759	0.0938637	0.107458	0.131395	0.171017	0.222063	0.301376	0.397641	0.514503	0.646169	0.77898	0.892935	0.972443	1	0.975623	0.909976	0.814319	0.707939	0.614879	0.547454	0.497784	0.468804	0.469532	0.476777	0.498397	0.520191	0.539881	0.557664	0.573935
0.0668225	0.0631458	0.059455	0.0577686	0.0577778	0.0587716	0.0619852	0.0680598	0.0744541	0.0824851	0.0935569	0.107091	0.122372	0.137206	0.148365	0.151507	0.147424	0.134089	0.114804	0.0955202	0.0766523	0.0648597	0.0591181	0.0592526	0.0684229	0.0832541	0.102878	0.135499	0.189403	0.250245	0.333295	0.437117	0.55912	0.68973	0.814837	0.915871	0.978429	1	0.976925	0.923778	0.844538	0.749566	0.659117	0.573846	0.496944	0.429047	0.388255	0.356264	0.333909	0.316198
0.153617	0.161985	0.176665	0.18998	0.199587	0.207223	0.207623	0.200774	0.188627	0.171208	0.148246	0.126629	0.106069	0.0881867	0.0801703	0.0773698	0.0814734	0.0905065	0.103944	0.113619	0.120093	0.121505	0.114172	0.101976	0.0841632	0.0636722	0.0435303	0.0270249	0.0229654	0.0245643	0.040175	0.070706	0.114651	0.166824	0.225724	0.273977	0.310657	0.332323	0.335254	0.325113	0.298656	0.266727	0.226496	0.19376	0.173073	0.154818	0.162136	0.184886	0.218619	0.258438
0.334994	0.319365	0.302963	0.292467	0.277848	0.26767	0.26682	0.269245	0.280183	0.294035	0.313005	0.334438	0.353793	0.370514	0.388862	0.400315	0.412064	0.420311	0.43025	0.445698	0.470394	0.509991	0.554622	0.605584	0.678689	0.752982	0.82915	0.891874	0.928801	0.932486	0.909445	0.856844	0.790116	0.728281	0.66874	0.616967	0.576156	0.557394	0.541389	0.544152	0.548582	0.547657	0.554223	0.558998	0.565759	0.560311	0.557109	0.541118	0.527531	0.515447
0.675194	0.66591	0.660917	0.650342	0.642906	0.637502	0.62605	0.615822	0.597457	0.587652	0.574201	0.564553	0.563948	0.561666	0.588255	0.61785	0.65347	0.696358	0.73061	0.753842	0.761803	0.737563	0.687653	0.622	0.537037	0.455866	0.370574	0.306036	0.266458	0.237595	0.236399	0.255467	0.299006	0.351993	0.408181	0.483562	0.56166	0.641298	0.721722	0.794733	0.85753	0.904146	0.943213	0.973249	0.997196	1	0.999151	0.986338	0.961421	0.943057
0.0880274	0.0945015	0.100944	0.106529	0.108202	0.111179	0.110046	0.107102	0.100473	0.0921142	0.0789415	0.0649454	0.0518557	0.0386677	0.0313817	0.0246503	0.0233182	0.0284755	0.0385441	0.0558101	0.0846352	0.128674	0.189295	0.27041	0.371013	0.488454	0.616736	0.742442	0.853708	0.936074	0.986131	1	0.981137	0.933606	0.866795	0.788987	0.709542	0.63226	0.562718	0.504852	0.463382	0.433724	0.418439	0.412072	0.419719	0.435644	0.454877	0.479584	0.501957	0.526368
0.0864216	0.0798992	0.0731283	0.0661985	0.0585682	0.0509533	0.0433104	0.0362779	0.0308539	0.0274922	0.0255661	0.0264352	0.0320931	0.0371269	0.0443151	0.0507811	0.0577123	0.0717696	0.0962529	0.136989	0.194851	0.273323	0.374854	0.494324	0.622593	0.747598	0.855306	0.937615	0.985823	1	0.987044	0.95025	0.898695	0.835909	0.765963	0.696602	0.629584	0.571363	0.523596	0.482717	0.453244	0.43325	0.421913	0.417137	0.415072	0.414801	0.412211	0.407828	0.40282	0.397717
0.360143	0.347369	0.338518	0.337876	0.342043	0.345342	0.340713	0.321645	0.284498	0.2317	0.192662	0.147186	0.112843	0.110535	0.133943	0.173408	0.227052	0.279321	0.324931	0.358025	0.379404	0.386746	0.397073	0.404684	0.437941	0.474314	0.515709	0.551933	0.589639	0.607841	0.596529	0.562084	0.504997	0.44062	0.374107	0.31666	0.287442	0.281556	0.298038	0.327946	0.388316	0.445978	0.537058	0.616221	0.686549	0.746659	0.78173	0.808427	0.833058	0.856305
0.240467	0.240677	0.241181	0.23958	0.233158	0.224522	0.206738	0.188472	0.167225	0.147681	0.142176	0.141772	0.147518	0.158351	0.168345	0.180813	0.195157	0.209007	0.220598	0.23327	0.255798	0.275097	0.304894	0.341003	0.376055	0.419437	0.467417	0.516651	0.569485	0.634754	0.678306	0.71874	0.746738	0.762577	0.767561	0.761451	0.736712	0.690387	0.633036	0.554838	0.479251	0.414991	0.368264	0.34529	0.341828	0.367958	0.393202	0.440973	0.487448	0.533856
0.268902	0.276846	0.288999	0.307767	0.326135	0.349126	0.372671	0.398283	0.414445	0.426164	0.431429	0.42748	0.413873	0.398868	0.38046	0.360438	0.34373	0.332275	0.326193	0.335814	0.357611	0.401912	0.461511	0.540526	0.635534	0.739268	0.839977	0.923072	0.97953	1	0.977891	0.920304	0.83548	0.739454	0.644736	0.565676	0.502433	0.469714	0.464772	0.486067	0.52374	0.568119	0.62003	0.661647	0.693755	0.706642	0.705261	0.691106	0.67114	0.651331
0.22935	0.234542	0.241503	0.248368	0.258693	0.267504	0.274346	0.2798	0.282235	0.281236	0.279108	0.283635	0.287174	0.295243	0.303906	0.316624	0.328474	0.342376	0.357219	0.379301	0.409006	0.448446	0.502186	0.576614	0.668235	0.767328	0.861764	0.937843	0.985214	1	0.980017	0.93753	0.872125	0.806424	0.741556	0.689143	0.652099	0.638108	0.638069	0.646562	0.653145	0.653992	0.648911	0.640056	0.620906	0.601501	0.588124	0.582437	0.579409	0.5872
0.311321	0.303972	0.297046	0.29065	0.285045	0.281381	0.27774	0.276983	0.276778	0.27774	0.279194	0.276756	0.276809	0.274075	0.269335	0.263932	0.257895	0.250988	0.250373	0.266103	0.292599	0.33807	0.408454	0.498686	0.603727	0.716433	0.821699	0.913933	0.974619	1	0.988178	0.945445	0.885693	0.822949	0.771338	0.736568	0.714837	0.71395	0.723441	0.735944	0.752007	0.761039	0.757543	0.746998	0.71847	0.689645	0.655378	0.63071	0.611672	0.601646
0.2081	0.203013	0.19664	0.19443	0.196115	0.201345	0.214125	0.233415	0.25282	0.271552	0.28236	0.291098	0.286821	0.27766	0.263868	0.249704	0.234177	0.225198	0.218427	0.220766	0.229375	0.245979	0.265672	0.295121	0.331662	0.387826	0.454228	0.536559	0.62704	0.722002	0.809039	0.890276	0.944293	0.981099	1	0.998055	0.984487	0.968485	0.946463	0.927859	0.914396	0.90563	0.897255	0.88604	0.869508	0.848316	0.825835	0.7962	0.768506	0.744872
0.879893	0.908608	0.937974	0.959605	0.978306	0.988296	0.99715	0.996173	0.994928	1	0.998556	0.989015	0.969476	0.943887	0.904846	0.850556	0.797691	0.746828	0.695846	0.654654	0.63339	0.633761	0.646975	0.67109	0.706857	0.739643	0.780199	0.81671	0.863672	0.904108	0.938927	0.961342	0.981936	0.980172	0.961281	0.931282	0.87807	0.810734	0.732203	0.64954	0.567142	0.481592	0.408978	0.338349	0.295005	0.265003	0.253056	0.249316	0.259892	0.259627
0.333502	0.32083	0.29494	0.283217	0.270167	0.263285	0.261562	0.266294	0.272248	0.282547	0.281563	0.280752	0.275214	0.263484	0.248783	0.242124	0.240088	0.245258	0.25058	0.265786	0.275049	0.282065	0.28135	0.265808	0.242406	0.219851	0.189683	0.17413	0.180618	0.21333	0.275019	0.347137	0.420626	0.491703	0.547011	0.584814	0.603977	0.609094	0.622685	0.634062	0.653063	0.680893	0.718487	0.770265	0.817392	0.861562	0.902342	0.934902	0.962529	0.988627
0.0592282	0.0686957	0.0754219	0.0812579	0.0856201	0.0878948	0.0875273	0.0841472	0.077703	0.0688512	0.0578628	0.0485793	0.0378868	0.0317231	0.0284433	0.0268766	0.0322754	0.0405178	0.0474639	0.0569576	0.0659243	0.0764832	0.084866	0.0942992	0.111362	0.132573	0.17061	0.225464	0.302697	0.406276	0.525548	0.657671	0.784919	0.893028	0.968198	1	0.983468	0.92841	0.849456	0.763153	0.683467	0.614774	0.578834	0.566823	0.577924	0.605063	0.648453	0.692752	0.724341	0.741521
0.257421	0.235169	0.213407	0.182503	0.148049	0.112137	0.0828617	0.055397	0.0342334	0.0200923	0.00472604	0.00572875	0.0011543	0.000132948	0	0.0016757	0.00924146	0.0166865	0.0266997	0.046214	0.0780251	0.107829	0.140492	0.171451	0.215712	0.267171	0.318994	0.37529	0.435955	0.5058	0.577105	0.644639	0.710786	0.747924	0.760401	0.730772	0.670179	0.583878	0.495894	0.410049	0.341425	0.280552	0.239122	0.210622	0.186716	0.163607	0.142226	0.120446	0.09453	0.0682867
0.191859	0.19303	0.188347	0.183815	0.170872	0.154964	0.138537	0.123993	0.118486	0.115675	0.116693	0.116871	0.127138	0.131051	0.138453	0.149569	0.163268	0.175647	0.189441	0.209414	0.22415	0.253089	0.292222	0.331901	0.380213	0.430268	0.507017	0.602032	0.695412	0.781239	0.861075	0.932492	0.971711	0.989294	1	0.986586	0.950604	0.914126	0.873671	0.837978	0.817416	0.797452	0.768113	0.712188	0.646611	0.5894	0.546915	0.512153	0.491309	0.485716
0.546247	0.503	0.467345	0.436536	0.419562	0.416952	0.432682	0.449454	0.461625	0.473757	0.473828	0.462072	0.451827	0.442767	0.437752	0.434234	0.425822	0.39803	0.362214	0.318788	0.275568	0.237871	0.210346	0.206671	0.250454	0.314804	0.402849	0.513894	0.631879	0.743003	0.842939	0.925622	0.982608	1	0.988355	0.962176	0.916666	0.874865	0.835725	0.803015	0.75908	0.705676	0.661776	0.618042	0.576143	0.536561	0.492445	0.447486	0.395531	0.347582
0.688613	0.643434	0.602431	0.564177	0.53836	0.519111	0.509689	0.509051	0.51258	0.517709	0.532706	0.542998	0.551855	0.558725	0.563024	0.568819	0.581796	0.600846	0.629095	0.666612	0.716264	0.767203	0.830063	0.893552	0.949898	0.9886	1	0.974924	0.917816	0.827878	0.722263	0.617903	0.52188	0.445757	0.398482	0.369436	0.361167	0.362089	0.372412	0.3802	0.382128	0.380807	0.374804	0.360839	0.344935	0.331637	0.318602	0.309616	0.301615	0.295217
0.0671377	0.072469	0.07784	0.0832544	0.088482	0.0904484	0.085948	0.0752045	0.0605416	0.0440015	0.0278486	0.0131753	0.00248372	0.000615972	0	0.00342246	0.00972826	0.0153181	0.0200988	0.0210892	0.020367	0.018248	0.0219262	0.0410759	0.0773268	0.139323	0.222296	0.336825	0.472393	0.609979	0.74378	0.860268	0.942977	0.990315	1	0.979755	0.93958	0.888271	0.831613	0.778566	0.735841	0.714245	0.703004	0.703531	0.709467	0.709719	0.705111	0.689689	0.66977	0.656778
0.0214213	0.0323331	0.0442972	0.0564197	0.0673733	0.0755443	0.0793693	0.0817764	0.0779569	0.071638	0.0680372	0.0645269	0.0645269	0.0680372	0.0755876	0.0852421	0.097243	0.103648	0.115022	0.135072	0.18426	0.248822	0.332808	0.443598	0.574427	0.71404	0.844769	0.945612	1	0.999532	0.949917	0.861012	0.758681	0.661694	0.579802	0.510006	0.46345	0.429483	0.426478	0.45142	0.483682	0.535408	0.592894	0.653135	0.700606	0.741093	0.768636	0.770767	0.76257	0.750731
0.137957	0.13347	0.127554	0.120838	0.112608	0.104017	0.0946682	0.0865487	0.0808964	0.0780189	0.0794245	0.0871305	0.0973069	0.110742	0.1244	0.138154	0.146952	0.149415	0.148236	0.149169	0.159826	0.189052	0.238964	0.313091	0.415101	0.537902	0.668346	0.793734	0.898176	0.970084	1	0.991269	0.950662	0.901106	0.847133	0.800188	0.766338	0.743838	0.730636	0.726511	0.724148	0.717648	0.708771	0.696754	0.683285	0.666958	0.652636	0.642634	0.634078	0.630095
0.0598382	0.0542321	0.0473451	0.0397967	0.0325768	0.0268721	0.0219028	0.0185778	0.0194776	0.0203398	0.0213568	0.0220068	0.0215884	0.0212963	0.0214464	0.0256873	0.0278667	0.0309495	0.0327415	0.0334988	0.032646	0.0401466	0.0479204	0.0703342	0.10685	0.160273	0.238392	0.341738	0.463402	0.595429	0.726655	0.844204	0.930319	0.980701	1	0.991965	0.965102	0.924004	0.869798	0.81448	0.757549	0.698439	0.64103	0.592534	0.543811	0.505399	0.472511	0.450907	0.441098	0.447642
0.0420097	0.0434261	0.0437105	0.0457108	0.0451295	0.0465698	0.0494988	0.0552298	0.0624409	0.0756447	0.0928646	0.111944	0.134798	0.154731	0.173697	0.190825	0.203559	0.214551	0.220595	0.22286	0.222093	0.223048	0.221929	0.220451	0.22971	0.251627	0.290064	0.350344	0.429098	0.526275	0.636854	0.750807	0.850093	0.931712	0.983167	1	0.983967	0.932707	0.859429	0.773607	0.684882	0.591709	0.508963	0.438709	0.38339	0.346438	0.326985	0.328203	0.343985	0.379312
0.0121873	0.0161289	0.0231299	0.0312043	0.0403503	0.0477192	0.0535091	0.056214	0.0568515	0.0572559	0.0502278	0.0414027	0.0355547	0.0312782	0.0338981	0.0402809	0.0528477	0.0683807	0.0871066	0.12008	0.177964	0.245018	0.329923	0.432597	0.552911	0.684609	0.810354	0.915438	0.97965	1	0.974939	0.914429	0.850292	0.789221	0.741129	0.70342	0.67312	0.638425	0.626691	0.615986	0.614883	0.612632	0.610538	0.610332	0.614465	0.616545	0.617203	0.620778	0.620889	0.608461
0.110634	0.106509	0.100645	0.0960581	0.0898799	0.0823762	0.0741443	0.0667746	0.0596312	0.0551499	0.0519812	0.0520632	0.0538876	0.0560654	0.0580386	0.0574406	0.0575463	0.0568067	0.0567696	0.0597138	0.0743006	0.10539	0.156344	0.226587	0.322043	0.442641	0.578322	0.714552	0.835111	0.928926	0.985443	1	0.985101	0.946461	0.898279	0.852753	0.813846	0.786294	0.77318	0.777129	0.794665	0.813878	0.836935	0.860008	0.880329	0.896638	0.904867	0.899798	0.888073	0.863569
0	0	0	0	0	0	0	0	0	0	0	0	0	0	0	0	0	0	0.00275509	0.0105921	0.031201	0.0674577	0.117787	0.190167	0.286015	0.394881	0.516254	0.633258	0.738633	0.821455	0.872844	0.899191	0.909202	0.907261	0.905408	0.901775	0.907178	0.912445	0.928759	0.950532	0.967918	0.978868	0.99797	1	0.999676	0.988986	0.975457	0.959354	0.939869	0.915871
0.113001	0.114219	0.114506	0.114887	0.116673	0.115442	0.114775	0.114474	0.113485	0.117112	0.121964	0.132666	0.146016	0.163038	0.179407	0.19518	0.204324	0.206043	0.199569	0.187624	0.181918	0.188202	0.213373	0.26069	0.333026	0.435028	0.556676	0.687795	0.807823	0.900363	0.954167	0.964998	0.939952	0.88949	0.829527	0.774946	0.734612	0.710084	0.707443	0.730513	0.770492	0.821421	0.872089	0.918493	0.955734	0.983329	0.997024	1	0.99306	0.982158
0.0461777	0.0448058	0.041761	0.0396046	0.0381607	0.0382464	0.0406498	0.0447459	0.050806	0.0603721	0.0695497	0.0793973	0.0864856	0.0922998	0.0955294	0.0960872	0.0949847	0.0918905	0.0890355	0.091886	0.102932	0.127966	0.172488	0.238786	0.331369	0.441922	0.563862	0.692162	0.810042	0.905147	0.968748	1	0.995095	0.959472	0.902354	0.830253	0.755718	0.683182	0.619908	0.568211	0.527252	0.495428	0.475325	0.463468	0.457982	0.464208	0.482074	0.511283	0.540819	0.573752
0.041083	0.0527764	0.0680689	0.0797461	0.0888144	0.0940241	0.0946519	0.0907038	0.0828464	0.0724924	0.0600812	0.0467503	0.0334486	0.0210055	0.0068724	0.00303248	0	0	0.00303248	0.0101244	0.0205001	0.0479091	0.0950893	0.150679	0.223567	0.315923	0.439682	0.569124	0.695496	0.805696	0.883535	0.92807	0.936857	0.91241	0.8672	0.814535	0.763486	0.735108	0.711392	0.712816	0.74576	0.790115	0.838279	0.870031	0.903068	0.926769	0.934666	0.937038	0.936676	0.940078
0.142382	0.131956	0.120437	0.108775	0.099169	0.0903307	0.0858177	0.0819768	0.0849572	0.0871461	0.092314	0.0963487	0.104974	0.11201	0.118489	0.12298	0.126066	0.126992	0.135139	0.147231	0.173774	0.21419	0.278452	0.357265	0.465055	0.575123	0.689609	0.793196	0.879915	0.944334	0.984725	1	0.995961	0.969092	0.925477	0.864191	0.79308	0.717557	0.646396	0.584869	0.540233	0.500225	0.484683	0.47733	0.480821	0.492231	0.503447	0.515253	0.52342	0.521574
0.0781993	0.0678158	0.0611304	0.0542956	0.0488072	0.0442087	0.0419893	0.0386551	0.0370348	0.0336215	0.0307913	0.0296053	0.0303406	0.0302095	0.0309411	0.0321577	0.0337503	0.0402647	0.0459208	0.0565717	0.0739407	0.0945441	0.129846	0.169189	0.216996	0.26834	0.324381	0.378612	0.429525	0.46479	0.49149	0.499596	0.503847	0.501529	0.500903	0.511566	0.530762	0.552264	0.575067	0.587579	0.597038	0.598999	0.590157	0.578291	0.576438	0.58326	0.603317	0.630859	0.664846	0.696462
0.157821	0.167039	0.186176	0.204256	0.229796	0.256771	0.287255	0.32072	0.354116	0.393831	0.427572	0.460227	0.488239	0.504887	0.512534	0.501267	0.483671	0.463922	0.438588	0.414252	0.396313	0.383777	0.38492	0.400377	0.431731	0.478509	0.540167	0.617186	0.701388	0.781325	0.857152	0.919357	0.967269	0.991477	1	0.993955	0.970522	0.9384	0.896534	0.84666	0.793491	0.749068	0.717104	0.6975	0.695099	0.7033	0.734926	0.768217	0.807776	0.848092
0.103772	0.112308	0.124548	0.13529	0.144605	0.149455	0.150829	0.147264	0.140847	0.132043	0.120673	0.110774	0.103223	0.0972903	0.090434	0.087842	0.0828023	0.0806422	0.0799184	0.0806481	0.0898461	0.108191	0.13661	0.174663	0.21959	0.273682	0.342419	0.42123	0.504746	0.597854	0.692829	0.788597	0.870556	0.942432	0.98663	1	0.974917	0.918338	0.829554	0.725547	0.615356	0.511811	0.42537	0.353339	0.31005	0.285116	0.268613	0.261425	0.257422	0.257625
0	0.00159831	0.000555921	0.00143017	0.00719079	0.0102265	0.0174823	0.0302813	0.0482131	0.0733273	0.0954688	0.1121	0.117587	0.124154	0.119515	0.119927	0.123573	0.136831	0.161694	0.197439	0.234684	0.270428	0.308547	0.330597	0.352059	0.361388	0.375492	0.410864	0.461997	0.537073	0.635827	0.749113	0.859472	0.949494	0.997321	1	0.957104	0.889399	0.803779	0.710947	0.637166	0.571426	0.540359	0.52333	0.514562	0.526143	0.531386	0.53452	0.538394	0.533456
0.180127	0.189634	0.191752	0.192176	0.19359	0.188379	0.177467	0.170054	0.154142	0.138591	0.121684	0.102044	0.0848245	0.0721132	0.0652859	0.0762904	0.0947244	0.119985	0.16756	0.220445	0.262505	0.289821	0.309852	0.311709	0.309952	0.31605	0.332121	0.370397	0.43587	0.522971	0.619198	0.731107	0.835892	0.919446	0.977263	0.997379	1	0.992951	0.970874	0.9354	0.911521	0.889541	0.880851	0.876968	0.883985	0.885284	0.877477	0.861557	0.829418	0.776974
0.203698	0.212105	0.215854	0.220115	0.22657	0.231563	0.229692	0.228288	0.225733	0.220782	0.208552	0.192365	0.167391	0.143307	0.113254	0.0793925	0.0463973	0.0210722	0.00226992	0	0.00156369	0.022919	0.0610542	0.117417	0.178411	0.249184	0.327371	0.404197	0.487728	0.569477	0.649876	0.731938	0.815882	0.890481	0.948664	0.989276	1	0.9979	0.975503	0.935864	0.887893	0.839441	0.792141	0.758391	0.739098	0.723209	0.719972	0.724224	0.732831	0.745963
0.0490836	0.0467185	0.0415056	0.0353669	0.0270225	0.0207326	0.0152435	0.00775169	0.00459531	0	0.000201088	0.00307315	0.0172431	0.0269681	0.0422785	0.0552915	0.0602307	0.0668607	0.0592841	0.0499619	0.0371222	0.0269544	0.0152756	0.0180894	0.0374214	0.0748048	0.130058	0.198779	0.278065	0.363326	0.470441	0.571782	0.673246	0.768586	0.850693	0.918596	0.966069	0.993787	1	0.988578	0.954358	0.904113	0.84613	0.788215	0.737561	0.698814	0.670869	0.650463	0.646996	0.641021
0.146755	0.145696	0.144052	0.145648	0.148505	0.1541	0.162613	0.169538	0.176958	0.183221	0.187088	0.187316	0.184514	0.178012	0.172341	0.166168	0.161381	0.15525	0.156015	0.160653	0.166382	0.175935	0.188425	0.208193	0.237402	0.274451	0.32228	0.389042	0.4715	0.567185	0.666889	0.76978	0.861977	0.932239	0.976983	1	0.995676	0.979039	0.947936	0.909785	0.870783	0.832303	0.797523	0.764831	0.729975	0.70144	0.670648	0.64645	0.625407	0.607108
0.0498106	0.0377287	0.0255935	0.0161779	0.00773585	0.00120239	0	0.00434162	0.0140766	0.0294143	0.0484477	0.0733672	0.0984034	0.122201	0.143348	0.160601	0.171377	0.1786	0.183112	0.186743	0.194057	0.209134	0.233518	0.274054	0.335402	0.416959	0.51533	0.618468	0.719012	0.814723	0.892395	0.949061	0.984336	1	0.992218	0.969054	0.933449	0.884784	0.832455	0.781979	0.727166	0.672878	0.626547	0.589305	0.568256	0.554978	0.546008	0.547221	0.5532	0.561894
0.297093	0.305633	0.315293	0.325341	0.343398	0.362167	0.378946	0.39446	0.403373	0.407373	0.408586	0.403092	0.396374	0.392474	0.389726	0.388396	0.385408	0.379569	0.373158	0.360858	0.340737	0.309902	0.275701	0.237523	0.198825	0.165278	0.134667	0.115843	0.109816	0.122064	0.141644	0.177989	0.226092	0.28701	0.349605	0.415052	0.472785	0.522123	0.55606	0.574247	0.584316	0.590213	0.589327	0.587166	0.583471	0.576034	0.566492	0.565326	0.560815	0.563708
0.117112	0.116854	0.117153	0.124979	0.129903	0.137132	0.145918	0.152676	0.158631	0.16289	0.162788	0.159085	0.156955	0.148622	0.147532	0.143131	0.146801	0.158854	0.176341	0.197783	0.224034	0.252833	0.278338	0.303679	0.335471	0.377887	0.431846	0.500642	0.577524	0.659612	0.742361	0.821512	0.892471	0.947608	0.983228	1	0.997377	0.975229	0.948935	0.917167	0.893236	0.872732	0.854567	0.847303	0.842851	0.843513	0.844072	0.850073	0.849644	0.852626
0.406176	0.405506	0.404467	0.402031	0.399514	0.394831	0.394444	0.394985	0.399632	0.409969	0.418571	0.430826	0.439266	0.443207	0.441021	0.434498	0.428456	0.429875	0.438756	0.44977	0.471867	0.501396	0.544893	0.593183	0.653606	0.70951	0.765564	0.811708	0.841555	0.865379	0.878437	0.881035	0.879685	0.873151	0.861846	0.851638	0.859792	0.864054	0.87733	0.895047	0.918129	0.944484	0.974909	0.991062	1	0.997094	0.978204	0.948123	0.910191	0.868903
0.694141	0.658436	0.631188	0.606552	0.586298	0.564918	0.543735	0.524299	0.496579	0.460697	0.430767	0.408578	0.391587	0.390248	0.387656	0.394678	0.397252	0.401329	0.394081	0.376732	0.351998	0.323523	0.325847	0.335362	0.375855	0.441076	0.528317	0.629363	0.717862	0.797063	0.830408	0.817979	0.760851	0.66508	0.555242	0.443584	0.345327	0.276155	0.229578	0.190361	0.19182	0.204485	0.240605	0.281555	0.32093	0.356888	0.387721	0.405978	0.416394	0.421684
0.268775	0.284849	0.294556	0.306448	0.317727	0.327808	0.334868	0.338541	0.335775	0.327381	0.31858	0.309879	0.313553	0.322137	0.332861	0.344386	0.356718	0.364692	0.376554	0.403108	0.436867	0.480235	0.543991	0.625571	0.719012	0.818366	0.909984	0.970985	1	0.984937	0.938494	0.870004	0.793556	0.714727	0.648707	0.594595	0.559133	0.54085	0.541145	0.54706	0.558443	0.575191	0.587954	0.599158	0.604798	0.605042	0.607203	0.603177	0.593924	0.582846
0.0110724	0.0393665	0.0582343	0.0833257	0.105454	0.123414	0.142548	0.159865	0.178223	0.197693	0.21255	0.220261	0.224194	0.230111	0.232502	0.219557	0.200696	0.16509	0.127707	0.109618	0.096653	0.120411	0.187715	0.286172	0.434489	0.595055	0.753498	0.888347	0.976189	1	0.956671	0.851202	0.711984	0.553861	0.397116	0.257959	0.157422	0.113811	0.107568	0.151023	0.221978	0.289978	0.381429	0.467921	0.536335	0.59349	0.644725	0.683021	0.70796	0.717367
0	0	0	0	0	0	0	0	0	0	0	0	0	0	0	0	0	0	0	0	0	0.00605555	0.0111699	0.025044	0.059086	0.107564	0.172271	0.269619	0.389369	0.519085	0.659332	0.793294	0.900121	0.974484	1	0.984097	0.925163	0.837418	0.737012	0.636475	0.545429	0.460565	0.39807	0.352759	0.316357	0.290781	0.275761	0.262272	0.247681	0.237588
0.317759	0.303619	0.296959	0.294206	0.292313	0.290829	0.29373	0.29684	0.299291	0.300378	0.302844	0.305475	0.302315	0.299718	0.289072	0.274583	0.263297	0.25324	0.244316	0.236671	0.242463	0.266486	0.308796	0.369309	0.450809	0.546216	0.656195	0.765182	0.86662	0.945407	0.988102	1	0.966142	0.896602	0.813225	0.728801	0.65938	0.601773	0.562021	0.535646	0.524466	0.520157	0.521891	0.515783	0.507508	0.487823	0.4621	0.435677	0.411267	0.404273
0.104281	0.102158	0.102136	0.102461	0.10379	0.104173	0.105064	0.108654	0.111071	0.113316	0.111851	0.107545	0.100553	0.0886214	0.0727337	0.0518354	0.0342058	0.0168127	0.00123977	0	0.0262494	0.0780516	0.155949	0.265845	0.403086	0.561005	0.722942	0.85912	0.950676	1	0.993644	0.948605	0.884044	0.825208	0.782955	0.759096	0.749466	0.743336	0.756731	0.770098	0.779039	0.786523	0.795302	0.808906	0.822367	0.836517	0.837309	0.854814	0.873144	0.886293
0.0912414	0.0904673	0.087711	0.0889792	0.0923499	0.100436	0.112137	0.129035	0.147603	0.165592	0.181364	0.192951	0.19917	0.194092	0.181931	0.168704	0.153098	0.14418	0.155318	0.182481	0.2258	0.289353	0.367763	0.452847	0.530954	0.588585	0.613275	0.598623	0.549646	0.476323	0.397579	0.323962	0.266405	0.230949	0.209643	0.196135	0.198967	0.204185	0.205931	0.205842	0.199245	0.188231	0.176027	0.163578	0.149867	0.135809	0.125902	0.116619	0.11241	0.107623
0.236578	0.230629	0.219711	0.218907	0.215638	0.225219	0.238151	0.252404	0.268195	0.278477	0.293417	0.299393	0.291108	0.272522	0.248755	0.216585	0.168356	0.126051	0.0998868	0.106338	0.13513	0.199264	0.286047	0.396491	0.525336	0.643085	0.732767	0.780264	0.786647	0.756095	0.692999	0.616598	0.537956	0.477743	0.426662	0.382591	0.350538	0.341762	0.361448	0.398401	0.447268	0.501059	0.574159	0.642394	0.70746	0.759735	0.787943	0.792878	0.771631	0.721663
0	0.00977791	0.0172306	0.028313	0.0430124	0.0634479	0.0863582	0.11369	0.150084	0.183256	0.21286	0.230303	0.24104	0.239458	0.22755	0.209298	0.190006	0.172768	0.162032	0.172424	0.196026	0.243354	0.31931	0.427288	0.550767	0.677527	0.806826	0.907927	0.977016	1	0.981403	0.918532	0.822848	0.710209	0.594747	0.481266	0.38979	0.334576	0.308084	0.304635	0.329419	0.370975	0.416833	0.463516	0.504565	0.526873	0.534557	0.525359	0.507536	0.486951
0.179031	0.161557	0.140899	0.119183	0.09362	0.0667397	0.0444812	0.0237585	0.00857517	0	0.00567469	0.0162004	0.0344612	0.0561343	0.0841127	0.111845	0.136738	0.155529	0.169065	0.174441	0.184223	0.19855	0.224537	0.271556	0.355884	0.465552	0.594547	0.728119	0.852601	0.948759	1	0.99555	0.94594	0.853457	0.735295	0.615357	0.507054	0.43003	0.392712	0.388483	0.408304	0.445077	0.490581	0.53458	0.569819	0.593768	0.606702	0.607242	0.588995	0.558995
0.0406548	0.0444942	0.0453178	0.0440416	0.042293	0.037497	0.0299306	0.0230167	0.0177479	0.0146812	0.0116548	0.0107876	0.0116616	0.0164499	0.0218348	0.0276875	0.0321366	0.0353498	0.0391274	0.0520213	0.0785006	0.125702	0.201844	0.309103	0.441132	0.588043	0.738365	0.869464	0.96259	1	0.98284	0.913345	0.806039	0.680875	0.554249	0.439999	0.343819	0.271214	0.220326	0.186922	0.166355	0.156588	0.154891	0.154389	0.157361	0.158588	0.158087	0.154102	0.150069	0.142357
0.229348	0.226956	0.229047	0.228024	0.231432	0.233987	0.235709	0.240399	0.247047	0.253516	0.261331	0.267856	0.279436	0.289506	0.30114	0.308486	0.315529	0.315916	0.326827	0.350376	0.387836	0.446956	0.535831	0.646783	0.763266	0.876593	0.961334	1	0.98766	0.926421	0.836854	0.733135	0.637032	0.549416	0.488145	0.437482	0.402941	0.385857	0.374069	0.363924	0.360185	0.355009	0.341501	0.32934	0.31868	0.303364	0.287489	0.271903	0.253279	0.231004
0.18839	0.213135	0.240803	0.264672	0.287404	0.307495	0.32137	0.333447	0.341405	0.348263	0.350846	0.350323	0.347264	0.340575	0.334209	0.326176	0.323821	0.331654	0.357692	0.401719	0.46202	0.54089	0.635481	0.744332	0.851226	0.946356	1	0.998696	0.937467	0.824381	0.685179	0.538297	0.407494	0.307667	0.244674	0.219385	0.22715	0.266384	0.311165	0.353536	0.38032	0.384256	0.368997	0.346782	0.320646	0.301709	0.2884	0.284537	0.291376	0.302621
0.70421	0.683921	0.667747	0.65595	0.642502	0.63658	0.638148	0.64721	0.66177	0.67522	0.684793	0.695623	0.700606	0.70146	0.694174	0.688211	0.675271	0.661362	0.654562	0.651102	0.652664	0.667698	0.685874	0.719706	0.76069	0.805596	0.860299	0.908834	0.954016	0.98694	1	0.988661	0.959681	0.924195	0.88489	0.845566	0.818962	0.806956	0.807192	0.813081	0.817443	0.825814	0.828352	0.817743	0.80461	0.779724	0.757712	0.736768	0.719212	0.703292
0.339861	0.388504	0.435139	0.483619	0.527322	0.57347	0.6164	0.655471	0.688779	0.718469	0.739545	0.748539	0.74547	0.726672	0.693772	0.648931	0.596047	0.549403	0.508409	0.486494	0.495314	0.532334	0.590438	0.671552	0.765755	0.853197	0.92701	0.976169	1	0.994446	0.978284	0.955075	0.929672	0.913834	0.902246	0.903522	0.914878	0.922948	0.924993	0.918223	0.898194	0.861489	0.820821	0.773458	0.730428	0.686136	0.650474	0.61072	0.575578	0.551955
0.292899	0.331084	0.367066	0.397975	0.426187	0.442024	0.449965	0.455166	0.457432	0.4607	0.472472	0.483183	0.498006	0.514354	0.524823	0.532293	0.525032	0.510653	0.495888	0.497287	0.519707	0.561616	0.622391	0.703161	0.791622	0.880436	0.954096	0.995124	1	0.961473	0.883627	0.779718	0.668369	0.573189	0.495905	0.443011	0.409987	0.395716	0.393456	0.397183	0.393326	0.386737	0.377608	0.362598	0.351086	0.344519	0.354309	0.369417	0.391897	0.417227
0.449952	0.434689	0.414264	0.386855	0.353417	0.315989	0.279618	0.243209	0.213549	0.191617	0.175616	0.165643	0.159396	0.156433	0.151956	0.140464	0.125282	0.114781	0.103807	0.102257	0.110291	0.139766	0.191836	0.267639	0.361891	0.473533	0.593147	0.712893	0.816086	0.902695	0.961438	0.992205	1	0.986337	0.950466	0.901058	0.837149	0.774847	0.703564	0.639054	0.576888	0.529295	0.483804	0.446238	0.415376	0.391938	0.365444	0.342448	0.319326	0.292078
0.0439735	0.0703304	0.102882	0.133123	0.163409	0.198455	0.235984	0.273852	0.311512	0.346809	0.371283	0.381328	0.373726	0.350852	0.319092	0.280929	0.242955	0.217591	0.204735	0.208691	0.239986	0.294658	0.36395	0.457333	0.557973	0.661828	0.763445	0.850816	0.913328	0.960457	0.984249	0.994263	1	0.999682	0.992013	0.975216	0.952666	0.913815	0.860887	0.801614	0.732376	0.669872	0.603983	0.549212	0.506909	0.472784	0.449279	0.438818	0.434028	0.432726
0.10311	0.10691	0.109857	0.112486	0.111671	0.109071	0.104191	0.0980783	0.0909555	0.0844467	0.0802694	0.0771205	0.0735025	0.0685545	0.0627673	0.0544009	0.0459387	0.0365126	0.0313128	0.0362264	0.0571367	0.095749	0.152984	0.234324	0.332467	0.449524	0.574143	0.692835	0.79953	0.884066	0.942952	0.981457	0.999851	1	0.988826	0.966586	0.928005	0.881322	0.829934	0.777295	0.728776	0.688576	0.655343	0.62737	0.614594	0.610619	0.610934	0.611928	0.614024	0.6161
0.0112354	0.0139265	0.0159394	0.0183857	0.0208178	0.0240573	0.02545	0.0267092	0.027341	0.0284148	0.0284462	0.0306383	0.035149	0.0411119	0.0464771	0.0493295	0.0537202	0.0590292	0.0647199	0.0807087	0.108745	0.162033	0.232873	0.336758	0.456641	0.592272	0.729758	0.852146	0.947825	0.997558	1	0.962226	0.901949	0.832376	0.764545	0.714067	0.680832	0.661837	0.654621	0.655696	0.648047	0.645698	0.64051	0.624965	0.60715	0.584757	0.564447	0.544425	0.520759	0.492242
0.112069	0.114471	0.114085	0.113868	0.110534	0.10673	0.101848	0.0948977	0.0872224	0.0823041	0.0791745	0.0771206	0.0781759	0.0797876	0.0903767	0.101327	0.11409	0.130371	0.144445	0.161542	0.182113	0.20897	0.248664	0.301752	0.371116	0.460533	0.567169	0.683068	0.799764	0.899381	0.972027	1	0.998898	0.962777	0.907969	0.84983	0.788264	0.736276	0.693444	0.657499	0.629679	0.605946	0.578847	0.549183	0.524152	0.499856	0.490573	0.490127	0.507424	0.52961
0.258248	0.246514	0.235946	0.226778	0.222335	0.21997	0.22187	0.226686	0.238153	0.248404	0.255344	0.263224	0.265056	0.265715	0.261585	0.254291	0.248007	0.243816	0.24145	0.242016	0.248321	0.259893	0.279638	0.308492	0.351555	0.412305	0.488722	0.579261	0.67842	0.779945	0.870742	0.944756	0.990017	1	0.986939	0.950408	0.899496	0.848509	0.799519	0.766242	0.745136	0.733774	0.732371	0.745585	0.762499	0.783871	0.801077	0.813062	0.81949	0.815143
0.110133	0.0833256	0.0591124	0.0415431	0.0306632	0.0277066	0.0317878	0.0405882	0.050711	0.0555831	0.0590096	0.0548218	0.0458583	0.0303947	0.0167308	0.00565286	0	0.0049902	0.015288	0.0408666	0.0873655	0.161794	0.255197	0.367967	0.498	0.638258	0.777441	0.896985	0.974954	1	0.966625	0.878454	0.758039	0.626434	0.501304	0.401713	0.330145	0.283444	0.257794	0.257499	0.271827	0.296252	0.322296	0.348375	0.372727	0.398886	0.412431	0.421322	0.422355	0.411834
0.16382	0.179836	0.193983	0.20711	0.216046	0.221301	0.220903	0.214876	0.202901	0.187837	0.170706	0.151656	0.139387	0.129558	0.128012	0.129571	0.136473	0.140371	0.146004	0.156434	0.173561	0.209573	0.262095	0.340035	0.440222	0.560441	0.692702	0.817261	0.919785	0.984145	1	0.969623	0.905341	0.82385	0.744588	0.681047	0.640009	0.62598	0.630844	0.654509	0.688151	0.722932	0.750161	0.761358	0.763527	0.759322	0.751344	0.749516	0.752239	0.756815
0.124573	0.126684	0.128095	0.12863	0.124428	0.119135	0.111698	0.1084	0.106384	0.107934	0.114157	0.121683	0.131013	0.141117	0.154076	0.165917	0.179543	0.191578	0.20528	0.219101	0.235088	0.257307	0.274968	0.302681	0.334444	0.377682	0.437465	0.508928	0.598549	0.691651	0.78562	0.869239	0.932677	0.976309	0.998135	1	0.9847	0.956403	0.927631	0.901846	0.877019	0.860469	0.852213	0.852363	0.863417	0.873741	0.886725	0.898639	0.911916	0.922904
0.041863	0.0391877	0.0377149	0.0352025	0.0339212	0.0334225	0.0341695	0.0361411	0.0393909	0.0434781	0.0464431	0.0503761	0.0529826	0.0550428	0.0561719	0.0579617	0.0592306	0.0629948	0.0721519	0.094407	0.133398	0.193987	0.278879	0.386998	0.514519	0.650915	0.782973	0.893783	0.967879	1	0.98818	0.942976	0.876461	0.804341	0.735112	0.673663	0.619106	0.574359	0.534267	0.500128	0.4697	0.442149	0.418725	0.396411	0.381484	0.372659	0.368022	0.370557	0.376508	0.385636
0.0318399	0.0349639	0.0455387	0.0581491	0.073822	0.0934618	0.116115	0.131702	0.143848	0.14906	0.154827	0.154517	0.154094	0.149123	0.140823	0.131946	0.120383	0.106927	0.097481	0.0859674	0.0776081	0.0796398	0.0827523	0.092596	0.125822	0.180641	0.248749	0.33209	0.434974	0.544392	0.657246	0.749243	0.813065	0.84878	0.852325	0.828557	0.789834	0.741815	0.687463	0.64685	0.622295	0.611984	0.616571	0.650385	0.692091	0.730184	0.76625	0.791866	0.823044	0.839192
0.064329	0.0600359	0.0543455	0.0473957	0.0395422	0.0313365	0.0234322	0.0164371	0.010766	0.00658915	0.00293882	0.00159323	0	0	0	0	0	0	0	0	0	0.00159323	0.00453205	0.0174941	0.0416086	0.0792354	0.138654	0.220722	0.327292	0.452437	0.58982	0.724841	0.843706	0.934074	0.989736	1	0.975915	0.925902	0.855875	0.782327	0.710671	0.660251	0.628295	0.621957	0.630532	0.65048	0.682416	0.715425	0.752007	0.784283
0.0252734	0.0204789	0.0153095	0.0100279	0.00580836	0.00272441	0.000567974	0	0.000975289	0.00318406	0.00589525	0.0101684	0.0142074	0.01881	0.0233909	0.0289064	0.0350329	0.0435129	0.0540768	0.0668089	0.0937893	0.136173	0.191757	0.267934	0.370431	0.490828	0.625471	0.753463	0.866755	0.951076	0.993342	1	0.975476	0.932431	0.879168	0.830434	0.789208	0.753666	0.727363	0.711179	0.702316	0.694309	0.691738	0.689944	0.689423	0.68085	0.667056	0.649483	0.622732	0.598716
0.0577176	0.0382495	0.0251536	0.0162694	0.00878128	0.0087837	0.0129417	0.0238124	0.038378	0.0524674	0.0756497	0.095664	0.110257	0.124642	0.131794	0.131405	0.129723	0.124922	0.115994	0.101795	0.0871825	0.0816589	0.0742914	0.0819689	0.102792	0.140469	0.198407	0.27267	0.370937	0.485582	0.602472	0.717675	0.826309	0.905154	0.959832	0.990548	0.999449	0.988024	0.958186	0.925719	0.881794	0.848243	0.817502	0.797272	0.800226	0.819164	0.849944	0.892248	0.934866	0.967893
0	0.00386114	0.00874818	0.0163318	0.0228568	0.0320461	0.0389676	0.0463063	0.0505966	0.0508239	0.0491318	0.0444068	0.0389825	0.0326766	0.0262935	0.0221997	0.0209101	0.0210167	0.0245265	0.0301783	0.0368991	0.0488565	0.0632925	0.0831728	0.108865	0.142212	0.188981	0.242826	0.308107	0.381281	0.452913	0.520311	0.574884	0.619212	0.651764	0.677741	0.700904	0.720763	0.745201	0.771431	0.797839	0.817442	0.834708	0.842022	0.848945	0.848998	0.849304	0.85004	0.84144	0.824942
0.0277432	0.0260853	0.0233027	0.0221136	0.0211093	0.020763	0.0207556	0.0205643	0.0204544	0.0185736	0.0155021	0.012654	0.00868148	0.00431459	0.00212925	0	0.0021764	0.00526813	0.00941347	0.0169493	0.0265768	0.0443858	0.0683932	0.103161	0.152904	0.2177	0.302802	0.408311	0.524831	0.647294	0.767212	0.869375	0.946988	0.989948	1	0.979353	0.937462	0.887805	0.833132	0.785725	0.748672	0.721154	0.71014	0.704545	0.705575	0.713704	0.72405	0.730952	0.738616	0.745724
0.147276	0.167104	0.184497	0.197149	0.202556	0.198545	0.183979	0.159348	0.131155	0.0987912	0.0676548	0.0397151	0.0267031	0.0219429	0.0246958	0.0343558	0.0498216	0.0666539	0.0828013	0.10309	0.116505	0.140105	0.172249	0.218623	0.284617	0.371591	0.480794	0.596624	0.7195	0.830208	0.919624	0.976526	1	0.992526	0.966034	0.928862	0.89144	0.861531	0.842031	0.832144	0.820726	0.817829	0.807293	0.798454	0.78773	0.772651	0.76131	0.746424	0.740424	0.724527
0.282389	0.25478	0.230512	0.20778	0.19036	0.175812	0.166079	0.162746	0.164997	0.170021	0.178775	0.191839	0.203934	0.213641	0.218723	0.216286	0.215493	0.214478	0.219086	0.233231	0.260241	0.304455	0.366763	0.444714	0.543238	0.653758	0.764945	0.868943	0.95002	0.993967	1	0.976348	0.930816	0.86643	0.799845	0.739243	0.684762	0.638063	0.606798	0.583933	0.57054	0.557566	0.550852	0.5482	0.542468	0.538188	0.534052	0.526229	0.511966	0.499099
0.130802	0.118768	0.108742	0.0985428	0.0909036	0.0866714	0.0855598	0.0866837	0.0894567	0.0952414	0.100237	0.109209	0.116372	0.12003	0.12003	0.116372	0.110601	0.105588	0.103349	0.101064	0.11063	0.133684	0.174799	0.238985	0.323636	0.427571	0.550496	0.682311	0.804114	0.904975	0.972363	1	0.993089	0.958933	0.913975	0.872692	0.844209	0.819715	0.81114	0.804673	0.802349	0.803291	0.800876	0.785559	0.763975	0.740821	0.711171	0.679998	0.646967	0.612969
0.123821	0.0934722	0.0652525	0.0424208	0.0278106	0.0222353	0.0249852	0.033598	0.0443013	0.0503571	0.0537486	0.0508407	0.0419394	0.0281672	0.0152163	0.00418843	0	0.0051711	0.0149908	0.0406228	0.085954	0.161485	0.249915	0.360163	0.485634	0.621152	0.758706	0.880893	0.963891	1	0.98044	0.910006	0.808468	0.693052	0.585884	0.503669	0.446226	0.413962	0.39401	0.397902	0.405875	0.41648	0.424097	0.423105	0.420322	0.422068	0.416252	0.412896	0.409116	0.397767
0.152551	0.149976	0.145067	0.137557	0.128092	0.115702	0.102885	0.0902449	0.0785038	0.0695477	0.0639789	0.0632265	0.0652595	0.0709512	0.0789584	0.0888753	0.0988673	0.107214	0.11664	0.128264	0.149287	0.17639	0.222073	0.282649	0.367036	0.468118	0.579196	0.689972	0.796243	0.884202	0.949475	0.987163	1	0.989094	0.959962	0.920213	0.874585	0.831833	0.799267	0.771923	0.757183	0.747679	0.748939	0.755088	0.763604	0.771524	0.783947	0.793274	0.803726	0.811583
0.202286	0.203312	0.204019	0.205449	0.205216	0.206419	0.206597	0.206753	0.206619	0.205554	0.20427	0.199778	0.192649	0.184714	0.173714	0.161634	0.151695	0.144032	0.146883	0.159058	0.187981	0.243591	0.320109	0.418784	0.541057	0.66993	0.795136	0.899988	0.969801	1	0.984773	0.935709	0.858433	0.76752	0.672757	0.582866	0.514647	0.470582	0.443944	0.444205	0.463304	0.492202	0.531716	0.571027	0.606201	0.635827	0.656714	0.673144	0.680924	0.687744
0.174483	0.166093	0.157182	0.147801	0.13948	0.132796	0.129748	0.130523	0.133519	0.136696	0.139816	0.140737	0.137098	0.130012	0.119944	0.108159	0.0956461	0.0846259	0.0809399	0.0894847	0.11977	0.169887	0.242426	0.340514	0.464949	0.60621	0.747684	0.869554	0.955582	0.999424	1	0.956716	0.889509	0.811071	0.733775	0.666373	0.615341	0.582209	0.573434	0.583853	0.600973	0.620213	0.637087	0.647828	0.651617	0.643108	0.624053	0.596383	0.567499	0.53645
0.111438	0.103808	0.0984194	0.0974569	0.0969047	0.100358	0.107327	0.115185	0.124428	0.132209	0.136111	0.135808	0.129282	0.116404	0.101487	0.0843712	0.0682779	0.0542155	0.0448031	0.0412343	0.0555853	0.095408	0.158941	0.249039	0.369011	0.514785	0.671292	0.820041	0.936933	1	0.996788	0.939254	0.833787	0.704587	0.577889	0.471703	0.395701	0.348336	0.332566	0.342186	0.373485	0.41389	0.448631	0.477617	0.498478	0.506678	0.507362	0.500479	0.482085	0.463603
0.126255	0.111682	0.101012	0.0957121	0.0935703	0.0977766	0.107482	0.119225	0.132946	0.144309	0.152868	0.155629	0.151691	0.14154	0.128865	0.112784	0.097633	0.0842358	0.0753935	0.0749322	0.0904492	0.12726	0.188575	0.275615	0.389991	0.527666	0.675474	0.816811	0.929229	0.994679	1	0.956734	0.868045	0.754412	0.639846	0.535833	0.454645	0.397276	0.368136	0.359078	0.37114	0.396029	0.420683	0.444766	0.461037	0.470296	0.472266	0.471159	0.459349	0.451623
0.417142	0.398795	0.376022	0.350715	0.324859	0.299024	0.274532	0.254215	0.233638	0.223569	0.223145	0.237187	0.265278	0.302084	0.338292	0.361681	0.385275	0.391733	0.39177	0.386462	0.381222	0.38094	0.386569	0.400922	0.428387	0.466423	0.516218	0.569419	0.628612	0.6903	0.756179	0.818376	0.871993	0.918668	0.955365	0.987062	0.998127	1	0.994415	0.976063	0.955662	0.927633	0.89941	0.873424	0.862464	0.865512	0.874558	0.890058	0.917874	0.935171
0.00559802	0.0116152	0.0188487	0.026918	0.0350521	0.0421169	0.0468204	0.0480811	0.0454244	0.0394206	0.0307941	0.0211291	0.0119003	0.00636723	0.0046279	0.00427998	0.0114957	0.0200069	0.0375062	0.0575379	0.0849641	0.118043	0.153147	0.189804	0.245058	0.301552	0.366591	0.440702	0.524609	0.610452	0.699895	0.785396	0.863506	0.930462	0.979178	0.999966	1	0.98265	0.953736	0.916018	0.875643	0.822508	0.775713	0.723994	0.667053	0.607247	0.550956	0.494595	0.449178	0.409691
0.0278519	0.033296	0.0384041	0.040237	0.0416969	0.0413924	0.0390288	0.0342045	0.0259862	0.020486	0.0127096	0.00996159	0.0101323	0.0129862	0.018593	0.0247504	0.0280956	0.0295268	0.0282891	0.0260839	0.026644	0.0329693	0.051217	0.0840987	0.130514	0.20068	0.296956	0.41847	0.546072	0.674405	0.792464	0.888546	0.957546	0.99194	1	0.979917	0.937608	0.875486	0.797046	0.713259	0.633667	0.569475	0.525126	0.496667	0.490723	0.512664	0.544525	0.581258	0.617002	0.649428
0.0651018	0.0727896	0.0754809	0.0768176	0.0770001	0.0763358	0.0750172	0.0729067	0.069502	0.0685536	0.0685876	0.067701	0.0674193	0.0740104	0.0836029	0.0946675	0.104293	0.109234	0.105145	0.100839	0.089388	0.0763365	0.0650932	0.0578268	0.0630515	0.0699639	0.0832356	0.0993618	0.128425	0.155617	0.196099	0.241502	0.29045	0.343977	0.400178	0.464229	0.528738	0.585657	0.641283	0.686144	0.720594	0.735179	0.748044	0.745965	0.72838	0.697241	0.669193	0.630795	0.617142	0.609793
0.3101	0.314346	0.317578	0.321134	0.321368	0.319862	0.317954	0.315355	0.314493	0.313335	0.308136	0.31	0.313943	0.321868	0.332566	0.339975	0.344454	0.344496	0.34022	0.329687	0.321685	0.325253	0.342772	0.373083	0.429666	0.507268	0.609489	0.719556	0.825378	0.916026	0.975437	1	0.992075	0.958949	0.913225	0.868968	0.833825	0.806183	0.792587	0.791517	0.805657	0.81891	0.841746	0.859424	0.872646	0.876046	0.864613	0.845273	0.812969	0.774581
0.367143	0.348107	0.32839	0.30925	0.292065	0.282065	0.269558	0.268317	0.270821	0.277689	0.290272	0.304205	0.323968	0.349864	0.371264	0.39073	0.398623	0.400219	0.390832	0.370483	0.344371	0.321322	0.301812	0.309303	0.331348	0.380631	0.457944	0.555081	0.66571	0.77433	0.868166	0.940475	0.985297	1	0.987203	0.954677	0.909213	0.857356	0.799871	0.750689	0.705042	0.670635	0.642764	0.621708	0.609351	0.603	0.595897	0.602201	0.609679	0.621824
0.0904094	0.0884369	0.0873276	0.0861599	0.0857262	0.0866831	0.0866821	0.0870432	0.0878338	0.0881873	0.088273	0.0877713	0.0871094	0.0848901	0.0811945	0.0768662	0.0738597	0.0720704	0.0769737	0.0898605	0.116845	0.159449	0.223248	0.308314	0.411875	0.527995	0.649939	0.765925	0.863506	0.937489	0.983215	1	0.995203	0.976883	0.95417	0.928544	0.910403	0.898832	0.900068	0.904425	0.91772	0.933306	0.946385	0.951764	0.951665	0.943339	0.928166	0.904002	0.878164	0.851094
0.0875292	0.087577	0.0896423	0.0964074	0.106648	0.121129	0.138362	0.156718	0.172546	0.18421	0.187539	0.182777	0.171699	0.154166	0.136385	0.119544	0.107385	0.0987838	0.0941684	0.0941491	0.0988745	0.109426	0.129008	0.158255	0.202924	0.26354	0.335334	0.423036	0.518728	0.617049	0.713039	0.798453	0.871862	0.930551	0.973327	0.997255	1	0.983754	0.957245	0.921687	0.889849	0.859997	0.835849	0.819461	0.803645	0.791793	0.784268	0.779271	0.778516	0.775105
0.32924	0.299837	0.277601	0.251588	0.228899	0.211901	0.202125	0.199654	0.202923	0.211294	0.216004	0.222532	0.228868	0.230289	0.232066	0.230006	0.234116	0.242607	0.249087	0.256254	0.277765	0.308512	0.35018	0.401284	0.466607	0.544895	0.632873	0.726534	0.813835	0.886638	0.944094	0.971997	0.972815	0.945975	0.916507	0.879147	0.847222	0.825162	0.825789	0.843561	0.885079	0.924081	0.966124	0.992478	1	0.99706	0.977757	0.947314	0.921398	0.89854
0.158702	0.144447	0.138274	0.130056	0.12539	0.130097	0.137207	0.152724	0.169005	0.188355	0.218627	0.246596	0.27589	0.303734	0.321427	0.333363	0.332521	0.321977	0.308883	0.289282	0.275105	0.265781	0.256683	0.267396	0.297558	0.357435	0.439092	0.541974	0.659372	0.772124	0.86706	0.938656	0.978574	1	0.997316	0.973684	0.942528	0.908499	0.874379	0.857087	0.845046	0.839644	0.840631	0.848671	0.855371	0.867004	0.885423	0.906011	0.922679	0.934141
0.166013	0.149776	0.133719	0.11937	0.105916	0.0949715	0.0849675	0.0770727	0.0717697	0.0666538	0.0669482	0.0681603	0.0717844	0.0716676	0.0709816	0.0659503	0.0584195	0.0501825	0.0431932	0.0348411	0.0311392	0.0331781	0.046002	0.0718055	0.108662	0.160977	0.228955	0.30851	0.399119	0.494835	0.595088	0.69116	0.778368	0.855212	0.913812	0.9615	0.993862	1	0.990848	0.973747	0.944701	0.916269	0.887084	0.8595	0.833597	0.808712	0.78673	0.765986	0.747772	0.732117
0.171927	0.214337	0.259283	0.296541	0.330985	0.35593	0.368359	0.374172	0.370512	0.369432	0.36221	0.356591	0.353596	0.346577	0.337544	0.321657	0.305837	0.290369	0.273315	0.258073	0.252362	0.25613	0.270683	0.300066	0.340576	0.400116	0.472157	0.559711	0.652972	0.7425	0.828025	0.900731	0.951012	0.985684	0.998491	1	0.984586	0.955551	0.915071	0.873629	0.829472	0.785707	0.747427	0.718267	0.704165	0.697125	0.702703	0.716561	0.730407	0.743405
0.473473	0.449751	0.429417	0.409611	0.390519	0.376457	0.372331	0.375234	0.384778	0.395294	0.407039	0.416637	0.420125	0.417681	0.415687	0.406538	0.398429	0.387183	0.380256	0.372939	0.370496	0.370575	0.390644	0.421173	0.464783	0.528545	0.608388	0.699223	0.790089	0.872841	0.939478	0.984138	1	0.99173	0.972066	0.93515	0.89936	0.859574	0.827916	0.786946	0.757698	0.738646	0.718538	0.707521	0.698261	0.696006	0.691237	0.690662	0.681873	0.67252
0.245376	0.254715	0.266676	0.282148	0.30546	0.329937	0.356604	0.381998	0.401617	0.411387	0.418498	0.413793	0.408443	0.395404	0.385813	0.376841	0.370108	0.368596	0.370389	0.38045	0.400563	0.43212	0.475029	0.521729	0.577441	0.640979	0.70531	0.77383	0.838461	0.897158	0.949539	0.985087	1	0.995939	0.967311	0.926361	0.873749	0.817411	0.766289	0.729307	0.699957	0.677563	0.657295	0.644445	0.623884	0.606783	0.584326	0.555864	0.524069	0.489987
0.202739	0.215542	0.225258	0.231771	0.231049	0.224459	0.211458	0.196721	0.179616	0.167435	0.158092	0.157	0.166389	0.179819	0.200832	0.222725	0.243311	0.264189	0.282689	0.300233	0.311344	0.327098	0.346323	0.366544	0.396871	0.449603	0.520746	0.606824	0.702732	0.79551	0.886093	0.954146	0.992876	1	0.975457	0.93118	0.866051	0.795962	0.724786	0.657322	0.610845	0.56774	0.53201	0.502989	0.485554	0.467148	0.447302	0.424868	0.405508	0.39349
0.379357	0.34019	0.302865	0.265314	0.229764	0.197063	0.169337	0.147855	0.134234	0.124798	0.123335	0.132607	0.148278	0.166851	0.186959	0.206269	0.215963	0.218988	0.217593	0.215048	0.2234	0.241855	0.27615	0.324606	0.391826	0.465296	0.541502	0.605989	0.645956	0.656129	0.635347	0.58382	0.518273	0.447042	0.385694	0.335292	0.307125	0.296161	0.307552	0.338958	0.381371	0.437024	0.511198	0.581948	0.660609	0.733769	0.799563	0.852283	0.890292	0.903872
0	0	0	0	0	0	0	0	0	0	0	0	0	0	0	0	0	0	0	0.00900328	0.0211088	0.0500402	0.110267	0.187153	0.293571	0.424551	0.569758	0.719625	0.852317	0.948672	1	0.993508	0.949516	0.889873	0.815599	0.755865	0.713215	0.693032	0.680614	0.664374	0.65532	0.641794	0.611081	0.571732	0.529642	0.496424	0.478823	0.465648	0.463959	0.447883
0.148429	0.122796	0.0976785	0.074011	0.0527815	0.0382244	0.026735	0.0204412	0.0222847	0.0260911	0.037816	0.0531566	0.0692102	0.0842587	0.0964209	0.103983	0.105741	0.10773	0.103041	0.09699	0.0918613	0.0957269	0.109453	0.128532	0.156971	0.193516	0.242773	0.294962	0.351217	0.413717	0.47153	0.527852	0.578709	0.618965	0.654395	0.67714	0.699878	0.710739	0.716496	0.72433	0.734928	0.73762	0.739045	0.738151	0.733573	0.7259	0.711692	0.699716	0.689848	0.685315
0	0	0	0	0	0	0	0	0	0	0	0	0	0	0	0	0	0	0	0	0.00985038	0.0378705	0.0869282	0.146508	0.243211	0.361695	0.505013	0.649121	0.789844	0.901074	0.972635	1	0.987292	0.945022	0.891209	0.832176	0.779541	0.738224	0.701344	0.682051	0.68201	0.688003	0.692502	0.711358	0.733974	0.761254	0.798668	0.841789	0.885109	0.925591
0.046417	0.050342	0.0522763	0.0627181	0.0762696	0.091501	0.113623	0.138564	0.164975	0.189732	0.209424	0.216385	0.217702	0.206605	0.19358	0.177528	0.17065	0.172079	0.188679	0.213996	0.252948	0.311982	0.390051	0.477456	0.580696	0.690498	0.797351	0.892492	0.966467	1	0.99118	0.939309	0.855041	0.750766	0.642651	0.548892	0.489607	0.447363	0.432559	0.44725	0.480051	0.520125	0.557982	0.585709	0.600957	0.604914	0.596061	0.588564	0.57617	0.57243
0	0	0	0	0	0	0	0	0	0	0	0	0	0	0	0	0	0	0.00584921	0.0107893	0.0241907	0.0395251	0.0598331	0.0839492	0.120904	0.159175	0.194908	0.228881	0.259155	0.283666	0.305695	0.31552	0.331701	0.339269	0.355156	0.37612	0.418291	0.48093	0.560984	0.665293	0.757005	0.831467	0.903419	0.961298	0.98961	1	0.99154	0.958278	0.912455	0.853977
0.0198471	0.0259316	0.0326466	0.0393349	0.0450395	0.04867	0.0493147	0.0465948	0.0408748	0.0333292	0.0250461	0.020877	0.0211154	0.0240974	0.0319487	0.0423923	0.0583753	0.074204	0.0870741	0.097854	0.100836	0.101677	0.101594	0.104537	0.121245	0.149357	0.192808	0.255218	0.325177	0.407635	0.496424	0.589027	0.66419	0.733183	0.792775	0.82956	0.85605	0.875484	0.884752	0.880819	0.886261	0.88118	0.881928	0.886246	0.894054	0.920275	0.94494	0.968034	0.987742	1
0.0428361	0.0607288	0.0829574	0.108455	0.134746	0.157992	0.173702	0.178081	0.169507	0.149972	0.122286	0.0918955	0.063644	0.0406226	0.0238961	0.0129548	0	0	0	0	0.0259097	0.0607469	0.118096	0.204762	0.311954	0.440735	0.57777	0.703169	0.794904	0.848018	0.852379	0.80514	0.729823	0.646981	0.599163	0.564005	0.554797	0.563793	0.590615	0.61763	0.648801	0.668988	0.671587	0.656897	0.625865	0.58028	0.516225	0.446767	0.380101	0.32215
0	0	0	0	0	0	0	0	0	0	0	0	0	0	0	0	0	0	0	0	0	0	0	0	0.0226663	0.0569203	0.106503	0.176451	0.273235	0.39538	0.533118	0.666962	0.781553	0.871913	0.923631	0.945062	0.935865	0.908124	0.865636	0.827285	0.78821	0.741325	0.712038	0.692276	0.667426	0.641017	0.616988	0.603636	0.601219	0.60836
0.00451741	0.00260593	0.000806594	0.000353188	0	0.000425314	0.00151995	0.00294962	0.00511916	0.00655809	0.00682125	0.00789241	0.0080138	0.00887096	0.00963434	0.0108481	0.0123329	0.0132329	0.0141862	0.0139156	0.0126655	0.0169145	0.0275294	0.0485635	0.0860955	0.146228	0.231776	0.337784	0.462663	0.597376	0.729901	0.844888	0.931845	0.982606	1	0.988236	0.952526	0.909709	0.863107	0.825744	0.801482	0.795521	0.795531	0.800712	0.807202	0.808142	0.801321	0.787938	0.777093	0.768544
0.190297	0.172618	0.153761	0.135606	0.11593	0.0959109	0.0756924	0.0554471	0.038508	0.0206707	0.00896688	0.00180552	0	0.00355991	0.0155041	0.0280312	0.0412618	0.0555574	0.0677533	0.0838302	0.0954779	0.116937	0.153665	0.202123	0.273385	0.363826	0.473353	0.589564	0.713056	0.818396	0.903686	0.9627	0.994757	1	0.994899	0.983997	0.969375	0.962469	0.953221	0.939697	0.938765	0.938686	0.944225	0.951257	0.956957	0.957707	0.961558	0.960538	0.950947	0.948832
0.064205	0.0719318	0.0782646	0.0812891	0.0817431	0.0798352	0.0758093	0.0693966	0.0629037	0.0575574	0.0533853	0.0506284	0.0472927	0.0461796	0.0458012	0.0445731	0.0435559	0.0432695	0.0452369	0.0488456	0.0576178	0.0739284	0.103814	0.149567	0.215304	0.304196	0.414998	0.540025	0.669746	0.793435	0.895368	0.967012	1	0.996013	0.95832	0.89919	0.8297	0.758084	0.694815	0.643523	0.608238	0.587477	0.577969	0.580197	0.592002	0.605993	0.618659	0.627603	0.633374	0.635525
0.0624421	0.0618183	0.063976	0.06713	0.0726855	0.0798943	0.0877033	0.0964462	0.105273	0.111808	0.115197	0.114609	0.110977	0.103533	0.0939703	0.0822705	0.0712208	0.0611047	0.0595008	0.0669485	0.0901078	0.135254	0.202242	0.302628	0.422728	0.558929	0.702588	0.832407	0.932875	0.989992	1	0.964043	0.89809	0.816258	0.736769	0.670175	0.621952	0.593915	0.58097	0.581203	0.578447	0.582225	0.578697	0.566153	0.550414	0.529221	0.507296	0.488642	0.476301	0.470477
0.0260546	0.0285008	0.0309552	0.0332427	0.0350888	0.0361285	0.0359714	0.0349517	0.0328982	0.029851	0.0265312	0.0233191	0.0214367	0.0206578	0.0207388	0.0209653	0.020301	0.0197583	0.0201944	0.0210301	0.0311429	0.0506757	0.0850113	0.139098	0.214023	0.310599	0.428843	0.560355	0.689154	0.807161	0.901168	0.966626	0.998018	1	0.979007	0.940493	0.89325	0.840037	0.791597	0.749546	0.718588	0.700182	0.688941	0.685969	0.694007	0.713379	0.735778	0.761233	0.783276	0.799339
0.0137549	0.0126076	0.0116178	0.0123859	0.014124	0.0177744	0.0225321	0.0276184	0.0325679	0.0379515	0.0426519	0.0463349	0.0496644	0.0531624	0.0551935	0.0582358	0.0611761	0.0623776	0.0639194	0.0657542	0.0662327	0.0710179	0.0816941	0.102837	0.137347	0.188245	0.25727	0.346817	0.454	0.570122	0.68705	0.79464	0.882518	0.945869	0.984547	1	0.996925	0.984298	0.965149	0.945766	0.930961	0.922323	0.920944	0.925101	0.932444	0.940863	0.949183	0.952106	0.950583	0.94509
0.0180831	0.0189581	0.0195111	0.0192655	0.0194524	0.020014	0.0206364	0.0222043	0.0243186	0.0269375	0.0295648	0.0315003	0.0342675	0.0359983	0.0377115	0.0386621	0.038529	0.0366398	0.033192	0.0298934	0.0341873	0.0521345	0.0880348	0.148733	0.234509	0.346351	0.48352	0.628535	0.766691	0.881927	0.961124	0.998832	1	0.974273	0.937687	0.908226	0.888332	0.881337	0.884448	0.898116	0.913362	0.929992	0.93835	0.935677	0.928199	0.917594	0.90619	0.899492	0.897326	0.899631
0.0123673	0.0126488	0.0124652	0.0117566	0.0105375	0.00891348	0.00706977	0.00522887	0.00432149	0.00437084	0.00498811	0.00661331	0.0087751	0.0120835	0.0153601	0.0180241	0.0195247	0.0195247	0.0202168	0.0215971	0.0317739	0.0535633	0.0908949	0.147079	0.223444	0.320533	0.433825	0.555116	0.672351	0.779603	0.863066	0.925538	0.964457	0.986592	0.996609	0.999157	1	0.993653	0.990443	0.983328	0.974622	0.967362	0.957159	0.943586	0.927435	0.909228	0.887362	0.867263	0.847728	0.834593
0.00330864	0.00432297	0.0054424	0.00655738	0.00750838	0.00811359	0.00822108	0.00776764	0.00681409	0.00555618	0.00417534	0.00348033	0.00352007	0.00460581	0.00641179	0.0095014	0.013709	0.01898	0.0281697	0.046166	0.0744351	0.119314	0.182941	0.268697	0.375525	0.502022	0.632079	0.760399	0.8668	0.944748	0.988026	1	0.986025	0.958334	0.92468	0.893987	0.86909	0.856915	0.852831	0.861859	0.873112	0.887979	0.898871	0.912245	0.914335	0.915924	0.909434	0.901272	0.891575	0.880888
0.146773	0.161956	0.17904	0.194182	0.206026	0.210707	0.211859	0.206005	0.195579	0.182689	0.164887	0.146174	0.12541	0.103305	0.0757512	0.0596217	0.0461319	0.0392048	0.0399856	0.0451832	0.0575626	0.0701417	0.082262	0.101617	0.13114	0.171211	0.228693	0.305965	0.409555	0.531996	0.663066	0.782831	0.881442	0.946262	0.967123	0.952664	0.90915	0.848689	0.78369	0.716418	0.642684	0.57449	0.515968	0.46336	0.419573	0.375895	0.340529	0.313115	0.296061	0.287029
0.243055	0.241269	0.237753	0.23141	0.228515	0.218512	0.207689	0.19372	0.181177	0.168154	0.161164	0.156655	0.154391	0.155586	0.157483	0.161844	0.166264	0.179128	0.189775	0.207228	0.225033	0.2397	0.266205	0.293172	0.33001	0.376854	0.432748	0.496444	0.585759	0.683549	0.790044	0.886294	0.959922	1	0.988023	0.935829	0.835104	0.710247	0.57647	0.443259	0.331413	0.245181	0.187048	0.159959	0.156517	0.156824	0.168552	0.182105	0.193836	0.206308
0.0311601	0.0293711	0.0266758	0.0231872	0.0191537	0.0149317	0.0109148	0.00743986	0.0047084	0.00276969	0.00150154	0.000750769	0.00138485	0.0023542	0.00368835	0.00532561	0.00708685	0.0116944	0.0198674	0.036217	0.0666984	0.112073	0.182384	0.279567	0.397546	0.530568	0.669465	0.801788	0.907109	0.976532	1	0.977768	0.921665	0.841849	0.75396	0.669919	0.602326	0.549665	0.520024	0.507413	0.50586	0.519091	0.537157	0.560716	0.581143	0.599243	0.612819	0.622526	0.630009	0.632855
0.255438	0.252748	0.258756	0.271863	0.288237	0.324022	0.346007	0.362517	0.372595	0.375307	0.385183	0.387852	0.392565	0.388467	0.377388	0.355861	0.327344	0.305164	0.278273	0.254808	0.226999	0.206624	0.17714	0.18518	0.203913	0.23368	0.276019	0.328474	0.390026	0.437349	0.475937	0.508694	0.525085	0.526658	0.528304	0.525418	0.519602	0.517962	0.506324	0.495741	0.475296	0.447217	0.426694	0.420213	0.431553	0.459457	0.510967	0.571308	0.620867	0.666739
0.00296856	0.0045665	0.00676857	0.00960158	0.0129438	0.0164678	0.0196452	0.0218536	0.0225708	0.0216681	0.0191708	0.0156318	0.011747	0.00813558	0.00519277	0.00305462	0.00165601	0	0	0	0	0.00331202	0.0127333	0.0341961	0.0650486	0.112884	0.182837	0.281202	0.388714	0.512676	0.638948	0.762085	0.862283	0.93829	0.984544	1	0.997757	0.979594	0.950206	0.921911	0.90523	0.8983	0.905014	0.913603	0.923492	0.943925	0.952143	0.954492	0.943289	0.931121
0.166824	0.158848	0.147833	0.141575	0.134887	0.134256	0.134718	0.137314	0.1401	0.139543	0.14019	0.131486	0.123995	0.110022	0.0985769	0.0884648	0.0807493	0.0731136	0.066648	0.0606556	0.0489002	0.0361595	0.0186244	0.0138635	0.0189599	0.0367889	0.0738978	0.131171	0.209062	0.302236	0.398053	0.487812	0.554866	0.591786	0.594267	0.567165	0.512222	0.444008	0.378979	0.318949	0.267087	0.237226	0.22865	0.232336	0.250805	0.264409	0.275404	0.283465	0.285569	0.291658
0.129814	0.151513	0.16612	0.177834	0.179433	0.174881	0.162865	0.143845	0.124584	0.104088	0.0864756	0.0750009	0.0708314	0.0672116	0.069784	0.0723258	0.0766804	0.0755211	0.0737298	0.0768737	0.0928852	0.125373	0.186021	0.269079	0.382117	0.520513	0.669373	0.811745	0.922273	0.986394	1	0.95841	0.875037	0.765228	0.650525	0.543975	0.454118	0.383689	0.343747	0.321416	0.327157	0.340208	0.355883	0.38008	0.400426	0.424208	0.444051	0.455033	0.473632	0.483121
0.0617849	0.0576104	0.0512592	0.0457377	0.041658	0.0393695	0.0387414	0.0390861	0.0393255	0.0411708	0.0393255	0.0387543	0.0404401	0.0422298	0.0460659	0.0543295	0.0628698	0.0742958	0.0932975	0.124513	0.161176	0.210382	0.27372	0.347163	0.436582	0.523116	0.600851	0.663332	0.709933	0.73736	0.747565	0.744473	0.740628	0.731827	0.718502	0.706545	0.691672	0.683666	0.682537	0.681797	0.677807	0.667496	0.663797	0.656726	0.652285	0.641136	0.627986	0.608322	0.586832	0.556125
0.245404	0.227005	0.216278	0.206009	0.202222	0.199908	0.19869	0.204598	0.207443	0.208931	0.217366	0.229319	0.241701	0.253856	0.268435	0.276418	0.278896	0.277026	0.274389	0.267238	0.263059	0.268068	0.2824	0.311445	0.353888	0.415737	0.494565	0.580737	0.66416	0.738001	0.794459	0.817989	0.814781	0.779946	0.724519	0.658279	0.592456	0.534656	0.486551	0.465121	0.471959	0.499082	0.552093	0.619947	0.698669	0.778595	0.852106	0.908193	0.943833	0.960287
0.172562	0.166096	0.167007	0.169282	0.178754	0.190383	0.202579	0.211312	0.212536	0.203298	0.181784	0.153884	0.119096	0.0821779	0.0485338	0.022571	0.00644378	0	0.00867347	0.0325677	0.0817218	0.138636	0.219296	0.318061	0.435599	0.557811	0.683256	0.798413	0.893606	0.964475	1	0.996403	0.96548	0.91421	0.851034	0.782241	0.713865	0.653763	0.616146	0.584022	0.561106	0.545976	0.543156	0.535959	0.528767	0.52334	0.518387	0.516435	0.5169	0.517781
0.492571	0.463442	0.43487	0.40855	0.382171	0.361061	0.338305	0.319953	0.302136	0.28061	0.25949	0.24227	0.224543	0.210622	0.197847	0.195434	0.205865	0.230846	0.274492	0.335156	0.412905	0.514343	0.62149	0.737264	0.84222	0.925947	0.979245	1	0.986999	0.947243	0.88302	0.805308	0.708403	0.5999	0.489636	0.381611	0.286324	0.204117	0.137374	0.0894058	0.0520874	0.0258445	0.0125682	0.00542099	0	0.000170341	0.00399271	0.0102189	0.0157895	0.0230231
0.0125742	0.0178264	0.0243515	0.031836	0.0437439	0.053767	0.0632082	0.0749516	0.0837472	0.0918436	0.102404	0.114525	0.125348	0.140114	0.153467	0.166325	0.175334	0.187264	0.199925	0.205554	0.208554	0.208014	0.217095	0.230933	0.261198	0.304954	0.370109	0.44225	0.533218	0.632281	0.723437	0.799391	0.840734	0.839617	0.806913	0.744897	0.67498	0.614831	0.571183	0.544147	0.540248	0.539445	0.537423	0.529442	0.519867	0.497649	0.480002	0.466454	0.460263	0.454438
0.0284897	0.0328567	0.0396039	0.0472938	0.0583774	0.0738514	0.0921191	0.110385	0.127111	0.141576	0.150858	0.155139	0.152942	0.144216	0.130493	0.111499	0.0910485	0.0692221	0.050896	0.0382001	0.0387751	0.0556591	0.0957426	0.155751	0.243256	0.358185	0.49278	0.638285	0.776218	0.889792	0.96622	1	0.990709	0.94852	0.882524	0.804128	0.722935	0.639164	0.561516	0.496136	0.454344	0.433575	0.441639	0.472549	0.525148	0.599262	0.682072	0.760051	0.817236	0.848828
0	0	0	0	0	0	0	0.00593515	0.0137972	0.0238804	0.038137	0.0591414	0.0818483	0.105126	0.125517	0.139579	0.144877	0.140687	0.128111	0.109622	0.088282	0.0699132	0.0679952	0.0950292	0.138602	0.210065	0.312934	0.436199	0.577722	0.724954	0.848709	0.938675	0.986314	1	0.98349	0.945678	0.899413	0.837926	0.764174	0.678077	0.588912	0.530991	0.493724	0.471319	0.476058	0.493666	0.521229	0.55897	0.588478	0.604508
0	0	0.0098761	0.0164944	0.0261796	0.0392139	0.0550764	0.0721335	0.0952903	0.113115	0.127028	0.143939	0.155436	0.166801	0.178683	0.190109	0.198549	0.208405	0.215982	0.212525	0.229021	0.259012	0.303594	0.362897	0.437351	0.521503	0.61773	0.691366	0.744083	0.786546	0.798669	0.801664	0.792719	0.779334	0.756944	0.726997	0.702035	0.669992	0.634446	0.615698	0.614319	0.633222	0.688571	0.743854	0.807219	0.845521	0.850468	0.830731	0.779626	0.706314
0.133476	0.141058	0.147014	0.150613	0.151034	0.147449	0.139213	0.130988	0.117543	0.103594	0.090294	0.0819302	0.0797754	0.0817194	0.0841705	0.0910934	0.0957074	0.0939178	0.0908822	0.0821929	0.0690399	0.0580142	0.0551979	0.0541836	0.0646957	0.0926936	0.129134	0.182465	0.242438	0.302074	0.355945	0.399191	0.442393	0.470764	0.495288	0.507997	0.515589	0.528679	0.537706	0.550954	0.573935	0.591188	0.604401	0.621512	0.645387	0.661079	0.684379	0.707558	0.738421	0.755027
0.0732609	0.0839181	0.0922614	0.102901	0.106945	0.107335	0.104256	0.0983461	0.0903785	0.0813961	0.0706343	0.0580976	0.0413053	0.0271567	0.0171402	0.00449673	0	0.00505465	0.0138204	0.0279355	0.0426653	0.07142	0.10468	0.144427	0.194092	0.257755	0.333514	0.432685	0.537863	0.65054	0.753902	0.842809	0.92027	0.964211	0.984796	0.999242	1	0.990723	0.972368	0.954424	0.940652	0.918294	0.899231	0.875729	0.846023	0.823725	0.791683	0.768744	0.752243	0.732639
0	0.0124126	0.0199631	0.0307275	0.0449469	0.0620476	0.0845696	0.104666	0.121659	0.137714	0.145748	0.156629	0.166298	0.176361	0.190371	0.20771	0.225521	0.239383	0.244622	0.247752	0.250561	0.256388	0.275309	0.302954	0.37449	0.470803	0.577391	0.705056	0.814828	0.910413	0.972237	1	0.986809	0.944751	0.883234	0.822546	0.770157	0.741354	0.73518	0.757525	0.811039	0.852311	0.889686	0.91943	0.913201	0.895558	0.85482	0.803731	0.743571	0.699489
0.014781	0.0193124	0.0243134	0.0292944	0.0335429	0.0362466	0.0367268	0.0373532	0.0352917	0.0330673	0.0315714	0.0315714	0.0330673	0.0352917	0.0370362	0.03584	0.0370362	0.0352917	0.0356968	0.0364218	0.0424465	0.0666135	0.104441	0.153761	0.218633	0.301596	0.404094	0.506906	0.615592	0.717289	0.799241	0.864818	0.911157	0.95107	0.975195	0.987253	1	0.99519	0.972494	0.947857	0.920833	0.888138	0.849512	0.80667	0.775312	0.743384	0.719251	0.703513	0.696922	0.694212
0	0.00341123	0.00975618	0.0175713	0.0249871	0.0329436	0.0408758	0.0480037	0.0553705	0.062007	0.065655	0.0713708	0.0789263	0.0865711	0.099026	0.112642	0.129349	0.144542	0.156978	0.162534	0.164098	0.169309	0.185264	0.212411	0.257118	0.327489	0.420532	0.531555	0.648165	0.756813	0.851421	0.91571	0.957422	0.977336	0.978207	0.96686	0.958058	0.947744	0.941286	0.940919	0.947014	0.958301	0.961925	0.968277	0.973533	0.977225	0.982425	0.985621	0.994192	1
0.0344436	0.0347062	0.0355661	0.0389269	0.0427611	0.049697	0.0563556	0.063573	0.0700263	0.0739307	0.0755878	0.0707233	0.0618581	0.0495533	0.0327316	0.0181369	0.00712749	0.00129069	0	0.00228377	0.00983283	0.0281913	0.0523728	0.0900476	0.142741	0.211089	0.292123	0.393181	0.504349	0.622601	0.735242	0.834599	0.908443	0.954893	0.979151	0.976728	0.953397	0.916092	0.866971	0.813422	0.766452	0.724782	0.693261	0.675305	0.666775	0.672712	0.697319	0.736269	0.789141	0.84571
0.0158268	0.0211586	0.0246401	0.0298591	0.0338082	0.0396184	0.044869	0.050499	0.0579096	0.0662596	0.0730244	0.0784683	0.0838895	0.0858494	0.0875301	0.0889895	0.0880108	0.0855566	0.0807407	0.0888975	0.120309	0.166289	0.226718	0.313965	0.423515	0.54131	0.65627	0.749085	0.807711	0.823839	0.807513	0.773994	0.734314	0.706673	0.700127	0.712833	0.732383	0.753768	0.788864	0.826944	0.863183	0.896323	0.931662	0.9585	0.981504	0.99179	1	0.997903	0.982046	0.961086
0.249826	0.254326	0.260362	0.263618	0.266674	0.266671	0.265107	0.263394	0.258518	0.249416	0.235144	0.219392	0.20341	0.190428	0.178959	0.172445	0.169859	0.175078	0.182852	0.192413	0.213002	0.243693	0.289575	0.3461	0.419319	0.510897	0.616356	0.722817	0.822157	0.906407	0.963414	0.9944	1	0.995784	0.981732	0.971062	0.96223	0.956092	0.957116	0.959396	0.966232	0.971788	0.97301	0.965579	0.955552	0.936831	0.913255	0.892219	0.871601	0.854341
0.196923	0.198917	0.200021	0.199641	0.194619	0.18855	0.181691	0.175737	0.174569	0.180804	0.196886	0.216691	0.2459	0.277895	0.303757	0.325058	0.332524	0.331593	0.320806	0.307064	0.301169	0.307709	0.333249	0.3765	0.438796	0.518704	0.607387	0.694629	0.76655	0.816836	0.83802	0.839582	0.821444	0.803378	0.789583	0.784583	0.789478	0.795112	0.806712	0.816848	0.827909	0.834432	0.840225	0.843534	0.848807	0.851174	0.846829	0.848682	0.83908	0.829401
0.0236863	0.0268053	0.0305431	0.0338204	0.0375092	0.0406876	0.0429724	0.0449175	0.0448938	0.044548	0.0443318	0.0429047	0.0424528	0.0407386	0.0379843	0.0346329	0.0323277	0.0331826	0.0395676	0.0601743	0.0970759	0.155465	0.244589	0.353423	0.481481	0.619208	0.751674	0.867231	0.950716	0.99365	1	0.974312	0.925556	0.870888	0.821949	0.785882	0.76283	0.755778	0.760507	0.764883	0.779844	0.791315	0.795315	0.788482	0.771602	0.74974	0.720508	0.687772	0.65583	0.627835
0.058792	0.0654398	0.073316	0.0779937	0.08055	0.0806732	0.0782812	0.0735039	0.0687234	0.0621779	0.0571971	0.0542429	0.053787	0.0587164	0.0704766	0.0850301	0.100799	0.12206	0.141094	0.166914	0.206238	0.25495	0.323185	0.410446	0.51558	0.635982	0.765521	0.873475	0.953267	0.993933	1	0.976468	0.938138	0.892306	0.853156	0.825962	0.810813	0.805814	0.807761	0.812213	0.810831	0.805565	0.795302	0.781795	0.780689	0.775959	0.775314	0.76947	0.76794	0.756226
0.0188214	0.0184208	0.0170528	0.016801	0.0177469	0.0195683	0.025518	0.0317137	0.0372544	0.0451997	0.0556305	0.0674349	0.080543	0.0938544	0.105334	0.114507	0.117999	0.116169	0.109842	0.102948	0.100537	0.116486	0.144476	0.18338	0.243344	0.325388	0.415371	0.501417	0.581658	0.64258	0.679798	0.694987	0.685075	0.665171	0.643199	0.630119	0.616651	0.606684	0.596366	0.592974	0.590531	0.582107	0.565317	0.556319	0.554388	0.555573	0.57015	0.592141	0.618834	0.658969
0.0131003	0.0116224	0.0113261	0.0120629	0.0133185	0.0141527	0.014907	0.0124926	0.00872028	0.0046727	0	0.0004772	0.00704633	0.0175691	0.0321916	0.0521791	0.0701553	0.0837868	0.0925071	0.0917301	0.0846121	0.0831383	0.0866708	0.0997945	0.13474	0.192435	0.269673	0.36384	0.457272	0.546581	0.618946	0.664959	0.685298	0.68761	0.681883	0.677305	0.677527	0.684399	0.699872	0.73274	0.769068	0.807501	0.849152	0.88842	0.92575	0.953059	0.975554	0.991472	0.999486	1
0	0	0	0	0	0	0	0	0	0.00788793	0.0145498	0.0247343	0.0387516	0.0559533	0.0744578	0.0913149	0.10321	0.10751	0.10321	0.0992028	0.0890076	0.0806876	0.093279	0.117675	0.168802	0.23054	0.327	0.433531	0.554295	0.684545	0.79701	0.895783	0.961561	1	0.999604	0.966416	0.909098	0.834757	0.755678	0.662456	0.581955	0.522117	0.487825	0.452973	0.467035	0.482641	0.506463	0.54488	0.571459	0.604017
0.0727648	0.076816	0.0817241	0.0861637	0.0916031	0.0963311	0.10001	0.102573	0.103522	0.102131	0.098895	0.0947567	0.0899445	0.0840008	0.0763476	0.068604	0.05927	0.0488697	0.0406914	0.042856	0.0610191	0.0988989	0.158316	0.24551	0.360149	0.497367	0.641335	0.775467	0.887046	0.962609	0.999688	1	0.971885	0.92725	0.875588	0.825957	0.779698	0.74574	0.722803	0.711317	0.706203	0.703663	0.700716	0.696943	0.689396	0.676722	0.662955	0.649398	0.637782	0.630585
0.406563	0.36933	0.329134	0.290782	0.254404	0.22176	0.195952	0.180435	0.170497	0.159579	0.157285	0.150922	0.153136	0.161773	0.179506	0.204412	0.241331	0.288444	0.346711	0.410267	0.481836	0.560848	0.64623	0.732328	0.81063	0.881565	0.93879	0.976315	0.997134	1	0.980897	0.937428	0.875257	0.785402	0.690421	0.594553	0.519012	0.463396	0.43476	0.430784	0.447104	0.485168	0.525831	0.563642	0.595166	0.618065	0.623022	0.619211	0.605144	0.584127
0.155371	0.167171	0.180802	0.199505	0.221129	0.243024	0.268255	0.289497	0.309752	0.326652	0.343489	0.355656	0.36516	0.369888	0.36574	0.358785	0.348354	0.344523	0.345169	0.357771	0.389943	0.444811	0.520708	0.612632	0.715473	0.813018	0.895447	0.953279	0.988183	1	0.984155	0.952981	0.901902	0.845617	0.784158	0.739153	0.704382	0.677602	0.666456	0.659389	0.651829	0.643681	0.627067	0.604733	0.580855	0.545506	0.508505	0.482579	0.463587	0.457415
0.0770641	0.0862449	0.0914123	0.0966699	0.104108	0.103803	0.103123	0.103959	0.107278	0.113089	0.116969	0.112631	0.112266	0.0970229	0.0855183	0.0701741	0.0643633	0.0659366	0.0736038	0.0828207	0.0901473	0.0866335	0.0810144	0.0665237	0.0569066	0.0594617	0.0849595	0.139978	0.222451	0.328955	0.472888	0.624983	0.771526	0.893762	0.976581	1	0.968647	0.889403	0.788023	0.670496	0.557558	0.45699	0.393161	0.34498	0.328116	0.348487	0.387876	0.436816	0.491664	0.528256
0.09924	0.112328	0.128209	0.142039	0.153696	0.161259	0.16294	0.157629	0.145329	0.12781	0.106274	0.0824918	0.0614775	0.0431295	0.0264323	0.0156836	0.00836149	0.0037293	0.00202178	0.00404355	0.0074586	0.0126794	0.0239086	0.0462505	0.0735384	0.134137	0.206252	0.310452	0.428141	0.564436	0.708416	0.842289	0.943268	0.99839	1	0.94983	0.856844	0.745783	0.634111	0.530473	0.452621	0.402855	0.360943	0.350697	0.349262	0.360879	0.374406	0.383388	0.389926	0.400597
0.00883137	0.0125534	0.0163081	0.0206387	0.0252741	0.0297329	0.0333585	0.0354517	0.036192	0.0347336	0.0315617	0.0274409	0.0232081	0.0194978	0.0162211	0.0141889	0.0124535	0.0100377	0.00896301	0.0123179	0.0280058	0.0597523	0.106709	0.177628	0.269083	0.384379	0.515356	0.646522	0.769551	0.870148	0.942526	0.98175	1	0.999686	0.986874	0.964381	0.933567	0.891847	0.844189	0.794028	0.737887	0.680818	0.619196	0.559039	0.501903	0.445012	0.394111	0.349497	0.315234	0.281459
0.263933	0.251918	0.228452	0.204114	0.173782	0.153468	0.134288	0.128836	0.131861	0.144601	0.158455	0.168736	0.181981	0.182999	0.174756	0.158287	0.138043	0.122652	0.11115	0.106647	0.103649	0.11996	0.132649	0.164001	0.212928	0.277425	0.364635	0.463772	0.58321	0.695285	0.806616	0.898216	0.967565	0.998682	1	0.97594	0.935124	0.892466	0.839153	0.795746	0.750815	0.707244	0.680028	0.646412	0.628207	0.612271	0.612965	0.615367	0.620148	0.621358
0.0330863	0.0390298	0.0456318	0.0502387	0.0536659	0.0553947	0.0548787	0.0567214	0.0556061	0.055039	0.0555577	0.0565704	0.0610992	0.0663	0.0712032	0.0730536	0.0706262	0.0653288	0.0550676	0.0431116	0.0384559	0.0438911	0.0686105	0.109759	0.173902	0.262397	0.372273	0.492181	0.614975	0.729137	0.821486	0.887589	0.925743	0.950333	0.964449	0.976505	0.985945	0.996384	1	0.997458	0.992304	0.98118	0.971918	0.959262	0.94934	0.941199	0.930505	0.923476	0.911877	0.90214
0.0824531	0.0784103	0.0754895	0.0724109	0.0701308	0.0698422	0.0695704	0.0724776	0.0763469	0.0812995	0.0883937	0.0953244	0.103427	0.111424	0.117765	0.122855	0.125178	0.123413	0.118355	0.111041	0.103179	0.0982083	0.0978373	0.105686	0.120237	0.15089	0.195117	0.253319	0.322906	0.401763	0.48984	0.575658	0.659747	0.741264	0.815459	0.879942	0.933238	0.973639	0.995118	1	0.989403	0.966126	0.930718	0.896584	0.867308	0.84644	0.83346	0.825626	0.826107	0.828871
0.269789	0.254563	0.241227	0.22427	0.210843	0.197595	0.191227	0.189312	0.194091	0.208	0.222766	0.244805	0.266282	0.29011	0.309977	0.334092	0.35757	0.373713	0.396351	0.425183	0.462959	0.514252	0.579305	0.657129	0.74301	0.831328	0.903014	0.964092	0.996089	1	0.976631	0.929203	0.863016	0.785139	0.705192	0.62681	0.55357	0.495621	0.45116	0.429	0.422805	0.440426	0.468999	0.515488	0.559998	0.604575	0.646661	0.684378	0.714492	0.737825
0.10964	0.106121	0.100579	0.0947643	0.0893312	0.0843663	0.0816671	0.0804535	0.080912	0.0842043	0.0899048	0.0962866	0.102182	0.107552	0.110927	0.111427	0.113277	0.119549	0.131848	0.156317	0.195207	0.251714	0.329313	0.425639	0.540337	0.661008	0.7752	0.872113	0.944058	0.986231	1	0.988269	0.957308	0.909305	0.853264	0.794659	0.738863	0.694173	0.662842	0.642574	0.633739	0.632149	0.636325	0.64195	0.64795	0.651684	0.652796	0.647446	0.640476	0.631697
0.0220402	0.0262702	0.0299774	0.0339868	0.0380829	0.0418462	0.0446576	0.0458141	0.0447518	0.0414638	0.0379793	0.0328283	0.0277422	0.0249901	0.0241019	0.0248816	0.027022	0.0290398	0.0334251	0.042654	0.0647796	0.101787	0.165394	0.24974	0.361016	0.496736	0.641561	0.779535	0.894658	0.971305	1	0.976172	0.912901	0.822668	0.722381	0.624215	0.535768	0.457089	0.393624	0.337916	0.29477	0.253779	0.213998	0.180533	0.14948	0.122713	0.0981862	0.0783585	0.0658165	0.0547642
0.0792462	0.0633343	0.0461785	0.0286502	0.017493	0.0067101	0.000672945	0	0.00424039	0.0119974	0.0178723	0.0256636	0.0336467	0.0351939	0.0392403	0.0417437	0.0578948	0.0766568	0.108293	0.14426	0.18296	0.226525	0.273961	0.320209	0.367737	0.426053	0.49389	0.572181	0.666628	0.761484	0.860419	0.933038	0.980099	1	0.996332	0.967692	0.927975	0.886575	0.84742	0.832927	0.828433	0.833975	0.840146	0.857489	0.86761	0.868572	0.863142	0.85623	0.858604	0.846742
0.138762	0.146746	0.158218	0.172718	0.187894	0.202857	0.220662	0.23587	0.250643	0.264132	0.273184	0.278811	0.280727	0.278095	0.278568	0.27854	0.284239	0.293651	0.308449	0.323127	0.346772	0.378541	0.42748	0.490279	0.571431	0.664797	0.767916	0.868513	0.949193	0.996744	1	0.954253	0.8715	0.763744	0.65607	0.558871	0.496455	0.460836	0.461927	0.485689	0.528996	0.57778	0.618573	0.63894	0.640188	0.624587	0.594826	0.557743	0.52249	0.492623
0.0273897	0.0391722	0.0510013	0.0648191	0.0770647	0.0870925	0.0947123	0.0989466	0.100202	0.0979384	0.0920705	0.0846113	0.0761433	0.066051	0.0595019	0.0524125	0.0466155	0.0434292	0.0431273	0.0525986	0.0724693	0.105186	0.156538	0.226567	0.314108	0.417083	0.523372	0.619964	0.698491	0.749469	0.775274	0.774668	0.762039	0.744731	0.735134	0.734223	0.745262	0.770368	0.807524	0.849555	0.893731	0.933662	0.96473	0.985654	1	0.998322	0.994225	0.983808	0.977702	0.971201
0.124262	0.115509	0.108119	0.102369	0.0992087	0.0974321	0.0963957	0.0957811	0.0954826	0.0929801	0.0911299	0.0877579	0.0829566	0.0781745	0.0740337	0.0699575	0.0687472	0.0693481	0.0706581	0.0729607	0.0797648	0.0963704	0.122216	0.164426	0.225327	0.310898	0.416909	0.535866	0.664366	0.783066	0.881823	0.95172	0.990551	1	0.985661	0.961639	0.934242	0.91333	0.89824	0.898055	0.907171	0.919041	0.931227	0.944499	0.953496	0.947793	0.938605	0.919634	0.891998	0.862889
0.000705214	0.00535705	0.010774	0.0149478	0.01792	0.0191557	0.0191646	0.0169291	0.0141311	0.011431	0.00870236	0.00695536	0.0067419	0.0086551	0.0104142	0.0120564	0.0151352	0.0167408	0.0171792	0.0160193	0.019303	0.0313637	0.0520285	0.0863479	0.141386	0.21678	0.309713	0.414484	0.52429	0.627432	0.712676	0.775319	0.809471	0.824426	0.826697	0.827648	0.830052	0.835657	0.84745	0.867557	0.886536	0.903933	0.919746	0.936384	0.954906	0.969548	0.979854	0.988561	0.995289	1
0.00462941	0.00663234	0.00913834	0.0131491	0.0180801	0.0240103	0.0304779	0.0363932	0.0414771	0.0447126	0.0453139	0.0437663	0.040418	0.0357652	0.0310289	0.0261693	0.0215911	0.0193312	0.0199101	0.029399	0.0510274	0.0904467	0.145254	0.223216	0.319574	0.432614	0.550951	0.659788	0.745296	0.795955	0.807467	0.782278	0.731908	0.669042	0.607856	0.555515	0.518925	0.498469	0.496149	0.513334	0.535915	0.566144	0.596625	0.622502	0.644227	0.662157	0.675172	0.688003	0.701338	0.715941
0.0102111	0.00713953	0.00424818	0.00180546	0	0.000367646	0.000827877	0.00335901	0.00583003	0.0103068	0.0153315	0.0216009	0.0296999	0.0374032	0.0446707	0.0504891	0.0552808	0.0558468	0.0589119	0.0685599	0.0894666	0.126745	0.190673	0.280172	0.393446	0.525766	0.666464	0.801602	0.909841	0.976713	1	0.977394	0.920655	0.842545	0.763158	0.682935	0.617432	0.568318	0.537627	0.524301	0.530572	0.545807	0.559766	0.571309	0.574981	0.580569	0.58176	0.586965	0.597972	0.611056
0.203536	0.19802	0.191138	0.18283	0.173876	0.163652	0.151668	0.141827	0.130921	0.122249	0.113563	0.109798	0.108046	0.108903	0.114246	0.123315	0.133853	0.148856	0.166998	0.197951	0.239135	0.298103	0.374673	0.46902	0.577846	0.695625	0.808746	0.906611	0.972143	1	0.991464	0.952857	0.896684	0.837414	0.788164	0.756088	0.736184	0.736988	0.744579	0.75745	0.769778	0.770296	0.759963	0.740882	0.710266	0.67918	0.653147	0.633574	0.625208	0.628426
0.155413	0.154159	0.154579	0.155476	0.155129	0.15158	0.143187	0.129264	0.11048	0.0874568	0.0697148	0.0529402	0.0410969	0.0333689	0.0335209	0.0385849	0.0452689	0.0547103	0.0659158	0.0742815	0.0848358	0.0970514	0.108784	0.124902	0.143849	0.165339	0.188812	0.218655	0.264166	0.316862	0.3904	0.476038	0.573188	0.685094	0.797205	0.892058	0.965743	1	0.993101	0.95102	0.883877	0.803432	0.714865	0.632818	0.564799	0.514659	0.487057	0.471865	0.47735	0.489959
0.196216	0.167938	0.13745	0.1063	0.0763543	0.0543029	0.0357534	0.0244083	0.0203416	0.0225987	0.0241868	0.0339981	0.0409212	0.0434238	0.0409212	0.0385891	0.0326552	0.0278128	0.0305503	0.0408721	0.0555196	0.0801305	0.109101	0.151373	0.200474	0.257248	0.327344	0.406166	0.496063	0.585868	0.677166	0.772447	0.848415	0.91523	0.962461	0.984829	0.998033	1	0.985636	0.958997	0.915701	0.852529	0.770881	0.678188	0.58968	0.518023	0.465281	0.420908	0.381589	0.366846
0.041617	0.0383209	0.0343768	0.0292125	0.0234555	0.0186505	0.0130579	0.00889564	0.00517964	0.00247544	0.000905106	0	0.0023878	0.0049066	0.00729831	0.00949581	0.0125889	0.0135273	0.0140948	0.0204154	0.0408269	0.0761475	0.129353	0.208216	0.312216	0.437982	0.579676	0.718211	0.842029	0.933374	0.984976	1	0.981301	0.939246	0.887716	0.836347	0.787671	0.74635	0.717833	0.697252	0.678447	0.660219	0.64177	0.620245	0.602288	0.585239	0.572603	0.564041	0.555923	0.549022
0.161962	0.14814	0.131528	0.112395	0.0914037	0.07482	0.0599	0.0503974	0.0458892	0.0473056	0.0587197	0.0724574	0.0887109	0.108925	0.122319	0.1305	0.134806	0.136101	0.134065	0.131472	0.132601	0.142318	0.158188	0.192102	0.244056	0.323587	0.423243	0.540325	0.65982	0.779411	0.871984	0.944079	0.988532	1	0.987214	0.947738	0.893442	0.83202	0.764228	0.711429	0.667965	0.633541	0.60656	0.590999	0.592444	0.608778	0.632245	0.659393	0.673359	0.675979
0.0846603	0.0784836	0.0687887	0.0591641	0.050285	0.0426555	0.0390922	0.0373531	0.0390116	0.041801	0.0453348	0.0504525	0.0567032	0.065457	0.0752404	0.0850087	0.0962498	0.108058	0.119214	0.130259	0.145055	0.16837	0.205812	0.259234	0.335227	0.431368	0.544801	0.662567	0.771441	0.856539	0.902568	0.910055	0.884186	0.838734	0.783813	0.741423	0.719971	0.71883	0.739861	0.781447	0.834554	0.890798	0.943253	0.979773	0.998723	1	0.988955	0.968661	0.942586	0.918252
0.0125977	0.0162164	0.0211016	0.0253827	0.0293598	0.0325874	0.034602	0.03502	0.03364	0.0306671	0.0261605	0.0207072	0.0158553	0.0107473	0.00748962	0.00510166	0.00559713	0.00639405	0.0113418	0.0218146	0.0453066	0.0834042	0.141317	0.220702	0.324268	0.450642	0.587524	0.723222	0.843652	0.933289	0.98718	1	0.977848	0.931427	0.873116	0.813471	0.760826	0.720717	0.696483	0.687754	0.689481	0.700805	0.715739	0.736329	0.759104	0.779283	0.798957	0.814956	0.831167	0.844986
0.124523	0.124634	0.123798	0.121579	0.117279	0.11168	0.106056	0.100311	0.0948136	0.0903854	0.0865228	0.0844236	0.0818221	0.081835	0.0820428	0.0836685	0.087491	0.0920565	0.0973578	0.104234	0.114881	0.133975	0.166035	0.212223	0.275814	0.36119	0.462562	0.577105	0.696307	0.807656	0.897814	0.96203	0.994354	1	0.984835	0.957703	0.925172	0.891741	0.857268	0.825648	0.796117	0.768733	0.740817	0.718675	0.700181	0.684417	0.67556	0.675912	0.679079	0.684871
0.135717	0.133429	0.126307	0.116796	0.101352	0.082986	0.0663382	0.0505741	0.0413928	0.0368343	0.0358843	0.0401099	0.0424337	0.0483071	0.05429	0.0611817	0.0652218	0.0704316	0.0777817	0.0920077	0.119305	0.153117	0.20126	0.261012	0.339531	0.444236	0.559425	0.680799	0.800249	0.900673	0.968909	1	0.991023	0.947724	0.877767	0.798279	0.718285	0.651645	0.614443	0.590132	0.591784	0.601422	0.609866	0.622098	0.631619	0.627063	0.617251	0.605634	0.595397	0.587066
0.127142	0.125954	0.121484	0.114667	0.106959	0.0980018	0.0873266	0.0766012	0.0680355	0.0613848	0.0569265	0.0523913	0.0502485	0.051079	0.0520402	0.0532362	0.054906	0.0587855	0.0617522	0.066171	0.0758139	0.0923481	0.119168	0.157665	0.210682	0.283702	0.367897	0.464786	0.560193	0.648345	0.712253	0.756522	0.776704	0.779908	0.775234	0.774015	0.780244	0.80138	0.820289	0.846511	0.874031	0.893152	0.904712	0.916667	0.920153	0.917707	0.902365	0.886488	0.870017	0.853504
0.00520468	0.0166872	0.0296131	0.048071	0.0732607	0.105585	0.141153	0.181023	0.216785	0.245843	0.262436	0.264389	0.251979	0.227647	0.195225	0.159014	0.122975	0.0887376	0.0619372	0.0433144	0.0316271	0.029175	0.0342101	0.0476734	0.0768523	0.111635	0.152716	0.200027	0.249861	0.29621	0.334516	0.360161	0.36378	0.351867	0.331503	0.311732	0.296072	0.290927	0.294986	0.306132	0.316897	0.31392	0.309417	0.297829	0.277209	0.257902	0.249403	0.257673	0.280826	0.328299
0	0.00467138	0.00944207	0.0138177	0.0171615	0.0188106	0.0193283	0.017315	0.0147892	0.0125011	0.0115216	0.0130173	0.0186522	0.025632	0.0364617	0.0480682	0.0610705	0.075559	0.0942465	0.132714	0.187287	0.257225	0.354365	0.472272	0.60726	0.743482	0.86736	0.954967	1	0.994587	0.953536	0.885873	0.807019	0.730156	0.668217	0.614949	0.566307	0.537665	0.522825	0.512748	0.508158	0.506111	0.509194	0.514306	0.529953	0.546315	0.565789	0.58015	0.595238	0.604153
0	0.00618315	0.0165108	0.0241875	0.0349703	0.0435767	0.0554012	0.0660479	0.0771708	0.0884686	0.101132	0.112744	0.123126	0.12964	0.132874	0.137829	0.141381	0.142694	0.14346	0.13961	0.132753	0.131332	0.137028	0.155687	0.202551	0.266481	0.352515	0.454543	0.577211	0.693689	0.804049	0.89425	0.954916	0.991516	1	0.978655	0.94156	0.89363	0.834881	0.771525	0.710272	0.646683	0.594802	0.547686	0.504348	0.4613	0.438369	0.417598	0.398963	0.38921
0.125429	0.112577	0.0955744	0.076318	0.0570039	0.0379712	0.0218007	0.0096338	0.0020044	0	0.00184697	0.00455588	0.00966609	0.0123325	0.0132465	0.0133137	0.0108006	0.00964959	0.0132487	0.0258429	0.0572747	0.104812	0.179727	0.277522	0.395686	0.530811	0.668657	0.796503	0.899507	0.967475	1	0.998597	0.974858	0.945669	0.917266	0.893381	0.886053	0.885124	0.902013	0.91762	0.937367	0.955866	0.969272	0.978875	0.98344	0.981441	0.975013	0.961462	0.947737	0.925842
0.0850418	0.0802519	0.0772817	0.0739654	0.0712408	0.0715315	0.0711956	0.0724377	0.0744377	0.0768678	0.0789415	0.0827876	0.0848756	0.0882471	0.0902715	0.0924273	0.0924602	0.0898336	0.0878564	0.086189	0.0947852	0.108352	0.137506	0.185704	0.24969	0.3338	0.429751	0.539417	0.640439	0.725272	0.781549	0.810897	0.811592	0.797261	0.773175	0.749769	0.72739	0.711319	0.707085	0.713771	0.73546	0.769289	0.802349	0.836963	0.861739	0.883192	0.896192	0.900312	0.895168	0.88447
0.210792	0.205428	0.199258	0.191584	0.183417	0.174627	0.166191	0.157296	0.148881	0.140008	0.132376	0.125146	0.117237	0.110853	0.104777	0.100712	0.0982891	0.0987045	0.102466	0.109852	0.128771	0.157409	0.199463	0.255017	0.328156	0.421143	0.530323	0.647405	0.762159	0.862504	0.936778	0.982425	1	0.996099	0.975067	0.942933	0.907797	0.869789	0.838864	0.81632	0.803941	0.79716	0.794045	0.788061	0.779984	0.769485	0.752343	0.735224	0.717261	0.695363
0.230033	0.202594	0.178243	0.154439	0.131217	0.111904	0.0919142	0.0754168	0.0632992	0.0522183	0.0524937	0.056639	0.0555396	0.0530954	0.0478897	0.0488574	0.0490574	0.05147	0.0572465	0.0692939	0.094923	0.129267	0.176261	0.245701	0.322595	0.408062	0.489052	0.551635	0.588505	0.603858	0.594431	0.562057	0.522333	0.490825	0.466709	0.446112	0.437381	0.427758	0.431201	0.438691	0.443975	0.450918	0.461627	0.474571	0.492511	0.520525	0.54764	0.576999	0.607104	0.628163
0.221088	0.206864	0.190628	0.177364	0.17294	0.175184	0.187116	0.217382	0.261422	0.306777	0.358491	0.408921	0.458633	0.497268	0.519111	0.522069	0.509683	0.474988	0.433086	0.389369	0.358516	0.361034	0.388709	0.447293	0.527592	0.637117	0.76511	0.879654	0.962636	1	0.987033	0.923544	0.827588	0.721322	0.626044	0.54905	0.496105	0.457449	0.427484	0.420214	0.420637	0.42846	0.433711	0.448086	0.460344	0.481483	0.497807	0.52258	0.549948	0.583714
0.296675	0.257979	0.219189	0.187137	0.162716	0.155136	0.151464	0.154806	0.162405	0.170307	0.180579	0.191029	0.200252	0.205657	0.216711	0.224517	0.239041	0.2574	0.280003	0.305596	0.323125	0.336349	0.344052	0.374732	0.401902	0.453611	0.523994	0.618259	0.723676	0.83024	0.922203	0.976538	1	0.983269	0.936374	0.860282	0.777149	0.693045	0.609448	0.532864	0.462448	0.421514	0.381434	0.359199	0.345987	0.338613	0.333025	0.335341	0.342799	0.344838
0	0.00381977	0.00803533	0.0148502	0.0203207	0.0254169	0.0296585	0.03265	0.0363411	0.0404298	0.0433064	0.0486984	0.0586293	0.0690648	0.0842723	0.0995194	0.116966	0.132103	0.144558	0.151788	0.154747	0.161708	0.182439	0.212959	0.262043	0.337085	0.432777	0.547526	0.668912	0.780688	0.875225	0.940404	0.982596	1	0.997798	0.982177	0.965513	0.949249	0.936739	0.924313	0.918057	0.910722	0.888233	0.864623	0.833013	0.79582	0.7678	0.747624	0.741609	0.74576
0.00234577	0.000748101	0.00141411	0	0.000942101	0.00696819	0.0138118	0.0267157	0.0396511	0.0566199	0.0743251	0.0942379	0.112483	0.126955	0.135859	0.14013	0.143182	0.140933	0.139441	0.135568	0.134756	0.137031	0.141539	0.161505	0.186286	0.234275	0.304207	0.39057	0.494916	0.616343	0.740557	0.853867	0.942486	0.990474	1	0.966828	0.9128	0.847314	0.781051	0.730119	0.701106	0.689705	0.691298	0.696677	0.713037	0.724328	0.722894	0.713521	0.697	0.681273
0.0967369	0.108671	0.115591	0.121352	0.124199	0.122031	0.119548	0.116283	0.112513	0.113309	0.117152	0.11896	0.121426	0.123754	0.127321	0.130306	0.13366	0.133137	0.128714	0.125017	0.126561	0.136843	0.162879	0.211894	0.283697	0.384693	0.502469	0.63289	0.760358	0.868742	0.94259	0.987804	1	0.984509	0.953556	0.91883	0.881897	0.845681	0.822374	0.807962	0.798939	0.803258	0.806181	0.811979	0.812717	0.811891	0.815536	0.819334	0.821299	0.821547
0.21669	0.210925	0.204568	0.199055	0.19577	0.194985	0.192753	0.190365	0.187098	0.180622	0.17288	0.165903	0.158806	0.15284	0.143545	0.140305	0.137799	0.139211	0.146813	0.166817	0.202117	0.249593	0.31194	0.394301	0.494744	0.608154	0.725622	0.835909	0.92103	0.976833	1	0.994273	0.964852	0.927973	0.886348	0.850372	0.81346	0.781616	0.760846	0.744881	0.735444	0.726137	0.722716	0.721683	0.721379	0.721382	0.721952	0.724071	0.725046	0.724912
0	0.0174816	0.0374922	0.0568314	0.0732715	0.0883425	0.0989486	0.106636	0.110608	0.11483	0.114955	0.114935	0.113738	0.113969	0.113187	0.115302	0.11544	0.114994	0.118501	0.129852	0.154964	0.191082	0.244695	0.324497	0.430956	0.553741	0.677728	0.799498	0.898434	0.967031	1	0.996834	0.962164	0.905502	0.835084	0.760415	0.693595	0.643144	0.619745	0.611774	0.616331	0.625664	0.642742	0.655672	0.65957	0.652116	0.635657	0.612458	0.587352	0.56235
0	0.00203539	0.00764245	0.0176639	0.0297484	0.0459669	0.0651178	0.0861003	0.106464	0.126106	0.141463	0.151231	0.155535	0.153803	0.148658	0.139978	0.129924	0.120106	0.113933	0.109633	0.110252	0.118119	0.134572	0.160705	0.196611	0.245152	0.314405	0.398214	0.496781	0.600675	0.700692	0.790925	0.865214	0.927531	0.970153	0.992972	1	0.985873	0.952499	0.903363	0.846314	0.789987	0.736435	0.682122	0.637832	0.595652	0.560744	0.530728	0.504582	0.481686
0.404786	0.408494	0.411235	0.40429	0.392979	0.376934	0.356897	0.3327	0.314793	0.300741	0.288352	0.287861	0.294855	0.299574	0.305766	0.307145	0.303181	0.29092	0.272925	0.253007	0.240721	0.232974	0.242135	0.269337	0.320174	0.390372	0.480167	0.582492	0.678413	0.761986	0.826045	0.858387	0.862043	0.832501	0.786905	0.724384	0.657721	0.598381	0.559584	0.537214	0.537386	0.556101	0.581384	0.614591	0.645885	0.680505	0.710556	0.732049	0.754587	0.774206
0.0939197	0.104448	0.114247	0.122253	0.127183	0.127744	0.124362	0.115182	0.103148	0.0888128	0.0743726	0.0612087	0.0513993	0.0473469	0.0448851	0.0443006	0.0439603	0.0448729	0.0473419	0.053791	0.065293	0.0958976	0.137348	0.201338	0.291103	0.404535	0.536508	0.673615	0.800578	0.905784	0.974132	1	0.991162	0.954495	0.90842	0.858558	0.831335	0.823434	0.831487	0.866842	0.912731	0.955886	0.986081	0.999436	0.990524	0.968016	0.927464	0.890536	0.860987	0.840273
0	0	0	0	0	0	0	0	0	0	0	0	0	0	0	0	0	0	0.00263854	0.0206982	0.0585839	0.117372	0.205076	0.317522	0.453727	0.612987	0.76292	0.891382	0.971749	1	0.974558	0.904901	0.807719	0.707435	0.619297	0.550728	0.501623	0.479573	0.484769	0.509947	0.560735	0.617617	0.669465	0.728753	0.7808	0.827482	0.867773	0.895414	0.916272	0.928198
0.233693	0.232191	0.230564	0.229134	0.223871	0.215892	0.204836	0.193276	0.182729	0.173054	0.165707	0.162751	0.162311	0.1645	0.164994	0.168059	0.17225	0.173744	0.174491	0.171445	0.167817	0.170048	0.177058	0.200036	0.24114	0.304938	0.391764	0.502931	0.626921	0.753652	0.868092	0.953339	0.998822	1	0.9657	0.903808	0.832819	0.760936	0.709258	0.678383	0.67505	0.691583	0.724824	0.767633	0.806575	0.840084	0.863072	0.876356	0.880918	0.880025
0.141261	0.151308	0.155255	0.157939	0.158053	0.160056	0.158152	0.159957	0.164997	0.175264	0.184953	0.199678	0.21144	0.22544	0.234721	0.237184	0.233795	0.223903	0.206585	0.187041	0.16795	0.160758	0.158249	0.175267	0.215289	0.279157	0.360411	0.46617	0.572132	0.673827	0.754718	0.809263	0.830526	0.832395	0.808188	0.768784	0.7292	0.685612	0.646933	0.62849	0.618341	0.614048	0.624828	0.645172	0.659384	0.683066	0.706203	0.739013	0.764926	0.792387
0.158384	0.151772	0.148094	0.144419	0.140827	0.136748	0.132226	0.124678	0.114484	0.101407	0.090237	0.0793672	0.0694692	0.0579108	0.0487923	0.0399822	0.0322677	0.027767	0.0248048	0.0268227	0.0354189	0.0546739	0.0896827	0.137364	0.204504	0.297741	0.411013	0.539688	0.676968	0.8049	0.910329	0.977906	1	0.975387	0.90727	0.813688	0.706382	0.607812	0.525042	0.47184	0.452407	0.46315	0.488465	0.529209	0.57451	0.609753	0.639455	0.65971	0.671022	0.677094
0.0556985	0.0485979	0.0451736	0.0430429	0.0427172	0.045909	0.0497598	0.0546824	0.0590798	0.0612002	0.0623196	0.0622219	0.059353	0.0557327	0.0532574	0.0518926	0.0508359	0.0515688	0.057541	0.0767821	0.115173	0.175207	0.256572	0.36891	0.502855	0.648457	0.79249	0.908644	0.981616	1	0.960484	0.873357	0.757979	0.631079	0.516513	0.419398	0.345013	0.299986	0.284055	0.290977	0.311974	0.341134	0.374985	0.403515	0.435142	0.462147	0.487061	0.512341	0.535214	0.551859
0.0378346	0.0363543	0.0356488	0.0360124	0.0364684	0.0373442	0.0390144	0.041571	0.0434557	0.0460025	0.0472819	0.0492567	0.0504797	0.0517069	0.0510069	0.0479737	0.0429934	0.0369137	0.0395606	0.0567524	0.100082	0.166884	0.265089	0.391283	0.541475	0.699972	0.843898	0.950836	1	0.98941	0.919617	0.816173	0.701794	0.594678	0.51462	0.465112	0.449504	0.456824	0.488631	0.525952	0.564359	0.597659	0.624103	0.641838	0.654593	0.66433	0.670882	0.68169	0.683829	0.6854
0.122393	0.116932	0.110952	0.1044	0.0965761	0.0885383	0.0800996	0.0729511	0.0652994	0.0592786	0.0551517	0.0547606	0.054845	0.0579547	0.0628655	0.0668511	0.0715779	0.0769474	0.0886458	0.117818	0.16034	0.22244	0.309144	0.42006	0.548659	0.68438	0.811676	0.912506	0.974152	1	0.987206	0.946429	0.895884	0.840944	0.793983	0.756449	0.723316	0.70236	0.688332	0.675978	0.663035	0.649317	0.634185	0.615767	0.598152	0.577598	0.554944	0.536415	0.527061	0.524045
0.667193	0.629985	0.591031	0.548597	0.502452	0.45754	0.418214	0.386267	0.360647	0.341797	0.328381	0.32066	0.312118	0.301665	0.284859	0.259754	0.23186	0.20323	0.180903	0.176406	0.202676	0.259166	0.345256	0.457482	0.589491	0.732149	0.859645	0.954057	1	0.989857	0.923502	0.814599	0.684073	0.547945	0.429183	0.329546	0.250335	0.190245	0.155899	0.138932	0.13344	0.135397	0.141031	0.153593	0.168835	0.187596	0.206024	0.228146	0.250614	0.267747
0.329389	0.320164	0.30885	0.296565	0.281078	0.259991	0.231444	0.201183	0.163154	0.121995	0.0895813	0.0628028	0.0465366	0.0360237	0.0311555	0.0336871	0.0369407	0.0404019	0.0529396	0.0810401	0.127712	0.209438	0.311106	0.437887	0.579706	0.72909	0.863483	0.957831	1	0.988872	0.922175	0.81579	0.691902	0.567617	0.455517	0.353152	0.273087	0.210528	0.158082	0.1314	0.115539	0.104725	0.101334	0.10433	0.114614	0.136842	0.161412	0.198102	0.236262	0.274181
0.044285	0.0462993	0.0486062	0.0542373	0.0598724	0.0649598	0.0698933	0.0741046	0.0769234	0.077994	0.0767312	0.0729325	0.0662462	0.0575083	0.0471627	0.0374599	0.0297039	0.0222173	0.0167541	0.0145692	0.017916	0.0389254	0.0803972	0.143997	0.234894	0.354577	0.49198	0.636568	0.781297	0.895761	0.971902	1	0.986411	0.93924	0.884252	0.822742	0.774789	0.737112	0.711016	0.699684	0.701116	0.707718	0.716442	0.726912	0.731948	0.730791	0.735316	0.740428	0.744506	0.747762
0.216912	0.212404	0.210183	0.209099	0.207614	0.20584	0.202976	0.198283	0.191273	0.182233	0.172539	0.160949	0.151477	0.143235	0.139657	0.139942	0.144963	0.154409	0.169235	0.188783	0.220034	0.261159	0.321108	0.395148	0.486009	0.593958	0.707143	0.819426	0.913681	0.975611	1	0.983634	0.93277	0.861508	0.783001	0.708995	0.646542	0.594258	0.556345	0.527974	0.514126	0.504123	0.502119	0.508939	0.513017	0.518064	0.524296	0.533925	0.542537	0.551226
0.0195511	0.0253972	0.0294941	0.0309716	0.0291958	0.0240264	0.0159784	0.0103899	0.00372651	0	0	0.00372651	0.0100155	0.0147785	0.0210952	0.0275675	0.0330108	0.0398292	0.0472673	0.0594278	0.0766983	0.109735	0.144224	0.186379	0.2317	0.282313	0.340997	0.406603	0.47404	0.536736	0.601679	0.667132	0.724503	0.771506	0.817401	0.866443	0.918278	0.96272	0.991282	1	0.980735	0.939551	0.896265	0.842306	0.80502	0.795414	0.805726	0.828825	0.867947	0.904533
0	0	0	0	0	0	0	0	0	0	0	0	0	0	0	0	0	0	0	0	0	0	0.00141354	0.00543447	0.0110608	0.0240709	0.0387778	0.059485	0.0848757	0.115955	0.148019	0.182117	0.212928	0.241079	0.2681	0.295675	0.322979	0.353822	0.385807	0.424271	0.461174	0.504011	0.546258	0.596081	0.646241	0.691766	0.734995	0.771722	0.803028	0.828763
0.348616	0.348187	0.344254	0.341186	0.341812	0.344048	0.347745	0.352091	0.355937	0.360478	0.37014	0.374673	0.367569	0.359971	0.339534	0.322403	0.297805	0.271193	0.24733	0.224515	0.198155	0.166811	0.131632	0.0938483	0.0572612	0.0310343	0.00769297	0	0.0191819	0.0582582	0.117799	0.194212	0.271588	0.346313	0.414111	0.46298	0.501993	0.522631	0.530795	0.536815	0.539753	0.546087	0.552766	0.578435	0.6153	0.653248	0.701047	0.747241	0.785068	0.810163
0.050804	0.038782	0.0277488	0.0180037	0.01252	0.00807949	0.00890034	0.0119212	0.0182229	0.0259293	0.0365843	0.0485621	0.057265	0.0652948	0.069388	0.0738045	0.0765526	0.0797387	0.0859275	0.0914442	0.0963261	0.105358	0.11201	0.119192	0.135108	0.15792	0.19039	0.236825	0.296087	0.371271	0.45487	0.549871	0.649327	0.748183	0.83554	0.907134	0.956693	0.987112	1	0.992392	0.962	0.920651	0.870845	0.817746	0.762837	0.707891	0.64767	0.581618	0.514206	0.44446
0.258678	0.243821	0.230244	0.217029	0.198758	0.181255	0.16861	0.156616	0.152002	0.153609	0.16111	0.172186	0.183586	0.198284	0.212186	0.224811	0.232527	0.242369	0.255038	0.26245	0.274777	0.291399	0.315278	0.352858	0.398366	0.456766	0.52294	0.599192	0.675483	0.759367	0.837507	0.904366	0.951163	0.974488	0.96684	0.927401	0.869336	0.795251	0.716094	0.638693	0.569953	0.532585	0.51164	0.519504	0.558378	0.625416	0.701715	0.790416	0.873314	0.941565
0.0945205	0.0702781	0.0480294	0.0313145	0.0168941	0.00691532	0.00145788	0	0.00140442	0.00174547	0.00549737	0.00934167	0.0100867	0.0120353	0.0157289	0.0231198	0.0332658	0.0472212	0.0634446	0.0817673	0.0974182	0.124334	0.152962	0.193341	0.248589	0.322588	0.417313	0.533082	0.653073	0.768192	0.865835	0.937992	0.980891	1	0.993816	0.974733	0.960349	0.941704	0.926386	0.929424	0.93508	0.949958	0.96748	0.977429	0.975327	0.961861	0.941697	0.913132	0.88288	0.849584
0	0	0	0	0	0	0	0	0	0	0	0	0	0	0	0	0	0.00476289	0.0230741	0.0508173	0.0857751	0.138616	0.216188	0.298878	0.40967	0.514825	0.621012	0.725735	0.816063	0.894547	0.95388	0.991149	1	0.97973	0.9203	0.826373	0.715349	0.598253	0.477228	0.362252	0.273732	0.18924	0.136536	0.0931469	0.0585074	0.0385486	0.023399	0.0149351	0.00878547	0.00476289
0.0778018	0.0713136	0.0633586	0.0543116	0.0447335	0.0363982	0.0284841	0.0220285	0.0171486	0.0137733	0.0112889	0.0102077	0.00961648	0.00976936	0.00961648	0.0102077	0.0112889	0.0126921	0.023804	0.04833	0.0902959	0.153556	0.241572	0.357204	0.492025	0.636556	0.776721	0.893332	0.971444	1	0.981873	0.920473	0.829358	0.728422	0.625535	0.529086	0.452856	0.401627	0.374213	0.367113	0.375966	0.397982	0.419995	0.440748	0.459893	0.477058	0.491249	0.499028	0.502317	0.502091
0	0	0	0	0	0	0	0	0	0	0	0	0	0	0	0	0	0	0.00471578	0.0149863	0.0421047	0.0844546	0.150976	0.236586	0.34815	0.483442	0.624877	0.760015	0.876181	0.956326	0.998641	1	0.967966	0.911024	0.841485	0.768683	0.703052	0.651546	0.622878	0.616414	0.635077	0.663724	0.699524	0.736173	0.771149	0.78957	0.798073	0.789131	0.771044	0.739605
0	0	0	0	0	0	0	0	0	0	0	0	0	0	0	0	0	0	0.00143766	0.0141532	0.0415374	0.0852373	0.147346	0.236744	0.350684	0.484426	0.622999	0.753216	0.863858	0.943851	0.988095	1	0.985111	0.95813	0.929345	0.902927	0.876394	0.855884	0.839456	0.833605	0.826139	0.817899	0.812705	0.809877	0.805373	0.794549	0.781377	0.765802	0.750141	0.732749
0	0	0	0	0	0	0	0	0.00142735	0.00548753	0.0111688	0.0214512	0.0338908	0.049687	0.0676198	0.0854468	0.104559	0.118634	0.126742	0.129618	0.135471	0.148911	0.169195	0.208276	0.260738	0.329871	0.410369	0.49936	0.584088	0.656295	0.703278	0.722532	0.711708	0.679602	0.636664	0.586594	0.540899	0.502718	0.473716	0.463563	0.464542	0.482432	0.511557	0.553062	0.598688	0.645516	0.682185	0.708323	0.71774	0.709724
0	0	0.000982588	0.00164105	0.00343528	0.0053663	0.00790193	0.0109118	0.0140741	0.0169792	0.0190012	0.019727	0.0190012	0.0169792	0.0140741	0.0108191	0.00771112	0.00509388	0.00537912	0.0123464	0.0316671	0.0683183	0.125454	0.203477	0.303866	0.425681	0.56477	0.698102	0.817991	0.912456	0.972728	0.999389	1	0.978428	0.946532	0.908869	0.869362	0.838141	0.81204	0.798477	0.799385	0.803974	0.809741	0.815881	0.827011	0.830034	0.827939	0.825159	0.815769	0.805655
0	0	0	0	0	0	0	0	0	0	0	0	0	0	0.0021792	0.00619888	0.010853	0.0175393	0.0261641	0.0360287	0.0479772	0.057761	0.0694072	0.0834983	0.105821	0.147992	0.201172	0.280178	0.384546	0.506974	0.638132	0.766108	0.872436	0.952968	0.996409	1	0.970691	0.929415	0.881031	0.839496	0.810919	0.796618	0.792971	0.808823	0.825931	0.83455	0.832482	0.813708	0.777012	0.725372
0.00634742	0.00899875	0.0122926	0.0160707	0.0220818	0.0291638	0.0355359	0.0458425	0.055247	0.0659989	0.0773248	0.0881913	0.0969528	0.103666	0.104657	0.10061	0.0914031	0.0830299	0.0752717	0.0724167	0.07965	0.10473	0.15248	0.226743	0.321796	0.443716	0.57942	0.71912	0.846302	0.942907	0.993785	1	0.962913	0.894681	0.818416	0.744023	0.684627	0.648019	0.629477	0.629753	0.647163	0.674992	0.701124	0.722478	0.730011	0.718366	0.688499	0.648591	0.600905	0.553414
0.273329	0.255384	0.238749	0.224627	0.211823	0.204622	0.204317	0.207575	0.214575	0.222567	0.233413	0.243902	0.256904	0.265256	0.273777	0.280859	0.287493	0.290846	0.294351	0.297436	0.300734	0.305756	0.323211	0.346499	0.3841	0.432794	0.498518	0.577371	0.665952	0.757324	0.843941	0.918746	0.966792	0.993446	1	0.988067	0.969505	0.938779	0.904154	0.850123	0.802352	0.753809	0.716048	0.681819	0.658499	0.646117	0.639058	0.640018	0.644376	0.653298
0.0357039	0.0300565	0.0235754	0.0165776	0.0111958	0.00582879	0.00197809	0	0.00140004	0.00401269	0.00939971	0.0156256	0.0227899	0.0296526	0.0356455	0.0400858	0.0422443	0.0422998	0.0391574	0.0343937	0.0287982	0.0276793	0.0359261	0.0547134	0.088372	0.141684	0.215005	0.307829	0.420158	0.541893	0.662616	0.77599	0.871618	0.942064	0.986188	1	0.988823	0.959406	0.916106	0.86473	0.824127	0.788123	0.759653	0.742723	0.733411	0.730151	0.732437	0.740403	0.743314	0.742268
0.0502113	0.0515024	0.0526929	0.0537782	0.0561992	0.0588267	0.0629577	0.0666211	0.0710997	0.076348	0.0812783	0.0847415	0.0868504	0.086731	0.0839827	0.0811551	0.0770785	0.0706039	0.0649705	0.0588929	0.052542	0.0465489	0.0444606	0.0445039	0.0492	0.0576307	0.0739798	0.0963843	0.127236	0.161912	0.200265	0.238171	0.273488	0.3064	0.338645	0.369645	0.399545	0.432772	0.468652	0.505447	0.547234	0.59105	0.636112	0.677393	0.718116	0.752744	0.785791	0.812711	0.834985	0.85384
0.0435391	0.0445301	0.0438838	0.0413891	0.0370974	0.03138	0.0248892	0.0184083	0.0126408	0.00806836	0.00474617	0.00257305	0	0	0	0	0	0	0	0	0	0.00257305	0.00731923	0.0231068	0.0525591	0.0868972	0.143738	0.222137	0.313018	0.412297	0.514582	0.613616	0.696667	0.759969	0.802688	0.827967	0.846643	0.856396	0.866856	0.886251	0.898865	0.91326	0.926063	0.938549	0.942429	0.936725	0.928671	0.913307	0.900764	0.891268
0.160863	0.173324	0.194701	0.218145	0.240215	0.261707	0.279798	0.292682	0.296161	0.290641	0.274082	0.249815	0.221199	0.194772	0.166354	0.143401	0.128158	0.120158	0.121964	0.1301	0.148705	0.179014	0.216809	0.262893	0.320794	0.394842	0.478307	0.575248	0.671729	0.769026	0.852942	0.920728	0.966906	0.995009	1	0.986187	0.956474	0.921883	0.8829	0.84852	0.818616	0.800441	0.79113	0.798251	0.804593	0.82174	0.832572	0.839524	0.836008	0.820934
0.230104	0.224735	0.217316	0.206003	0.1982	0.188234	0.179212	0.171846	0.166418	0.164758	0.161021	0.157227	0.151586	0.143325	0.129717	0.112217	0.0927721	0.0722908	0.055034	0.0436966	0.0455245	0.058403	0.0885622	0.130001	0.186914	0.253554	0.32639	0.412513	0.497242	0.583942	0.666872	0.743875	0.810497	0.86257	0.902656	0.933744	0.960502	0.972962	0.984064	0.990174	0.995785	0.997907	1	0.998473	0.988008	0.982927	0.973415	0.956435	0.938866	0.922402
0.100626	0.0986327	0.0957649	0.0927216	0.0897581	0.0857654	0.0807455	0.0754568	0.0701631	0.0666061	0.0626656	0.0593653	0.0563684	0.056073	0.0537969	0.0538533	0.0544496	0.0558251	0.0577506	0.0602963	0.0600864	0.0629751	0.0699522	0.0831653	0.107237	0.144259	0.198539	0.27157	0.360248	0.462262	0.567455	0.676039	0.773813	0.861284	0.930419	0.976115	0.997857	0.999261	0.978597	0.94496	0.905343	0.868767	0.840883	0.827468	0.827085	0.835911	0.853077	0.86901	0.881083	0.887539
0.340131	0.323882	0.314305	0.305866	0.304894	0.299123	0.295473	0.294145	0.286154	0.272361	0.25707	0.241756	0.221454	0.203097	0.18326	0.166884	0.15284	0.146359	0.142832	0.137445	0.128783	0.108827	0.0882909	0.063149	0.0420818	0.0389543	0.057054	0.102387	0.182857	0.296618	0.437069	0.591042	0.742322	0.86729	0.953077	0.999423	1	0.961761	0.908765	0.842253	0.776766	0.724715	0.685596	0.670162	0.67006	0.679133	0.697088	0.71667	0.729618	0.73268
0.183482	0.169969	0.156453	0.148618	0.141696	0.13923	0.141268	0.150807	0.163942	0.179187	0.19501	0.208612	0.213002	0.20638	0.191582	0.172518	0.150631	0.128426	0.107094	0.0898846	0.0766822	0.0702678	0.066231	0.0731244	0.0892899	0.111242	0.146626	0.189148	0.236706	0.298668	0.363028	0.433862	0.50711	0.581936	0.663304	0.743772	0.822835	0.888422	0.938892	0.981435	0.999981	1	0.992432	0.963323	0.927483	0.887753	0.843507	0.808256	0.782447	0.772322
0.131071	0.122695	0.115919	0.110563	0.108931	0.109297	0.112192	0.114479	0.114707	0.111315	0.10276	0.0921726	0.0794683	0.0654749	0.051701	0.0391607	0.0284156	0.020596	0.0176858	0.0171112	0.0198112	0.0249626	0.0348938	0.052175	0.0733422	0.111086	0.161016	0.224794	0.30832	0.407526	0.523744	0.63947	0.752299	0.851144	0.928473	0.978022	1	0.995941	0.963379	0.906721	0.830164	0.745122	0.653571	0.569822	0.499997	0.446483	0.413422	0.390526	0.388298	0.39283
0.0118945	0.0112116	0.0116769	0.0113466	0.0112722	0.0116326	0.0130866	0.0148197	0.0168652	0.0200187	0.0223776	0.0245775	0.0265949	0.0288225	0.0306376	0.0322651	0.0334555	0.0338502	0.0331215	0.0305339	0.0276174	0.0265021	0.0278402	0.0387964	0.0624369	0.103484	0.165906	0.24992	0.356724	0.482658	0.613186	0.73973	0.851172	0.933121	0.9828	1	0.985234	0.9491	0.895889	0.837051	0.780532	0.734181	0.699249	0.678118	0.671641	0.673951	0.684057	0.700167	0.712964	0.720381
0.0548966	0.0461869	0.0375463	0.0290575	0.0212923	0.0144875	0.00970003	0.00702555	0.00606738	0.00721886	0.0101644	0.0142769	0.0187049	0.0252579	0.0314684	0.0383915	0.0452753	0.0518304	0.0635626	0.0810153	0.107169	0.149492	0.208949	0.288778	0.387549	0.50399	0.627062	0.746888	0.850773	0.930079	0.979431	1	0.996028	0.97529	0.944074	0.905608	0.866576	0.833115	0.803623	0.782641	0.768914	0.763131	0.760535	0.76295	0.763774	0.769016	0.771357	0.772078	0.772756	0.773226
0.0911641	0.0808741	0.0716477	0.0655486	0.0631721	0.0624197	0.0636582	0.0658435	0.068578	0.0687339	0.0691896	0.0675024	0.0654464	0.0617302	0.0580434	0.0545445	0.0520297	0.0500546	0.0487534	0.0468461	0.043316	0.0410842	0.0424207	0.053322	0.0758937	0.115629	0.175661	0.257256	0.358632	0.476542	0.605995	0.728574	0.837887	0.923139	0.977026	1	0.993617	0.966154	0.916796	0.853457	0.780554	0.713837	0.651078	0.600426	0.562175	0.540477	0.528246	0.526986	0.535468	0.551583
0.132222	0.130028	0.126588	0.122365	0.116924	0.110629	0.104056	0.0971759	0.0912738	0.086065	0.0811254	0.0781078	0.0760904	0.0755441	0.0737639	0.072009	0.0684349	0.0633633	0.0591986	0.0659294	0.0888345	0.128944	0.193511	0.288362	0.408937	0.542932	0.682515	0.810721	0.913727	0.97791	1	0.985132	0.942551	0.887589	0.835181	0.795088	0.772501	0.768117	0.785587	0.812522	0.840048	0.866027	0.886122	0.893929	0.892089	0.880827	0.867995	0.855906	0.845147	0.840562
0.0210353	0.0206633	0.0217704	0.0225991	0.023752	0.0250369	0.0261722	0.0272949	0.0294071	0.0302674	0.0314007	0.0326232	0.0340797	0.0353895	0.0366842	0.0366485	0.0358161	0.0341988	0.033239	0.0413273	0.0587212	0.0987565	0.160739	0.248155	0.359873	0.492797	0.636441	0.775139	0.890868	0.968193	1	0.986674	0.933159	0.853518	0.761935	0.673385	0.591964	0.5307	0.483461	0.454556	0.438415	0.432334	0.428056	0.426415	0.425349	0.424997	0.428992	0.433109	0.43663	0.447692
0	0	0	0	0	0	0	0	0	0	0	0	0	0	0	0	0	0	0	0	0	0.00680422	0.0193551	0.0406911	0.0673144	0.109834	0.165277	0.231954	0.31295	0.402277	0.498102	0.58643	0.676917	0.762999	0.846742	0.914291	0.964138	0.993591	1	0.985723	0.983622	0.974061	0.956879	0.949106	0.953633	0.963652	0.970176	0.973716	0.987926	0.97688
0.0812255	0.0755539	0.0670091	0.0559489	0.0431616	0.0297766	0.0219198	0.0148811	0.0122926	0.0146057	0.0209664	0.0273735	0.0375467	0.0447252	0.0520804	0.0535059	0.0524738	0.0507599	0.0499738	0.0507599	0.0524738	0.0535059	0.0520804	0.0447252	0.0470674	0.044935	0.069862	0.101262	0.153077	0.23125	0.322129	0.423456	0.52676	0.619253	0.680203	0.717656	0.725054	0.712019	0.688254	0.657866	0.627312	0.596415	0.573263	0.549595	0.541592	0.536664	0.535949	0.557273	0.582182	0.63387
0.0293315	0.0295105	0.0287945	0.0270674	0.0253073	0.0234221	0.0212402	0.0206841	0.0211039	0.0231599	0.0263486	0.0294464	0.033438	0.0351747	0.0358285	0.0346691	0.0330501	0.0305575	0.0290968	0.0332295	0.0505542	0.0876889	0.13951	0.216163	0.317454	0.441074	0.579484	0.712669	0.834929	0.927161	0.982557	1	0.987927	0.955406	0.91211	0.865648	0.820886	0.777987	0.741997	0.720838	0.709042	0.705792	0.709382	0.712803	0.724718	0.727559	0.730974	0.734822	0.734955	0.727064
0.0379305	0.0303673	0.023426	0.0172951	0.0121345	0.00803478	0.00657943	0.00577629	0.00797302	0.0104905	0.0158806	0.0222813	0.0289846	0.0349677	0.0391317	0.0406265	0.0437891	0.045111	0.0573198	0.0762854	0.108286	0.159096	0.23787	0.333353	0.445803	0.568553	0.693821	0.809379	0.905432	0.969727	1	0.99175	0.953914	0.888412	0.816847	0.739962	0.677356	0.631902	0.599145	0.580541	0.571322	0.57333	0.569121	0.560872	0.550801	0.538561	0.527042	0.514037	0.505261	0.491716
0.0732287	0.0739371	0.0737144	0.0733957	0.073295	0.0729489	0.0717999	0.0700855	0.0689288	0.06774	0.0670606	0.0661703	0.0648763	0.0623985	0.0585747	0.0539885	0.0490871	0.0457302	0.0492334	0.0653755	0.0983593	0.151366	0.227417	0.329096	0.450164	0.582431	0.71432	0.829615	0.919741	0.977077	1	0.996351	0.973683	0.939194	0.901008	0.861379	0.825442	0.794176	0.769701	0.75522	0.744763	0.739716	0.737557	0.735944	0.737518	0.736577	0.732911	0.729438	0.723775	0.716294
0.15758	0.165454	0.172139	0.177091	0.178475	0.179021	0.180783	0.184769	0.1903	0.197088	0.202946	0.209155	0.223148	0.238071	0.257659	0.281769	0.304677	0.326814	0.34339	0.351654	0.353532	0.350816	0.347129	0.352149	0.373483	0.412279	0.477959	0.563611	0.66129	0.757386	0.85487	0.930127	0.979935	1	0.990085	0.962846	0.919993	0.879763	0.841915	0.817471	0.802955	0.804368	0.81352	0.822523	0.82603	0.821362	0.809876	0.783199	0.750956	0.716259
0.0561094	0.0584862	0.0594476	0.0608475	0.0608541	0.0610615	0.0621759	0.0623527	0.0629457	0.0642894	0.0651622	0.0662512	0.0652599	0.0637973	0.0599347	0.0542163	0.049551	0.045006	0.0415804	0.0459591	0.0625484	0.0948628	0.143649	0.21316	0.309006	0.425743	0.557566	0.692177	0.815889	0.915824	0.978126	1	0.987186	0.948419	0.893275	0.834871	0.774449	0.719526	0.674654	0.640723	0.619333	0.602601	0.592782	0.583958	0.575554	0.568366	0.558981	0.549454	0.538595	0.524898
0	0.00235769	0.00379187	0.00583648	0.00853738	0.0117855	0.0152554	0.0184137	0.0222127	0.0244044	0.025581	0.0260053	0.0260743	0.0260743	0.0260053	0.025581	0.0244044	0.0237898	0.0211665	0.0198324	0.0189352	0.0189352	0.0198324	0.0211665	0.0269441	0.0333768	0.0491754	0.0690915	0.0976438	0.132671	0.179925	0.23204	0.283765	0.332319	0.371071	0.407338	0.43427	0.458694	0.481687	0.510691	0.549856	0.59195	0.640871	0.697116	0.756716	0.812785	0.868221	0.911327	0.939868	0.950388
0.0799489	0.0703996	0.0602201	0.0510952	0.0424877	0.0360729	0.0337669	0.0350154	0.0384374	0.0461364	0.0537786	0.0628156	0.0708513	0.0760529	0.0801413	0.0823102	0.0840838	0.0869451	0.0881649	0.0905259	0.0989682	0.114256	0.139718	0.182394	0.244093	0.326951	0.428937	0.544928	0.663852	0.771776	0.866186	0.935293	0.982097	1	0.998347	0.981351	0.953774	0.92105	0.889876	0.858835	0.827911	0.799785	0.772041	0.741568	0.712404	0.68865	0.668212	0.648888	0.637385	0.627361
0.373934	0.370549	0.361542	0.356992	0.344287	0.331922	0.313329	0.286721	0.258704	0.230595	0.205745	0.185093	0.170637	0.169117	0.172953	0.18291	0.202955	0.225674	0.245992	0.267664	0.288947	0.314298	0.341122	0.377714	0.420383	0.471769	0.530364	0.5998	0.678982	0.759213	0.83535	0.902541	0.955716	0.988154	1	0.999505	0.97865	0.948701	0.916783	0.883321	0.852918	0.831411	0.812962	0.800685	0.792303	0.780718	0.764728	0.751754	0.737687	0.721339
0.0735669	0.0639764	0.0573155	0.0398675	0.0212673	0.00265418	0.00025817	0	0.0155143	0.0454547	0.0818228	0.121373	0.146186	0.151245	0.126959	0.0990734	0.0644868	0.0474992	0.0380366	0.0492005	0.0837334	0.123843	0.167454	0.201473	0.246063	0.270116	0.294422	0.314715	0.331803	0.371003	0.434828	0.519254	0.606	0.69784	0.782628	0.855549	0.894663	0.903566	0.893359	0.865425	0.828064	0.801877	0.792562	0.791249	0.796735	0.805579	0.806078	0.803031	0.793062	0.789022
0.127735	0.118982	0.108349	0.0957841	0.0839166	0.0731261	0.0661053	0.0626798	0.0647305	0.0682281	0.0750229	0.0809645	0.086498	0.0912145	0.0932144	0.0930293	0.0897532	0.084173	0.0755981	0.0651685	0.053572	0.0443169	0.0393777	0.039211	0.0493878	0.0701655	0.108658	0.158274	0.222608	0.298593	0.380434	0.460438	0.53471	0.596591	0.646083	0.678222	0.69266	0.69208	0.679162	0.662113	0.647595	0.636459	0.63455	0.636559	0.646725	0.656975	0.666415	0.671924	0.678912	0.68063
0.0457258	0.04614	0.0475621	0.0468117	0.0460315	0.0442368	0.0422645	0.0404197	0.0396134	0.0388314	0.0373946	0.0359682	0.0331239	0.0303692	0.026867	0.0246258	0.0223564	0.0216621	0.0216566	0.0218067	0.0238329	0.0293809	0.0391402	0.0544221	0.0805963	0.117614	0.167591	0.235365	0.316061	0.40545	0.495333	0.581397	0.655043	0.713012	0.752709	0.775746	0.786537	0.791309	0.790515	0.79294	0.804494	0.817588	0.845638	0.878891	0.911053	0.944345	0.973085	0.993683	1	0.994461
0.0120629	0.0109535	0.0105264	0.0110377	0.0122048	0.0147768	0.0183842	0.0222766	0.0261168	0.0296139	0.0320846	0.0335239	0.0334	0.0321825	0.0301964	0.0282047	0.0263463	0.0247006	0.0234187	0.0227213	0.0225158	0.0246658	0.0358004	0.0578644	0.0947624	0.150622	0.228699	0.328791	0.450856	0.584574	0.716125	0.832364	0.921074	0.977735	1	0.992959	0.962922	0.922089	0.874788	0.830541	0.79645	0.776675	0.769893	0.777186	0.789019	0.805433	0.82159	0.834779	0.843084	0.843175
0.0204438	0.0176874	0.0147493	0.0121685	0.0100883	0.00858999	0.00765052	0.00712879	0.00680029	0.00624554	0.00558591	0.00494214	0.0040298	0.0030283	0.00252422	0.00212614	0.00212614	0.00252422	0.00345521	0.00481727	0.00628081	0.0119523	0.0231252	0.0476217	0.0843803	0.14073	0.218144	0.317734	0.4363	0.564952	0.693252	0.807379	0.899058	0.962556	0.994486	1	0.986345	0.95831	0.922855	0.89042	0.857785	0.832499	0.813312	0.798297	0.789533	0.784352	0.778169	0.775372	0.771357	0.76788
0.00764637	0.0111644	0.0157314	0.021248	0.0273177	0.0331995	0.037895	0.0404016	0.0400587	0.03698	0.0315141	0.0247917	0.0180038	0.0120689	0.00746809	0.00426552	0.00299906	0.00276599	0.0047021	0.00736684	0.010637	0.0141548	0.0263566	0.0467133	0.0785093	0.125095	0.191257	0.277416	0.376078	0.488986	0.596072	0.693279	0.768555	0.817453	0.844444	0.857228	0.863831	0.867733	0.88097	0.894604	0.916333	0.940387	0.95865	0.969576	0.980385	0.989096	0.991546	0.998568	1	0.995717
0.0532677	0.0502095	0.0456019	0.0396381	0.032743	0.0282297	0.0235105	0.0208362	0.0206593	0.0229428	0.0267966	0.0297153	0.0335861	0.0349853	0.0335861	0.0297153	0.0242297	0.0182081	0.0126104	0.00804894	0.00473474	0.00513372	0.00473474	0.0157495	0.0447826	0.0908993	0.162213	0.254448	0.377425	0.518821	0.666431	0.803701	0.911556	0.979745	1	0.971801	0.911978	0.838564	0.758463	0.694267	0.642454	0.598377	0.569746	0.555632	0.54392	0.527731	0.520571	0.51237	0.513306	0.518171
0	0	0	0	0	0	0	0	0	0	0	0	0	0	0	0	0	0	0	0.00152731	0.00701735	0.0186459	0.0403428	0.0729928	0.122406	0.189551	0.272521	0.369699	0.474871	0.57819	0.673802	0.756423	0.823064	0.872034	0.909664	0.937233	0.958465	0.977002	0.990918	1	0.99907	0.985802	0.954996	0.914606	0.864535	0.815914	0.774742	0.742224	0.722096	0.713933
0.053447	0.0546635	0.0538701	0.0508078	0.0455395	0.038521	0.0305531	0.0225974	0.0155174	0.00990443	0.00582623	0.00315859	0	0	0	0	0	0	0	0.00947576	0.0206373	0.0418567	0.0933777	0.164946	0.260729	0.38178	0.521537	0.669507	0.805275	0.916577	0.984933	1	0.968931	0.90625	0.827035	0.752118	0.694278	0.660686	0.651908	0.648	0.65634	0.664195	0.65953	0.642562	0.612512	0.574638	0.53528	0.502466	0.479804	0.470488
0.0617718	0.0494546	0.0381504	0.0281659	0.0197617	0.013085	0.0081241	0.00470349	0.00252827	0	0	0.00252827	0.00466356	0.00792793	0.0124208	0.0204626	0.028529	0.0397248	0.0526937	0.07257	0.101399	0.143972	0.198623	0.275286	0.370504	0.483346	0.600516	0.722297	0.830762	0.91812	0.9762	1	0.990714	0.956013	0.906178	0.848829	0.78836	0.736995	0.696519	0.678236	0.672984	0.684146	0.701663	0.715431	0.720508	0.717286	0.704515	0.686345	0.668869	0.652463
0.201462	0.189896	0.17247	0.149914	0.123836	0.0965395	0.0705684	0.0481017	0.0304417	0.0179072	0.00970805	0	0	0	0	0	0	0.00970805	0.0179072	0.0401497	0.0656005	0.12843	0.202762	0.290482	0.392186	0.498989	0.597831	0.692914	0.757647	0.784017	0.778553	0.758618	0.722951	0.694941	0.661888	0.639692	0.609862	0.580077	0.524035	0.47407	0.418301	0.353279	0.304336	0.264096	0.237539	0.243042	0.291172	0.357892	0.443331	0.562507
0.0751207	0.0762914	0.0774382	0.0795347	0.0809051	0.0826041	0.0846322	0.0846573	0.0842905	0.0828597	0.0810268	0.0783273	0.0767743	0.0744737	0.0710306	0.0660429	0.06017	0.0573285	0.0626382	0.0785244	0.115087	0.17267	0.256584	0.36291	0.493514	0.630177	0.762919	0.875971	0.955951	0.998154	1	0.971495	0.923997	0.874332	0.827654	0.793312	0.775674	0.766076	0.768564	0.772696	0.780926	0.780475	0.775005	0.762525	0.74148	0.722926	0.706111	0.693152	0.685695	0.68259
0.112924	0.103428	0.0914149	0.0774395	0.0624308	0.0475644	0.0340242	0.0227244	0.0141086	0.00815147	0.00347675	0	0	0	0	0	0	0	0.00173837	0.00842167	0.0255009	0.0580396	0.105002	0.174716	0.273801	0.393182	0.527156	0.668019	0.799642	0.903663	0.975101	1	0.979756	0.929435	0.847753	0.751184	0.653791	0.570447	0.506991	0.472557	0.454561	0.450434	0.463559	0.478606	0.485991	0.481317	0.463585	0.43168	0.390029	0.342337
0	0	0	0	0	0	0	0	0	0	0	0	0	0	0.0031657	0.00583935	0.00992674	0.0155523	0.022456	0.0298825	0.0366478	0.0445873	0.0489867	0.0513484	0.0553659	0.0613436	0.074436	0.0988551	0.126728	0.165376	0.214858	0.269787	0.327645	0.388562	0.440691	0.490736	0.53311	0.567596	0.594865	0.628174	0.661656	0.689539	0.717964	0.748566	0.775174	0.808946	0.845608	0.866013	0.891795	0.904838
0	0	0.0025076	0.00418802	0.00664713	0.00995662	0.0139842	0.0183151	0.0222709	0.025172	0.0262206	0.025172	0.0222709	0.0200834	0.0171951	0.0154837	0.0154837	0.0171951	0.0200834	0.0222709	0.0290196	0.0333178	0.0391607	0.0485694	0.0585823	0.0734057	0.0920143	0.113334	0.135536	0.162355	0.190286	0.225404	0.262682	0.312696	0.374774	0.447135	0.527776	0.607691	0.685904	0.751414	0.803857	0.843317	0.863419	0.874658	0.874504	0.878858	0.879356	0.887219	0.900468	0.922535
0.0876934	0.0794998	0.0762378	0.0712853	0.0686398	0.0682251	0.0686981	0.0718705	0.0698549	0.0681963	0.0583094	0.0474294	0.043549	0.03958	0.0426911	0.0511498	0.0667182	0.0873581	0.117131	0.146374	0.185277	0.229846	0.271789	0.314114	0.351401	0.385658	0.414237	0.448434	0.484057	0.528049	0.566619	0.603166	0.640476	0.663762	0.682549	0.691866	0.682575	0.652286	0.60776	0.573224	0.524399	0.481758	0.46801	0.473005	0.486797	0.518741	0.550742	0.589467	0.612033	0.620317
0	0.00668198	0.0134905	0.0212874	0.0289568	0.0364906	0.0417071	0.0455843	0.0492575	0.0519383	0.0546069	0.0578663	0.0618555	0.0655648	0.0688049	0.0703213	0.0705288	0.0684698	0.063387	0.0573318	0.057357	0.0753634	0.10321	0.1525	0.223723	0.314722	0.422258	0.534725	0.641402	0.72234	0.77594	0.799336	0.800955	0.796338	0.790204	0.797178	0.816731	0.838232	0.860564	0.884848	0.902755	0.91418	0.918444	0.919493	0.919788	0.922091	0.931218	0.946081	0.967195	0.98474
0.0313037	0.0320162	0.0339629	0.0337852	0.0330643	0.0321361	0.0313424	0.0308474	0.0305047	0.030007	0.0286268	0.0260559	0.0214163	0.0174627	0.0131228	0.00908848	0.00580099	0.0034124	0.00184997	0	0	0	0.00184997	0.00896232	0.028988	0.063328	0.114132	0.185519	0.283038	0.397224	0.520696	0.645168	0.751863	0.837799	0.890724	0.913431	0.914538	0.907461	0.893193	0.882098	0.888468	0.893257	0.905144	0.9202	0.932661	0.936975	0.9325	0.928469	0.922553	0.917688
0	0	0	0	0	0	0	0	0	0	0	0	0	0	0	0	0	0	0	0	0	0	0	0.00412431	0.00760757	0.0129327	0.0285104	0.0444711	0.0647965	0.0882687	0.112476	0.142324	0.168794	0.193271	0.216545	0.244747	0.275404	0.328829	0.393848	0.472222	0.562406	0.661538	0.768501	0.855853	0.933214	0.985976	1	0.978133	0.919669	0.839901
0.0930141	0.0775696	0.0624358	0.0481757	0.0353846	0.0245674	0.0160197	0.0097562	0.00552511	0.00194234	0	0	0	0	0	0	0.00194234	0.00358277	0.00803295	0.013125	0.021811	0.0431136	0.0716201	0.129417	0.196756	0.287696	0.406813	0.540425	0.680286	0.80845	0.913057	0.980123	1	0.975956	0.91933	0.840499	0.756649	0.678152	0.610349	0.562938	0.516173	0.493057	0.471003	0.443724	0.429717	0.419533	0.415809	0.419246	0.433122	0.456699
0.106956	0.0953859	0.083361	0.0710266	0.0586561	0.0466495	0.0354921	0.0256665	0.0175392	0.0104351	0.00553405	0.00325538	0.00176484	0	0	0	0	0	0	0	0.00176484	0.00854991	0.0241244	0.0539032	0.0995767	0.168192	0.253217	0.364938	0.488819	0.619243	0.747318	0.851214	0.932221	0.980678	1	0.9999	0.97758	0.940732	0.901042	0.856048	0.814276	0.783928	0.761621	0.748965	0.732381	0.723245	0.722217	0.719691	0.721869	0.720281
0.296218	0.289385	0.287834	0.284245	0.282978	0.284793	0.286293	0.288217	0.293244	0.297214	0.301995	0.306357	0.311167	0.311547	0.313206	0.316968	0.323114	0.330967	0.338695	0.343388	0.353368	0.365027	0.385136	0.415286	0.457972	0.512337	0.583509	0.662831	0.753254	0.829776	0.899285	0.947134	0.980812	0.995565	1	0.998229	0.993045	0.980549	0.971798	0.956949	0.9485	0.937997	0.930773	0.922316	0.91643	0.906052	0.901978	0.892807	0.881695	0.870109
0.0607824	0.0698012	0.081044	0.0883439	0.096001	0.105533	0.114543	0.126705	0.141232	0.165962	0.194382	0.222969	0.24908	0.267005	0.275425	0.27341	0.25845	0.232438	0.20134	0.164377	0.130839	0.103136	0.0867057	0.0916388	0.110039	0.144257	0.192106	0.261414	0.342628	0.430451	0.520055	0.609601	0.689442	0.770892	0.841622	0.896174	0.942088	0.980146	0.994946	1	0.988538	0.971102	0.949415	0.928264	0.909257	0.901835	0.897609	0.890242	0.869857	0.8395
0.13938	0.144202	0.146732	0.155545	0.164046	0.174159	0.184232	0.19181	0.198248	0.197394	0.187429	0.174741	0.165988	0.154348	0.144625	0.143184	0.145599	0.147749	0.149693	0.153926	0.148151	0.140047	0.127704	0.113851	0.100793	0.0998742	0.105963	0.121028	0.158816	0.201712	0.274842	0.358848	0.453165	0.545396	0.63393	0.701402	0.744741	0.757933	0.755473	0.728722	0.691801	0.659225	0.626467	0.609966	0.598665	0.595874	0.61888	0.65	0.700739	0.75725
0	0	0	0	0	0	0	0	0	0	0	0	0	0	0	0	0	0	0	0	0.00456624	0.0184685	0.0433508	0.0847213	0.143952	0.221481	0.31977	0.429352	0.541407	0.645269	0.731817	0.791315	0.828139	0.845115	0.855049	0.863504	0.876069	0.89658	0.918298	0.943776	0.968945	0.989451	0.999866	1	0.991365	0.978694	0.964131	0.952196	0.94417	0.933129
0	0	0	0	0	0	0	0	0	0	0	0	0	0	0	0	0	0	0	0	0.0020898	0.00385479	0.0128224	0.0322801	0.0642062	0.104656	0.160798	0.2346	0.325146	0.42621	0.532754	0.634154	0.730961	0.813145	0.883905	0.943998	0.982611	1	0.993075	0.961288	0.914636	0.855993	0.793079	0.722641	0.657739	0.589759	0.537489	0.504254	0.492431	0.49855
0.0602279	0.0595598	0.0586209	0.0574733	0.0553559	0.0520181	0.0471334	0.0391869	0.0305415	0.0216725	0.0140777	0.0096615	0.0084932	0.010338	0.0142084	0.0175018	0.0227991	0.0275099	0.0329569	0.0451959	0.0690509	0.109009	0.169362	0.251329	0.355789	0.476207	0.603504	0.72543	0.826454	0.89475	0.927265	0.924473	0.896887	0.850808	0.808776	0.775919	0.755789	0.751258	0.767805	0.797581	0.840716	0.887357	0.933762	0.972348	0.99446	1	0.990781	0.965402	0.932669	0.89412
0	0	0	0	0	0	0	0.00156671	0.00441878	0.00928983	0.0153679	0.0250752	0.0377328	0.051402	0.0654746	0.0781317	0.087506	0.0921275	0.0943875	0.101768	0.118592	0.149406	0.204216	0.282641	0.386284	0.509873	0.646246	0.778789	0.886169	0.960346	0.998563	1	0.974908	0.933084	0.879852	0.825173	0.774626	0.728606	0.692356	0.663119	0.643072	0.627283	0.623212	0.619187	0.615425	0.617092	0.616957	0.61819	0.622584	0.620111
0	0	0	0	0	0	0	0	0	0.00338235	0.00623898	0.0106061	0.0166167	0.0239928	0.0319276	0.0391559	0.0442564	0.0494825	0.0504954	0.0632914	0.0870296	0.139042	0.214638	0.311399	0.443065	0.590332	0.738809	0.869079	0.962356	1	0.989287	0.931356	0.842178	0.750435	0.674713	0.629952	0.605096	0.625461	0.661025	0.719678	0.781174	0.824187	0.857085	0.868643	0.859161	0.831647	0.808226	0.76764	0.734878	0.702997
0	0	0	0	0	0	0	0	0	0	0	0	0	0	0	0	0	0	0.00219227	0.0128129	0.0252418	0.0445035	0.0739341	0.113014	0.158504	0.210162	0.264873	0.3136	0.359163	0.396398	0.426804	0.44959	0.468777	0.483955	0.495191	0.509996	0.521168	0.537759	0.560214	0.588485	0.624281	0.668052	0.707624	0.742661	0.769644	0.779068	0.778062	0.764598	0.741935	0.709898
0	0	0	0	0	0	0	0	0	0	0	0	0	0	0	0	0	0	0.00710523	0.0202113	0.0353861	0.0571863	0.0853075	0.117471	0.149323	0.189433	0.237338	0.273688	0.31898	0.389267	0.464411	0.566981	0.678322	0.783914	0.886438	0.952169	0.992853	1	0.973449	0.918807	0.849454	0.763227	0.67003	0.574736	0.500668	0.43697	0.39152	0.372729	0.360628	0.367269
0.031781	0.0415241	0.0522767	0.0629866	0.0721214	0.0779348	0.0789672	0.0746118	0.0654525	0.0533697	0.0401061	0.0277763	0.017729	0.010429	0.0056539	0	0	0	0	0	0.0169617	0.031287	0.0644948	0.104187	0.155776	0.215662	0.287877	0.349533	0.403198	0.435874	0.448419	0.442581	0.422234	0.391395	0.358626	0.324858	0.288543	0.252735	0.235284	0.225781	0.238245	0.256329	0.295912	0.32609	0.37138	0.414116	0.466669	0.5165	0.571348	0.617245
0.0698684	0.0699722	0.068196	0.064781	0.0597158	0.0532171	0.0457253	0.0378265	0.0301213	0.0231953	0.0166837	0.0117445	0.00740094	0.00524991	0.00372325	0.00349003	0.00412861	0.00538965	0.00688857	0.00944095	0.0136159	0.0277037	0.0519347	0.0898524	0.144112	0.220528	0.314836	0.430509	0.552522	0.675968	0.784879	0.87326	0.939329	0.980409	0.999224	1	0.983433	0.950655	0.901788	0.844498	0.779515	0.711878	0.641371	0.575808	0.511987	0.460191	0.413908	0.378469	0.349105	0.323685
0.00539632	0.00627432	0.00713268	0.00790017	0.00849317	0.00882566	0.0088247	0.00844935	0.00770783	0.00669396	0.00547211	0.00419701	0.00338228	0.00251334	0.00233261	0.00251334	0.00301033	0.00351094	0.00430581	0.00523863	0.00947494	0.0218204	0.0480238	0.0904442	0.15291	0.240022	0.352472	0.481507	0.618584	0.748307	0.858695	0.941039	0.987451	1	0.989795	0.965212	0.935045	0.903843	0.876599	0.849202	0.820759	0.78881	0.748713	0.702579	0.652763	0.601801	0.55197	0.505227	0.46187	0.425101
0	0	0	0	0	0	0	0	0	0	0	0	0	0	0	0	0	0	0	0	0	0	0	0	0	0.00586185	0.0108126	0.0183811	0.0287979	0.0415812	0.0553327	0.0678599	0.0825613	0.102431	0.128429	0.166769	0.218759	0.285247	0.366463	0.453426	0.537934	0.597615	0.620688	0.609738	0.568703	0.507052	0.452304	0.405844	0.385518	0.393972
0.044012	0.0450138	0.0443604	0.0418387	0.0403664	0.0367752	0.0335174	0.0314958	0.0338294	0.0375058	0.0456653	0.0542097	0.067259	0.0809585	0.0949835	0.108693	0.120912	0.129948	0.133938	0.131448	0.129866	0.119789	0.111296	0.105014	0.10561	0.111409	0.130002	0.152223	0.179447	0.209747	0.251456	0.297042	0.34234	0.39404	0.442746	0.48093	0.512003	0.528064	0.534447	0.532468	0.520348	0.503596	0.489002	0.48162	0.492238	0.508904	0.549383	0.606676	0.674658	0.75409
0.436208	0.461706	0.477146	0.49415	0.51282	0.525459	0.530495	0.530409	0.529634	0.520877	0.507631	0.488827	0.457906	0.427542	0.392412	0.368962	0.353947	0.355775	0.361413	0.38245	0.406203	0.436253	0.462588	0.481999	0.493099	0.50463	0.51185	0.524622	0.526928	0.52996	0.539558	0.542002	0.541793	0.544353	0.551431	0.55668	0.559294	0.551939	0.527669	0.500791	0.466549	0.429622	0.388147	0.354175	0.322931	0.307034	0.292052	0.284354	0.305705	0.32334
0.0213266	0.0170741	0.0131714	0.00972424	0.00682269	0.00451759	0.00280483	0.00162387	0.000872881	0	0	0	0	0	0	0	0	0	0	0.00698304	0.0189909	0.0497522	0.0892947	0.155184	0.246013	0.363801	0.494727	0.636292	0.77044	0.883461	0.963372	1	0.999773	0.966727	0.910992	0.849284	0.791541	0.752	0.725871	0.720337	0.71125	0.701691	0.677542	0.649686	0.610868	0.571017	0.53425	0.50477	0.486353	0.471112
0.34701	0.371107	0.384456	0.383457	0.380071	0.35634	0.323813	0.292553	0.26736	0.25048	0.255607	0.266989	0.287481	0.312202	0.344513	0.382021	0.416242	0.448637	0.472373	0.492409	0.506426	0.51671	0.534219	0.551839	0.571063	0.594171	0.625621	0.657829	0.696029	0.741174	0.783246	0.819204	0.841346	0.869053	0.901651	0.932702	0.958524	0.975615	0.971039	0.962518	0.933007	0.901557	0.872458	0.851702	0.839687	0.836149	0.833838	0.838094	0.870714	0.903987
0	0	0	0	0	0	0	0	0	0	0	0	0.0176245	0.0325095	0.0552653	0.0865849	0.133832	0.18262	0.231663	0.2739	0.302725	0.322603	0.339925	0.359436	0.385007	0.422504	0.479701	0.552385	0.628344	0.690033	0.732029	0.732029	0.690033	0.610719	0.528688	0.44069	0.372364	0.328346	0.30828	0.306257	0.327445	0.366799	0.411108	0.443438	0.455696	0.451522	0.416191	0.371427	0.318633	0.276562
0.0514821	0.0606642	0.0695127	0.079675	0.0867448	0.0937205	0.0995489	0.105057	0.111498	0.118473	0.128712	0.143341	0.156867	0.168707	0.180776	0.18942	0.192621	0.188749	0.180532	0.168621	0.159322	0.152544	0.151756	0.162812	0.183576	0.223402	0.270367	0.316833	0.359316	0.391876	0.409227	0.410564	0.398166	0.375547	0.346059	0.31976	0.300083	0.283596	0.284629	0.294769	0.316279	0.344844	0.376404	0.417249	0.455706	0.487917	0.513729	0.529717	0.534672	0.527399
0	0	0	0	0	0	0	0	0	0	0	0	0	0	0	0	0	0	0	0	0	0	0	0	0.00244332	0.00939349	0.0240052	0.0530637	0.0990741	0.166796	0.254597	0.368451	0.501825	0.637179	0.763547	0.871738	0.95214	0.994303	1	0.976304	0.934915	0.885378	0.844945	0.816544	0.802074	0.797327	0.807193	0.815377	0.815443	0.815548
0	0	0	0	0.00602572	0.0163875	0.0279088	0.0443902	0.0656569	0.0904113	0.114927	0.13486	0.146087	0.146087	0.13486	0.114927	0.0958798	0.075744	0.0611612	0.0541005	0.0598154	0.0726442	0.0905415	0.121035	0.161215	0.204755	0.25495	0.306237	0.358094	0.405156	0.440585	0.457581	0.451361	0.429094	0.388508	0.34389	0.304217	0.271576	0.257293	0.278332	0.301951	0.330994	0.3695	0.399161	0.426803	0.450252	0.45943	0.46109	0.45632	0.451095
0	0	0	0	0	0	0	0	0	0	0	0	0	0	0	0	0	0	0	0	0	0	0	0	0	0.00536059	0.00988797	0.0221699	0.0469444	0.0799713	0.120443	0.180284	0.248264	0.333936	0.424861	0.520769	0.619357	0.708283	0.793033	0.876424	0.939842	0.983918	0.997772	1	0.976986	0.938793	0.897829	0.851571	0.795419	0.746559
0	0	0	0	0	0	0	0	0	0	0.00481873	0.00888846	0.0151101	0.0236733	0.0341818	0.0454861	0.0557841	0.0630506	0.0656774	0.0630506	0.0557841	0.0599423	0.0608472	0.0786412	0.108726	0.150543	0.203734	0.259389	0.314306	0.363724	0.398452	0.414574	0.414692	0.417622	0.423381	0.444649	0.486039	0.54015	0.603458	0.675196	0.752946	0.833238	0.903053	0.956141	0.984906	0.99206	0.957614	0.895195	0.811583	0.718277
0.0842023	0.0861188	0.0848689	0.0800444	0.0717445	0.0659296	0.0575404	0.0563568	0.0580721	0.0665061	0.0805976	0.0978812	0.112083	0.130406	0.144376	0.150212	0.152133	0.15265	0.153689	0.155481	0.161319	0.167668	0.176847	0.186101	0.195531	0.218411	0.249076	0.281494	0.317956	0.346233	0.36619	0.37798	0.39521	0.421087	0.449435	0.49866	0.569939	0.65453	0.7505	0.841935	0.923062	0.978552	1	0.985133	0.952349	0.90288	0.853159	0.797953	0.745033	0.686756
0.0519757	0.0445736	0.0385336	0.0328499	0.0289063	0.0258253	0.0246303	0.0242838	0.0254919	0.0264881	0.0283607	0.030298	0.0313503	0.0312706	0.029926	0.0276888	0.0255273	0.0228476	0.0205754	0.0201412	0.0229742	0.0310612	0.0453072	0.0675834	0.101238	0.149835	0.213972	0.293337	0.389538	0.493319	0.602033	0.708054	0.801997	0.875752	0.925296	0.945568	0.940145	0.914563	0.872058	0.829738	0.789202	0.758684	0.742702	0.744431	0.75735	0.773295	0.7903	0.798117	0.795547	0.781552
0.0953198	0.103207	0.110571	0.120195	0.131768	0.146197	0.160441	0.177322	0.190498	0.202833	0.21656	0.225631	0.233679	0.240873	0.242345	0.242267	0.241351	0.237451	0.226399	0.218885	0.208539	0.19708	0.18564	0.176586	0.166413	0.158473	0.146364	0.130459	0.118908	0.105363	0.0963266	0.0989985	0.116081	0.143793	0.190658	0.249096	0.316807	0.392955	0.47116	0.548754	0.617218	0.682039	0.734548	0.773586	0.79759	0.805534	0.804923	0.791718	0.770287	0.743241
0.0050793	0.00987773	0.015839	0.0226768	0.0297276	0.0359617	0.0401746	0.041349	0.0390498	0.0338108	0.0298603	0.0246444	0.0250278	0.027962	0.0355385	0.0469283	0.0584551	0.0718443	0.0811628	0.084508	0.084637	0.0921495	0.0949828	0.107573	0.128455	0.159334	0.196425	0.230979	0.259045	0.268677	0.264576	0.247972	0.222057	0.208617	0.207808	0.227239	0.266688	0.324155	0.382431	0.458587	0.516795	0.560812	0.588659	0.602899	0.615547	0.631143	0.65236	0.67621	0.693066	0.721649
0.285266	0.264975	0.245332	0.233765	0.219977	0.215116	0.210512	0.209589	0.211364	0.218112	0.226412	0.231527	0.228646	0.231527	0.226412	0.218112	0.20483	0.195702	0.184783	0.178299	0.164737	0.155888	0.156223	0.160044	0.176378	0.198236	0.224239	0.26499	0.313753	0.352888	0.38196	0.413366	0.432317	0.448806	0.45477	0.452743	0.43816	0.418276	0.38714	0.339907	0.30231	0.267963	0.238253	0.225699	0.24904	0.302969	0.386813	0.499997	0.627501	0.757518
0	0	0	0	0	0	0	0	0	0	0	0	0	0	0	0	0	0	0	0.00264465	0.0101675	0.0295095	0.0665852	0.124055	0.198967	0.293914	0.413519	0.552086	0.689682	0.813101	0.909228	0.972786	1	0.99553	0.960756	0.900869	0.82106	0.734193	0.648628	0.576531	0.53155	0.513363	0.509789	0.513042	0.523777	0.544658	0.57319	0.60336	0.634355	0.675007
0	0	0	0	0	0	0	0	0	0	0	0	0	0	0	0	0	0	0	0	0	0.00150947	0.00278432	0.00926167	0.023316	0.0448667	0.080356	0.126843	0.185468	0.254351	0.327915	0.399855	0.461557	0.511458	0.541771	0.562856	0.577367	0.591219	0.611043	0.641066	0.675847	0.716997	0.758584	0.800198	0.836458	0.870796	0.901523	0.92869	0.955444	0.980128
0	0	0	0	0	0	0	0	0	0	0	0	0	0	0	0	0	0	0	0	0	0	0.00193781	0.0132635	0.0307309	0.0669461	0.121048	0.191237	0.279917	0.386054	0.50366	0.612518	0.711201	0.783611	0.830422	0.853354	0.85509	0.845394	0.832515	0.81777	0.800844	0.798095	0.80282	0.820311	0.855957	0.899524	0.942371	0.974199	0.999949	1
0.0830665	0.0849572	0.0837241	0.0789647	0.0707768	0.0598688	0.0474852	0.0351205	0.0241169	0.0203023	0.0181101	0.0203023	0.0241169	0.0348224	0.0463386	0.0568295	0.0642322	0.0669082	0.0642322	0.0568295	0.0512476	0.0438774	0.0395102	0.0395102	0.0438774	0.0512476	0.0617386	0.0732873	0.0872105	0.102313	0.121009	0.146151	0.17504	0.20902	0.244409	0.27551	0.296047	0.298541	0.291934	0.277299	0.251119	0.230975	0.227509	0.237783	0.276758	0.328717	0.399097	0.473933	0.543127	0.613144
0.170869	0.169245	0.172869	0.173756	0.175606	0.182812	0.187943	0.191694	0.191779	0.187183	0.172986	0.15557	0.129804	0.103931	0.0808102	0.0575935	0.0367654	0.0234317	0.0194943	0.0174843	0.0214281	0.024521	0.0224002	0.0338452	0.0572755	0.0857825	0.151026	0.230205	0.333781	0.466976	0.611552	0.746478	0.861316	0.943746	0.985738	1	0.979818	0.953975	0.905207	0.866618	0.818372	0.7822	0.775269	0.774843	0.795848	0.823298	0.835378	0.839223	0.836812	0.816274
0.00619541	0.00633072	0.0043378	0.00212142	0.000824073	0	2.57719e-05	0.000152106	0.000872324	0.00264708	0.00559246	0.00789242	0.00979885	0.0122992	0.0135642	0.0163813	0.0206786	0.0253844	0.0300011	0.041698	0.0629929	0.0907514	0.135138	0.200141	0.285522	0.38916	0.506938	0.631616	0.750128	0.858497	0.935942	0.984018	1	0.994825	0.971336	0.943459	0.911276	0.880008	0.853863	0.828098	0.803127	0.789626	0.772705	0.766261	0.757017	0.758298	0.758279	0.767803	0.775464	0.780396
0.0494009	0.0452945	0.0414398	0.0375102	0.0329372	0.0284548	0.0230224	0.0155045	0.00848451	0.00218752	0	0.00135033	0.00672353	0.0148667	0.0248828	0.0347065	0.0435522	0.0473851	0.0473519	0.0464822	0.0547472	0.0638733	0.100545	0.152231	0.234789	0.337456	0.465086	0.598281	0.731514	0.842689	0.929185	0.977853	0.997407	1	0.99026	0.979409	0.966579	0.954271	0.948516	0.924597	0.897508	0.850127	0.801266	0.740711	0.683718	0.632284	0.598714	0.570004	0.556927	0.552622
0.0279007	0.0338235	0.0400202	0.0456633	0.051741	0.0562552	0.0575672	0.0570085	0.0551942	0.0511992	0.0500792	0.0493865	0.051259	0.0540087	0.05811	0.0595464	0.0567384	0.0547265	0.0499617	0.0453749	0.0445727	0.0455334	0.0519671	0.0620402	0.0787637	0.0979401	0.129262	0.17551	0.240749	0.325092	0.431219	0.555328	0.687766	0.811018	0.912941	0.977172	1	0.985014	0.943999	0.887529	0.836562	0.79144	0.76476	0.755582	0.764321	0.79017	0.818995	0.846215	0.859927	0.861022
0	0.00139492	0.00224344	0.00345313	0.0050511	0.00697286	0.00902578	0.0108944	0.012209	0.0127176	0.012209	0.011735	0.010529	0.00954478	0.00916808	0.00954478	0.010529	0.0126681	0.0148632	0.0182977	0.0289048	0.05083	0.0867307	0.139262	0.213525	0.310556	0.425595	0.548983	0.668554	0.774017	0.854026	0.901701	0.918473	0.908812	0.886062	0.862152	0.84656	0.837653	0.842767	0.859684	0.884338	0.911191	0.93108	0.946384	0.956808	0.962582	0.966057	0.967686	0.97664	0.986282
0.00123276	0.00258064	0.00352523	0.00500571	0.00754782	0.00920849	0.0114779	0.0146267	0.0186211	0.024076	0.0287597	0.0341306	0.0381548	0.0410613	0.0467427	0.0520357	0.0589493	0.0681615	0.0773322	0.0851834	0.0980525	0.110554	0.130025	0.166614	0.213768	0.276046	0.356607	0.452034	0.547094	0.635975	0.710312	0.757285	0.78712	0.795493	0.795062	0.7971	0.803721	0.818245	0.841538	0.873894	0.903232	0.938267	0.970392	0.991419	0.996959	1	0.993438	0.976821	0.966118	0.946135
0.0456696	0.0598289	0.0738982	0.0880737	0.100699	0.109827	0.115204	0.113961	0.108603	0.10064	0.0920118	0.0856012	0.0820416	0.0824957	0.0859811	0.091052	0.097286	0.102413	0.104684	0.104605	0.102622	0.099915	0.0986221	0.102086	0.111356	0.127551	0.150871	0.19793	0.253926	0.32334	0.40811	0.500007	0.58804	0.66545	0.724772	0.762692	0.786399	0.798834	0.803044	0.808766	0.813349	0.829208	0.858111	0.886065	0.908186	0.941311	0.968988	0.983888	0.995258	1
0.302389	0.290143	0.277495	0.268691	0.26008	0.252478	0.246344	0.239857	0.231068	0.22126	0.207237	0.190157	0.176286	0.162183	0.152334	0.15131	0.162325	0.191785	0.235643	0.29575	0.364826	0.450826	0.549035	0.649429	0.753611	0.848121	0.923849	0.978412	1	0.985935	0.9424	0.873611	0.789843	0.704744	0.62249	0.559653	0.513096	0.484409	0.473485	0.477093	0.500448	0.526872	0.563124	0.599784	0.628196	0.656623	0.68288	0.704901	0.723936	0.744615
0.203416	0.209334	0.207417	0.206701	0.202557	0.200732	0.197583	0.19491	0.19198	0.188098	0.178694	0.165071	0.151309	0.133809	0.115525	0.10519	0.0986976	0.10181	0.113052	0.132192	0.1553	0.182757	0.208437	0.244465	0.279687	0.322034	0.363312	0.410133	0.464729	0.516948	0.575784	0.62453	0.672004	0.707635	0.742494	0.77488	0.807464	0.83302	0.851805	0.861684	0.854493	0.845366	0.824132	0.803946	0.776286	0.740591	0.703205	0.667478	0.635721	0.603305
0.133038	0.126068	0.118376	0.109867	0.100449	0.0900654	0.0798867	0.0687988	0.0579277	0.0475819	0.0393648	0.0336538	0.0316418	0.0303371	0.0307718	0.0332853	0.0374731	0.0417079	0.0485768	0.0570629	0.0678739	0.0838299	0.102702	0.125052	0.157031	0.198551	0.252799	0.317285	0.395042	0.488239	0.593772	0.70352	0.808503	0.901077	0.967869	1	0.995482	0.960023	0.897995	0.821932	0.743492	0.665567	0.59774	0.54613	0.517422	0.504046	0.499234	0.505901	0.515174	0.522217
0.0851773	0.094461	0.102206	0.108017	0.110941	0.108733	0.100961	0.0898054	0.077436	0.0648645	0.0556807	0.0472314	0.0455509	0.0453449	0.0482619	0.0544408	0.0622141	0.0688278	0.07499	0.081649	0.0920799	0.110308	0.135006	0.172635	0.227437	0.301359	0.390787	0.492467	0.6013	0.705396	0.801637	0.877002	0.932354	0.972777	0.99312	1	0.990562	0.971927	0.947475	0.924477	0.898463	0.873357	0.853723	0.840766	0.833264	0.831148	0.835055	0.841507	0.844531	0.839636
0.0374931	0.035263	0.0329306	0.0304673	0.0295733	0.0278325	0.0262117	0.0263892	0.0280936	0.0305597	0.0336167	0.0390175	0.0460784	0.0518184	0.0577102	0.0602382	0.0620894	0.0619071	0.0600916	0.0569346	0.0525135	0.0459455	0.0409622	0.0360738	0.0302164	0.0298059	0.0372437	0.049033	0.0673374	0.0955864	0.12993	0.167947	0.211154	0.253645	0.294039	0.330339	0.362579	0.391047	0.414091	0.437807	0.457723	0.482514	0.509084	0.534678	0.571324	0.600225	0.631609	0.654031	0.673465	0.687499
0.0180472	0.0217315	0.0252142	0.0279984	0.0295459	0.0315835	0.0313509	0.0304076	0.0294117	0.0290733	0.0294117	0.0301495	0.0305939	0.0299802	0.0268138	0.0237236	0.0193441	0.0165859	0.0138477	0.0149012	0.0237755	0.034352	0.0486896	0.0725616	0.0973279	0.130736	0.172349	0.2198	0.278661	0.345659	0.425188	0.51567	0.61364	0.709822	0.795913	0.874908	0.925965	0.96142	0.984372	0.997778	1	0.992149	0.962902	0.921262	0.862676	0.794158	0.72646	0.660749	0.607153	0.567306
0	0.00132799	0.0023889	0.00311799	0.00346259	0.00337008	0.00378403	0.00344015	0.00291582	0.00336327	0.00456942	0.00604486	0.00984106	0.0147338	0.0205147	0.0275977	0.03399	0.0388088	0.0424535	0.050286	0.0669351	0.0977132	0.146755	0.217737	0.315531	0.435427	0.571356	0.711936	0.835601	0.927108	0.984977	1	0.980142	0.939771	0.889351	0.83693	0.786912	0.745284	0.715246	0.699009	0.692935	0.688867	0.686237	0.678146	0.665188	0.650749	0.630905	0.608125	0.587748	0.572186
0.197763	0.179681	0.162582	0.145982	0.129274	0.111866	0.0934047	0.0739864	0.0556846	0.0381103	0.0267406	0.0220839	0.0216749	0.0318168	0.0445307	0.0652005	0.0911359	0.113887	0.135229	0.153281	0.166268	0.173692	0.182897	0.199245	0.219072	0.256441	0.310812	0.387908	0.479289	0.581292	0.683714	0.770472	0.82764	0.850202	0.845782	0.814538	0.771427	0.721424	0.685853	0.657938	0.650423	0.671547	0.704543	0.757589	0.814058	0.864966	0.910816	0.940391	0.966757	0.984062
0.0457815	0.0457503	0.0445415	0.044602	0.0447099	0.0447215	0.0459408	0.0476257	0.0508399	0.0536438	0.0563064	0.0592793	0.0640422	0.0697309	0.0751807	0.0812721	0.0862417	0.0904648	0.093598	0.096477	0.100174	0.113695	0.136022	0.168588	0.219929	0.290517	0.384033	0.495994	0.614777	0.729894	0.829069	0.905961	0.959409	0.990466	1	0.99925	0.989775	0.973606	0.95548	0.942884	0.939305	0.939915	0.945894	0.952718	0.956636	0.961465	0.964908	0.967769	0.96836	0.965585
0.0851163	0.0804851	0.0751748	0.067423	0.058473	0.050122	0.0423239	0.035716	0.0314558	0.0292281	0.0282587	0.0283377	0.0289414	0.0317877	0.0331335	0.0350632	0.0370317	0.0388954	0.0412728	0.0424387	0.0462211	0.0561038	0.0695698	0.0942	0.132629	0.183457	0.248682	0.325244	0.408176	0.485761	0.555405	0.61009	0.648483	0.671572	0.691617	0.712478	0.739191	0.774321	0.816943	0.866208	0.91103	0.949588	0.979693	0.99512	1	0.995851	0.988439	0.97696	0.965784	0.952371
0.278904	0.25917	0.226351	0.198222	0.180784	0.162655	0.154343	0.140315	0.130654	0.122438	0.118653	0.118893	0.124962	0.133698	0.14623	0.157128	0.16503	0.165615	0.156415	0.153556	0.141745	0.120796	0.101922	0.093557	0.103527	0.129474	0.183457	0.278022	0.383772	0.504094	0.631031	0.759969	0.867421	0.946912	0.993996	1	0.979185	0.912641	0.826361	0.727757	0.635832	0.571718	0.531707	0.512839	0.50253	0.513824	0.520157	0.538132	0.554134	0.589465
0	0	0	0	0	0	0	0	0	0	0	0	0	0	0	0	0	0	0	0.00365496	0.0140517	0.0395644	0.0824649	0.149269	0.238299	0.349826	0.479299	0.621498	0.751148	0.86639	0.94563	0.985908	1	0.98801	0.963833	0.94213	0.911735	0.892137	0.864806	0.838813	0.816178	0.799716	0.790819	0.784517	0.791574	0.801546	0.809373	0.830678	0.84916	0.850837
0.0396326	0.0436832	0.0525863	0.0603953	0.0708382	0.0816947	0.0936469	0.102028	0.107224	0.108544	0.105383	0.0966941	0.0846249	0.0686688	0.0526655	0.0380951	0.0225938	0.00853474	0.000550361	0	0.013164	0.0386243	0.0815281	0.13933	0.214714	0.298824	0.381659	0.453607	0.505275	0.529205	0.527802	0.505554	0.471824	0.439234	0.414136	0.396725	0.393698	0.403938	0.424293	0.450155	0.483751	0.517702	0.550483	0.582105	0.611014	0.637784	0.664439	0.689964	0.714732	0.736606
0.0681701	0.0641439	0.0598627	0.0554582	0.0510139	0.0477727	0.045346	0.0429342	0.0412586	0.0428917	0.0435164	0.0472517	0.0526595	0.0600489	0.0658513	0.0733064	0.0793586	0.0848182	0.0917332	0.0999945	0.117132	0.152769	0.198667	0.26968	0.362765	0.480799	0.606927	0.740091	0.855909	0.939954	0.987813	1	0.979024	0.936274	0.891003	0.851758	0.82676	0.81197	0.798991	0.79656	0.785255	0.764239	0.731004	0.695204	0.649245	0.602728	0.55705	0.509784	0.463459	0.423551
0.1696	0.173916	0.176713	0.176424	0.179401	0.180408	0.180608	0.18225	0.189098	0.195785	0.207001	0.21734	0.226082	0.23226	0.234693	0.234461	0.236336	0.240095	0.245049	0.253765	0.265557	0.280578	0.301065	0.330795	0.359699	0.395861	0.446872	0.504575	0.57333	0.64332	0.708276	0.764996	0.811664	0.851016	0.883882	0.915266	0.939927	0.964611	0.982042	0.993309	0.994497	1	0.993272	0.975599	0.953547	0.924273	0.890037	0.856307	0.824736	0.802671
0.133983	0.148411	0.164619	0.178296	0.194333	0.214743	0.23644	0.261375	0.286919	0.312553	0.336964	0.353721	0.369145	0.374978	0.372481	0.355855	0.333571	0.30719	0.273163	0.240365	0.216394	0.198507	0.187759	0.189611	0.197583	0.220359	0.249998	0.291639	0.340582	0.399582	0.466783	0.536602	0.605803	0.662269	0.708915	0.751413	0.783769	0.813415	0.845149	0.884463	0.921078	0.956813	0.979856	0.999644	1	0.990664	0.968025	0.949582	0.929238	0.915076
0.0356369	0.0422962	0.0474407	0.0552578	0.0587165	0.06057	0.0610556	0.0604584	0.0630706	0.0641184	0.0670521	0.0691734	0.0724107	0.0777189	0.0883026	0.10006	0.113224	0.128135	0.142582	0.167405	0.194197	0.229937	0.278963	0.339526	0.417971	0.50891	0.61001	0.708961	0.803227	0.869422	0.910042	0.913902	0.89251	0.8438	0.790228	0.72814	0.665232	0.612872	0.578002	0.560939	0.556131	0.561347	0.579157	0.597816	0.610042	0.615056	0.627959	0.636208	0.65807	0.679224
0.0150734	0.0207094	0.0251747	0.0317391	0.0374216	0.0430208	0.0481227	0.0522133	0.0547086	0.0552841	0.0531995	0.0485099	0.0417092	0.0336673	0.0245652	0.0175084	0.0115658	0.00707869	0.00315716	0.0017116	0	0.0034232	0.00973752	0.0204717	0.0390007	0.0715752	0.115304	0.171416	0.239683	0.316736	0.39712	0.480979	0.557227	0.622728	0.677237	0.72012	0.762357	0.798573	0.831478	0.864288	0.889335	0.9144	0.938081	0.950992	0.957282	0.95863	0.96021	0.948849	0.937087	0.930424
0	0	0	0	0	0	0	0	0	0	0	0	0	0	0	0	0	0	0.00201387	0.00371472	0.00832879	0.0156223	0.0343844	0.0638613	0.103683	0.159888	0.224471	0.305487	0.394075	0.487502	0.570074	0.645621	0.707479	0.757638	0.794942	0.826052	0.858944	0.887914	0.911182	0.929641	0.947122	0.965249	0.979885	0.99788	1	0.995062	0.980695	0.967482	0.949639	0.934132
0.121243	0.137873	0.153585	0.169319	0.183421	0.193571	0.197191	0.192197	0.177851	0.155942	0.128118	0.101587	0.0768201	0.0597281	0.0498394	0.044772	0.0459483	0.0510872	0.0553512	0.0576572	0.0553512	0.0489721	0.0420468	0.0402547	0.0412346	0.0516855	0.0747615	0.117259	0.167707	0.240455	0.324865	0.414511	0.511818	0.614909	0.705482	0.789271	0.857415	0.917846	0.960805	0.986155	0.991849	1	0.98977	0.980378	0.964649	0.962398	0.960951	0.969954	0.977903	0.981544
0	0	0	0	0	0	0	0	0	0	0	0	0	0	0	0	0	0	0	0	0	0	0.00256413	0.0124221	0.0299219	0.0585996	0.104546	0.167293	0.253824	0.355629	0.464763	0.573878	0.681502	0.769567	0.842538	0.88768	0.913239	0.927305	0.934919	0.936562	0.935966	0.936728	0.930597	0.919762	0.912456	0.898027	0.889615	0.886312	0.893674	0.897793
0	0	0	0	0	0	0	0	0	0	0	0	0	0	0	0	0	0	0	0	0	0.00429725	0.0208183	0.0429843	0.0806994	0.134799	0.206051	0.297358	0.402194	0.515058	0.626516	0.730815	0.81683	0.88584	0.940711	0.975962	0.997471	1	0.994198	0.977806	0.967434	0.961511	0.961961	0.966372	0.974445	0.981082	0.98196	0.974835	0.962604	0.953102
0	0	0	0	0	0	0	0	0	0	0	0	0	0	0	0	0	0	0	0	0	0.00172649	0.0083641	0.0287796	0.0674651	0.124934	0.200776	0.306296	0.433337	0.568718	0.703583	0.824228	0.914048	0.970516	1	0.997876	0.988162	0.971926	0.959784	0.948162	0.936317	0.921042	0.904073	0.887379	0.854445	0.821964	0.794023	0.767492	0.747678	0.749478
0.0580669	0.0894417	0.126157	0.174053	0.22603	0.274491	0.312018	0.33638	0.343218	0.336467	0.319604	0.295049	0.268061	0.242412	0.228825	0.215023	0.205528	0.200612	0.197164	0.190276	0.189555	0.186804	0.200112	0.217561	0.255222	0.307377	0.373111	0.452831	0.544459	0.636534	0.723387	0.789253	0.844337	0.881319	0.907545	0.917557	0.933113	0.93024	0.939562	0.955556	0.97017	0.972741	0.9754	0.972197	0.948894	0.927364	0.899509	0.881051	0.874518	0.871318
0	0	0.00297139	0.0049626	0.00787654	0.0117981	0.0165706	0.0217025	0.02639	0.0298276	0.0310703	0.0298276	0.02639	0.0215183	0.0161705	0.0111992	0.00714822	0.0042049	0.00227961	0.00227961	0.00648451	0.02959	0.0770624	0.135369	0.218882	0.327729	0.465022	0.607544	0.745723	0.859707	0.942168	0.989051	1	0.985342	0.95539	0.926531	0.902614	0.882852	0.858573	0.837671	0.829268	0.821179	0.809461	0.791495	0.777323	0.756853	0.739371	0.717922	0.699376	0.686997
0	0	0	0	0	0	0	0	0	0	0	0	0	0	0	0	0	0	0	0	0	0	0.00598596	0.0319924	0.0604086	0.103617	0.175259	0.265792	0.375463	0.49756	0.613602	0.714906	0.795171	0.838241	0.845952	0.821456	0.770646	0.701755	0.634266	0.566162	0.52701	0.522809	0.541693	0.582773	0.65122	0.726018	0.807955	0.887098	0.943604	0.9852
0.322336	0.323449	0.31419	0.300962	0.28329	0.264005	0.239974	0.221264	0.208039	0.201912	0.203397	0.206245	0.206205	0.207213	0.200235	0.192198	0.179038	0.168379	0.159316	0.157642	0.159339	0.16895	0.190471	0.228594	0.276349	0.341329	0.412944	0.495151	0.583071	0.662939	0.744881	0.822821	0.886354	0.93469	0.971785	0.990391	1	0.986175	0.950945	0.899343	0.8364	0.780087	0.728811	0.69837	0.679198	0.680378	0.684108	0.68713	0.700515	0.718928
0.199122	0.209792	0.222482	0.227712	0.22903	0.226667	0.220609	0.213424	0.206475	0.201548	0.205252	0.21501	0.225823	0.236653	0.251168	0.266465	0.281592	0.290315	0.301374	0.310636	0.317661	0.321385	0.319296	0.32725	0.327761	0.346262	0.377348	0.418725	0.490669	0.574147	0.662191	0.746677	0.813177	0.857421	0.880782	0.875181	0.848032	0.806372	0.749389	0.698106	0.655735	0.635092	0.621968	0.630955	0.654688	0.67813	0.704324	0.727531	0.733637	0.740119
0.138094	0.163658	0.191013	0.216378	0.235387	0.244749	0.243348	0.233937	0.216868	0.196226	0.181179	0.163041	0.156102	0.15199	0.159456	0.166327	0.17365	0.18104	0.177097	0.166384	0.150889	0.139429	0.136292	0.141965	0.155884	0.19381	0.246877	0.306288	0.382582	0.47758	0.573421	0.670768	0.767908	0.856177	0.923128	0.971166	0.997707	1	0.983896	0.948712	0.901065	0.843106	0.781612	0.72779	0.695934	0.671939	0.657196	0.667968	0.685047	0.711014
0.23431	0.237936	0.240971	0.243591	0.23988	0.237627	0.235927	0.232324	0.229634	0.229522	0.235494	0.238024	0.2407	0.246291	0.254527	0.266981	0.2796	0.293789	0.313748	0.333641	0.345666	0.364202	0.37795	0.398682	0.427819	0.459207	0.497483	0.538859	0.581809	0.617299	0.650118	0.664993	0.666446	0.663027	0.660487	0.661022	0.671889	0.692558	0.708844	0.726742	0.732576	0.73198	0.725068	0.71154	0.687396	0.671594	0.659868	0.652582	0.666069	0.699312
0.172588	0.169236	0.165503	0.162643	0.161945	0.161835	0.163346	0.164218	0.165932	0.169186	0.169478	0.174222	0.177628	0.187366	0.197666	0.208765	0.222423	0.234151	0.244033	0.264675	0.295489	0.339737	0.398461	0.473989	0.569158	0.67441	0.778019	0.875937	0.950142	0.992499	1	0.979963	0.935214	0.871229	0.807028	0.743501	0.678566	0.628107	0.592633	0.572008	0.556288	0.548471	0.542422	0.542566	0.552066	0.56678	0.592517	0.620591	0.648382	0.678377
0	0.0013985	0.00517998	0.00703333	0.00832581	0.0085545	0.0102514	0.0125693	0.0151921	0.0192815	0.0243839	0.0298099	0.0356343	0.0392966	0.0430145	0.0467218	0.0499051	0.0538891	0.0559224	0.0558973	0.0596485	0.0746565	0.102194	0.138795	0.192859	0.266669	0.353926	0.444603	0.525349	0.583238	0.606803	0.594312	0.549466	0.491346	0.427954	0.382865	0.367355	0.380229	0.423379	0.496729	0.595276	0.701189	0.798412	0.884826	0.946644	0.984424	1	0.99542	0.980881	0.955483
0.139792	0.136327	0.13256	0.126135	0.118095	0.107181	0.0933492	0.0794929	0.0650816	0.0522308	0.0412665	0.0348029	0.0320454	0.0347827	0.0400666	0.0489473	0.0593079	0.0692113	0.0770823	0.0815887	0.093417	0.110406	0.142814	0.194486	0.272106	0.376645	0.505264	0.646774	0.785098	0.897908	0.972859	1	0.98001	0.919963	0.836434	0.746257	0.663024	0.593506	0.549672	0.533626	0.540294	0.563297	0.598805	0.636297	0.672751	0.698714	0.719	0.728573	0.729941	0.724804
0	0	0.00223475	0.00373232	0.00592386	0.0106794	0.0157033	0.0217444	0.0282704	0.0345947	0.0395513	0.0422806	0.0422806	0.0395513	0.0345947	0.0299849	0.0264367	0.0238627	0.0256506	0.0308375	0.0469042	0.0710524	0.110735	0.164928	0.243298	0.337779	0.450218	0.569466	0.6889	0.792796	0.869269	0.90256	0.890809	0.837361	0.756862	0.672284	0.587018	0.531823	0.501757	0.507228	0.546343	0.608886	0.689781	0.782156	0.865823	0.934423	0.979624	1	0.99743	0.970764
0.0428216	0.0385058	0.0368398	0.0334739	0.0317898	0.0329766	0.0388068	0.046597	0.0609338	0.0784406	0.0957358	0.115118	0.129415	0.136623	0.137731	0.133127	0.122889	0.114637	0.106915	0.10991	0.141144	0.191611	0.269052	0.365042	0.488836	0.627897	0.766306	0.890024	0.972359	1	0.970645	0.895518	0.790644	0.688925	0.593125	0.528735	0.495153	0.47941	0.489216	0.509942	0.533218	0.543019	0.53429	0.514863	0.480669	0.448222	0.421677	0.401024	0.389227	0.383314
0.057089	0.0563116	0.0583779	0.0592072	0.0622387	0.0650998	0.0694092	0.0728755	0.0775297	0.0811778	0.0816366	0.0830609	0.0799387	0.0732845	0.0636582	0.0559445	0.047008	0.0454068	0.0486675	0.0638947	0.103954	0.164431	0.247036	0.344971	0.470113	0.609491	0.749278	0.876854	0.964546	1	0.977545	0.909519	0.807765	0.706624	0.60865	0.538453	0.495392	0.471173	0.469415	0.482109	0.501195	0.504982	0.498318	0.481783	0.450305	0.420136	0.394796	0.374102	0.359917	0.351183
0.148677	0.141349	0.134018	0.128197	0.124185	0.12483	0.128362	0.131402	0.1341	0.134005	0.135353	0.130995	0.127096	0.121347	0.115849	0.110164	0.10498	0.098834	0.0916399	0.087278	0.102501	0.135289	0.188712	0.26543	0.370771	0.493761	0.629408	0.756561	0.862155	0.925737	0.94473	0.921608	0.867482	0.800732	0.737156	0.689332	0.660382	0.640752	0.649484	0.679721	0.722338	0.76937	0.823835	0.870165	0.909662	0.942841	0.96834	0.985899	0.995545	1
0.178092	0.165395	0.152373	0.140619	0.130557	0.12563	0.123539	0.122349	0.123139	0.121848	0.124826	0.1235	0.122566	0.120913	0.119487	0.117399	0.115063	0.111538	0.105299	0.10042	0.115203	0.148361	0.199783	0.276376	0.378961	0.499146	0.630747	0.752425	0.851291	0.9081	0.920742	0.893651	0.835794	0.768495	0.706447	0.6611	0.6394	0.628701	0.648464	0.69184	0.744405	0.800615	0.860387	0.907111	0.944937	0.974681	0.99278	1	0.997916	0.992078
0.0849068	0.0866289	0.0854833	0.0832997	0.0790201	0.0741354	0.0690067	0.0653653	0.0639666	0.0657749	0.0695164	0.0753204	0.0830932	0.0936042	0.105243	0.115766	0.123988	0.129909	0.133688	0.137243	0.149375	0.174155	0.211859	0.269894	0.351078	0.455441	0.578139	0.702869	0.820012	0.913867	0.973652	1	0.997456	0.972478	0.936371	0.892539	0.852031	0.813543	0.781857	0.762229	0.746674	0.734138	0.723099	0.711605	0.701838	0.691469	0.682564	0.67389	0.664085	0.657153
0.0279973	0.0291984	0.0295083	0.0302171	0.0291028	0.0296278	0.0303712	0.0331542	0.0363718	0.041342	0.0467843	0.0518375	0.0566704	0.0596004	0.0617696	0.0623226	0.0606377	0.0597909	0.0581827	0.0585135	0.0613211	0.0743708	0.10067	0.144414	0.201541	0.280218	0.377976	0.491276	0.612978	0.730031	0.832695	0.911871	0.965803	0.994346	1	0.989448	0.966054	0.936072	0.902211	0.863817	0.825694	0.791788	0.756588	0.725007	0.696806	0.678915	0.666482	0.662633	0.664323	0.668118
0	0.0087715	0.0189932	0.0332411	0.0459486	0.0575148	0.0663478	0.0739658	0.079163	0.0809367	0.0812	0.0811329	0.0812	0.0809367	0.079163	0.0759493	0.0693484	0.0621745	0.0532483	0.0443571	0.0410208	0.040649	0.0491878	0.0651593	0.0827997	0.11196	0.156438	0.200753	0.250465	0.300581	0.343952	0.385225	0.411383	0.424705	0.423788	0.418511	0.404086	0.384586	0.370623	0.356458	0.344782	0.349181	0.357905	0.366684	0.394922	0.42154	0.454586	0.490698	0.518052	0.537257
0.0350365	0.0308871	0.0283932	0.026541	0.0259581	0.0284642	0.0315052	0.0363753	0.0413795	0.047451	0.0555835	0.0634235	0.0728032	0.0814607	0.0886762	0.094212	0.0969009	0.0963672	0.0938902	0.0917791	0.0927197	0.106973	0.134292	0.178553	0.240551	0.324645	0.428116	0.544538	0.668193	0.778838	0.871595	0.940415	0.981727	0.998308	1	0.991409	0.980025	0.963318	0.939499	0.923329	0.907503	0.891948	0.873535	0.851792	0.833264	0.811407	0.801284	0.796744	0.797852	0.806557
0.00489157	0.00752464	0.0111532	0.0158214	0.0213288	0.0300102	0.0375291	0.04464	0.0505976	0.055061	0.0573475	0.0600763	0.0628231	0.0669164	0.0712567	0.0833993	0.0970737	0.113174	0.133269	0.154484	0.172912	0.19217	0.212438	0.235111	0.270469	0.316242	0.379797	0.469379	0.565785	0.667124	0.768411	0.864654	0.933738	0.982115	1	0.984428	0.933293	0.851138	0.746423	0.627547	0.515268	0.408451	0.328963	0.271675	0.244668	0.251024	0.272999	0.303738	0.341548	0.383349
0	0	0	0	0	0	0	0	0	0	0	0	0	0	0	0	0	0	0	0	0	0	0.00478439	0.0120147	0.0272651	0.0612211	0.111787	0.183833	0.277667	0.393237	0.521176	0.657953	0.78512	0.888929	0.961505	0.995655	1	0.975023	0.93228	0.876096	0.814558	0.755566	0.700862	0.658531	0.630647	0.612492	0.610396	0.618322	0.640911	0.669957
0.0272989	0.0292819	0.0311439	0.033827	0.037778	0.0425141	0.0471236	0.05156	0.055863	0.0578386	0.0586311	0.0583244	0.0576024	0.05623	0.0547653	0.0538263	0.052168	0.0511732	0.0532168	0.0610774	0.0791591	0.108847	0.155516	0.223238	0.309379	0.412881	0.530404	0.648557	0.760015	0.853296	0.923802	0.96439	0.981243	0.977735	0.96193	0.945508	0.92982	0.922261	0.92263	0.925728	0.935012	0.948035	0.960862	0.976248	0.987218	0.997242	1	0.999035	0.994228	0.985664
0.0975499	0.0857211	0.0763166	0.0679748	0.0612372	0.0569734	0.0558485	0.0569508	0.0594408	0.0610709	0.0621597	0.0623808	0.0612387	0.0582318	0.0536546	0.0477715	0.040483	0.0336259	0.0295141	0.0321741	0.0513813	0.0923541	0.159557	0.250825	0.368803	0.510606	0.661238	0.801762	0.912483	0.981346	1	0.967672	0.899588	0.810383	0.716183	0.631619	0.561633	0.503904	0.460243	0.427018	0.403874	0.382729	0.357969	0.334593	0.310576	0.285888	0.259642	0.234947	0.214699	0.195092
0.400799	0.363091	0.331432	0.299002	0.271513	0.257322	0.257978	0.261061	0.266757	0.272202	0.258963	0.245652	0.228531	0.213974	0.210853	0.217935	0.234804	0.24916	0.269908	0.287998	0.312038	0.326865	0.339595	0.350984	0.373477	0.398959	0.42152	0.445807	0.446612	0.437856	0.417033	0.409353	0.415086	0.436429	0.479213	0.533583	0.584126	0.621882	0.646415	0.645829	0.629779	0.592462	0.552501	0.507437	0.468607	0.449068	0.435446	0.450116	0.467868	0.501299
0.0690998	0.0670165	0.0633821	0.0620867	0.0636648	0.0678971	0.0735447	0.0784666	0.0802277	0.077389	0.0671273	0.054876	0.0398082	0.0245936	0.0112911	0.00433966	0	0.00150099	0.0170347	0.0439423	0.0865795	0.139567	0.202313	0.281983	0.362377	0.435554	0.493864	0.529429	0.537596	0.521183	0.486405	0.443882	0.39227	0.353211	0.334174	0.333103	0.361493	0.409367	0.484212	0.56547	0.642763	0.727097	0.806787	0.870128	0.915703	0.934272	0.923924	0.884361	0.822342	0.75779
0	0.000862801	0.0020518	0.00358147	0.00538611	0.00917281	0.013301	0.0184178	0.024717	0.0316281	0.0400625	0.0483651	0.0569713	0.0636971	0.0688786	0.0726058	0.0741003	0.0733634	0.0727873	0.0729925	0.077468	0.103418	0.147481	0.211157	0.300235	0.41505	0.55207	0.696585	0.832885	0.936623	0.994519	1	0.958596	0.890838	0.815222	0.747447	0.69747	0.675924	0.671002	0.692177	0.734644	0.786082	0.831544	0.867172	0.888966	0.894283	0.887932	0.873979	0.85731	0.841473
0.136246	0.135039	0.134792	0.135317	0.140971	0.142651	0.147719	0.147835	0.151248	0.153218	0.150022	0.147496	0.148849	0.144717	0.140469	0.128545	0.109202	0.0836215	0.0614004	0.0374651	0.0213559	0.00707421	0.00167573	0	0.00495706	0.0169529	0.0414333	0.0869346	0.150775	0.24399	0.356323	0.49203	0.631954	0.762125	0.868797	0.950598	0.994675	1	0.981404	0.950442	0.907417	0.868437	0.835987	0.813814	0.793914	0.777412	0.748794	0.725166	0.691643	0.662803
0.130801	0.15855	0.187263	0.211263	0.23748	0.262488	0.286136	0.308533	0.32533	0.339326	0.351045	0.353416	0.354415	0.345836	0.334738	0.316155	0.302429	0.282594	0.263168	0.242943	0.222794	0.195835	0.184852	0.187582	0.213727	0.267016	0.349734	0.456387	0.588829	0.713366	0.821065	0.882193	0.884321	0.824688	0.720597	0.600983	0.475739	0.374998	0.307277	0.266944	0.266852	0.312145	0.38794	0.462454	0.539183	0.600623	0.6608	0.710409	0.758621	0.794596
0.219916	0.234025	0.247067	0.261808	0.276259	0.285547	0.289821	0.292524	0.289106	0.282481	0.27569	0.263984	0.256148	0.250531	0.235979	0.223245	0.219632	0.214719	0.225742	0.246693	0.287004	0.343624	0.419979	0.506311	0.599439	0.702366	0.798757	0.882046	0.944772	0.980513	1	0.995415	0.969626	0.927401	0.876286	0.815536	0.762599	0.707603	0.662074	0.631586	0.62444	0.627273	0.64255	0.673857	0.702703	0.731592	0.749759	0.754072	0.756725	0.749812
0.493577	0.47055	0.438746	0.398178	0.360094	0.323742	0.286899	0.269245	0.263208	0.275649	0.296455	0.32484	0.353775	0.365808	0.360733	0.339735	0.314253	0.282477	0.267366	0.263208	0.284552	0.339054	0.407919	0.509954	0.609261	0.721668	0.829676	0.92058	0.978927	1	0.974814	0.896122	0.794558	0.676271	0.571462	0.478248	0.411106	0.35221	0.301685	0.274707	0.242034	0.228861	0.232875	0.264655	0.305575	0.360214	0.415549	0.487308	0.547499	0.610058
0.0799886	0.0780909	0.0732748	0.0655242	0.0552758	0.0434277	0.0311935	0.0198181	0.0102606	0.00539269	0.00470741	0.00539269	0.0102606	0.0195762	0.0302306	0.0407823	0.0493617	0.054194	0.054194	0.0517154	0.052185	0.057697	0.0710131	0.0971785	0.133479	0.184596	0.240419	0.294462	0.340183	0.370595	0.378896	0.366257	0.336116	0.298767	0.2596	0.22134	0.196719	0.186117	0.188321	0.21242	0.245844	0.293102	0.334479	0.379776	0.418992	0.452065	0.480152	0.510872	0.543745	0.579762
0.1625	0.153889	0.143481	0.134941	0.121202	0.109678	0.100522	0.0930296	0.0913615	0.098535	0.112296	0.127762	0.145093	0.151593	0.157801	0.155794	0.146949	0.141284	0.134924	0.129231	0.125859	0.13046	0.136003	0.147201	0.156971	0.168823	0.173558	0.176684	0.187298	0.212691	0.252561	0.301553	0.369014	0.446686	0.516065	0.584291	0.638893	0.670716	0.694611	0.689588	0.674069	0.663284	0.650684	0.649779	0.656774	0.659415	0.667084	0.674957	0.688948	0.706589
0.191497	0.221035	0.243796	0.260886	0.26954	0.267683	0.254596	0.231294	0.200371	0.166058	0.135029	0.105665	0.0849843	0.0725552	0.0701501	0.0759992	0.0934985	0.110247	0.13186	0.151108	0.171968	0.20266	0.243813	0.300596	0.377149	0.466784	0.574242	0.692849	0.80474	0.901289	0.970133	1	0.990949	0.937175	0.857754	0.749901	0.643699	0.535437	0.44001	0.3678	0.315391	0.281812	0.266118	0.257607	0.252078	0.256742	0.253851	0.256633	0.257188	0.260829
0.100654	0.123236	0.146408	0.17879	0.208504	0.233904	0.254598	0.267192	0.263125	0.251122	0.231023	0.217577	0.204929	0.193853	0.187714	0.186091	0.184179	0.189037	0.197139	0.215588	0.236507	0.269099	0.309276	0.35093	0.395571	0.439809	0.465875	0.485326	0.489067	0.495896	0.500857	0.508578	0.529254	0.549579	0.57113	0.590872	0.60617	0.621516	0.635324	0.651768	0.685033	0.718473	0.773107	0.830021	0.881295	0.927952	0.967208	0.993075	1	0.98316
0.112302	0.107606	0.10129	0.0959077	0.090102	0.0868504	0.0832903	0.0798265	0.0770911	0.0749117	0.0690628	0.0643428	0.0574308	0.0474055	0.0389095	0.0264317	0.0150028	0.00493492	0	0.000849481	0.00686288	0.0210746	0.0451808	0.0834676	0.135416	0.209905	0.299043	0.405192	0.519716	0.644441	0.762116	0.860159	0.937646	0.980912	1	0.989997	0.960919	0.919396	0.867031	0.814623	0.766396	0.730799	0.697497	0.679265	0.667751	0.663709	0.65847	0.653049	0.647082	0.632425
0.00236035	0.016381	0.0255358	0.033535	0.0397854	0.0488994	0.059281	0.067856	0.0775942	0.0888578	0.0995507	0.107718	0.110936	0.104665	0.0940876	0.0755096	0.0564172	0.0443735	0.0320223	0.0339699	0.0469045	0.0690796	0.0932559	0.121302	0.142671	0.151578	0.162146	0.16972	0.185671	0.223829	0.280007	0.364265	0.460324	0.563127	0.657253	0.73185	0.769278	0.76967	0.739005	0.676587	0.606791	0.541297	0.484555	0.441609	0.43394	0.440714	0.463544	0.494587	0.526719	0.562872
0.0607649	0.0812533	0.093745	0.105395	0.112404	0.11334	0.11674	0.120557	0.126854	0.142069	0.163828	0.20302	0.257319	0.305043	0.348217	0.379094	0.381237	0.35816	0.31249	0.254017	0.18825	0.123497	0.0809727	0.0615196	0.0690141	0.119855	0.20323	0.316117	0.452521	0.587779	0.732368	0.84608	0.937384	0.986511	1	0.986077	0.945662	0.899592	0.842301	0.783969	0.729667	0.689449	0.646554	0.620741	0.599903	0.577154	0.568618	0.553165	0.537866	0.512525
0.32791	0.338708	0.351814	0.36563	0.379175	0.391534	0.402033	0.410022	0.414608	0.415609	0.4098	0.399119	0.391637	0.382844	0.373394	0.368521	0.361339	0.354835	0.353395	0.356019	0.370381	0.402076	0.451527	0.51995	0.604841	0.7042	0.807001	0.895264	0.961654	0.994655	1	0.985101	0.952021	0.91768	0.888996	0.872396	0.867325	0.866626	0.866747	0.866299	0.858565	0.841411	0.817433	0.791033	0.769967	0.75661	0.747669	0.744681	0.750664	0.764763
0.15479	0.167173	0.184734	0.2042	0.225026	0.240486	0.258787	0.276794	0.292077	0.312508	0.329304	0.349461	0.362856	0.366316	0.367632	0.360946	0.341625	0.318101	0.282262	0.241981	0.205749	0.188007	0.202672	0.235139	0.297917	0.382312	0.492747	0.611945	0.734944	0.844667	0.930053	0.983374	1	0.991878	0.961891	0.924476	0.886935	0.849796	0.811524	0.777429	0.765829	0.751334	0.761853	0.765283	0.791116	0.819014	0.852852	0.877387	0.8953	0.900594
0.290637	0.279632	0.269477	0.258495	0.248069	0.23761	0.228967	0.222617	0.217975	0.215147	0.215663	0.214809	0.217063	0.221968	0.227689	0.232433	0.233276	0.232224	0.229976	0.226693	0.226343	0.23826	0.259157	0.293528	0.351644	0.425757	0.513095	0.615749	0.721662	0.820779	0.906352	0.967449	1	0.999113	0.969121	0.918645	0.857148	0.791622	0.722312	0.665605	0.618795	0.582922	0.566166	0.565	0.568287	0.579955	0.591328	0.596713	0.605982	0.607109
0.532397	0.544359	0.561198	0.580224	0.598686	0.612182	0.62045	0.629109	0.627802	0.621005	0.602911	0.578534	0.547822	0.519037	0.493764	0.469938	0.460456	0.455064	0.462217	0.469444	0.478971	0.496128	0.51867	0.552914	0.587865	0.639685	0.702303	0.766105	0.824792	0.881784	0.931497	0.963605	0.990034	0.997325	1	0.989511	0.968617	0.940556	0.901489	0.853428	0.796108	0.749584	0.706048	0.675483	0.65966	0.664253	0.666766	0.672989	0.686208	0.689891
0.152675	0.140647	0.134543	0.129126	0.123518	0.121404	0.125337	0.131495	0.141613	0.15101	0.158683	0.158224	0.151045	0.144838	0.133805	0.12063	0.11329	0.101657	0.0997729	0.107044	0.13614	0.184644	0.260582	0.361722	0.493995	0.638152	0.781696	0.90217	0.979127	1	0.962541	0.875794	0.755741	0.61756	0.484035	0.358069	0.255088	0.180161	0.139692	0.127307	0.138517	0.165644	0.205295	0.248074	0.287249	0.314223	0.327874	0.32643	0.314401	0.295514
0.331822	0.334663	0.335918	0.335262	0.33404	0.332598	0.330951	0.333874	0.340144	0.347704	0.355712	0.362496	0.36513	0.364226	0.358134	0.34654	0.331981	0.316475	0.304024	0.293942	0.290483	0.293636	0.308836	0.331477	0.363744	0.405924	0.455207	0.510928	0.568325	0.623693	0.670046	0.704344	0.724797	0.730386	0.733977	0.736189	0.74626	0.76924	0.803017	0.845735	0.891593	0.934589	0.969028	0.992887	0.999793	1	0.992945	0.985134	0.976433	0.964766
0.143514	0.140807	0.136018	0.127358	0.117209	0.111055	0.10498	0.0998561	0.100932	0.102124	0.105731	0.113164	0.119825	0.126787	0.134743	0.144247	0.15593	0.164142	0.18239	0.21943	0.271892	0.339249	0.428847	0.545086	0.674513	0.799706	0.907161	0.97609	1	0.976301	0.923287	0.850926	0.780457	0.726398	0.693494	0.673087	0.665164	0.674485	0.688857	0.697115	0.694422	0.682565	0.660212	0.625674	0.589488	0.547902	0.513337	0.474524	0.445202	0.416216
0.214124	0.195608	0.180076	0.163063	0.150678	0.143975	0.142792	0.145157	0.147405	0.142925	0.134933	0.129378	0.111083	0.111697	0.122321	0.158408	0.215089	0.287527	0.373491	0.458242	0.540104	0.619475	0.682505	0.73305	0.772041	0.818747	0.874047	0.928471	0.972869	1	0.99524	0.952373	0.873635	0.784946	0.690167	0.602308	0.540997	0.493607	0.453311	0.44272	0.457618	0.494409	0.533513	0.581165	0.636339	0.680418	0.718512	0.744716	0.767079	0.763522
0.107473	0.11147	0.115287	0.119843	0.123045	0.129241	0.136754	0.144827	0.155068	0.165664	0.175379	0.182948	0.187426	0.190049	0.189004	0.182698	0.175244	0.165697	0.161197	0.162708	0.176202	0.204023	0.250437	0.319091	0.408104	0.514687	0.631687	0.746553	0.849111	0.927861	0.977609	1	0.99899	0.978763	0.944525	0.898149	0.84716	0.78937	0.73264	0.674445	0.620738	0.572591	0.531746	0.496927	0.471835	0.455963	0.447656	0.447082	0.448107	0.450994
0.267861	0.279146	0.28504	0.299469	0.310491	0.323642	0.340604	0.3534	0.362747	0.368004	0.367962	0.363186	0.351099	0.33713	0.319405	0.298479	0.274232	0.252578	0.230458	0.217659	0.21112	0.21305	0.227755	0.250857	0.300195	0.36539	0.441398	0.535972	0.644489	0.757776	0.862493	0.944667	0.995741	1	0.972365	0.913907	0.836113	0.75226	0.675984	0.6078	0.556379	0.518285	0.499235	0.50316	0.517181	0.537789	0.566487	0.595084	0.61248	0.625054
0.0991372	0.0986889	0.0957796	0.094295	0.0907256	0.0860322	0.0796749	0.0730483	0.0651873	0.0543043	0.0435907	0.0302394	0.0224645	0.0156858	0.0103803	0.00806404	0.00529721	0.00295935	0	0.00268298	0.00280537	0.00842631	0.0291779	0.0659006	0.117616	0.195912	0.294336	0.409242	0.525244	0.629845	0.717126	0.769303	0.777443	0.748926	0.698891	0.633181	0.569192	0.517632	0.486835	0.469078	0.472958	0.489901	0.505926	0.522128	0.540258	0.557306	0.573963	0.592569	0.624195	0.657442
0.384338	0.35689	0.33134	0.307144	0.287968	0.276983	0.27432	0.280331	0.293577	0.304323	0.31848	0.328153	0.328666	0.329538	0.325217	0.317488	0.307126	0.299956	0.28999	0.301803	0.326296	0.373305	0.441319	0.534694	0.6491	0.772231	0.886502	0.967598	1	0.980845	0.907897	0.80116	0.672169	0.541384	0.416291	0.313905	0.224875	0.168808	0.139774	0.136347	0.149268	0.180771	0.21531	0.254334	0.287449	0.313139	0.332522	0.340345	0.343033	0.345258
0.46013	0.473134	0.485044	0.495899	0.498857	0.498714	0.494109	0.488633	0.482786	0.482517	0.497047	0.524437	0.559173	0.600193	0.6372	0.666285	0.67523	0.667732	0.646382	0.614143	0.574337	0.539089	0.511308	0.490093	0.489406	0.516979	0.56605	0.637223	0.727198	0.819142	0.902882	0.964621	0.997529	1	0.966345	0.899774	0.811348	0.715956	0.616575	0.524302	0.45417	0.393389	0.348629	0.316188	0.297228	0.28509	0.279992	0.282905	0.293216	0.298471
0.242491	0.247032	0.254341	0.268763	0.279772	0.294202	0.306131	0.315365	0.323131	0.323506	0.325884	0.322161	0.317405	0.308365	0.299357	0.29486	0.285726	0.281284	0.27548	0.271032	0.268582	0.271306	0.277519	0.297147	0.324153	0.359255	0.408094	0.469626	0.537695	0.602689	0.661494	0.71194	0.755073	0.790887	0.824696	0.860029	0.893367	0.916451	0.929347	0.921283	0.889555	0.844393	0.782516	0.71183	0.644094	0.585092	0.54743	0.536373	0.547433	0.578125
0.138499	0.13559	0.132692	0.128392	0.123515	0.119344	0.118803	0.121496	0.126026	0.13313	0.138755	0.140098	0.143605	0.144013	0.142108	0.139226	0.137162	0.135278	0.133459	0.13349	0.138374	0.153168	0.181967	0.223231	0.28266	0.368097	0.469102	0.588065	0.711363	0.818646	0.909547	0.969145	0.99812	1	0.981264	0.950753	0.914384	0.878609	0.845149	0.816224	0.794287	0.773145	0.750359	0.732798	0.714756	0.697341	0.688944	0.682062	0.680688	0.683976
0.219801	0.216477	0.215241	0.213941	0.212526	0.212515	0.213978	0.218049	0.221489	0.224938	0.2309	0.232624	0.232955	0.236303	0.23894	0.242	0.240348	0.235392	0.23069	0.225571	0.229873	0.24528	0.2718	0.317892	0.37961	0.46523	0.562603	0.669385	0.774674	0.863927	0.931975	0.975908	0.993398	1	0.994543	0.984399	0.97664	0.968334	0.963637	0.962956	0.957982	0.959098	0.957684	0.956321	0.954155	0.950434	0.945769	0.938859	0.933208	0.928209
0.285322	0.271624	0.264686	0.265596	0.267673	0.276496	0.294214	0.316176	0.342652	0.369645	0.392239	0.406803	0.406377	0.398836	0.387117	0.373802	0.359063	0.351941	0.349261	0.350268	0.370715	0.39509	0.427214	0.470365	0.520898	0.588363	0.659702	0.74111	0.822131	0.894901	0.951747	0.986376	1	0.993454	0.965539	0.934614	0.904383	0.868841	0.852414	0.851817	0.867593	0.891179	0.907527	0.922402	0.918108	0.896853	0.857638	0.813212	0.769959	0.730252
0.158181	0.162716	0.168467	0.180537	0.189494	0.198452	0.206105	0.210843	0.210928	0.2049	0.191592	0.175054	0.152724	0.130208	0.112873	0.101425	0.10211	0.11781	0.1496	0.198065	0.261268	0.347237	0.452785	0.564543	0.686017	0.801614	0.901014	0.969383	1	0.994442	0.950502	0.879321	0.801824	0.723596	0.651302	0.594282	0.549693	0.520742	0.502275	0.493997	0.499992	0.512061	0.5342	0.559977	0.59054	0.624868	0.658335	0.691728	0.720363	0.732891
0.100502	0.109712	0.110711	0.105555	0.0941559	0.0773008	0.0598352	0.0398027	0.0242348	0.0113278	0.00272992	0	0.00235467	0.0145391	0.0351105	0.0670811	0.107032	0.152031	0.208455	0.290865	0.386085	0.486491	0.588168	0.684612	0.773852	0.841335	0.879735	0.882184	0.847187	0.781737	0.702668	0.626409	0.580604	0.576163	0.625191	0.703965	0.78389	0.870648	0.941776	0.986229	1	0.980964	0.93582	0.887856	0.840485	0.798477	0.777831	0.776179	0.798007	0.82373
0.109533	0.153461	0.190689	0.229685	0.277673	0.324763	0.370168	0.430885	0.500948	0.579846	0.665325	0.757087	0.842758	0.923001	0.981593	1	0.99367	0.946519	0.885636	0.826416	0.771148	0.73858	0.716349	0.73837	0.764272	0.816471	0.885604	0.947724	0.978973	0.970443	0.908819	0.80711	0.679587	0.549915	0.43938	0.362657	0.318214	0.310289	0.312548	0.334543	0.32853	0.330074	0.313483	0.289038	0.264534	0.248795	0.245061	0.247479	0.255412	0.281932
0.0320214	0.0467248	0.060199	0.0713793	0.0796439	0.0840122	0.0831951	0.0785899	0.0701776	0.0585763	0.0462131	0.0327524	0.0197085	0.0100369	0.00263216	0	0.00228221	0.00548764	0.0109204	0.0256047	0.0577608	0.0984705	0.159897	0.238278	0.338385	0.451775	0.576706	0.696573	0.801725	0.879155	0.921156	0.927977	0.904354	0.865625	0.824464	0.795276	0.77814	0.779695	0.809039	0.848748	0.896285	0.938382	0.975735	0.995733	1	0.992588	0.972244	0.945677	0.918867	0.893996
0.943617	0.932796	0.924469	0.906237	0.884792	0.857871	0.831998	0.806707	0.790551	0.77765	0.768125	0.762839	0.753735	0.744265	0.726226	0.705588	0.675367	0.639403	0.619726	0.606617	0.613572	0.650378	0.703739	0.773942	0.857867	0.933221	0.985549	1	0.971776	0.9008	0.79943	0.684371	0.569927	0.466583	0.380316	0.312705	0.2648	0.234139	0.208331	0.201454	0.192948	0.183732	0.173925	0.173692	0.172194	0.171723	0.180793	0.192039	0.210131	0.234941
0.243224	0.256101	0.270101	0.276137	0.284766	0.291551	0.294137	0.292958	0.29255	0.288134	0.2831	0.277766	0.271547	0.270568	0.269627	0.270137	0.269278	0.263614	0.261296	0.270088	0.29184	0.329031	0.386302	0.472427	0.57941	0.692494	0.807223	0.905984	0.971377	1	0.987359	0.941601	0.876668	0.805835	0.738456	0.682112	0.640442	0.619522	0.613517	0.630176	0.64846	0.67824	0.722136	0.765012	0.802	0.835713	0.85592	0.867383	0.868852	0.858599
0	0.00883613	0.0217291	0.0344938	0.0497762	0.0653986	0.0804393	0.0922442	0.105091	0.116471	0.125356	0.132953	0.138803	0.141768	0.140366	0.133337	0.122982	0.108543	0.094346	0.0828996	0.0816208	0.0903694	0.119246	0.161914	0.221936	0.307312	0.403582	0.513477	0.62325	0.725967	0.821008	0.893488	0.940677	0.95455	0.940485	0.902949	0.847943	0.783674	0.722132	0.666242	0.626158	0.599504	0.58075	0.58511	0.605075	0.639259	0.666683	0.691623	0.711846	0.728137
0.0600693	0.0597327	0.0592207	0.0562682	0.0529632	0.0473265	0.0396702	0.0322537	0.0265442	0.0233436	0.0233202	0.0246732	0.0278164	0.0299503	0.0308788	0.0290181	0.0267388	0.0217386	0.0177971	0.02323	0.0469545	0.0925654	0.168124	0.274284	0.409903	0.564337	0.722167	0.859288	0.955884	1	0.987699	0.922407	0.824161	0.706409	0.590426	0.484483	0.394336	0.322659	0.273789	0.241997	0.222701	0.208757	0.19696	0.185754	0.171649	0.158956	0.140274	0.124132	0.112133	0.103203
0.114063	0.116281	0.118568	0.123747	0.132626	0.143219	0.153419	0.163527	0.170905	0.175143	0.174187	0.173544	0.169605	0.165078	0.163412	0.165197	0.167624	0.173017	0.18766	0.219524	0.262011	0.322238	0.406331	0.509823	0.628347	0.750346	0.858244	0.940784	0.987294	1	0.979349	0.939797	0.895358	0.857542	0.82813	0.80783	0.799739	0.803607	0.81433	0.822769	0.831971	0.834589	0.83346	0.826521	0.813036	0.795303	0.778218	0.764088	0.749115	0.743369
0.76734	0.730992	0.695673	0.662346	0.623057	0.590182	0.568381	0.563139	0.567575	0.578446	0.603184	0.602277	0.614503	0.624996	0.646618	0.677075	0.723561	0.773116	0.824072	0.858001	0.867907	0.844343	0.772863	0.669581	0.543022	0.425685	0.340799	0.295784	0.33029	0.417181	0.562122	0.71538	0.86664	0.967423	1	0.970029	0.873759	0.747903	0.614241	0.496854	0.399601	0.34737	0.318247	0.320039	0.334348	0.351434	0.369548	0.373613	0.375878	0.36223
0.33044	0.331315	0.330012	0.319664	0.305914	0.291271	0.276925	0.263585	0.252822	0.252074	0.254082	0.27721	0.298123	0.322201	0.35166	0.382544	0.419308	0.454851	0.498218	0.548924	0.607946	0.668516	0.731444	0.806232	0.877994	0.94407	0.982274	1	0.979086	0.949868	0.897209	0.829507	0.755942	0.689151	0.628672	0.590526	0.567113	0.564737	0.576484	0.605881	0.626553	0.653323	0.672437	0.68407	0.678638	0.668983	0.653623	0.639403	0.628691	0.623516
0.070592	0.0741654	0.0768127	0.0771426	0.0778244	0.076485	0.0723259	0.0680468	0.0609606	0.0518779	0.0457416	0.040923	0.0395206	0.0432268	0.0508187	0.0641137	0.0803594	0.0969032	0.110341	0.119551	0.126186	0.137994	0.147212	0.162615	0.184102	0.21877	0.260382	0.302453	0.346046	0.379438	0.400609	0.408769	0.407299	0.410753	0.419471	0.431483	0.468714	0.509926	0.555977	0.614858	0.671996	0.730483	0.776593	0.817996	0.846695	0.867591	0.883963	0.890951	0.90044	0.909901
0.169224	0.143938	0.116675	0.0888208	0.0620438	0.0380007	0.017979	0.0108916	0.0151448	0.0257457	0.0427266	0.0752221	0.112388	0.149196	0.179123	0.19598	0.204191	0.194268	0.174942	0.185566	0.226884	0.283791	0.376911	0.501739	0.639735	0.774279	0.881608	0.931489	0.912228	0.826896	0.717226	0.60483	0.510047	0.454362	0.461684	0.525843	0.608736	0.702474	0.795782	0.848869	0.863296	0.830314	0.781441	0.731483	0.695553	0.698042	0.720503	0.755602	0.807365	0.873422
0.168693	0.150726	0.132128	0.110223	0.0959083	0.0868382	0.0778627	0.0721174	0.067483	0.0606858	0.0534497	0.0442509	0.0305355	0.0169199	0.00478183	0	0.00684515	0.0152589	0.0375276	0.0734119	0.11984	0.163531	0.218525	0.290045	0.375182	0.472393	0.569982	0.657209	0.721455	0.763493	0.777146	0.767984	0.732474	0.67264	0.599332	0.514128	0.420831	0.339904	0.287423	0.247404	0.231252	0.238903	0.257057	0.291044	0.330478	0.371065	0.395089	0.409072	0.40328	0.39231
0	0.0126605	0.0284269	0.044942	0.0613065	0.0748952	0.0842086	0.0892964	0.0850746	0.0761436	0.0651129	0.0529187	0.0439673	0.0367099	0.0313522	0.0281988	0.0267414	0.0221075	0.020398	0.0189763	0.0223554	0.031703	0.0434049	0.0588217	0.076173	0.0978655	0.11886	0.138453	0.155994	0.171555	0.191221	0.211066	0.230718	0.249591	0.268282	0.285722	0.302334	0.31626	0.328641	0.341644	0.35108	0.354488	0.354603	0.349708	0.342213	0.33469	0.325482	0.319534	0.315178	0.312241
0.00307722	0.00806423	0.0117827	0.0136294	0.0149154	0.0130065	0.00904318	0.00516726	0	0.00046075	0.00237264	0.00607297	0.0162112	0.029205	0.0453027	0.0617527	0.0788541	0.0896912	0.0985016	0.104693	0.109042	0.111221	0.124245	0.137842	0.158025	0.187807	0.223095	0.265515	0.305779	0.343102	0.373784	0.398429	0.412657	0.415808	0.414315	0.413798	0.40984	0.416325	0.43048	0.446114	0.47578	0.510761	0.547574	0.583966	0.618208	0.652484	0.679282	0.710245	0.736421	0.765808
0.653169	0.620054	0.584387	0.553018	0.527424	0.503808	0.488186	0.475779	0.475622	0.475779	0.485055	0.503909	0.519137	0.533772	0.542428	0.542181	0.552577	0.567855	0.587967	0.624085	0.663437	0.712395	0.764252	0.815795	0.8595	0.893551	0.912585	0.911144	0.887122	0.845421	0.790118	0.731828	0.680054	0.642027	0.62331	0.625438	0.648638	0.692857	0.740721	0.789558	0.836179	0.878603	0.900645	0.916874	0.918679	0.913231	0.897048	0.878149	0.859477	0.83949
0.357461	0.335933	0.306855	0.270462	0.228106	0.182318	0.136489	0.0941804	0.0582675	0.030503	0.00558401	0	0	0.00558401	0.0206695	0.040129	0.0673023	0.0984132	0.126836	0.161849	0.19453	0.223541	0.256401	0.286615	0.314592	0.341336	0.356367	0.358601	0.348972	0.331495	0.313239	0.291642	0.273971	0.259871	0.256987	0.267639	0.27458	0.294615	0.320093	0.344402	0.381635	0.423933	0.465247	0.511155	0.546188	0.573205	0.586384	0.601828	0.611855	0.617838
0.412555	0.378546	0.34392	0.31199	0.284752	0.264462	0.247497	0.242133	0.240761	0.245497	0.255233	0.276847	0.303994	0.326829	0.350569	0.373265	0.392413	0.40368	0.415311	0.423436	0.430204	0.436309	0.442478	0.455745	0.471793	0.51122	0.558611	0.60883	0.666751	0.718012	0.753364	0.767188	0.764959	0.752475	0.73051	0.706304	0.674106	0.646288	0.617861	0.595375	0.576111	0.56534	0.561035	0.572871	0.59464	0.617964	0.654964	0.70165	0.759198	0.819188
0.0221142	0.0221764	0.0240574	0.0244712	0.0258402	0.0278937	0.0299903	0.0324746	0.0348789	0.0367284	0.0381801	0.0395333	0.039234	0.0398549	0.0412483	0.0445906	0.0503609	0.0570388	0.0700299	0.091808	0.132596	0.186348	0.260637	0.361619	0.486525	0.623178	0.758334	0.875607	0.958181	1	0.995575	0.955949	0.893386	0.819848	0.749601	0.688121	0.641583	0.609422	0.595686	0.59119	0.587426	0.582322	0.577653	0.565923	0.545491	0.521135	0.48916	0.456312	0.419757	0.387866
0.646301	0.627951	0.602684	0.576589	0.544307	0.507545	0.472289	0.433529	0.394728	0.353892	0.318581	0.282862	0.259138	0.237083	0.2144	0.196595	0.178609	0.165125	0.160929	0.170672	0.189245	0.223177	0.259502	0.288503	0.308713	0.314599	0.305784	0.286923	0.264773	0.258162	0.260857	0.287263	0.335203	0.401215	0.47551	0.548812	0.612906	0.650238	0.667005	0.663808	0.644106	0.624575	0.612963	0.608219	0.620602	0.645233	0.674311	0.715872	0.751528	0.778447
0.0553372	0.0575322	0.0588983	0.0561991	0.0553272	0.062519	0.0688639	0.0807961	0.094491	0.113411	0.126862	0.132384	0.132123	0.130625	0.116082	0.0977298	0.0760164	0.0545641	0.0437342	0.0380505	0.0410283	0.0590719	0.0827501	0.122823	0.183805	0.252327	0.33112	0.418629	0.512303	0.594961	0.663819	0.721619	0.76764	0.798347	0.818607	0.815801	0.811345	0.808689	0.799279	0.803031	0.815388	0.821788	0.839142	0.856652	0.87455	0.881283	0.894378	0.90048	0.898674	0.890913
0.282554	0.266848	0.251232	0.236496	0.220559	0.204925	0.188927	0.176792	0.16382	0.149032	0.144996	0.150251	0.166585	0.193437	0.231828	0.274084	0.320886	0.366384	0.40143	0.418112	0.429424	0.432402	0.433061	0.439304	0.447256	0.457873	0.465808	0.456582	0.443784	0.419562	0.398428	0.380208	0.365859	0.365743	0.365991	0.369278	0.377181	0.379287	0.384891	0.387062	0.382448	0.379592	0.376178	0.373926	0.372709	0.375176	0.384247	0.395113	0.416986	0.447962
0.00209216	0.0188424	0.03793	0.0565453	0.0780986	0.110242	0.14372	0.179688	0.214991	0.252328	0.289251	0.322317	0.347265	0.357887	0.358065	0.340299	0.312851	0.278994	0.250556	0.228567	0.208298	0.192476	0.179636	0.176943	0.186591	0.209827	0.247823	0.29011	0.344523	0.406744	0.474936	0.538043	0.59559	0.636831	0.656786	0.653933	0.631825	0.607889	0.583786	0.565958	0.562841	0.5614	0.569433	0.585478	0.609818	0.631776	0.656453	0.684369	0.715503	0.744508
0.44175	0.422585	0.400109	0.384564	0.370822	0.361342	0.354972	0.354074	0.349208	0.348435	0.35493	0.377116	0.404189	0.434479	0.474389	0.505891	0.531979	0.546717	0.555528	0.570516	0.597098	0.641937	0.703826	0.784739	0.870006	0.950449	0.996257	1	0.946142	0.849695	0.715671	0.561877	0.412322	0.286504	0.184294	0.107861	0.0623816	0.0363411	0.0328957	0.0427935	0.056555	0.0741103	0.0897353	0.10641	0.123924	0.142396	0.166092	0.191505	0.229221	0.268304
0.113299	0.122743	0.135832	0.148998	0.163466	0.177061	0.192643	0.204085	0.210824	0.21336	0.216088	0.212492	0.205235	0.199289	0.19336	0.189268	0.18919	0.194612	0.195519	0.193968	0.190869	0.185979	0.180598	0.177928	0.184808	0.209297	0.248964	0.311305	0.397228	0.499744	0.612296	0.720254	0.819408	0.899695	0.952018	0.98856	1	0.997512	0.981393	0.960916	0.937624	0.913969	0.888584	0.86626	0.845783	0.832751	0.81888	0.80766	0.802438	0.800941
0.0350311	0.0445292	0.0533701	0.0604137	0.0682924	0.0754107	0.0843345	0.0944803	0.10093	0.102068	0.0962905	0.0840098	0.0687568	0.0559918	0.0425669	0.0323206	0.020749	0.0158029	0.0168052	0.0209928	0.0375428	0.0624688	0.103284	0.157063	0.232861	0.323508	0.424537	0.526506	0.617711	0.693842	0.743903	0.765503	0.757052	0.71918	0.661928	0.592204	0.520768	0.44949	0.397596	0.352888	0.331751	0.323904	0.345003	0.3825	0.438754	0.507241	0.564014	0.613456	0.643532	0.65379
0.175259	0.193605	0.210926	0.229504	0.247114	0.262876	0.276237	0.288835	0.297379	0.307926	0.316385	0.323949	0.33196	0.339932	0.34159	0.345817	0.353706	0.365536	0.388611	0.427532	0.482042	0.559441	0.654633	0.759603	0.860184	0.944229	0.992964	1	0.959033	0.874035	0.75643	0.628826	0.495745	0.377095	0.289099	0.232571	0.206581	0.205746	0.218179	0.237196	0.257702	0.27318	0.279231	0.278901	0.276581	0.278155	0.288839	0.307983	0.332941	0.364662
0	0.000892046	0.00388777	0.00642905	0.00997665	0.0123632	0.0150221	0.0183555	0.0224652	0.0257535	0.0305919	0.0342326	0.0379161	0.0403383	0.0400955	0.0409483	0.0408842	0.0419527	0.0503812	0.069073	0.102842	0.15752	0.229271	0.325966	0.444773	0.574693	0.708188	0.828537	0.924461	0.980881	1	0.97967	0.929674	0.8601	0.790176	0.718528	0.656289	0.607457	0.571456	0.55387	0.542272	0.537943	0.539602	0.539648	0.536376	0.53127	0.523523	0.508473	0.490163	0.467713
0.0677257	0.0697722	0.0724219	0.0772876	0.0820588	0.0849761	0.088671	0.0926979	0.0962035	0.096362	0.0964104	0.0928567	0.0853909	0.0753718	0.0655554	0.0548383	0.0467944	0.0414418	0.0429627	0.0571188	0.0833624	0.127821	0.192699	0.276438	0.381178	0.504558	0.638568	0.765616	0.873136	0.952752	0.993671	1	0.975674	0.931868	0.879286	0.826491	0.778558	0.746128	0.73101	0.728394	0.738247	0.751133	0.762217	0.767851	0.764708	0.752864	0.729393	0.699471	0.661901	0.623195
0.0950882	0.094953	0.0905988	0.0881006	0.0868741	0.0863126	0.0859321	0.091034	0.0969094	0.106429	0.114279	0.121458	0.12867	0.130006	0.130088	0.124355	0.124532	0.11984	0.118709	0.121983	0.130361	0.152674	0.183971	0.237265	0.30801	0.403863	0.523011	0.649935	0.781457	0.89249	0.969968	1	0.990548	0.949468	0.893496	0.833737	0.775693	0.725849	0.686278	0.662554	0.633766	0.610004	0.586284	0.559043	0.53225	0.50072	0.475575	0.468776	0.472605	0.486911
0.513893	0.505399	0.49341	0.473483	0.448356	0.418479	0.388761	0.363507	0.342427	0.330288	0.331424	0.334991	0.346182	0.364446	0.384492	0.403902	0.418517	0.424881	0.430202	0.429694	0.429898	0.435822	0.450353	0.486749	0.541593	0.615338	0.698169	0.781083	0.856429	0.909494	0.930467	0.928065	0.906376	0.87877	0.854389	0.834167	0.816255	0.813644	0.81417	0.822786	0.832732	0.85368	0.878252	0.905948	0.935148	0.961355	0.979508	0.993534	1	0.998149
0.137545	0.11768	0.0998195	0.0878362	0.080347	0.0822701	0.0937804	0.111077	0.133729	0.158459	0.180859	0.196429	0.199477	0.195619	0.179591	0.158758	0.134861	0.11169	0.0990814	0.0982546	0.107204	0.126395	0.15609	0.20153	0.252911	0.306863	0.367201	0.430982	0.489305	0.543669	0.596205	0.652528	0.704137	0.75831	0.80093	0.828859	0.84154	0.836314	0.824014	0.801939	0.773807	0.749178	0.732734	0.715391	0.707031	0.707485	0.704839	0.692494	0.675396	0.646155
0.100022	0.0909687	0.0806476	0.0739365	0.0691292	0.0657201	0.0655584	0.068637	0.072642	0.0792674	0.0863466	0.0853154	0.0859262	0.0820019	0.0754693	0.0698946	0.0657843	0.0655132	0.0631086	0.0646456	0.0680863	0.0836143	0.111177	0.156462	0.222017	0.316118	0.430366	0.564679	0.703839	0.828271	0.925969	0.985345	1	0.974485	0.92563	0.861494	0.787088	0.718978	0.666843	0.634864	0.622867	0.63069	0.653634	0.686028	0.718967	0.754075	0.786154	0.812498	0.828779	0.83726
0.536863	0.518855	0.503361	0.48544	0.463714	0.442313	0.422425	0.403267	0.394234	0.395894	0.410181	0.431598	0.466888	0.510616	0.551741	0.592225	0.635184	0.665902	0.689918	0.694731	0.686711	0.682009	0.670364	0.667701	0.680602	0.698106	0.734825	0.78214	0.841294	0.895075	0.942162	0.977085	0.988458	0.98382	0.968881	0.952225	0.946345	0.942095	0.941323	0.957417	0.976669	0.989396	1	0.997471	0.989468	0.976187	0.962579	0.95357	0.943492	0.934434
0.0541335	0.0619252	0.0673031	0.071738	0.0734703	0.0728806	0.0710636	0.0739895	0.0764962	0.0837108	0.0944838	0.108018	0.120094	0.12776	0.128857	0.119229	0.1056	0.0863228	0.0675158	0.050245	0.038965	0.0354605	0.0454497	0.0642839	0.0952976	0.146708	0.212728	0.302931	0.406751	0.529837	0.656443	0.778446	0.884949	0.957194	1	0.997562	0.969667	0.913666	0.845825	0.778407	0.732196	0.702051	0.691014	0.696581	0.712108	0.744969	0.766075	0.787025	0.799693	0.805528
0.157526	0.172557	0.189378	0.211661	0.225815	0.238697	0.240318	0.229328	0.211911	0.185736	0.161021	0.150151	0.144051	0.151878	0.171915	0.194922	0.219582	0.244984	0.25895	0.265541	0.270017	0.273184	0.265321	0.254374	0.245207	0.227264	0.218134	0.221835	0.237943	0.27902	0.344491	0.433568	0.543894	0.6548	0.76017	0.838657	0.892062	0.905128	0.904012	0.89463	0.876696	0.86138	0.854563	0.846003	0.829432	0.82418	0.808729	0.781331	0.755596	0.729151
0.00694123	0.0120319	0.015772	0.0209368	0.0246477	0.0304294	0.0336384	0.0370145	0.0383948	0.0389271	0.0369361	0.0356919	0.0309528	0.026811	0.0209626	0.0164688	0.0103603	0.00818587	0.0127636	0.0367626	0.0836957	0.144791	0.223576	0.330505	0.457411	0.597316	0.727648	0.844994	0.926601	0.977231	1	0.997199	0.985619	0.969981	0.952426	0.921612	0.885579	0.848307	0.823511	0.799563	0.773633	0.751954	0.731875	0.713291	0.696772	0.681404	0.664372	0.646522	0.634853	0.617047
0.0708882	0.0680017	0.0658134	0.0623561	0.0569712	0.0520536	0.0457002	0.0402013	0.0359074	0.0312826	0.0291485	0.0259078	0.0232857	0.0225035	0.0203673	0.0181416	0.0194695	0.0192375	0.0287712	0.048044	0.0845724	0.140968	0.220804	0.324806	0.447948	0.582858	0.719473	0.838802	0.933694	0.985044	1	0.9793	0.932633	0.867114	0.797691	0.724197	0.655449	0.593183	0.541119	0.49788	0.461378	0.427696	0.394108	0.361991	0.330011	0.298282	0.269876	0.239908	0.215488	0.195236
0.482336	0.461644	0.445926	0.44274	0.446809	0.46151	0.476514	0.490593	0.495959	0.488851	0.474866	0.459181	0.437294	0.418111	0.407371	0.396224	0.392117	0.388036	0.39122	0.391676	0.379654	0.370387	0.36169	0.354682	0.354554	0.379611	0.427993	0.501209	0.600846	0.710561	0.817797	0.901563	0.9676	0.997004	1	0.98997	0.955124	0.918097	0.878064	0.849429	0.841678	0.845621	0.850203	0.86208	0.866789	0.853463	0.828023	0.801326	0.764046	0.724727
0.174644	0.171908	0.170913	0.162635	0.15369	0.14373	0.134198	0.128881	0.123326	0.125771	0.125286	0.133136	0.140399	0.152779	0.165361	0.17822	0.190344	0.205094	0.222761	0.236672	0.258534	0.283101	0.30547	0.333559	0.364205	0.399463	0.435098	0.475084	0.510893	0.541339	0.562592	0.580375	0.593506	0.605393	0.616924	0.635666	0.660923	0.6936	0.741714	0.792849	0.83599	0.864691	0.872643	0.858903	0.817669	0.766463	0.720289	0.677775	0.640251	0.620549
0.496675	0.489356	0.477954	0.472179	0.464247	0.455754	0.451601	0.4514	0.454429	0.463557	0.4783	0.503259	0.530972	0.556302	0.578924	0.59501	0.60366	0.599557	0.600152	0.612989	0.634108	0.671342	0.728618	0.796141	0.869011	0.93834	0.985222	1	0.981499	0.940744	0.875524	0.801865	0.731032	0.657297	0.59627	0.537037	0.479721	0.430575	0.395974	0.363251	0.33907	0.324552	0.317776	0.32117	0.330099	0.336922	0.340754	0.338281	0.325365	0.302078
0.254852	0.245793	0.240036	0.24024	0.24375	0.255051	0.271423	0.28961	0.302499	0.303054	0.290258	0.266415	0.233047	0.194214	0.159227	0.131565	0.116141	0.114946	0.122664	0.140834	0.168232	0.198823	0.230057	0.259705	0.290085	0.31542	0.340496	0.360832	0.379024	0.401117	0.422727	0.441334	0.454802	0.465558	0.470275	0.470512	0.469085	0.464169	0.464248	0.468181	0.47868	0.495127	0.52145	0.552253	0.583416	0.610384	0.630133	0.641894	0.654019	0.668852
0.0390813	0.0445122	0.0497184	0.0538493	0.0565701	0.0584347	0.0588107	0.0584859	0.0575535	0.0572894	0.0578848	0.059519	0.0624276	0.0654014	0.0664433	0.066064	0.0654981	0.0628004	0.0611165	0.0645797	0.0753641	0.0954975	0.133993	0.190798	0.268767	0.365231	0.478672	0.603013	0.72842	0.840891	0.928376	0.982133	1	0.984053	0.948122	0.901538	0.848869	0.80156	0.765591	0.738128	0.722732	0.716131	0.713498	0.706635	0.695919	0.681407	0.667091	0.657299	0.650581	0.644032
0	0.00585954	0.0110306	0.0149392	0.0190479	0.0222897	0.0252259	0.02696	0.0290441	0.0320888	0.0352231	0.0375168	0.036685	0.035722	0.0330407	0.0283853	0.0237762	0.0201857	0.0209372	0.0238781	0.0273577	0.0318722	0.0400432	0.0463018	0.054511	0.0715257	0.106619	0.148183	0.202935	0.271261	0.340214	0.408192	0.473386	0.523503	0.559585	0.573624	0.574022	0.558647	0.531829	0.504096	0.481598	0.466352	0.450095	0.432515	0.420922	0.410994	0.401683	0.40132	0.407597	0.422217
0.0741595	0.0677446	0.0630721	0.0592617	0.0551404	0.053047	0.0514897	0.0497034	0.0481101	0.0459146	0.0443158	0.0417229	0.0380103	0.0322028	0.0253102	0.016854	0.00869473	0.003364	0	0.000579509	0.00728492	0.0270917	0.0541075	0.0970903	0.156494	0.230126	0.31441	0.409451	0.502669	0.592139	0.666887	0.725369	0.764449	0.788299	0.796792	0.801155	0.799166	0.795073	0.790861	0.793578	0.799063	0.812114	0.83023	0.855405	0.881055	0.910809	0.937814	0.965041	0.98553	1
0.00119085	0.00346761	0.0051841	0.00769831	0.0105608	0.014347	0.0178947	0.0212019	0.0252403	0.0299593	0.033735	0.0384955	0.0460524	0.0528277	0.0606184	0.0664805	0.069897	0.0708654	0.0745953	0.0949117	0.130525	0.187327	0.269328	0.381983	0.518944	0.666978	0.806213	0.917175	0.983338	1	0.974654	0.915768	0.847841	0.784338	0.73519	0.704103	0.685408	0.690422	0.705403	0.722835	0.736105	0.740436	0.733673	0.718394	0.6955	0.667918	0.636161	0.604263	0.575605	0.545864
0.0487252	0.0581674	0.0701011	0.0794606	0.0876617	0.0967551	0.102668	0.106051	0.106062	0.102603	0.0944777	0.082218	0.0681301	0.0525852	0.0394703	0.0280349	0.0218706	0.0181896	0.0213639	0.025942	0.0392039	0.0514846	0.0656257	0.0959235	0.132635	0.192213	0.276715	0.375202	0.497568	0.631771	0.768123	0.885556	0.967886	1	0.976088	0.908782	0.810055	0.69616	0.592647	0.504109	0.432083	0.386977	0.356345	0.353578	0.369411	0.401896	0.434745	0.475343	0.523578	0.576395
0.280652	0.277597	0.264483	0.255984	0.244352	0.231998	0.223349	0.21962	0.221617	0.230813	0.238334	0.251822	0.270566	0.294652	0.322862	0.345603	0.365602	0.37654	0.36949	0.360494	0.335845	0.310796	0.286724	0.266408	0.256457	0.266485	0.280294	0.322589	0.37796	0.450806	0.537963	0.636646	0.739669	0.825675	0.895624	0.941371	0.955909	0.942232	0.910523	0.857569	0.802159	0.748025	0.708621	0.710703	0.734621	0.792823	0.867986	0.940054	0.98337	1
0.325438	0.33118	0.329168	0.326323	0.326565	0.323306	0.317918	0.30879	0.294068	0.27146	0.243813	0.211057	0.174637	0.140004	0.112381	0.0885116	0.0744125	0.0631689	0.0579476	0.0665815	0.0813543	0.108264	0.156458	0.231843	0.328909	0.441739	0.568519	0.697244	0.804843	0.88861	0.931338	0.938751	0.912782	0.871292	0.834181	0.797027	0.769162	0.758482	0.763682	0.774916	0.782111	0.793557	0.807247	0.812324	0.80881	0.827328	0.844477	0.871918	0.898059	0.93025
0.166298	0.176547	0.192692	0.209059	0.230443	0.256503	0.287747	0.320937	0.354257	0.392077	0.427714	0.458514	0.486337	0.503502	0.50779	0.504589	0.484229	0.465016	0.450236	0.437544	0.433968	0.455185	0.498026	0.560861	0.640525	0.732561	0.822593	0.906253	0.967865	1	0.995886	0.954591	0.881273	0.789764	0.690698	0.589888	0.510501	0.453663	0.410902	0.392428	0.391442	0.40287	0.416664	0.427386	0.431228	0.4325	0.42178	0.408145	0.394142	0.385683
0.0376574	0.0317563	0.0250486	0.0191153	0.0138701	0.00993884	0.00779628	0.00672863	0.00546771	0.00607457	0.00465276	0.00464994	0.00428192	0.00548981	0.0082093	0.0116281	0.0141399	0.0154462	0.0181672	0.0315922	0.0605286	0.106247	0.170444	0.258441	0.366313	0.486723	0.605338	0.706705	0.776674	0.80767	0.806755	0.787698	0.761592	0.742192	0.742268	0.755434	0.778826	0.811419	0.848498	0.881809	0.90269	0.915605	0.917586	0.912954	0.907979	0.900661	0.897689	0.893975	0.894483	0.898046
0.00793226	0.00509362	0.00323112	0.00232835	0.00238477	0.00362394	0.00581665	0.00919229	0.0129878	0.0143205	0.0150279	0.0138811	0.0101598	0.00592831	0.00198696	0	0.000446417	0.00379711	0.0128114	0.0346265	0.0727824	0.128705	0.210507	0.313958	0.443057	0.580843	0.718785	0.841451	0.931255	0.983527	1	0.981997	0.944156	0.896793	0.844894	0.79708	0.752394	0.714706	0.687936	0.663076	0.649203	0.635657	0.630697	0.62752	0.628116	0.633573	0.64293	0.647978	0.656263	0.658931
0.172655	0.158432	0.145836	0.133473	0.125203	0.118762	0.115833	0.11672	0.11991	0.123822	0.127776	0.129088	0.12765	0.122942	0.115449	0.105135	0.0939341	0.0814275	0.0652735	0.051448	0.0496547	0.0563307	0.0856622	0.139666	0.214738	0.316783	0.439871	0.575172	0.71256	0.82959	0.921674	0.976476	1	0.991112	0.961545	0.922353	0.878959	0.83573	0.807878	0.787524	0.782668	0.789613	0.800609	0.812997	0.823841	0.832577	0.843761	0.848635	0.855293	0.855316
0.0792604	0.0741569	0.069279	0.0643828	0.0611865	0.0593607	0.059849	0.0606497	0.0618838	0.0621205	0.0632284	0.0631197	0.0637579	0.0661547	0.0703597	0.077159	0.0850135	0.0933263	0.0985745	0.10589	0.121123	0.146747	0.185993	0.245555	0.325269	0.428556	0.550237	0.677854	0.796722	0.895897	0.96363	0.996685	1	0.980045	0.943164	0.898263	0.848862	0.800062	0.756397	0.722951	0.694255	0.672203	0.65216	0.636662	0.624358	0.617036	0.611124	0.605181	0.601125	0.595455
0.0690245	0.0748676	0.0785071	0.0791065	0.0760154	0.0689873	0.0599444	0.0479513	0.0353763	0.0255677	0.0190472	0.0147412	0.0161193	0.0202884	0.0266019	0.0357043	0.0421584	0.0476677	0.0563015	0.0684474	0.0914831	0.132012	0.190952	0.275888	0.378737	0.495155	0.613448	0.715524	0.788179	0.818708	0.806743	0.756918	0.682366	0.609703	0.549442	0.508388	0.493802	0.50187	0.520846	0.549496	0.578558	0.608691	0.633323	0.662042	0.696561	0.726013	0.752932	0.782639	0.808981	0.834497
0.428397	0.412837	0.389394	0.363768	0.343222	0.319531	0.297346	0.277028	0.258094	0.243456	0.23052	0.213225	0.19683	0.18417	0.170334	0.152768	0.139301	0.123613	0.108924	0.0965609	0.0985186	0.124581	0.174934	0.244366	0.338601	0.456458	0.585552	0.710107	0.80557	0.862468	0.875324	0.859084	0.807115	0.737346	0.666461	0.597521	0.538832	0.489834	0.452638	0.441683	0.456102	0.47105	0.494357	0.522986	0.561404	0.596798	0.634534	0.661638	0.668172	0.685167
0.0687642	0.0697849	0.0710383	0.0711554	0.0711299	0.0714473	0.0715824	0.0708072	0.0705107	0.0702042	0.0724528	0.0747592	0.0774322	0.0830728	0.0895948	0.0961131	0.104512	0.113427	0.125989	0.145845	0.170934	0.204377	0.246294	0.30373	0.374073	0.453523	0.540199	0.628268	0.707935	0.774541	0.820993	0.848062	0.855785	0.848981	0.836651	0.823885	0.817769	0.822487	0.840738	0.8728	0.907282	0.944385	0.974915	0.995828	1	0.997408	0.982622	0.959284	0.937693	0.911939
0.0516857	0.064571	0.0802255	0.0960395	0.112587	0.130045	0.14578	0.160221	0.16965	0.172742	0.167707	0.155814	0.1395	0.120692	0.105819	0.0927309	0.0841954	0.0820698	0.0820579	0.0836962	0.0907158	0.101978	0.125132	0.1643	0.221096	0.307066	0.416462	0.544126	0.676019	0.800765	0.90443	0.970835	1	0.989399	0.950596	0.894829	0.834012	0.773937	0.731203	0.702062	0.694551	0.706872	0.731813	0.772628	0.817575	0.856299	0.8832	0.89735	0.892613	0.878664
0.155597	0.158145	0.15928	0.160882	0.163778	0.163715	0.162402	0.159144	0.153138	0.144428	0.130591	0.1125	0.0930145	0.0725204	0.0503464	0.0306947	0.0116381	0.00236643	0	0.00413395	0.0127545	0.0337034	0.0668556	0.105614	0.154274	0.212142	0.279743	0.359856	0.442709	0.532232	0.62393	0.710777	0.788646	0.850463	0.885561	0.901068	0.895815	0.880415	0.845333	0.809654	0.778027	0.747246	0.73305	0.716354	0.702189	0.6981	0.69444	0.698603	0.702611	0.705797
0.149351	0.163035	0.173126	0.182276	0.191467	0.198629	0.200928	0.203726	0.20514	0.210458	0.216772	0.227304	0.24646	0.269985	0.299599	0.322153	0.334482	0.337279	0.330242	0.317763	0.303896	0.297826	0.30455	0.329295	0.365431	0.416268	0.48219	0.551496	0.623833	0.685668	0.740923	0.776454	0.797577	0.799013	0.788516	0.767175	0.759207	0.753946	0.75724	0.782381	0.814983	0.852488	0.884288	0.901914	0.915346	0.909931	0.892081	0.867695	0.84178	0.81897
0.263152	0.259014	0.255989	0.255857	0.255164	0.253165	0.248299	0.238839	0.226137	0.214013	0.205676	0.201342	0.200907	0.203679	0.20991	0.219036	0.234805	0.254471	0.279652	0.304933	0.330506	0.355793	0.382287	0.411151	0.444563	0.484311	0.530034	0.584522	0.639743	0.697516	0.744806	0.783004	0.812598	0.830978	0.844658	0.8545	0.870686	0.886469	0.908028	0.931238	0.95069	0.972343	0.990611	0.997193	1	0.989088	0.95768	0.924708	0.881632	0.837187
0.172518	0.164019	0.156423	0.148968	0.145308	0.145461	0.148138	0.152566	0.153041	0.14844	0.138648	0.120345	0.100175	0.0821179	0.0667658	0.0562438	0.0495267	0.0552278	0.0661154	0.0831243	0.107819	0.134837	0.162737	0.18481	0.198597	0.205027	0.206898	0.2113	0.224283	0.251463	0.297932	0.370556	0.45765	0.557194	0.65503	0.73602	0.803946	0.844199	0.865377	0.869907	0.869671	0.858631	0.847495	0.829255	0.814767	0.803596	0.792603	0.779017	0.77139	0.762401
0.102766	0.114184	0.118182	0.120167	0.12713	0.131253	0.137008	0.14445	0.152382	0.159148	0.167048	0.167048	0.165221	0.163585	0.168341	0.180812	0.197917	0.227656	0.262319	0.300788	0.335671	0.365556	0.393313	0.419433	0.432954	0.44192	0.466068	0.487369	0.533571	0.587817	0.656053	0.730215	0.804222	0.8801	0.931135	0.972895	0.984715	0.968862	0.930297	0.879207	0.830122	0.797174	0.771532	0.736503	0.709738	0.668346	0.62236	0.56856	0.503975	0.435156
0.00985679	0.00856258	0.00826273	0.00905908	0.0103005	0.0124715	0.0159223	0.0212799	0.0286176	0.0361353	0.0434115	0.0508323	0.0580041	0.0636304	0.0682141	0.0714758	0.072958	0.0721488	0.0691153	0.0705191	0.0771604	0.0920779	0.119178	0.165282	0.231773	0.319583	0.424055	0.539207	0.653098	0.759911	0.852854	0.926079	0.974972	1	0.999421	0.982042	0.949155	0.913917	0.878686	0.845388	0.81227	0.781629	0.753131	0.724136	0.696618	0.675087	0.654445	0.637564	0.624499	0.614769
0.105616	0.110289	0.111278	0.11305	0.11396	0.112017	0.109789	0.109425	0.11068	0.114083	0.115774	0.118797	0.117957	0.117593	0.114339	0.108772	0.106502	0.102158	0.0985621	0.103781	0.11287	0.13468	0.172137	0.222218	0.287666	0.371777	0.462984	0.563139	0.658663	0.747582	0.822325	0.889341	0.937553	0.971399	0.992782	1	0.992071	0.974064	0.939651	0.889339	0.827594	0.761008	0.691121	0.633776	0.58516	0.555452	0.542432	0.543262	0.551385	0.567766
0.222596	0.185334	0.146268	0.116113	0.0911562	0.0736566	0.0689808	0.0792631	0.101354	0.127805	0.162327	0.199226	0.233303	0.260344	0.275951	0.282702	0.28087	0.272668	0.259681	0.240878	0.213969	0.184915	0.152342	0.119196	0.0908024	0.0700316	0.064055	0.0723454	0.0919102	0.128191	0.189242	0.261181	0.355868	0.457369	0.553529	0.648932	0.729971	0.790065	0.822504	0.838352	0.829929	0.808427	0.792902	0.777829	0.77279	0.786329	0.804481	0.827821	0.858793	0.87117
0.292093	0.301727	0.311386	0.316805	0.320041	0.319879	0.313124	0.303381	0.288329	0.275897	0.262528	0.251164	0.243476	0.239182	0.241654	0.24264	0.247662	0.25108	0.251841	0.249263	0.248208	0.246026	0.247793	0.258309	0.279337	0.316178	0.370502	0.450104	0.54959	0.661095	0.76919	0.865391	0.939463	0.985223	1	0.99215	0.962602	0.920245	0.874922	0.831439	0.796019	0.764286	0.742432	0.726492	0.709274	0.692474	0.674039	0.661503	0.643134	0.627298
0.20008	0.204843	0.217014	0.229432	0.242905	0.254145	0.262707	0.264902	0.263227	0.252661	0.237941	0.215111	0.188269	0.15738	0.130747	0.102428	0.085735	0.0737424	0.0703396	0.0735451	0.0879075	0.111635	0.148394	0.197991	0.265191	0.346079	0.4378	0.53321	0.631311	0.718374	0.787074	0.842592	0.875258	0.890557	0.90185	0.907609	0.908954	0.917827	0.933264	0.950573	0.969555	0.983222	0.990406	0.998077	1	0.991809	0.982786	0.965861	0.940772	0.909516
0.0212859	0.0222801	0.0236878	0.0249417	0.0274531	0.0299045	0.0329252	0.0368735	0.0418247	0.0476659	0.053241	0.0590162	0.0661761	0.0737476	0.0830234	0.0922216	0.102084	0.118049	0.14166	0.178455	0.229424	0.297104	0.382477	0.487126	0.602582	0.719757	0.828126	0.914987	0.972985	1	0.997572	0.973105	0.934444	0.88801	0.839649	0.792512	0.751438	0.721232	0.701437	0.690898	0.684765	0.682553	0.683685	0.68558	0.687682	0.688523	0.687568	0.684617	0.679508	0.670792
0.206649	0.199766	0.195275	0.188747	0.183597	0.180196	0.178475	0.179765	0.181805	0.186596	0.190941	0.193803	0.195184	0.196708	0.198304	0.199605	0.19902	0.200615	0.200654	0.199096	0.207031	0.221903	0.252065	0.292492	0.349187	0.418998	0.498909	0.585253	0.666548	0.7345	0.776258	0.792239	0.784357	0.764973	0.738381	0.722137	0.720017	0.72949	0.75597	0.789313	0.832071	0.872208	0.908678	0.941587	0.965226	0.984221	0.993607	1	0.997411	0.988298
0.159551	0.145126	0.134227	0.124237	0.11718	0.112095	0.111139	0.108277	0.104185	0.0971825	0.0904958	0.084622	0.0812144	0.0807558	0.083277	0.0848128	0.0848142	0.0878936	0.0910689	0.0984928	0.117765	0.151727	0.203312	0.276471	0.37648	0.495197	0.622796	0.751874	0.862416	0.944115	0.991241	1	0.977449	0.932236	0.875783	0.811434	0.756385	0.710455	0.681439	0.66762	0.665922	0.670623	0.678031	0.68396	0.68191	0.677382	0.66429	0.646538	0.629227	0.608391
0.277851	0.268563	0.261177	0.258052	0.253264	0.249592	0.244097	0.233395	0.224345	0.212169	0.203778	0.198833	0.199698	0.204432	0.211035	0.218281	0.225568	0.229605	0.231873	0.247484	0.275656	0.315318	0.378152	0.456338	0.553395	0.655422	0.754707	0.845074	0.904367	0.930125	0.935125	0.918058	0.896757	0.883458	0.884755	0.897222	0.89781	0.893349	0.882494	0.858997	0.846951	0.830754	0.829682	0.844695	0.865502	0.902227	0.947022	0.977114	1	0.992765
0.157167	0.14461	0.12865	0.113506	0.0993321	0.0859189	0.0768797	0.0701992	0.0661726	0.0630561	0.0614291	0.0559377	0.0518848	0.0464612	0.0377669	0.0300629	0.0244372	0.0185525	0.0146965	0.0147873	0.0154848	0.0182465	0.0257	0.0356467	0.0567347	0.094468	0.136675	0.193134	0.268389	0.356207	0.448229	0.536628	0.61716	0.682118	0.728865	0.755083	0.758967	0.750731	0.732445	0.712696	0.692876	0.676327	0.660535	0.659215	0.662891	0.667875	0.676368	0.691437	0.712912	0.73154
0.118033	0.114612	0.112435	0.10955	0.106967	0.104351	0.102932	0.103401	0.104975	0.106966	0.110381	0.113607	0.118312	0.124141	0.128752	0.131693	0.131224	0.129894	0.125571	0.118754	0.114682	0.115106	0.125281	0.147056	0.184716	0.240501	0.314322	0.40192	0.494631	0.588082	0.671968	0.742614	0.795921	0.833717	0.85587	0.872486	0.886064	0.898485	0.916082	0.933227	0.954151	0.974215	0.990309	1	0.998647	0.990767	0.971388	0.945463	0.913795	0.87963
0	0.0158733	0.0330269	0.0523759	0.0708776	0.0852232	0.0971311	0.103341	0.10846	0.11327	0.114701	0.121193	0.127283	0.139139	0.148744	0.160746	0.18124	0.212716	0.252174	0.301818	0.365735	0.445895	0.544178	0.649599	0.754497	0.848239	0.923073	0.976212	1	0.999112	0.977412	0.938589	0.885986	0.821024	0.756307	0.701009	0.65371	0.614072	0.57942	0.546383	0.518395	0.490658	0.462492	0.432551	0.400566	0.371019	0.341438	0.319318	0.307445	0.304001
0.148099	0.157175	0.159956	0.161586	0.165141	0.169347	0.171821	0.173664	0.173838	0.174743	0.168929	0.161362	0.148157	0.132534	0.116698	0.102202	0.0853238	0.0723846	0.0584222	0.057254	0.0772328	0.10808	0.153276	0.219982	0.306739	0.403714	0.514821	0.616123	0.703675	0.771237	0.828605	0.865045	0.89516	0.928106	0.960382	0.986464	1	0.988269	0.977603	0.957269	0.921021	0.876129	0.836918	0.798145	0.780178	0.76502	0.762255	0.764273	0.787924	0.801976
0.124115	0.128028	0.125476	0.115627	0.0986829	0.0761099	0.0504833	0.0300188	0.0114944	0	0.000989232	0.00777629	0.0160915	0.0359728	0.064868	0.0881324	0.109335	0.127388	0.146535	0.159971	0.169503	0.184126	0.201005	0.228951	0.254419	0.293692	0.346483	0.399543	0.468404	0.51975	0.563143	0.576932	0.584851	0.575522	0.561807	0.538132	0.513724	0.482049	0.436211	0.393737	0.34061	0.297118	0.260159	0.226071	0.205963	0.191492	0.207894	0.23222	0.265792	0.309404
0.0623909	0.0649331	0.0646826	0.0622029	0.0568361	0.0483529	0.0370895	0.0255061	0.0144509	0.0052147	0.000984071	0	0.0023514	0.00911554	0.0184024	0.0296224	0.0407235	0.0475929	0.0524631	0.0559331	0.0612403	0.0746074	0.105597	0.148154	0.205544	0.280255	0.377618	0.492314	0.610579	0.72369	0.817082	0.893762	0.945295	0.973057	0.993108	1	0.996544	0.989285	0.967341	0.935164	0.900037	0.863287	0.82659	0.782648	0.751512	0.736845	0.733461	0.746376	0.765762	0.798412
0.406632	0.404655	0.404071	0.399921	0.395046	0.396011	0.40348	0.409131	0.421673	0.433261	0.443613	0.446132	0.439145	0.426128	0.408716	0.389949	0.36973	0.360201	0.354359	0.357587	0.373093	0.3961	0.419622	0.450961	0.484269	0.512161	0.553995	0.595063	0.646071	0.698998	0.749348	0.796651	0.834879	0.86682	0.892268	0.922811	0.950394	0.97395	0.991509	1	0.994884	0.981023	0.95625	0.918905	0.889175	0.850437	0.821106	0.787188	0.753201	0.719124
0.0353524	0.0350074	0.0340983	0.0322738	0.0290967	0.0254444	0.0207416	0.0143471	0.00880657	0.00371899	0	0.000892606	0.00300789	0.00692171	0.0135275	0.0205717	0.0277049	0.0347146	0.0413572	0.0490663	0.0566772	0.0755448	0.0988	0.136434	0.185187	0.249653	0.33526	0.432055	0.533325	0.636583	0.72839	0.804096	0.868341	0.919409	0.960013	0.984225	1	0.997876	0.976438	0.951088	0.917338	0.878313	0.842359	0.801768	0.770306	0.748595	0.726655	0.71466	0.713724	0.709246
0.0236126	0.0277836	0.0316371	0.0345008	0.0355484	0.0339625	0.0307113	0.0239407	0.0166577	0.00857186	0.0021116	0	0.000290097	0.00416883	0.0128965	0.0235827	0.0353122	0.0472045	0.0584112	0.0688061	0.077103	0.0933254	0.111366	0.142293	0.182199	0.236261	0.31222	0.402706	0.503221	0.609658	0.707792	0.793775	0.865837	0.924239	0.967654	0.990126	1	0.987608	0.952057	0.910547	0.861383	0.808809	0.765908	0.722813	0.693343	0.67949	0.669577	0.673432	0.688093	0.698267
0.0388916	0.0408643	0.04067	0.0387457	0.0345811	0.0279981	0.0205232	0.0125664	0.00556254	0.000589808	0	0.00213348	0.00783233	0.0147517	0.023183	0.0318166	0.0390674	0.0419628	0.042587	0.0418097	0.0437794	0.0534894	0.0791777	0.115022	0.171957	0.245606	0.341181	0.457094	0.578408	0.695746	0.798687	0.884291	0.942912	0.977014	0.996072	1	0.995844	0.988322	0.972489	0.955351	0.939122	0.923531	0.908298	0.888182	0.873721	0.869858	0.870931	0.880581	0.894623	0.916987
0.40526	0.432025	0.461461	0.490806	0.515486	0.54069	0.558293	0.569986	0.574381	0.573722	0.565121	0.551202	0.521495	0.489153	0.462331	0.43751	0.433793	0.445279	0.466086	0.500638	0.547362	0.591267	0.63551	0.688563	0.740589	0.797367	0.856024	0.908486	0.952687	0.985488	1	0.988761	0.949455	0.897472	0.827477	0.757728	0.696174	0.64906	0.625095	0.619627	0.626631	0.649359	0.674941	0.692514	0.707775	0.704235	0.693871	0.664363	0.628143	0.594147
0.38115	0.369289	0.356306	0.347565	0.341226	0.340813	0.342845	0.345926	0.347436	0.342467	0.334621	0.31993	0.305199	0.285612	0.265203	0.257026	0.254591	0.261888	0.283451	0.319104	0.367505	0.428948	0.503633	0.581467	0.660212	0.746264	0.818112	0.877878	0.929654	0.967183	0.99141	1	0.988269	0.957595	0.903867	0.828881	0.746088	0.655505	0.566242	0.47885	0.408455	0.354258	0.31038	0.293373	0.286903	0.287026	0.293872	0.303853	0.3104	0.319559
0.151805	0.13875	0.121702	0.104577	0.0865816	0.0667986	0.049237	0.0356662	0.0268353	0.0224716	0.0197569	0.0272295	0.0327752	0.0436301	0.05422	0.0715966	0.0921493	0.113001	0.129337	0.136082	0.128236	0.114601	0.0982381	0.0842971	0.0849667	0.100265	0.139469	0.194894	0.262502	0.342755	0.417403	0.476031	0.520279	0.543958	0.554349	0.551307	0.54039	0.527824	0.514934	0.498913	0.487401	0.473594	0.462786	0.447819	0.442355	0.427	0.404014	0.390914	0.385667	0.383834
0.294127	0.276804	0.263172	0.267217	0.273153	0.287886	0.315448	0.35036	0.391173	0.429573	0.459901	0.479937	0.478226	0.459754	0.437375	0.413682	0.398981	0.396516	0.40507	0.416443	0.421446	0.429917	0.444432	0.454827	0.464795	0.48759	0.514117	0.553032	0.597028	0.654046	0.715202	0.765141	0.803222	0.823861	0.818501	0.799125	0.777359	0.744646	0.716239	0.681861	0.659481	0.651755	0.638705	0.641383	0.64841	0.658385	0.67453	0.692661	0.712924	0.729626
0.1664	0.165008	0.160578	0.15844	0.161753	0.16526	0.17112	0.178203	0.182342	0.184071	0.183942	0.177198	0.169276	0.159448	0.149549	0.142902	0.139044	0.137065	0.134982	0.139413	0.149261	0.172309	0.205893	0.254699	0.317945	0.401763	0.492778	0.58841	0.681693	0.766991	0.841532	0.903301	0.947057	0.977221	0.993558	1	0.999937	0.990848	0.971453	0.951673	0.926644	0.900185	0.863988	0.828818	0.788945	0.747691	0.702684	0.660313	0.626512	0.601944
0.450862	0.436989	0.42922	0.416793	0.414629	0.41251	0.413259	0.41858	0.420476	0.421093	0.416293	0.416206	0.408021	0.391576	0.383685	0.381842	0.389697	0.406435	0.425647	0.451767	0.48604	0.517596	0.553858	0.592887	0.630816	0.683423	0.739115	0.804477	0.863147	0.911492	0.94558	0.945476	0.922131	0.89417	0.861188	0.839438	0.820503	0.81543	0.818349	0.829667	0.838004	0.845733	0.835399	0.820904	0.793057	0.764119	0.729866	0.691113	0.661991	0.624295
0.0721528	0.0596443	0.0537599	0.0493899	0.0493016	0.0599133	0.0718349	0.0903569	0.109456	0.127435	0.151467	0.175358	0.200265	0.228232	0.25859	0.2909	0.32526	0.35609	0.384617	0.39608	0.391807	0.367886	0.324223	0.274958	0.219721	0.172276	0.130195	0.100547	0.0842495	0.0794158	0.0858214	0.105335	0.129182	0.161727	0.193981	0.219062	0.252927	0.284496	0.321835	0.367791	0.42763	0.49625	0.564262	0.640619	0.714242	0.787077	0.848214	0.889404	0.922651	0.927352
0.259521	0.278874	0.29183	0.305185	0.314797	0.317642	0.315699	0.308709	0.296847	0.283796	0.268518	0.258802	0.248799	0.242455	0.239691	0.240265	0.252724	0.266528	0.283509	0.307271	0.327779	0.341806	0.35122	0.347354	0.331515	0.317234	0.304521	0.307062	0.324503	0.367423	0.43486	0.528161	0.627475	0.735139	0.837051	0.917179	0.974076	1	0.995147	0.957025	0.899157	0.827224	0.745868	0.672165	0.609495	0.569938	0.548854	0.53949	0.535908	0.539478
0.113717	0.126685	0.138333	0.150314	0.164231	0.180211	0.194267	0.206809	0.219686	0.231484	0.24289	0.256135	0.268317	0.283377	0.294217	0.298283	0.297265	0.285709	0.267617	0.254713	0.236812	0.231314	0.23698	0.260985	0.303238	0.359788	0.431524	0.509085	0.57962	0.651142	0.70659	0.756671	0.800428	0.835727	0.871772	0.895198	0.907706	0.91532	0.913664	0.915202	0.915535	0.921009	0.933252	0.949498	0.966324	0.980815	0.991249	1	0.996351	0.995773
0.153931	0.191658	0.216293	0.237818	0.254637	0.272287	0.281387	0.291833	0.295426	0.296735	0.293332	0.291502	0.289774	0.277545	0.275388	0.271739	0.266924	0.273059	0.266639	0.276509	0.282557	0.28894	0.292416	0.299773	0.298697	0.29393	0.276633	0.253097	0.21512	0.183086	0.157785	0.154991	0.161837	0.184247	0.21764	0.270133	0.320974	0.387696	0.44719	0.507609	0.571058	0.638323	0.707338	0.766367	0.806145	0.838744	0.846558	0.836023	0.806023	0.777488
0	0	0	0	0	0	0	0	0	0	0	0	0	0	0	0	0	0	0	0	0	0	0	0.00760298	0.0140242	0.0238408	0.0373516	0.0577335	0.0825815	0.106949	0.130077	0.149267	0.162331	0.17171	0.17633	0.174418	0.169501	0.174636	0.177802	0.193709	0.217045	0.258516	0.303354	0.355512	0.40678	0.450937	0.488526	0.510199	0.522359	0.514359
0.0777044	0.108049	0.128998	0.151912	0.176071	0.206344	0.237937	0.263026	0.281783	0.293031	0.299464	0.293857	0.277787	0.260952	0.251561	0.236142	0.220141	0.213059	0.209103	0.215697	0.222007	0.225326	0.22584	0.238087	0.264685	0.291014	0.331809	0.391224	0.464593	0.563667	0.650439	0.718216	0.771202	0.798897	0.809895	0.796081	0.769947	0.72484	0.660192	0.57445	0.483989	0.390785	0.318245	0.257823	0.211447	0.186618	0.159774	0.153334	0.142572	0.127378
0.105103	0.0893058	0.0728873	0.05889	0.0467086	0.0354048	0.0274021	0.0232913	0.0228547	0.0239575	0.0260491	0.0278851	0.02585	0.018493	0.0121193	0.0057615	0	0.000265974	0.00444483	0.0157273	0.0284023	0.045552	0.0624695	0.0783951	0.0914614	0.104362	0.122635	0.143276	0.169307	0.203049	0.243414	0.285606	0.328356	0.361271	0.380578	0.386264	0.37619	0.362193	0.340431	0.319438	0.307254	0.300444	0.304564	0.311462	0.329306	0.346677	0.368094	0.384498	0.394301	0.395412
0.145177	0.154872	0.166241	0.172763	0.17468	0.170593	0.162699	0.148393	0.13104	0.116184	0.100409	0.0899149	0.082452	0.0759738	0.0698401	0.065602	0.0608618	0.0531713	0.0432067	0.0306997	0.020259	0.0105573	0.0051548	0	0.0106698	0.0221685	0.0444294	0.0794884	0.135856	0.202797	0.283593	0.373245	0.468251	0.562127	0.647369	0.721937	0.773971	0.804166	0.816853	0.80956	0.793562	0.773286	0.763104	0.746105	0.731075	0.711478	0.705935	0.706245	0.701531	0.700311
0.00574933	0.00340905	0.00228789	0.000711362	0	0.00184264	0.00526138	0.0102951	0.0151011	0.0213518	0.0278301	0.0349822	0.0427137	0.0493134	0.0545569	0.0571513	0.0589171	0.0575284	0.0514928	0.0436503	0.038122	0.0343729	0.0356915	0.0480113	0.0710052	0.107505	0.152008	0.208366	0.261587	0.314576	0.359507	0.39711	0.43882	0.475853	0.517454	0.564881	0.608614	0.651336	0.68648	0.711947	0.731369	0.743113	0.746291	0.736845	0.723149	0.70678	0.688139	0.686347	0.685888	0.691067
0.0736196	0.0805943	0.0840913	0.0911374	0.0962798	0.101603	0.106553	0.110125	0.111003	0.108435	0.100769	0.0865098	0.0711642	0.0534585	0.035693	0.0180633	0.00955669	0.00344131	0	0.00665027	0.0136201	0.0295777	0.0459538	0.0699738	0.102175	0.139646	0.192858	0.258925	0.331549	0.426225	0.522899	0.618149	0.701527	0.76483	0.798093	0.798604	0.766318	0.710665	0.633688	0.547217	0.451526	0.366634	0.29601	0.238337	0.203977	0.204213	0.220013	0.264287	0.314333	0.368007
0.896451	0.815975	0.751847	0.687375	0.644458	0.613529	0.596787	0.595715	0.592885	0.578785	0.569093	0.557362	0.544147	0.540005	0.558853	0.601837	0.662968	0.744388	0.836747	0.915711	0.977659	1	0.989413	0.949158	0.873938	0.793504	0.716397	0.645334	0.600649	0.597227	0.630351	0.688093	0.769148	0.862263	0.941861	0.974375	0.967544	0.91567	0.820918	0.699043	0.563903	0.439865	0.326419	0.230326	0.156597	0.105283	0.0596547	0.0362103	0.0231123	0.0135957
0.261028	0.249481	0.238228	0.221999	0.212397	0.199716	0.19437	0.199278	0.211488	0.228996	0.243987	0.253561	0.261195	0.257724	0.242627	0.224096	0.202968	0.185043	0.17313	0.163947	0.160008	0.165688	0.180432	0.199536	0.226705	0.270815	0.328789	0.402968	0.479958	0.55331	0.610585	0.64574	0.661176	0.653789	0.632663	0.611002	0.590876	0.575009	0.5617	0.555461	0.553847	0.550873	0.547011	0.544974	0.539	0.538957	0.544263	0.553047	0.561398	0.57399
0.793944	0.799142	0.817164	0.836734	0.862124	0.88986	0.922343	0.942155	0.956142	0.955732	0.958887	0.951551	0.947018	0.944203	0.944	0.941261	0.932277	0.916588	0.899385	0.876142	0.849363	0.826184	0.801038	0.780889	0.782999	0.795256	0.831397	0.874193	0.930171	0.970853	0.992773	0.989611	0.95431	0.902927	0.826438	0.744013	0.655581	0.586391	0.532046	0.507501	0.506616	0.527729	0.563742	0.596294	0.626676	0.644855	0.648206	0.631021	0.599985	0.563015
0.721719	0.749066	0.780018	0.81484	0.847767	0.881721	0.911086	0.928216	0.945036	0.945269	0.943433	0.928266	0.918553	0.894211	0.857798	0.806936	0.757783	0.70956	0.660828	0.620114	0.588593	0.579868	0.573165	0.586585	0.610853	0.639891	0.689014	0.74159	0.808573	0.868557	0.928356	0.971155	0.983633	0.958892	0.889586	0.787219	0.664571	0.52668	0.392953	0.300413	0.235663	0.216776	0.230766	0.276064	0.332086	0.38525	0.435432	0.464358	0.480608	0.476035
0.175248	0.177903	0.179233	0.18032	0.177486	0.177131	0.174467	0.176142	0.177008	0.177895	0.177458	0.172582	0.167658	0.162739	0.157503	0.148652	0.143583	0.143846	0.149123	0.155601	0.184445	0.220097	0.269603	0.332714	0.413645	0.510653	0.613093	0.708263	0.793733	0.853602	0.890175	0.898225	0.890231	0.873274	0.855313	0.849863	0.846921	0.849069	0.862807	0.878031	0.899351	0.911029	0.921783	0.933173	0.942132	0.937721	0.937713	0.923724	0.91081	0.890303
0.166094	0.165238	0.166166	0.169521	0.174654	0.178955	0.180639	0.182058	0.182824	0.180833	0.179718	0.180905	0.183148	0.186684	0.192207	0.201659	0.208341	0.21393	0.218717	0.227508	0.24622	0.2823	0.329815	0.398304	0.484769	0.589287	0.703378	0.81369	0.904514	0.968732	1	0.997513	0.968735	0.929764	0.878401	0.83067	0.786234	0.746699	0.715935	0.701305	0.692017	0.694688	0.700699	0.713682	0.730265	0.750142	0.762555	0.771598	0.773863	0.7677
0	0.0114254	0.0262357	0.037028	0.0483999	0.0563556	0.0633262	0.0679353	0.0693166	0.0685423	0.063645	0.0594693	0.0569825	0.0558381	0.0503673	0.0524832	0.0572431	0.0617905	0.0677774	0.0713147	0.0813166	0.10051	0.12838	0.177971	0.241411	0.332298	0.440872	0.558638	0.672684	0.768092	0.834762	0.866471	0.859038	0.823575	0.774746	0.722625	0.677252	0.642368	0.617061	0.609544	0.612678	0.629958	0.646146	0.666409	0.676919	0.679539	0.68324	0.687513	0.699127	0.723476
0.396139	0.39699	0.394967	0.387004	0.374936	0.355977	0.333227	0.309629	0.288595	0.274118	0.262108	0.260805	0.261955	0.267438	0.267294	0.266804	0.26366	0.25632	0.244776	0.234222	0.235714	0.254072	0.290841	0.361359	0.459118	0.583686	0.717309	0.845643	0.941714	1	0.999001	0.957104	0.883429	0.79601	0.714133	0.651075	0.613754	0.593834	0.591609	0.610357	0.631805	0.657638	0.681713	0.699348	0.709848	0.717163	0.720036	0.723509	0.72318	0.723579
0.0627251	0.0756127	0.0853707	0.0946607	0.106569	0.114674	0.123161	0.130813	0.139874	0.151723	0.161596	0.170412	0.175529	0.175101	0.17321	0.167367	0.157498	0.148944	0.141708	0.139133	0.145824	0.161271	0.198079	0.254358	0.331729	0.429936	0.546845	0.674299	0.795434	0.896649	0.966342	1	0.994849	0.963164	0.914359	0.855219	0.799027	0.746515	0.702747	0.668508	0.640766	0.622258	0.602633	0.583396	0.565492	0.552937	0.547036	0.54588	0.551634	0.562329
0.135397	0.139646	0.143899	0.143905	0.141656	0.138102	0.132912	0.127987	0.123069	0.119834	0.115558	0.11452	0.117579	0.124041	0.135372	0.146204	0.154161	0.160909	0.165302	0.16595	0.176173	0.185815	0.203581	0.236537	0.287935	0.355785	0.441193	0.541899	0.648278	0.74902	0.841147	0.913491	0.965389	0.990829	0.999722	1	0.994914	0.986581	0.987912	0.989288	0.991972	0.993329	0.999224	0.998039	0.989955	0.978122	0.963646	0.946936	0.930651	0.916392
0.0965861	0.0917174	0.0807426	0.070453	0.064484	0.0606581	0.0621886	0.0657278	0.0678418	0.0687207	0.0693651	0.0655817	0.0617186	0.0550424	0.0497462	0.0444662	0.0424355	0.0352594	0.0332962	0.043497	0.0580226	0.0816815	0.128406	0.190471	0.273943	0.376271	0.492446	0.609576	0.732364	0.841391	0.926803	0.976171	1	0.998138	0.985421	0.97371	0.963098	0.965597	0.969351	0.970615	0.976462	0.97226	0.96592	0.946409	0.919766	0.885961	0.854876	0.827793	0.823332	0.81162
0.209789	0.21087	0.205314	0.205456	0.197274	0.190865	0.183647	0.178211	0.174078	0.168737	0.161033	0.144141	0.117901	0.0898478	0.0566359	0.0286649	0.0100827	0	0.0104878	0.0476495	0.101047	0.181681	0.270816	0.397168	0.519316	0.645932	0.765045	0.868373	0.943939	0.989981	1	0.978774	0.923448	0.838289	0.741155	0.623202	0.506585	0.408594	0.331237	0.282816	0.250775	0.262654	0.280759	0.306778	0.330336	0.345296	0.353968	0.356657	0.35095	0.348316
0.188914	0.165883	0.149407	0.139227	0.137801	0.140508	0.140609	0.136528	0.125758	0.112692	0.0953643	0.0786403	0.0696695	0.0611216	0.0554755	0.0545388	0.0591724	0.0595565	0.0730773	0.0855421	0.106392	0.130096	0.182276	0.255023	0.349907	0.464129	0.579408	0.705179	0.81249	0.890633	0.94133	0.949793	0.921714	0.854605	0.766559	0.653105	0.537079	0.424671	0.339822	0.275918	0.237973	0.241386	0.274074	0.338186	0.416937	0.501924	0.573541	0.616568	0.639327	0.62679
0.106458	0.111727	0.116133	0.118768	0.121555	0.122329	0.121328	0.119664	0.116503	0.121055	0.124964	0.134683	0.147217	0.159795	0.166576	0.168601	0.159168	0.148616	0.135765	0.118471	0.105863	0.104252	0.119865	0.149022	0.189189	0.246446	0.313984	0.38668	0.456507	0.517288	0.566498	0.609181	0.643408	0.667588	0.686086	0.699066	0.718125	0.739796	0.753824	0.766088	0.782497	0.793921	0.803752	0.808735	0.812035	0.812429	0.807742	0.804578	0.792996	0.786506
0.201025	0.196343	0.187267	0.164432	0.142129	0.115387	0.0897119	0.0698991	0.0619827	0.0589094	0.058748	0.0535783	0.0489789	0.044873	0.0385012	0.0337577	0.028332	0.0288012	0.0507257	0.0901124	0.154166	0.233144	0.347082	0.476623	0.625045	0.762683	0.886848	0.970647	1	0.973294	0.897966	0.787194	0.663021	0.541097	0.435485	0.354501	0.298619	0.270805	0.271404	0.278762	0.296896	0.314034	0.330458	0.330466	0.324405	0.327286	0.326353	0.326305	0.329973	0.327044
0.0601571	0.056555	0.052089	0.0481142	0.0466057	0.0468549	0.0497501	0.0535582	0.056421	0.0566725	0.05434	0.0512288	0.0424981	0.0357996	0.0319236	0.0294655	0.0288765	0.0306165	0.0256261	0.0287862	0.0364438	0.0533879	0.0805485	0.134314	0.210168	0.308258	0.42818	0.556544	0.689099	0.806994	0.901438	0.968304	1	0.995895	0.966185	0.918534	0.85484	0.791933	0.737004	0.693274	0.659508	0.639751	0.630414	0.629093	0.636711	0.644687	0.660177	0.673194	0.68135	0.689248
0.325734	0.309506	0.296298	0.286909	0.289402	0.299075	0.317168	0.341402	0.369926	0.397864	0.417569	0.434251	0.437656	0.431583	0.422467	0.40577	0.393472	0.386226	0.38481	0.394238	0.41272	0.447206	0.501226	0.565494	0.643088	0.733309	0.827713	0.913765	0.975089	1	0.979019	0.908429	0.804564	0.678397	0.553344	0.436309	0.349421	0.291794	0.257549	0.253024	0.271801	0.299022	0.321269	0.336547	0.344437	0.339405	0.32539	0.307496	0.295702	0.289613
0.116839	0.113121	0.110781	0.115051	0.120703	0.129	0.136768	0.145249	0.153429	0.158876	0.16416	0.162087	0.153242	0.140494	0.123169	0.103028	0.0885004	0.0776668	0.0723156	0.0729048	0.0791598	0.0875018	0.103	0.129115	0.161272	0.201801	0.250583	0.304054	0.362865	0.417033	0.474028	0.528848	0.585417	0.647474	0.708207	0.771768	0.829482	0.876463	0.919282	0.946471	0.963576	0.972845	0.980551	0.988809	0.996752	1	0.999255	0.988268	0.97078	0.942056
0.412326	0.403867	0.401723	0.40774	0.422024	0.434649	0.445519	0.448643	0.442517	0.427793	0.407106	0.394857	0.39711	0.411037	0.436369	0.464164	0.490436	0.512831	0.523854	0.518817	0.5008	0.476145	0.453002	0.432505	0.423485	0.426251	0.444316	0.482393	0.525307	0.571381	0.614208	0.651095	0.68323	0.706325	0.720226	0.727136	0.728672	0.72341	0.704476	0.675078	0.645236	0.61121	0.584321	0.56548	0.556004	0.567215	0.58978	0.62351	0.669704	0.714059
0.230258	0.230842	0.227634	0.220924	0.209001	0.193096	0.173582	0.155461	0.137453	0.126347	0.12291	0.126963	0.140787	0.15997	0.178665	0.195819	0.211218	0.22202	0.232477	0.240548	0.24716	0.261383	0.277874	0.3008	0.324147	0.362831	0.406553	0.454777	0.506106	0.552906	0.597969	0.635644	0.673737	0.709877	0.747163	0.79036	0.841623	0.893663	0.935639	0.972068	0.99357	1	0.981208	0.953675	0.919932	0.890207	0.862099	0.839483	0.831862	0.832939
0.10495	0.0981054	0.0905957	0.0824308	0.0725454	0.0618262	0.0507851	0.0404671	0.0312706	0.0233932	0.0179657	0.0155476	0.0149451	0.0168532	0.0213106	0.0279319	0.0354505	0.0436117	0.0538716	0.069788	0.096749	0.133552	0.185488	0.257685	0.348012	0.457076	0.571201	0.682307	0.779815	0.855914	0.908666	0.939749	0.94841	0.943159	0.931085	0.917666	0.907428	0.902708	0.909123	0.91791	0.927683	0.939403	0.949213	0.961346	0.969677	0.975791	0.978585	0.976325	0.971671	0.970639
0	0.000227204	0.00152883	0.00300498	0.00364732	0.00409875	0.00489114	0.00694412	0.00910026	0.0113953	0.0142027	0.0176743	0.0203293	0.022583	0.0247412	0.0261484	0.0269739	0.0271343	0.0319421	0.055719	0.094606	0.15207	0.228684	0.327262	0.442605	0.56639	0.676322	0.760696	0.807353	0.816759	0.800633	0.769998	0.744061	0.734681	0.747304	0.779143	0.817656	0.866103	0.914491	0.956874	0.979599	0.984475	0.97521	0.955833	0.928481	0.900459	0.875944	0.859948	0.859014	0.86491
0.0734284	0.0815264	0.0901952	0.100676	0.113947	0.125228	0.133962	0.139762	0.141604	0.137327	0.129376	0.117883	0.108892	0.10152	0.0938574	0.0894394	0.0890389	0.0931449	0.107502	0.138174	0.183943	0.243707	0.32627	0.426934	0.543769	0.665015	0.780918	0.8775	0.947362	0.985891	1	0.992468	0.967831	0.930403	0.889366	0.839534	0.790498	0.74484	0.706295	0.67343	0.646471	0.623769	0.609546	0.600595	0.59819	0.59996	0.607907	0.614643	0.622618	0.624208
0.15514	0.154261	0.151694	0.146506	0.136112	0.123375	0.110196	0.0968828	0.0879552	0.0818278	0.0803326	0.0816748	0.0839149	0.0862105	0.0889602	0.0929586	0.0943616	0.0956883	0.102284	0.115238	0.140852	0.185874	0.24896	0.337394	0.444987	0.563228	0.688681	0.805196	0.9003	0.967613	0.999621	1	0.973764	0.932606	0.886326	0.838391	0.799912	0.775291	0.76138	0.758228	0.760683	0.768657	0.772041	0.771794	0.765453	0.757814	0.750806	0.744964	0.738851	0.736399
0.148901	0.144424	0.138098	0.129938	0.127566	0.121862	0.117743	0.115802	0.115993	0.121318	0.127081	0.133766	0.137098	0.140816	0.141564	0.139397	0.135829	0.130839	0.123125	0.113382	0.106042	0.105045	0.126981	0.169328	0.232959	0.318456	0.421839	0.54468	0.674709	0.785386	0.871879	0.913554	0.927737	0.902745	0.867556	0.828054	0.789798	0.759187	0.73037	0.703678	0.683675	0.662802	0.64682	0.630191	0.609846	0.589313	0.590894	0.586689	0.602653	0.626489
0.0690588	0.0675809	0.06383	0.0577937	0.0498121	0.0405847	0.0310565	0.0221972	0.0147537	0.00912935	0.00704748	0.00521438	0.00574808	0.0108387	0.0163844	0.0230515	0.0302265	0.0388215	0.0493354	0.061383	0.0853021	0.113967	0.161521	0.228845	0.309696	0.416618	0.53316	0.649801	0.766419	0.864948	0.935481	0.981419	1	0.997567	0.979692	0.953341	0.925848	0.905025	0.892856	0.880644	0.876776	0.874779	0.860552	0.847092	0.82122	0.787255	0.751422	0.723285	0.702077	0.686922
0	0.00132245	0.00314488	0.00548947	0.00825553	0.0111719	0.0138016	0.0156292	0.0162228	0.0154757	0.013409	0.0104801	0.00726498	0.00564673	0.00436875	0.00710977	0.0107027	0.01586	0.0253166	0.039492	0.0628245	0.0976104	0.146431	0.215136	0.307333	0.416914	0.542144	0.677551	0.802461	0.906513	0.973811	1	0.987459	0.949699	0.895138	0.838652	0.788911	0.755624	0.738652	0.741376	0.750367	0.764582	0.774607	0.782988	0.787706	0.794196	0.796947	0.800871	0.802793	0.79639
0.0953181	0.0955677	0.0960606	0.0948099	0.0938992	0.091798	0.0902251	0.087595	0.0842431	0.0824571	0.0795278	0.0764602	0.0745991	0.0757833	0.0772609	0.0803976	0.0831317	0.0860551	0.0960202	0.105372	0.119426	0.140605	0.168975	0.204209	0.251605	0.302662	0.360498	0.42133	0.486125	0.556808	0.629149	0.702646	0.779489	0.852754	0.913823	0.960639	0.989351	1	0.992699	0.974502	0.951628	0.923201	0.903713	0.882891	0.872452	0.869187	0.863647	0.863939	0.859401	0.845211
0	0	0	0	0	0	0	0	0	0	0	0	0	0	0	0	0	0	0	0	0	0.00386876	0.02648	0.0529706	0.091757	0.149855	0.222927	0.309157	0.396155	0.475773	0.536652	0.572748	0.584438	0.571464	0.547365	0.517719	0.4932	0.482441	0.479639	0.489164	0.51706	0.560357	0.603564	0.65348	0.709441	0.763486	0.816533	0.863265	0.904076	0.938332
0.168922	0.162676	0.156105	0.147211	0.139627	0.13219	0.128809	0.128011	0.129774	0.133899	0.136921	0.138378	0.137822	0.136994	0.133436	0.127318	0.120675	0.113698	0.103927	0.0941375	0.0859877	0.0858653	0.0912404	0.106217	0.137011	0.185429	0.24707	0.329136	0.421431	0.521744	0.617913	0.705198	0.774798	0.829373	0.865729	0.888322	0.898022	0.901006	0.901215	0.910021	0.923637	0.947092	0.966794	0.987027	0.996791	1	0.989919	0.97517	0.953025	0.929153
0.0601113	0.0616568	0.0637386	0.0654238	0.0687548	0.0718556	0.0748284	0.0779434	0.0788901	0.0779358	0.0736916	0.0684665	0.0619952	0.0547613	0.0470578	0.0419679	0.0367553	0.0340478	0.0367266	0.0432329	0.0638545	0.0948818	0.140245	0.200791	0.278033	0.365757	0.459828	0.553139	0.637835	0.711488	0.771162	0.821747	0.862006	0.900739	0.940266	0.970457	0.994952	1	0.99075	0.966079	0.925199	0.868859	0.80919	0.746122	0.683775	0.625065	0.569311	0.518215	0.465876	0.419129
0.118634	0.118761	0.113923	0.109494	0.105659	0.102291	0.098711	0.0955735	0.0890849	0.0807626	0.0687751	0.056081	0.0409643	0.0300059	0.0214886	0.0174916	0.0182175	0.0206222	0.0257769	0.0379129	0.0523992	0.0756154	0.103769	0.131274	0.158947	0.190305	0.221519	0.252624	0.284655	0.316171	0.340033	0.357091	0.374419	0.3884	0.400536	0.414936	0.430948	0.444921	0.457075	0.470013	0.486937	0.511102	0.533661	0.562828	0.595018	0.632246	0.668172	0.714439	0.753183	0.782603
0.0401836	0.043292	0.0504106	0.059522	0.0716318	0.082849	0.09128	0.096718	0.0987128	0.095974	0.0935845	0.0885516	0.0825404	0.0785025	0.0779514	0.0781002	0.0767034	0.0760426	0.073499	0.0708387	0.0734888	0.0798695	0.106382	0.15105	0.216919	0.303619	0.408733	0.518585	0.623156	0.709393	0.761826	0.781245	0.773912	0.749734	0.723528	0.708048	0.707906	0.728187	0.767016	0.812477	0.86079	0.906434	0.945189	0.972329	0.991549	1	0.998368	0.992542	0.981156	0.963506
0.137187	0.15889	0.179533	0.200378	0.216585	0.230958	0.238184	0.235951	0.232479	0.22531	0.216931	0.210513	0.207649	0.20581	0.20267	0.195485	0.192239	0.18345	0.178262	0.182385	0.197832	0.232695	0.276708	0.336505	0.410857	0.483872	0.560486	0.63447	0.705086	0.761892	0.809177	0.844661	0.872872	0.902576	0.930595	0.956705	0.980235	0.99648	1	0.994098	0.97902	0.950906	0.921063	0.883977	0.848627	0.811383	0.778207	0.74426	0.712705	0.680457
0.163721	0.149238	0.137988	0.12796	0.121905	0.119576	0.119807	0.123685	0.125223	0.129393	0.13282	0.137024	0.145496	0.155734	0.171952	0.189787	0.207705	0.221072	0.22893	0.231904	0.235579	0.239407	0.25096	0.276907	0.310233	0.36602	0.428407	0.501008	0.576562	0.640829	0.693904	0.733679	0.751841	0.760578	0.76609	0.773498	0.780183	0.784692	0.790444	0.789691	0.783078	0.771102	0.758913	0.75199	0.745767	0.73952	0.744719	0.741289	0.738603	0.751392
0	0.00967577	0.02175	0.0346524	0.0503742	0.0624037	0.0721831	0.0745146	0.0740418	0.0697517	0.0655838	0.0606391	0.0553827	0.0503721	0.042952	0.0295405	0.0212933	0.0170437	0.0159981	0.0194045	0.0324156	0.0533423	0.086852	0.122889	0.173877	0.236865	0.318564	0.404836	0.505232	0.612828	0.713606	0.805462	0.882911	0.94459	0.982728	1	0.987894	0.942965	0.876423	0.791458	0.705593	0.613752	0.534613	0.470622	0.428207	0.392804	0.369862	0.372319	0.391679	0.41173
0.342891	0.345539	0.34459	0.342505	0.339746	0.330613	0.31554	0.307846	0.304084	0.309195	0.323041	0.343068	0.366365	0.383326	0.399273	0.405294	0.400624	0.391345	0.376097	0.356383	0.334151	0.317146	0.313891	0.319202	0.328352	0.371044	0.435496	0.522568	0.617964	0.705125	0.780342	0.819929	0.833869	0.827274	0.796405	0.745745	0.692847	0.64639	0.614682	0.595934	0.595111	0.609067	0.620892	0.632757	0.633965	0.640151	0.64251	0.636685	0.63114	0.6284
0.149156	0.148087	0.145262	0.141709	0.135151	0.127948	0.120443	0.113822	0.108062	0.105554	0.107218	0.112977	0.116739	0.119153	0.121718	0.121067	0.118224	0.114491	0.113001	0.116328	0.126539	0.141374	0.167633	0.208739	0.267165	0.341058	0.428541	0.521058	0.613446	0.701998	0.78096	0.848792	0.90416	0.945008	0.974499	0.992801	1	0.997089	0.985371	0.965117	0.938921	0.907245	0.873952	0.835658	0.799309	0.763846	0.729299	0.701317	0.679106	0.667399
0.109683	0.116669	0.120014	0.12268	0.121866	0.118434	0.110446	0.0974545	0.0833607	0.0644023	0.0489648	0.0317728	0.0173631	0.0067763	0.00194894	0.000263264	0	0.0030831	0.00654986	0.0150587	0.0261737	0.0459301	0.0725604	0.110828	0.166489	0.22986	0.303258	0.375294	0.447706	0.515797	0.574667	0.62664	0.672315	0.71144	0.736099	0.747579	0.74753	0.734732	0.719346	0.710747	0.708573	0.715266	0.738391	0.771472	0.812586	0.851407	0.889653	0.923669	0.955971	0.975185
0.18724	0.184466	0.180763	0.179964	0.177305	0.174845	0.167783	0.158177	0.143929	0.127069	0.110937	0.0949685	0.0851118	0.0799849	0.0798061	0.0811264	0.0909997	0.100822	0.113459	0.129738	0.156518	0.191249	0.246418	0.31867	0.410038	0.520473	0.644065	0.766223	0.875347	0.958158	1	0.996973	0.96021	0.894789	0.826818	0.760658	0.709062	0.674561	0.659517	0.652915	0.657643	0.663538	0.663907	0.655881	0.641945	0.622815	0.600409	0.588691	0.586949	0.582077
0.0400731	0.0333776	0.0261588	0.0187831	0.0116928	0.00532639	0.00225265	0	0.00208136	0.00594478	0.0113189	0.0224565	0.0336799	0.0470396	0.0585704	0.0682119	0.0772562	0.0826484	0.0898036	0.100305	0.115821	0.137284	0.174436	0.226033	0.298798	0.386993	0.494601	0.606355	0.719806	0.823322	0.909589	0.97309	1	0.989049	0.94892	0.887842	0.813889	0.733711	0.658278	0.588497	0.532029	0.483491	0.446394	0.412634	0.385748	0.359754	0.340661	0.32089	0.306747	0.302124
0.0904149	0.0911412	0.0882354	0.0854237	0.0773928	0.0675225	0.0573299	0.0518934	0.0478931	0.0477377	0.0500974	0.0552006	0.0651628	0.0714401	0.0801158	0.0949019	0.107315	0.120761	0.134174	0.145642	0.151017	0.156153	0.152327	0.141848	0.124633	0.107584	0.0898126	0.0873567	0.0933328	0.117126	0.154075	0.20647	0.270922	0.34429	0.413975	0.474301	0.515893	0.528888	0.524673	0.514902	0.501478	0.500738	0.505809	0.512864	0.523463	0.539114	0.560545	0.598755	0.635329	0.685664
0.0430226	0.0470466	0.0501968	0.0519617	0.051862	0.0495835	0.0451175	0.0388402	0.0314704	0.0240001	0.0170587	0.0112847	0.00598462	0.00352042	0.00190853	0	0	0	0	0.00190853	0.00542895	0.034316	0.0725774	0.137105	0.221332	0.338733	0.472507	0.620423	0.757621	0.869729	0.940768	0.96741	0.953358	0.904775	0.847793	0.792362	0.75011	0.729139	0.720688	0.742467	0.766795	0.799098	0.828945	0.85565	0.867174	0.882166	0.889347	0.889141	0.883365	0.872322
0.488276	0.504034	0.515966	0.519075	0.516693	0.512746	0.511725	0.512587	0.52696	0.555354	0.591043	0.635266	0.676586	0.715128	0.739522	0.746061	0.735551	0.703979	0.675665	0.645668	0.633423	0.631194	0.645961	0.676808	0.720191	0.763477	0.81038	0.857148	0.88584	0.904296	0.906638	0.887383	0.862472	0.835723	0.821301	0.811425	0.819109	0.83913	0.875525	0.917166	0.957088	0.988009	1	0.987319	0.945042	0.886024	0.806498	0.723729	0.645597	0.574504
0.0563234	0.0448566	0.0362456	0.0291083	0.0250906	0.0239069	0.0246211	0.0256703	0.0251849	0.0219272	0.019122	0.0126065	0.00526975	0	0.00013149	0.00279902	0.00825288	0.0138522	0.0190756	0.0218603	0.0315976	0.0604064	0.0913876	0.138503	0.208329	0.299681	0.40351	0.513848	0.621344	0.705541	0.761074	0.789611	0.810308	0.819171	0.831952	0.850093	0.869819	0.889619	0.903439	0.92586	0.941137	0.940887	0.931033	0.913885	0.889791	0.863419	0.847428	0.837226	0.834211	0.834595
0.324578	0.325715	0.331214	0.334723	0.339478	0.343438	0.350092	0.349018	0.341373	0.32437	0.303559	0.27518	0.238879	0.223115	0.206488	0.202666	0.209017	0.239653	0.275303	0.316994	0.369571	0.434661	0.478468	0.515365	0.569002	0.633686	0.705573	0.776371	0.837377	0.875592	0.877898	0.852945	0.803566	0.737966	0.665981	0.611902	0.578662	0.571275	0.596552	0.661693	0.737641	0.796181	0.841427	0.881643	0.885736	0.866611	0.845449	0.812863	0.793478	0.776987
0	0	0	0	0	0	0	0	0	0	0	0	0	0	0	0	0	0	0	0	0	0	0	0	0	0	0	0	0	0	0	0.0117433	0.0216613	0.0368237	0.0576921	0.0833016	0.128465	0.17431	0.225593	0.275838	0.331737	0.38355	0.430259	0.466029	0.484229	0.48546	0.467113	0.434762	0.386468	0.355222
0	0.0127105	0.0234886	0.0348383	0.0476416	0.0591833	0.0687414	0.0765868	0.0848054	0.0938391	0.102435	0.112447	0.123188	0.136884	0.149335	0.160176	0.16739	0.172019	0.168276	0.163	0.149065	0.130381	0.111255	0.0939172	0.078191	0.0678695	0.0593574	0.0585047	0.0644495	0.078845	0.099168	0.126614	0.16065	0.200114	0.235519	0.270073	0.298588	0.327973	0.360709	0.395864	0.434638	0.480379	0.526369	0.581037	0.633869	0.688441	0.74238	0.79041	0.837455	0.87897
0.100472	0.0996412	0.0979228	0.0982205	0.0960168	0.0930078	0.0947444	0.0972767	0.10349	0.115266	0.128617	0.147401	0.16662	0.181416	0.194177	0.196246	0.18967	0.176128	0.160491	0.143406	0.128023	0.121838	0.118463	0.117605	0.122158	0.12846	0.13655	0.154014	0.173228	0.198173	0.23143	0.263946	0.306359	0.34308	0.382618	0.415023	0.450981	0.485859	0.528598	0.576315	0.629773	0.688803	0.747852	0.802519	0.842656	0.87431	0.892059	0.89427	0.902443	0.897964
0	0.0105141	0.0218098	0.0328126	0.0420222	0.0512456	0.0548807	0.0578121	0.0600883	0.0616182	0.065244	0.0750732	0.0863423	0.0985717	0.107124	0.119961	0.122931	0.127298	0.127565	0.127359	0.134324	0.153618	0.190387	0.245063	0.311168	0.409854	0.526452	0.652927	0.776365	0.887909	0.961758	1	0.994093	0.961033	0.901603	0.848661	0.806691	0.780517	0.782119	0.797055	0.828458	0.87053	0.894726	0.916802	0.917023	0.907664	0.883965	0.858666	0.826212	0.798634
0.0136731	0.0296533	0.0482756	0.0681577	0.0925934	0.111454	0.125174	0.131913	0.131177	0.124489	0.112413	0.0968742	0.079307	0.0607073	0.0419511	0.0214552	0.00937943	0.00250122	0	0.0127964	0.0335171	0.063233	0.113818	0.16852	0.229144	0.289936	0.343226	0.3859	0.415424	0.429835	0.424865	0.412505	0.41537	0.422418	0.442802	0.475431	0.506497	0.534394	0.554434	0.553545	0.542294	0.513156	0.474806	0.425098	0.378677	0.334118	0.298063	0.280112	0.277106	0.273429
0	0	0	0	0	0	0	0	0	0	0	0	0	0	0	0	0	0	0	0	0.004035	0.0134953	0.0318869	0.0718451	0.133295	0.221498	0.326952	0.457469	0.606148	0.750973	0.872489	0.959299	1	0.992132	0.945132	0.87346	0.789804	0.705291	0.638103	0.588881	0.556552	0.543261	0.538599	0.537945	0.525303	0.491465	0.456626	0.424139	0.392771	0.375054
0.503147	0.493123	0.487011	0.484417	0.488684	0.491438	0.490867	0.495331	0.500214	0.511803	0.52016	0.530191	0.544696	0.543511	0.541644	0.537588	0.528166	0.518156	0.505839	0.48845	0.47247	0.4464	0.431711	0.4225	0.417709	0.434481	0.466078	0.518785	0.572705	0.626498	0.686305	0.732674	0.769279	0.803812	0.832527	0.849389	0.858369	0.856174	0.852392	0.830438	0.808615	0.78036	0.755516	0.735376	0.732412	0.744273	0.764045	0.785688	0.804471	0.822992
0	0	0	0	0	0	0	0	0	0	0	0	0	0	0	0	0	0	0	0	0.00390972	0.0111215	0.0214264	0.037028	0.0586319	0.0859337	0.117328	0.150032	0.180689	0.206268	0.224885	0.245986	0.261299	0.27828	0.298217	0.323139	0.35745	0.390489	0.42517	0.457781	0.479125	0.496661	0.510995	0.520141	0.523686	0.530687	0.532135	0.535792	0.528941	0.529612
0.238882	0.218157	0.198999	0.18042	0.161372	0.145028	0.132212	0.134138	0.136343	0.143055	0.15398	0.169525	0.183557	0.195968	0.204495	0.206839	0.199375	0.188432	0.173771	0.156474	0.145839	0.145046	0.155912	0.184238	0.22595	0.301119	0.395772	0.514634	0.634678	0.752737	0.854388	0.932278	0.968037	0.968543	0.947713	0.910385	0.865529	0.826192	0.801286	0.781065	0.771573	0.775455	0.788603	0.810696	0.832081	0.856504	0.866387	0.861597	0.852177	0.84206
0	0	0	0	0	0	0	0	0	0	0	0	0	0	0	0	0	0	0	0	0.0053276	0.00982712	0.027361	0.0511551	0.0863579	0.139824	0.205119	0.277492	0.353097	0.422848	0.476656	0.50567	0.504557	0.473072	0.42694	0.368296	0.313525	0.277941	0.27077	0.282522	0.327499	0.388776	0.446842	0.503587	0.540557	0.551686	0.537717	0.513318	0.471897	0.431142
0.0780556	0.0720434	0.0635697	0.0592368	0.0666	0.0766987	0.0958767	0.118147	0.145335	0.168988	0.190252	0.206618	0.212939	0.214099	0.207474	0.199827	0.192577	0.185295	0.183743	0.191503	0.214199	0.237431	0.280525	0.343505	0.413466	0.498011	0.595148	0.693628	0.782668	0.861811	0.927178	0.970743	0.989917	1	0.998093	0.985337	0.977633	0.956392	0.937735	0.902549	0.844041	0.784566	0.720631	0.651662	0.592224	0.54472	0.507788	0.471644	0.442631	0.410789
0.0870819	0.0736546	0.065386	0.0629777	0.0662293	0.0736012	0.08216	0.088158	0.0881845	0.0832086	0.0732981	0.0596832	0.0463797	0.0364263	0.030912	0.0288799	0.0280531	0.0214128	0.0189248	0.0211705	0.0236902	0.0468804	0.0881528	0.152324	0.244758	0.35476	0.478975	0.606517	0.716455	0.812402	0.864592	0.88839	0.887247	0.889359	0.888966	0.898506	0.90714	0.926708	0.932834	0.927925	0.913158	0.881413	0.854874	0.834167	0.814268	0.815792	0.829748	0.861029	0.902191	0.942506
0.0939503	0.117847	0.147225	0.174067	0.197997	0.215691	0.224035	0.220998	0.209629	0.188689	0.161996	0.137318	0.114543	0.0994284	0.094493	0.0961644	0.103856	0.117868	0.132762	0.143233	0.164722	0.190792	0.223612	0.26722	0.323917	0.393506	0.484981	0.5742	0.660002	0.731652	0.784163	0.812967	0.82917	0.827529	0.829164	0.832475	0.83349	0.8373	0.847767	0.869262	0.895896	0.923714	0.946462	0.947763	0.939316	0.906488	0.860904	0.806031	0.757388	0.716038
0.0572262	0.0541317	0.0518139	0.0492509	0.0483732	0.049625	0.053773	0.0575407	0.0636434	0.0713179	0.0792055	0.0865664	0.0922422	0.0947216	0.0932591	0.0865359	0.0777454	0.0677824	0.0620623	0.0665158	0.088654	0.12611	0.179487	0.250385	0.33568	0.424921	0.508703	0.576145	0.612334	0.611928	0.582865	0.532946	0.479655	0.435468	0.40843	0.396756	0.401986	0.418832	0.449297	0.48283	0.514785	0.545741	0.572957	0.600821	0.636015	0.67417	0.718117	0.757981	0.79265	0.820357
0.110946	0.112047	0.113284	0.118048	0.124948	0.134363	0.14213	0.148006	0.150551	0.148189	0.142739	0.132323	0.117258	0.100325	0.0824215	0.0684139	0.0553902	0.0482689	0.0496237	0.0668154	0.0973349	0.144272	0.205678	0.287373	0.384166	0.48741	0.595388	0.690491	0.765097	0.811575	0.827726	0.814423	0.782245	0.744451	0.710964	0.681913	0.66903	0.680789	0.706357	0.746673	0.791588	0.836739	0.882154	0.91191	0.936115	0.94699	0.942529	0.926041	0.904331	0.87927
0	0	0	0	0	0	0	0	0	0	0	0	0	0	0	0	0	0	0	0	0	0.00804163	0.028236	0.0552996	0.0994642	0.159893	0.235105	0.32426	0.415339	0.501258	0.57611	0.624585	0.657242	0.673279	0.685149	0.692916	0.710309	0.738836	0.769154	0.796654	0.832883	0.856799	0.869941	0.876683	0.864456	0.846105	0.819405	0.782863	0.748799	0.707177
0.174495	0.173187	0.173676	0.169759	0.163864	0.155103	0.146845	0.13572	0.130231	0.127726	0.132683	0.142434	0.151671	0.15758	0.161985	0.164663	0.162471	0.159855	0.156315	0.154565	0.161232	0.177705	0.20064	0.236757	0.288428	0.345916	0.411545	0.473508	0.534287	0.581747	0.620369	0.648158	0.671131	0.695348	0.721004	0.746811	0.776438	0.797162	0.813278	0.828419	0.840293	0.852389	0.863609	0.875521	0.889353	0.897483	0.901389	0.891903	0.873222	0.845745
0	0.00607262	0.0123641	0.0246391	0.0353714	0.0480889	0.062869	0.0788592	0.0932882	0.105269	0.117024	0.123106	0.123282	0.117093	0.106014	0.0913212	0.0742324	0.0600485	0.0508097	0.0606823	0.0825856	0.118485	0.167556	0.235062	0.312172	0.403632	0.496417	0.587561	0.668571	0.740734	0.807113	0.855542	0.897768	0.939213	0.973301	0.995947	1	0.992531	0.980023	0.960073	0.937419	0.924814	0.912211	0.91164	0.919161	0.935459	0.952081	0.963962	0.98182	0.981714
0.0885901	0.102555	0.116292	0.127436	0.131997	0.129644	0.12382	0.110456	0.0925637	0.0760256	0.0583886	0.0477171	0.0436058	0.0435921	0.0518845	0.0586778	0.0636659	0.0645488	0.0668359	0.0629901	0.0705837	0.0843898	0.110411	0.155347	0.221804	0.299729	0.384396	0.46809	0.544958	0.607515	0.653082	0.68495	0.710019	0.723571	0.733814	0.745635	0.763612	0.7739	0.791453	0.802652	0.802164	0.799571	0.79618	0.786823	0.778171	0.767113	0.761614	0.759045	0.753352	0.747882
0.0618476	0.0582968	0.0529471	0.04954	0.0440744	0.0394822	0.0366679	0.0360888	0.0374779	0.039999	0.0419761	0.0406204	0.0389958	0.0345016	0.0281325	0.0211409	0.0146415	0.00934539	0.00549738	0.00298031	0.00298031	0.011458	0.0233205	0.04181	0.0682471	0.0998986	0.135894	0.171914	0.202387	0.221867	0.226611	0.215748	0.191524	0.158553	0.122403	0.0881031	0.0591029	0.0384252	0.0233205	0.0178231	0.0176219	0.0211409	0.0281325	0.0404622	0.0529709	0.0648086	0.0835849	0.10242	0.13019	0.161535
0.0556175	0.0667611	0.0754233	0.0863351	0.0975576	0.114912	0.12997	0.147636	0.169122	0.194015	0.215779	0.233912	0.24596	0.24899	0.242882	0.233797	0.221636	0.207936	0.197737	0.190976	0.188565	0.187962	0.193192	0.223421	0.260577	0.313034	0.383653	0.470124	0.565367	0.65036	0.716297	0.754234	0.759699	0.741701	0.694348	0.639959	0.58257	0.535723	0.505077	0.489797	0.485383	0.501158	0.517683	0.532	0.536745	0.539545	0.542418	0.543775	0.542452	0.538796
0.0654559	0.0672469	0.0660789	0.0670585	0.0632659	0.0588431	0.0551617	0.0533072	0.0535104	0.0551845	0.0561927	0.0548003	0.0476155	0.0406035	0.0353161	0.0283348	0.0288481	0.0327753	0.0429158	0.0628103	0.0821655	0.10609	0.126825	0.141443	0.147874	0.154639	0.160885	0.167854	0.192559	0.247246	0.322427	0.42466	0.551649	0.688307	0.820408	0.92701	0.988686	1	0.954194	0.867855	0.745076	0.610095	0.476732	0.365411	0.283124	0.22448	0.180915	0.165217	0.162407	0.163804
0.0838516	0.101286	0.11909	0.135421	0.1479	0.158136	0.15934	0.153518	0.142057	0.127935	0.112771	0.098511	0.089622	0.0792449	0.0777352	0.0749034	0.0762007	0.0869595	0.098511	0.111559	0.123833	0.13274	0.134224	0.139861	0.152813	0.18066	0.220462	0.292657	0.391457	0.512845	0.649082	0.781931	0.901954	0.975356	1	0.976056	0.910778	0.822035	0.719559	0.616659	0.516178	0.430654	0.35445	0.29897	0.249981	0.21746	0.194906	0.178896	0.161726	0.140236
0.081892	0.0771904	0.070107	0.0609384	0.050338	0.0392422	0.0286852	0.0235328	0.0196532	0.0235994	0.030612	0.0403667	0.0645292	0.088234	0.113633	0.142188	0.166532	0.186343	0.199638	0.204937	0.201457	0.189318	0.169667	0.144606	0.114898	0.0962956	0.0805027	0.0824705	0.104824	0.142224	0.204172	0.278736	0.362523	0.448919	0.52741	0.584356	0.621058	0.633604	0.629649	0.613108	0.595595	0.578791	0.56307	0.550319	0.543148	0.549381	0.557552	0.582025	0.616506	0.653353
0.181605	0.194675	0.197797	0.188564	0.178012	0.155913	0.12839	0.110686	0.0990195	0.100806	0.116343	0.133891	0.150574	0.169359	0.170326	0.168803	0.156593	0.139783	0.121496	0.106583	0.0902421	0.0678181	0.054247	0.0397646	0.0207898	0.0082636	0	0.00485188	0.0340219	0.0684882	0.138238	0.231898	0.345123	0.48725	0.627634	0.754935	0.847146	0.897686	0.900948	0.867527	0.799187	0.716707	0.642461	0.580558	0.545887	0.545608	0.57976	0.633923	0.705142	0.769446
0.189752	0.172611	0.155695	0.136328	0.11968	0.10339	0.0891034	0.0773178	0.0688769	0.062746	0.0621748	0.0626488	0.0637308	0.0679108	0.0739499	0.0798832	0.0843081	0.0892385	0.100677	0.121986	0.159694	0.213896	0.288841	0.38483	0.499834	0.623929	0.744168	0.851	0.93221	0.981155	1	0.987389	0.954968	0.905009	0.848572	0.792306	0.742245	0.701745	0.672143	0.652485	0.639237	0.632251	0.627893	0.627869	0.629518	0.632529	0.641114	0.649164	0.665827	0.679572
0.00260159	0.00576885	0.0101335	0.0157488	0.0259903	0.0357366	0.0495669	0.0624031	0.0750309	0.090057	0.102052	0.115208	0.124917	0.132315	0.136855	0.137985	0.135213	0.126562	0.11619	0.101633	0.0875065	0.0701084	0.0574016	0.0464191	0.0487458	0.0566675	0.0739747	0.100883	0.134069	0.180079	0.230072	0.286176	0.340622	0.397533	0.448898	0.49226	0.525393	0.550244	0.571767	0.591781	0.596682	0.596397	0.597122	0.594019	0.598165	0.602991	0.607124	0.608437	0.602789	0.596856
0.160873	0.162678	0.163082	0.1629	0.160841	0.155452	0.150059	0.141623	0.132247	0.122538	0.113784	0.104983	0.0983345	0.0905386	0.0843695	0.0770099	0.0719325	0.0679081	0.0672075	0.0724086	0.0890228	0.124007	0.171129	0.245575	0.343432	0.460174	0.584947	0.720522	0.834664	0.926559	0.983245	1	0.991363	0.962098	0.928585	0.899759	0.876476	0.864274	0.864156	0.8799	0.887423	0.899369	0.905483	0.900526	0.882514	0.866299	0.842722	0.822899	0.813436	0.804033
0.124261	0.121608	0.120812	0.123908	0.13062	0.140076	0.1509	0.161512	0.168511	0.170342	0.171447	0.164443	0.153334	0.141034	0.125042	0.111377	0.100512	0.097094	0.0975762	0.103874	0.114552	0.123849	0.129492	0.129017	0.123341	0.115516	0.10806	0.105892	0.118287	0.144146	0.188387	0.256527	0.336062	0.428184	0.512404	0.586316	0.646102	0.678971	0.694402	0.697085	0.692431	0.687206	0.693866	0.71298	0.744197	0.781416	0.817889	0.853663	0.877439	0.894051
0	0.00873518	0.0196132	0.028307	0.0373595	0.0432078	0.0484197	0.0524289	0.0543033	0.0579073	0.0605608	0.0631703	0.0669524	0.0695619	0.0703059	0.0703878	0.0690316	0.066739	0.0650671	0.0630447	0.063866	0.0692976	0.0798956	0.103015	0.140089	0.185888	0.247712	0.331389	0.41668	0.502218	0.591922	0.67154	0.733535	0.776975	0.803179	0.812363	0.816039	0.806882	0.796081	0.785548	0.772289	0.768416	0.776143	0.798377	0.822985	0.8641	0.903859	0.93312	0.954196	0.964984
0.102994	0.0941633	0.0832016	0.070123	0.0589709	0.0472543	0.0375918	0.0317303	0.0294118	0.0338345	0.0385948	0.0491264	0.0595633	0.063656	0.0651164	0.0603888	0.0495947	0.0383331	0.0265141	0.0147492	0.00522981	0.00201251	0.0093952	0.028525	0.0646488	0.123987	0.198073	0.300541	0.4234	0.558067	0.695461	0.817656	0.916112	0.97764	1	0.981706	0.933922	0.866273	0.796184	0.736892	0.704815	0.695911	0.71376	0.754719	0.798154	0.839678	0.881545	0.90848	0.92567	0.922156
0.188064	0.206172	0.214864	0.225191	0.23705	0.249368	0.259739	0.264584	0.260066	0.244646	0.214359	0.177441	0.137478	0.104792	0.0762219	0.0660639	0.0663995	0.0794609	0.0957853	0.12409	0.156607	0.192429	0.243801	0.297619	0.36765	0.457844	0.563564	0.678594	0.788864	0.895712	0.965096	0.99924	1	0.986537	0.953603	0.91857	0.897779	0.873438	0.853535	0.836337	0.841269	0.850945	0.867541	0.880948	0.887628	0.896806	0.883804	0.877618	0.864536	0.843316
0.0735951	0.0733133	0.0686015	0.0660923	0.0666062	0.0703426	0.0764978	0.0831919	0.0878976	0.0886684	0.0852476	0.0784345	0.0690748	0.0599291	0.0530866	0.0492957	0.0478987	0.0473303	0.0427653	0.050468	0.0630994	0.0859106	0.115381	0.164222	0.232697	0.3137	0.405461	0.48823	0.560979	0.615828	0.647002	0.659832	0.658523	0.643654	0.630199	0.632574	0.646542	0.677281	0.729845	0.796336	0.851005	0.887303	0.912542	0.90438	0.886626	0.852296	0.81638	0.7942	0.781728	0.781312
0.0451736	0.0375128	0.0300061	0.0229328	0.0165881	0.0112226	0.00796996	0.0056682	0.00576166	0.00747374	0.0116324	0.0176623	0.0247783	0.0332679	0.0410269	0.0484811	0.0545545	0.0590705	0.0652411	0.076218	0.0898221	0.110954	0.140543	0.177112	0.219288	0.262097	0.30318	0.336303	0.359488	0.370379	0.372297	0.368889	0.363656	0.361624	0.364313	0.377098	0.396433	0.427951	0.466378	0.514086	0.561691	0.608484	0.648234	0.676772	0.698219	0.704841	0.700531	0.688788	0.674726	0.658837
0.492854	0.427705	0.374141	0.331755	0.303347	0.290198	0.295889	0.308013	0.330242	0.355484	0.386647	0.411195	0.43523	0.45227	0.462327	0.465759	0.454974	0.449726	0.442384	0.432182	0.421043	0.410893	0.400046	0.387711	0.377411	0.367609	0.347321	0.343971	0.35244	0.375382	0.415372	0.46721	0.528358	0.588143	0.624201	0.639191	0.637592	0.616314	0.588219	0.557072	0.561942	0.578609	0.627053	0.7072	0.7913	0.880347	0.952569	0.99078	0.996094	0.967925
0.181739	0.160731	0.141165	0.121516	0.1044	0.092884	0.0887025	0.0963546	0.105745	0.121913	0.144149	0.169893	0.192186	0.208406	0.214818	0.211073	0.193818	0.164896	0.138055	0.130215	0.158761	0.20641	0.28461	0.390569	0.512437	0.64978	0.767811	0.855537	0.893707	0.890027	0.849041	0.794317	0.741527	0.71492	0.714987	0.741278	0.787506	0.840165	0.907111	0.957703	0.991134	1	0.98177	0.94996	0.912709	0.883453	0.858957	0.848863	0.845061	0.849573
0.261737	0.263386	0.263342	0.265669	0.269187	0.280037	0.289422	0.305841	0.31308	0.314931	0.307657	0.291959	0.274445	0.255526	0.240765	0.2206	0.200093	0.188347	0.189679	0.214159	0.254844	0.317807	0.396963	0.49297	0.595126	0.698763	0.785529	0.840936	0.869305	0.856485	0.812355	0.760262	0.711904	0.677195	0.671407	0.693721	0.738175	0.79465	0.842687	0.872422	0.882304	0.882773	0.874647	0.869965	0.869104	0.865854	0.883561	0.9055	0.918711	0.943625
0.0575036	0.0697218	0.0843054	0.101351	0.113816	0.123691	0.129851	0.133833	0.13217	0.129303	0.123796	0.113751	0.107041	0.098365	0.0952702	0.0902501	0.0913021	0.0929227	0.0930321	0.091922	0.0892065	0.0920826	0.097215	0.112398	0.138292	0.177004	0.228445	0.287966	0.359757	0.425226	0.483709	0.526467	0.553333	0.556125	0.550349	0.537786	0.527809	0.522517	0.51658	0.528057	0.541125	0.560317	0.589671	0.620057	0.654959	0.680536	0.703076	0.711667	0.715947	0.705688
0.250065	0.232923	0.214499	0.194214	0.171682	0.146959	0.120759	0.0944589	0.0734145	0.0607088	0.0535843	0.0654414	0.0844936	0.111316	0.148723	0.188311	0.222695	0.24646	0.259424	0.256282	0.266074	0.285198	0.315528	0.373673	0.456678	0.560329	0.674058	0.781639	0.856144	0.899644	0.896068	0.859128	0.816245	0.786731	0.777882	0.792468	0.834036	0.876644	0.917012	0.959706	0.98568	0.989573	0.975764	0.952839	0.928398	0.90803	0.895287	0.888591	0.892365	0.901924
0.0291499	0.0425616	0.0674234	0.0934476	0.123894	0.156151	0.191878	0.224845	0.247362	0.267502	0.277235	0.281749	0.283038	0.281499	0.275696	0.263238	0.239418	0.208599	0.175028	0.134813	0.122838	0.139783	0.174488	0.247585	0.357901	0.498797	0.649166	0.804668	0.921395	0.985738	1	0.960073	0.885738	0.804637	0.730291	0.679455	0.66849	0.669619	0.690341	0.740155	0.776975	0.807636	0.815768	0.813386	0.781327	0.747419	0.705402	0.660566	0.645697	0.633482
0.164107	0.156467	0.145839	0.142757	0.13877	0.135234	0.141572	0.153379	0.172615	0.201523	0.226029	0.24846	0.259914	0.255956	0.242839	0.219079	0.188648	0.155406	0.122511	0.101328	0.0783276	0.0690052	0.0759411	0.0960357	0.124986	0.160324	0.200026	0.239236	0.284741	0.321386	0.34945	0.380399	0.408464	0.433173	0.464683	0.502712	0.532135	0.585761	0.63348	0.683934	0.738453	0.801287	0.866781	0.922984	0.962679	0.985472	0.996989	1	0.99149	0.983629
0.187914	0.191087	0.196962	0.204131	0.212645	0.223311	0.23556	0.24639	0.254877	0.259653	0.257548	0.253012	0.245673	0.23781	0.228173	0.221262	0.220213	0.220903	0.229992	0.240896	0.256561	0.277755	0.306277	0.340375	0.386276	0.446025	0.519062	0.605452	0.694595	0.782127	0.861051	0.923426	0.968508	0.991483	1	0.995474	0.984966	0.968345	0.950313	0.932421	0.920683	0.912455	0.906808	0.909001	0.910058	0.915513	0.921755	0.926075	0.930773	0.927941
0.0240845	0.0209222	0.0175127	0.0140291	0.0106803	0.00875511	0.00816253	0.00840507	0.0111853	0.0152493	0.0201963	0.0266243	0.0326064	0.0371234	0.0393178	0.0397849	0.0374691	0.0336319	0.02926	0.0262677	0.0270649	0.0390228	0.0585145	0.0899245	0.142677	0.213318	0.299683	0.405507	0.517133	0.634215	0.741926	0.836261	0.908175	0.957952	0.989105	1	0.991742	0.969475	0.935307	0.900537	0.862169	0.820759	0.786204	0.758217	0.726494	0.696856	0.656076	0.612354	0.559266	0.504574
0.412048	0.407484	0.409677	0.417519	0.422294	0.425732	0.433184	0.440915	0.438051	0.434789	0.435933	0.441252	0.447879	0.464192	0.477232	0.491724	0.497487	0.495782	0.490478	0.473031	0.448147	0.423509	0.396278	0.359402	0.319087	0.28319	0.238059	0.191397	0.152433	0.125472	0.10471	0.102828	0.116987	0.151263	0.194949	0.249314	0.3123	0.374519	0.434187	0.478435	0.519389	0.543746	0.560954	0.584028	0.607138	0.633122	0.669242	0.712703	0.759831	0.814749
0.0796716	0.0872721	0.0923145	0.0977782	0.0975676	0.0940501	0.0879852	0.0805642	0.0729307	0.0660165	0.0626604	0.0583712	0.0529916	0.050988	0.0511401	0.0540806	0.0584238	0.063674	0.0686693	0.0719986	0.0707073	0.0685169	0.0622471	0.0527566	0.0448009	0.0392871	0.0356148	0.0352228	0.0532605	0.0768287	0.112886	0.154515	0.206041	0.261428	0.31706	0.372074	0.414615	0.450901	0.48042	0.504569	0.521878	0.555574	0.59767	0.651476	0.718968	0.781233	0.856524	0.91808	0.958823	0.98176
0	0.00401517	0.00682897	0.00954144	0.0095478	0.0108564	0.0102261	0.0101962	0.0115371	0.0160497	0.0210704	0.0261455	0.0298262	0.0294854	0.0282175	0.0264557	0.0217694	0.0212781	0.0239969	0.0369684	0.0644559	0.108398	0.166457	0.243843	0.331174	0.424012	0.509313	0.578666	0.621437	0.630315	0.608718	0.561208	0.492569	0.421659	0.355728	0.306362	0.269559	0.244354	0.233473	0.227934	0.227465	0.22974	0.24332	0.263562	0.296359	0.336608	0.384936	0.432912	0.483242	0.528213
0.011872	0.0142956	0.0165867	0.0184182	0.0194361	0.0193564	0.0180754	0.0157397	0.0127251	0.00956263	0.00662278	0.00422718	0.00248662	0.00134808	0	0	0	0.00404423	0.0128522	0.0334126	0.0701508	0.124647	0.199661	0.295925	0.410287	0.539716	0.668826	0.785071	0.880004	0.94669	0.987308	1	0.998008	0.975514	0.945699	0.90827	0.86855	0.831768	0.801185	0.775106	0.753721	0.735646	0.718291	0.707598	0.69873	0.690048	0.684827	0.678392	0.678221	0.68017
0.0943507	0.0822352	0.0674905	0.0601838	0.0545294	0.0521561	0.0543424	0.0567294	0.0589122	0.0561238	0.0468259	0.0353026	0.0212871	0.00941096	0	4.15577e-05	0.00551334	0.020216	0.0357646	0.057071	0.0751039	0.0937767	0.115358	0.143094	0.176495	0.218747	0.26998	0.328563	0.392839	0.463058	0.537379	0.618781	0.697232	0.775207	0.848361	0.9092	0.955987	0.984786	1	0.997659	0.978061	0.952648	0.917048	0.879952	0.838824	0.798508	0.75775	0.719333	0.679876	0.644156
0.0467669	0.0465962	0.0475293	0.0488473	0.0519333	0.0523031	0.0501901	0.0471737	0.0405132	0.0315255	0.0234058	0.01738	0.0101966	0.00819902	0.00628179	0.00307828	0.00395764	0.00311567	0.00524901	0.00499859	0.00324763	0.00333193	0.00763728	0.0165334	0.0338876	0.0598042	0.106111	0.171603	0.246881	0.339616	0.43542	0.551524	0.657701	0.751889	0.84038	0.905805	0.948791	0.98366	0.997114	0.9989	1	0.995532	0.985559	0.961842	0.937502	0.901006	0.857113	0.810143	0.753801	0.719116
0.0894351	0.0776922	0.0650313	0.0565955	0.0474099	0.0410901	0.0383918	0.0393381	0.043026	0.0479544	0.0498913	0.0519698	0.0537043	0.0511747	0.0517622	0.0528134	0.0577366	0.0666816	0.0782224	0.097323	0.113991	0.130729	0.153158	0.176591	0.208794	0.250115	0.301362	0.354074	0.411083	0.463523	0.510937	0.543426	0.574713	0.587953	0.592703	0.594028	0.596356	0.60505	0.622937	0.631488	0.648763	0.654585	0.65476	0.649653	0.652169	0.643264	0.655503	0.660845	0.670162	0.679162
0.0370543	0.0402562	0.0426824	0.0452372	0.0471292	0.0473423	0.0463484	0.0440541	0.0425065	0.0396174	0.0362621	0.0317455	0.0288505	0.0261388	0.023605	0.0201647	0.0165246	0.0125071	0.00862369	0.00418492	0	0.00314577	0.0115645	0.032287	0.0622585	0.106045	0.164909	0.2345	0.311125	0.384704	0.44829	0.498691	0.529317	0.54523	0.547379	0.542638	0.534725	0.523039	0.512163	0.513794	0.514409	0.525313	0.541468	0.559471	0.582011	0.601805	0.628548	0.653589	0.680471	0.708541
0.101503	0.107292	0.108454	0.110861	0.110141	0.110454	0.112325	0.114491	0.112862	0.110186	0.107209	0.0951608	0.0840147	0.0720966	0.0600975	0.0465585	0.0351026	0.0292251	0.0264341	0.0383597	0.0613106	0.0997536	0.154537	0.223321	0.30462	0.402672	0.499331	0.600886	0.707377	0.804107	0.885884	0.94397	0.981168	0.997671	1	0.991332	0.973351	0.950422	0.934225	0.92661	0.920186	0.929379	0.94236	0.960711	0.973014	0.976367	0.976389	0.974542	0.969832	0.956919
0.117551	0.108074	0.0999848	0.0897397	0.0792718	0.069189	0.0622043	0.0583174	0.0564119	0.0586538	0.0641879	0.0722714	0.0839494	0.0937441	0.104141	0.112088	0.116564	0.11675	0.112228	0.104144	0.0955151	0.084691	0.0747564	0.0663375	0.061686	0.0630678	0.0659536	0.072152	0.0783811	0.0926748	0.107552	0.132164	0.161169	0.199783	0.242654	0.291977	0.3469	0.403198	0.457895	0.511022	0.56437	0.613205	0.6528	0.681241	0.698622	0.705695	0.704186	0.709081	0.715801	0.734795
0	0.00516324	0.0117591	0.0195818	0.0310532	0.0427627	0.0534582	0.0642267	0.072501	0.0802622	0.0864399	0.0900978	0.0919054	0.091649	0.0890368	0.085249	0.0773129	0.0691797	0.0607367	0.0530102	0.0480016	0.0507898	0.0634191	0.0889736	0.132519	0.195365	0.274195	0.369984	0.479747	0.591319	0.698028	0.788563	0.862129	0.910382	0.93334	0.934182	0.914935	0.878555	0.829469	0.780174	0.73904	0.707538	0.689731	0.690055	0.70518	0.733634	0.763156	0.793637	0.818063	0.833326
0.0384551	0.0362473	0.032921	0.0286156	0.0236379	0.0184275	0.0134701	0.00918165	0.00581071	0.00527119	0.00527119	0.00951685	0.0159399	0.0247662	0.0356994	0.0495949	0.0626486	0.0739716	0.0818433	0.0851103	0.083477	0.0793543	0.0717523	0.0668739	0.0692243	0.0807776	0.0969429	0.127957	0.169724	0.222101	0.276263	0.32896	0.372977	0.412558	0.440339	0.470156	0.493656	0.526383	0.56683	0.622491	0.684519	0.746801	0.814329	0.873187	0.918957	0.954278	0.98067	0.994506	1	0.99652
0.0865512	0.0925031	0.0986451	0.10579	0.112125	0.117747	0.123004	0.126237	0.127647	0.126945	0.123447	0.118071	0.111821	0.103001	0.0936411	0.0847172	0.0790374	0.0762461	0.0851846	0.111524	0.151422	0.210052	0.288942	0.386761	0.495	0.609216	0.717836	0.810808	0.886967	0.937591	0.971229	0.990408	1	0.999115	0.996974	0.990579	0.981077	0.980087	0.978264	0.97761	0.978599	0.983768	0.986354	0.985508	0.982057	0.969188	0.954889	0.933734	0.91237	0.894486
0.241494	0.235114	0.231962	0.225265	0.217082	0.206191	0.196508	0.187691	0.181126	0.174653	0.172531	0.173073	0.17344	0.176208	0.177196	0.178383	0.176399	0.176295	0.174652	0.183847	0.209951	0.258269	0.330489	0.418013	0.529922	0.65227	0.773617	0.86821	0.923163	0.926405	0.881717	0.800745	0.710374	0.630789	0.583884	0.575026	0.601773	0.657451	0.73623	0.82217	0.911703	0.968814	0.999572	1	0.97487	0.931185	0.88184	0.829476	0.783884	0.746042
0.10496	0.108276	0.110904	0.11161	0.110875	0.108216	0.103016	0.0946709	0.0839307	0.0712939	0.0551728	0.0411772	0.0291629	0.0231726	0.0212043	0.0231507	0.0309567	0.0392687	0.04878	0.0567979	0.0646249	0.0754658	0.0879874	0.109233	0.143563	0.189606	0.252656	0.330291	0.415485	0.503014	0.58123	0.645717	0.688658	0.71857	0.739446	0.75204	0.768653	0.788353	0.810976	0.834807	0.850586	0.856911	0.857184	0.845728	0.828072	0.805091	0.773887	0.746683	0.722894	0.705178
0.0940238	0.0990753	0.104279	0.108321	0.114531	0.117692	0.121037	0.123109	0.126891	0.131659	0.135641	0.140204	0.141244	0.137878	0.132536	0.124905	0.111887	0.102962	0.0931564	0.0864269	0.0863381	0.0875273	0.10122	0.121056	0.147891	0.182523	0.225383	0.27743	0.334924	0.397509	0.463241	0.526585	0.588749	0.649324	0.698842	0.742785	0.784204	0.812492	0.842493	0.863193	0.890507	0.920212	0.94393	0.965891	0.983664	0.998053	1	0.994626	0.983735	0.96468
0.0143477	0.0184521	0.0226438	0.0264884	0.0304314	0.0326476	0.0333263	0.0323836	0.0309518	0.0285482	0.0259653	0.0236552	0.0217612	0.0196932	0.018319	0.0160629	0.0135083	0.0110221	0.00893793	0.00658142	0.00484907	0.00448084	0.00744355	0.0120359	0.0216095	0.0333866	0.053346	0.0790872	0.116361	0.163671	0.220612	0.29299	0.377897	0.468662	0.567515	0.665948	0.761365	0.845448	0.914835	0.963766	0.992143	1	0.989803	0.962625	0.922388	0.870283	0.81783	0.763926	0.711825	0.667586
0.0784676	0.0750981	0.069841	0.064763	0.0586636	0.0545224	0.0511305	0.050436	0.0505316	0.0528483	0.0566562	0.0603557	0.0629116	0.0644433	0.0636138	0.0601106	0.0529548	0.043353	0.0332495	0.0239037	0.0179818	0.0178245	0.0246088	0.0413022	0.0682034	0.106278	0.157635	0.21641	0.287694	0.364303	0.438668	0.511556	0.582345	0.650602	0.708768	0.761479	0.807607	0.837971	0.854981	0.859902	0.853363	0.837523	0.819412	0.800833	0.794748	0.797321	0.811224	0.840391	0.872317	0.909618
0.0262574	0.0343896	0.0420441	0.0499104	0.0586244	0.06539	0.0699322	0.0726656	0.0716417	0.0681312	0.0623285	0.0565332	0.0507332	0.0463085	0.0456194	0.0450941	0.0475556	0.0531107	0.0599883	0.0685853	0.075695	0.0854041	0.0938704	0.108723	0.122714	0.141825	0.168842	0.205623	0.244563	0.288393	0.334844	0.378336	0.422081	0.461014	0.496845	0.524025	0.545381	0.566165	0.576635	0.585009	0.588625	0.598194	0.601193	0.604756	0.598482	0.59529	0.591791	0.588013	0.584972	0.583385
0.401595	0.388732	0.374938	0.357076	0.3366	0.315993	0.29455	0.27097	0.250088	0.227719	0.214725	0.202475	0.196277	0.190976	0.192675	0.19405	0.198641	0.198163	0.195038	0.188274	0.178827	0.16484	0.148581	0.13009	0.118395	0.110506	0.108207	0.113168	0.128872	0.153714	0.191731	0.227735	0.266566	0.302596	0.335391	0.369768	0.396551	0.416814	0.426482	0.432102	0.435489	0.433187	0.43762	0.44863	0.464296	0.492357	0.523287	0.561	0.598659	0.639466
0.0406145	0.0489058	0.0567435	0.0630092	0.0664916	0.0662188	0.0618364	0.0538459	0.043533	0.0327141	0.0226567	0.0144613	0.0085068	0.00461181	0.00461181	0.0085068	0.0144613	0.0226567	0.0327141	0.0527566	0.0704024	0.0984896	0.13902	0.19405	0.254673	0.327093	0.425026	0.522529	0.617564	0.709626	0.784684	0.836319	0.868778	0.890552	0.90115	0.899327	0.897654	0.897093	0.893455	0.892152	0.904756	0.92588	0.956555	0.977452	0.992657	1	0.98682	0.972096	0.956128	0.937724
0.0280338	0.0305609	0.0331601	0.0361494	0.0377831	0.0380029	0.037187	0.03508	0.0314684	0.027846	0.0244561	0.0214871	0.0191043	0.0163661	0.0139512	0.0119038	0.0086652	0.0043542	0.00180538	0.000412431	0.00331254	0.0136744	0.0322423	0.0596797	0.0960862	0.14417	0.195896	0.253456	0.31041	0.364016	0.409764	0.450769	0.486956	0.519893	0.555263	0.591634	0.630682	0.675427	0.71872	0.764261	0.80653	0.845622	0.873937	0.894364	0.904669	0.905762	0.905254	0.899534	0.896413	0.898696
0	0	0	0	0	0	0	0	0	0	0	0	0	0	0	0	0	0	0	0	0	0	0.00366809	0.0168533	0.041113	0.0818706	0.143076	0.226174	0.331374	0.454935	0.582404	0.704081	0.802704	0.870124	0.902891	0.900045	0.875606	0.835114	0.794098	0.75965	0.736745	0.731327	0.740466	0.75938	0.782836	0.805894	0.825201	0.841958	0.860779	0.882616
0	0	0	0	0	0	0	0	0	0	0	0	0	0	0	0	0	0	0	0	0	0	0.00935608	0.0306238	0.0700312	0.126817	0.204929	0.309142	0.437801	0.573864	0.710658	0.831256	0.918875	0.973617	1	0.992427	0.965576	0.927725	0.883058	0.835797	0.794835	0.763915	0.741878	0.729751	0.729082	0.728236	0.738969	0.751674	0.773679	0.796711
0.0869617	0.0906147	0.0925239	0.0939691	0.0942452	0.0916182	0.0863979	0.0800082	0.0735264	0.0674004	0.0632389	0.0584413	0.0549467	0.0528633	0.0508003	0.0492131	0.0488202	0.0470491	0.0456535	0.0467045	0.0490683	0.0532345	0.0666006	0.0858991	0.112795	0.15287	0.199499	0.261682	0.331647	0.408527	0.486077	0.559567	0.62454	0.677371	0.714568	0.739205	0.750307	0.753218	0.756687	0.757354	0.760803	0.767206	0.776345	0.791855	0.80447	0.823367	0.841814	0.864665	0.885382	0.904159
0.068634	0.0622678	0.0558679	0.0493725	0.0427402	0.0359804	0.0291889	0.0225644	0.0163851	0.011002	0.00845837	0.00655552	0.00773377	0.0105937	0.0161468	0.0229852	0.0317318	0.0402781	0.0490193	0.0561383	0.0645789	0.0757078	0.0943336	0.120831	0.156816	0.209439	0.280182	0.37322	0.47212	0.580369	0.688925	0.785471	0.867316	0.933255	0.976355	0.997326	1	0.98609	0.963853	0.937115	0.912758	0.898796	0.8847	0.873705	0.862826	0.867358	0.870639	0.876999	0.884413	0.889938
0.0431509	0.0435596	0.0438563	0.0438862	0.0433819	0.0419943	0.0393975	0.0354401	0.0302707	0.0244557	0.0180859	0.0124255	0.00821375	0.00501222	0.00282348	0.000734407	0	0.000734407	0.00208907	0.00439196	0.00799993	0.0124751	0.0195216	0.0298987	0.0432152	0.0605715	0.0822381	0.109559	0.142714	0.183117	0.228869	0.281808	0.339326	0.400988	0.463122	0.528317	0.591598	0.652918	0.708819	0.756552	0.793392	0.818354	0.832164	0.835571	0.834521	0.82974	0.82422	0.82392	0.823524	0.829379
0.0292602	0.0271541	0.0247863	0.0219977	0.018679	0.0148236	0.011369	0.00842364	0.00589618	0.00428668	0.00466729	0.00615953	0.0078764	0.0108533	0.0131231	0.014796	0.0155911	0.0166194	0.0173152	0.0182923	0.0194393	0.0227022	0.0295513	0.0375255	0.0504301	0.0696354	0.0954252	0.133191	0.175071	0.223955	0.277543	0.332972	0.385233	0.435221	0.475389	0.507704	0.532436	0.544936	0.544198	0.537633	0.530941	0.527085	0.528871	0.537883	0.557045	0.582395	0.609454	0.634086	0.656843	0.678124
0.0936665	0.0789944	0.0659782	0.0541651	0.0452042	0.0394666	0.0367865	0.0363671	0.0369194	0.0358943	0.0345991	0.0319401	0.0272191	0.0227081	0.0179391	0.0157805	0.0164973	0.0193217	0.0252401	0.0329326	0.0450111	0.07544	0.112393	0.161051	0.231727	0.31952	0.427481	0.548319	0.67223	0.785301	0.877547	0.942585	0.984875	1	0.996564	0.985051	0.965225	0.941364	0.914726	0.892833	0.876785	0.851246	0.830581	0.805066	0.780949	0.75535	0.734193	0.712956	0.692409	0.67451
0.0218819	0.0221278	0.0228273	0.0240272	0.0257484	0.0279858	0.0301543	0.0328482	0.0350824	0.0366806	0.038186	0.0392434	0.0385056	0.037383	0.0362138	0.036294	0.0369541	0.0384548	0.0414922	0.0447595	0.049726	0.0547905	0.0610551	0.0696504	0.0846639	0.10795	0.140923	0.190732	0.255306	0.33472	0.421465	0.51643	0.604008	0.681218	0.738512	0.773297	0.784009	0.779422	0.764264	0.744659	0.725446	0.707841	0.701015	0.697254	0.693125	0.689487	0.686826	0.684536	0.673152	0.66315
0.0425828	0.0524298	0.0628112	0.072988	0.0818203	0.087852	0.0918666	0.0901381	0.0839157	0.0768635	0.0674536	0.0588958	0.0514028	0.0479538	0.0479057	0.0485707	0.0492143	0.0502671	0.0526253	0.0566882	0.0598128	0.0648952	0.0729624	0.0782324	0.0945046	0.118292	0.15648	0.209949	0.290051	0.391019	0.505514	0.629842	0.759083	0.870863	0.95526	1	0.998293	0.954321	0.877546	0.776467	0.676361	0.5749	0.504599	0.456609	0.442853	0.445154	0.469611	0.507788	0.543695	0.56754
0	0	0	0	0	0	0	0	0	0	0	0	0	0	0	0	0	0	0	0	0	0	0	0	0.00503425	0.00928601	0.0208202	0.0340181	0.0565308	0.0865728	0.119062	0.153909	0.192371	0.224258	0.253514	0.276593	0.289258	0.294777	0.294368	0.288919	0.2835	0.274069	0.273457	0.281271	0.299087	0.329939	0.375506	0.436569	0.4996	0.554401
0	0	0	0	0.00426086	0.00751416	0.0124254	0.0191597	0.0274298	0.0365011	0.0447649	0.0505961	0.052704	0.0505961	0.0447649	0.0365011	0.0274298	0.018997	0.0159923	0.0142654	0.0198591	0.0377303	0.068687	0.110007	0.160569	0.22724	0.295094	0.364037	0.424282	0.473018	0.498377	0.507763	0.499434	0.483712	0.467763	0.44898	0.44449	0.448933	0.457914	0.503181	0.56672	0.645949	0.729072	0.821487	0.907448	0.968466	0.997023	1	0.971135	0.918332
0	0	0	0	0	0	0	0	0	0	0	0	0	0	0	0	0	0	0	0	0	0	0.0121029	0.0344275	0.0602759	0.09741	0.157414	0.234525	0.326733	0.418205	0.506581	0.582874	0.638677	0.667069	0.663525	0.62699	0.597147	0.539965	0.500591	0.47236	0.502976	0.566577	0.654462	0.754774	0.841116	0.899883	0.924965	0.927874	0.886477	0.837457
0	0.0027755	0.00446383	0.00687077	0.0100503	0.0138741	0.0179588	0.0216768	0.0242925	0.0253046	0.0242925	0.0214928	0.0175252	0.0131698	0.00912097	0.00582173	0.0034246	0.00185659	0	0	0	0.00185659	0.0034246	0.0151047	0.0318137	0.0599785	0.105433	0.160396	0.226266	0.307854	0.38931	0.466713	0.529789	0.575952	0.607044	0.621701	0.629424	0.632278	0.646327	0.665851	0.687098	0.716295	0.748952	0.780645	0.81282	0.840889	0.856511	0.875132	0.886171	0.906775
0.0732556	0.0882105	0.102347	0.123466	0.136837	0.146916	0.15341	0.156632	0.157039	0.155302	0.149706	0.139458	0.124184	0.104615	0.0785196	0.0590057	0.0408655	0.0260836	0.0153436	0.033273	0.0460307	0.0865691	0.13794	0.219737	0.307112	0.433335	0.548145	0.667084	0.779523	0.872306	0.943107	0.985119	1	0.981825	0.942496	0.882404	0.809068	0.787283	0.774772	0.798794	0.844493	0.907293	0.940091	0.984763	0.976864	0.932857	0.864324	0.776424	0.681673	0.584404
0.174469	0.170251	0.167016	0.16822	0.169125	0.173171	0.176033	0.183848	0.191015	0.201989	0.212148	0.22495	0.236518	0.242225	0.245613	0.247063	0.243161	0.240993	0.240893	0.24238	0.244995	0.251899	0.256069	0.261101	0.263824	0.268964	0.280758	0.30171	0.333481	0.377443	0.436487	0.508372	0.59545	0.691816	0.782663	0.862816	0.926419	0.969007	0.99395	1	0.998393	0.983442	0.966177	0.939215	0.914575	0.889698	0.864855	0.837007	0.807989	0.768447
0	0	0	0	0	0	0	0	0	0	0	0	0	0	0	0	0	0	0	0	0	0.0112203	0.0281768	0.0527215	0.0966977	0.152505	0.230652	0.325799	0.433778	0.545028	0.657815	0.761113	0.851919	0.926822	0.976153	1	0.998981	0.970685	0.907843	0.830463	0.741764	0.640601	0.550963	0.464799	0.397837	0.345231	0.31169	0.283827	0.268322	0.254135
0	0	0	0	0	0	0	0	0	0	0	0	0	0	0	0	0	0	0	0	0	0	0	0	0.0157813	0.0554118	0.103262	0.18023	0.287584	0.424303	0.572368	0.71994	0.856289	0.954211	1	0.998576	0.950012	0.880253	0.791483	0.707288	0.629691	0.556693	0.509734	0.488304	0.474808	0.468441	0.474523	0.488537	0.516148	0.5398
0	0	0	0	0	0	0	0	0	0	0	0	0	0	0	0	0	0	0	0	0	0.00458835	0.0176402	0.0404915	0.0682441	0.106406	0.162667	0.230939	0.303185	0.375755	0.442802	0.499964	0.540417	0.573677	0.601618	0.617481	0.62893	0.643624	0.660849	0.675318	0.696602	0.717475	0.730425	0.729074	0.717876	0.692326	0.656878	0.621269	0.588462	0.568173
0	0	0	0	0	0	0	0	0	0	0	0	0	0	0	0	0	0	0	0	0	0	0	0	0	0.0160384	0.0376031	0.0650838	0.111958	0.175976	0.248216	0.325908	0.39897	0.456105	0.495703	0.527207	0.544014	0.556129	0.573596	0.624547	0.689985	0.777131	0.859611	0.929156	0.977906	0.978114	0.942152	0.896841	0.826885	0.759809
0.0525261	0.0495105	0.0449671	0.0390863	0.0322872	0.0251702	0.0183989	0.0125413	0.010468	0.00933766	0.010468	0.0149659	0.0226235	0.0343604	0.0464053	0.05901	0.0708255	0.0803748	0.0863126	0.0902234	0.104047	0.132434	0.17501	0.233859	0.324435	0.441095	0.577396	0.713532	0.835225	0.928453	0.98214	1	0.984051	0.945886	0.907523	0.87325	0.846732	0.826634	0.815281	0.813337	0.814824	0.807598	0.789269	0.767685	0.75726	0.750577	0.752076	0.755657	0.765255	0.767756
0	0	0	0	0	0	0	0	0	0	0	0	0	0	0	0	0	0	0.00625984	0.0115467	0.0196291	0.0307531	0.0444044	0.0590895	0.0724672	0.0819069	0.0853192	0.0819069	0.0724672	0.0590895	0.0444044	0.037013	0.0311758	0.0311758	0.037013	0.0444044	0.0590895	0.0724672	0.0819069	0.0853192	0.0819069	0.0787271	0.076896	0.0755802	0.0811353	0.113566	0.149681	0.209223	0.269727	0.339698
0	0	0	0	0	0	0	0	0	0	0	0	0	0	0	0	0	0	0	0.005113	0.0264746	0.0645139	0.121078	0.199842	0.306302	0.435062	0.581527	0.723908	0.847324	0.939541	0.990034	1	0.976961	0.931126	0.86802	0.807857	0.747746	0.693092	0.656823	0.638363	0.629835	0.622369	0.61103	0.592392	0.571317	0.54587	0.517871	0.495974	0.481699	0.477912
0	0	0	0	0	0	0	0	0	0	0	0	0	0	0	0	0	0	0.00273588	0.016902	0.0386548	0.0748752	0.132976	0.210599	0.308163	0.421827	0.545312	0.665496	0.770941	0.853665	0.913515	0.949267	0.965933	0.973199	0.975054	0.977725	0.978618	0.985697	0.991548	0.995418	1	0.999684	0.992807	0.976523	0.95999	0.936398	0.909198	0.881736	0.855854	0.835951
0.510717	0.480378	0.447424	0.426125	0.411696	0.41484	0.426398	0.451432	0.488341	0.522155	0.54613	0.55735	0.54325	0.513308	0.467357	0.422044	0.390596	0.368784	0.366104	0.384969	0.402611	0.421821	0.436897	0.442828	0.444409	0.440393	0.443529	0.454929	0.488009	0.537438	0.600431	0.686229	0.76615	0.841391	0.901853	0.929839	0.936961	0.937748	0.927061	0.923311	0.919192	0.916007	0.924682	0.936719	0.94471	0.943413	0.922528	0.899314	0.854645	0.810658
0.0101471	0.0132578	0.0166909	0.0201104	0.0230269	0.024883	0.0252127	0.0238221	0.0208977	0.0170399	0.0128051	0.00886841	0.00566052	0.00332977	0.00180518	0	0	0	0	0.00361036	0.0138803	0.0354712	0.0729938	0.125576	0.205895	0.307171	0.427333	0.555752	0.685123	0.805923	0.898801	0.96063	0.993857	1	0.993392	0.974693	0.954667	0.936184	0.921419	0.909605	0.904246	0.889361	0.873629	0.860171	0.839258	0.817575	0.799836	0.788381	0.780106	0.768985
0	0	0	0	0	0	0	0	0	0	0	0	0	0	0	0	0	0	0.00167663	0.00309266	0.0153172	0.0334994	0.0658683	0.109864	0.171246	0.247064	0.3357	0.426286	0.511061	0.577351	0.618707	0.633917	0.620355	0.584767	0.538862	0.488261	0.442987	0.405848	0.393882	0.397439	0.422414	0.451127	0.489057	0.522323	0.553475	0.576834	0.597007	0.61234	0.62126	0.627397
0.0468901	0.0437219	0.0389019	0.0347115	0.0316153	0.0298785	0.0294018	0.0296634	0.0298451	0.0292464	0.0261576	0.0231429	0.0188707	0.0141809	0.00982123	0.00626869	0.00368752	0.00199913	0	0	0	0	0.00199913	0.011684	0.0270162	0.0599524	0.112078	0.182748	0.282542	0.398242	0.535203	0.673847	0.801683	0.903885	0.970072	1	0.984539	0.938946	0.867009	0.779026	0.688322	0.602675	0.529612	0.470538	0.429876	0.395033	0.383985	0.376322	0.380613	0.390656
0.174663	0.173127	0.172625	0.171456	0.170908	0.172256	0.1762	0.179612	0.187387	0.196134	0.20919	0.220862	0.231138	0.237035	0.23673	0.232295	0.223979	0.215452	0.211938	0.22224	0.248084	0.29546	0.363961	0.452303	0.562752	0.678767	0.789761	0.888185	0.957236	0.993589	1	0.975032	0.931411	0.878484	0.826454	0.773358	0.727183	0.689474	0.661837	0.649531	0.649791	0.661413	0.686409	0.715186	0.73794	0.761058	0.772051	0.771121	0.763515	0.74671
0.0250421	0.0265468	0.027161	0.0266398	0.0248723	0.021952	0.0181971	0.0140893	0.0101449	0.00680065	0.00420815	0.00240355	0.000844961	0	0	0	0	0	0.00168992	0.0166366	0.0429109	0.0875933	0.15407	0.246068	0.362696	0.498055	0.642614	0.777553	0.889067	0.964606	1	0.995967	0.962108	0.910341	0.852738	0.79382	0.741377	0.708651	0.691665	0.687389	0.693089	0.705117	0.721137	0.735393	0.746436	0.756112	0.764854	0.773208	0.778202	0.778011
0.103325	0.101581	0.0998184	0.0958124	0.0924041	0.0899301	0.0901678	0.0916007	0.0948623	0.0988251	0.1041	0.104531	0.10429	0.10127	0.0949941	0.0876856	0.0781887	0.0705157	0.064087	0.0600533	0.0747849	0.108639	0.164283	0.244706	0.349643	0.47601	0.621456	0.759934	0.878214	0.961939	1	0.992978	0.960824	0.911145	0.864827	0.830878	0.810777	0.792454	0.780251	0.774038	0.766378	0.755474	0.745802	0.736003	0.740822	0.757946	0.792353	0.833849	0.875004	0.906093
0.108751	0.103556	0.0995223	0.0942529	0.0910797	0.0902561	0.0929879	0.0964297	0.10204	0.106311	0.110653	0.108559	0.105738	0.0997536	0.0902465	0.0813418	0.0713021	0.0635307	0.0568333	0.0534082	0.0710711	0.108508	0.169362	0.255637	0.366197	0.499042	0.64864	0.789266	0.903037	0.975477	1	0.97823	0.928889	0.867622	0.812049	0.772722	0.751995	0.736648	0.733047	0.735214	0.741136	0.742023	0.740698	0.738027	0.741878	0.753451	0.773949	0.796055	0.814583	0.826735
0.0155488	0.0190833	0.0213912	0.0234078	0.0249835	0.0259929	0.0263339	0.025918	0.0258962	0.0249288	0.0236681	0.0224184	0.0226618	0.0224718	0.0239971	0.0270639	0.029851	0.0350446	0.0486117	0.0753791	0.11661	0.176083	0.264828	0.371487	0.500331	0.637352	0.76917	0.882653	0.962829	1	0.993544	0.953049	0.883381	0.801164	0.713102	0.627165	0.555633	0.497801	0.458289	0.434764	0.429296	0.42966	0.440646	0.455571	0.472017	0.491519	0.509824	0.53017	0.539972	0.545817
0	0	0	0.000604235	0.0010406	0.00169128	0.00257747	0.00366283	0.0048328	0.00643892	0.00764337	0.0085835	0.00921422	0.00955868	0.0096656	0.00955868	0.00921422	0.0085835	0.00764337	0.00848683	0.0111702	0.0250149	0.0507544	0.0949048	0.156292	0.243012	0.352534	0.478191	0.610993	0.739738	0.851594	0.934041	0.984144	1	0.987069	0.95308	0.902543	0.8457	0.782531	0.73038	0.685791	0.657802	0.641264	0.639845	0.653019	0.676216	0.701928	0.724838	0.740822	0.744901
0	0	0.0012601	0.00210453	0.00334027	0.00500333	0.00702725	0.00920357	0.0111914	0.0126492	0.0131762	0.0126492	0.0111914	0.00912544	0.0078243	0.00653255	0.00606281	0.00653255	0.0078243	0.0100922	0.0236087	0.0517304	0.0902861	0.146099	0.224955	0.325989	0.440874	0.565097	0.682692	0.783388	0.855569	0.903493	0.925385	0.928615	0.925745	0.920105	0.919398	0.918113	0.927034	0.94377	0.962914	0.976348	0.99202	1	0.999592	0.993881	0.980016	0.964392	0.940068	0.919416
0.0355919	0.0403672	0.0436353	0.0458191	0.0502361	0.0509352	0.0516705	0.0534855	0.0569872	0.0631141	0.0688855	0.0728908	0.0728689	0.0691275	0.0619405	0.0527216	0.0425213	0.0329645	0.024924	0.0185197	0.0186618	0.0275577	0.0547364	0.0906439	0.146956	0.222482	0.313995	0.422155	0.533166	0.639894	0.731812	0.806823	0.867889	0.914256	0.951034	0.975651	0.992437	1	0.99659	0.982729	0.967991	0.949104	0.928914	0.907355	0.888847	0.878277	0.870817	0.873663	0.875473	0.875152
0.0334491	0.0244388	0.0181699	0.0114122	0.00550232	0.00216109	0.000548761	0	0.000979635	0.00335803	0.00969021	0.0153965	0.0224451	0.0295276	0.036975	0.0416563	0.0443585	0.0450113	0.043536	0.0390845	0.0351731	0.0300411	0.022216	0.0181181	0.0164971	0.025348	0.050953	0.096922	0.165846	0.256781	0.371279	0.500387	0.63698	0.762223	0.86689	0.942885	0.984935	1	0.992178	0.969191	0.937655	0.901565	0.860386	0.822189	0.790253	0.774949	0.769472	0.770359	0.779561	0.791188
0.443437	0.387046	0.326486	0.26477	0.205841	0.152571	0.105893	0.0781401	0.0659204	0.0727144	0.107247	0.140056	0.180996	0.221173	0.248463	0.252631	0.257027	0.248727	0.230639	0.212972	0.184373	0.152034	0.123972	0.102372	0.0764889	0.0590418	0.0371768	0.0204434	0.0183572	0.0398709	0.0801728	0.150625	0.248579	0.370445	0.499464	0.627929	0.73892	0.844183	0.924246	0.976145	1	0.997529	0.975279	0.940298	0.892954	0.841124	0.785287	0.740425	0.704153	0.656594
0.374437	0.373578	0.367564	0.359079	0.350545	0.341801	0.332542	0.322985	0.309979	0.296308	0.281473	0.258411	0.241343	0.225284	0.213595	0.204032	0.195882	0.193732	0.194748	0.20142	0.202801	0.199827	0.191951	0.177784	0.163381	0.149223	0.135855	0.130112	0.137187	0.160336	0.201106	0.258654	0.333926	0.412493	0.489605	0.565244	0.628695	0.68836	0.735917	0.780625	0.81429	0.846403	0.877534	0.914177	0.945319	0.974402	0.993112	1	0.993138	0.966657
0	0	0	0	0	0	0	0	0	0	0	0	0	0	0	0	0	0	0.00451579	0.00832967	0.0164181	0.0353814	0.0648039	0.109988	0.17084	0.243154	0.329469	0.425073	0.518674	0.601674	0.667601	0.706183	0.718439	0.707324	0.678423	0.637912	0.596385	0.548836	0.505059	0.474568	0.448691	0.440505	0.443625	0.457059	0.478661	0.501475	0.524513	0.543632	0.5597	0.570108
0.197894	0.179376	0.160768	0.147897	0.132471	0.118599	0.107132	0.104111	0.103227	0.104545	0.112578	0.120221	0.125315	0.128667	0.129815	0.127099	0.122045	0.116162	0.110397	0.110112	0.1057	0.111343	0.115526	0.126817	0.136568	0.159278	0.187484	0.2153	0.242393	0.275887	0.308072	0.342408	0.373109	0.413749	0.450563	0.4863	0.518652	0.547124	0.555209	0.54977	0.53949	0.521063	0.494831	0.484123	0.481301	0.497605	0.516812	0.550935	0.589846	0.629978
0.0107774	0.0152792	0.0208718	0.0272869	0.0339017	0.0397504	0.050383	0.056932	0.0630887	0.0697578	0.0770082	0.0879139	0.0974898	0.108996	0.120145	0.131167	0.141737	0.157892	0.175022	0.194303	0.213369	0.228449	0.235505	0.228305	0.214232	0.188913	0.156292	0.124372	0.0921451	0.0688459	0.0547768	0.0518843	0.0595306	0.0764967	0.104532	0.143088	0.186005	0.236998	0.28685	0.338061	0.3914	0.438336	0.475648	0.507279	0.531518	0.551873	0.578323	0.601644	0.625294	0.658811
0.27361	0.246469	0.226328	0.209184	0.190714	0.180861	0.186849	0.207174	0.244386	0.28472	0.319292	0.358005	0.384247	0.399206	0.401224	0.39615	0.384365	0.364375	0.340604	0.31015	0.286071	0.266539	0.245864	0.221988	0.198321	0.171694	0.150184	0.126162	0.098777	0.0729113	0.0561021	0.0399882	0.0263603	0.0197624	0.02166	0.0313181	0.0460635	0.0631901	0.088844	0.119624	0.171006	0.231984	0.304635	0.384876	0.473159	0.563466	0.650044	0.723153	0.778423	0.812386
0.201837	0.208564	0.213157	0.214649	0.216858	0.212744	0.204712	0.197463	0.186418	0.180375	0.175148	0.17307	0.174808	0.183105	0.190203	0.196938	0.197116	0.198407	0.19399	0.187388	0.177594	0.165092	0.15864	0.151679	0.147289	0.145119	0.142847	0.142225	0.147519	0.151458	0.16051	0.17382	0.193848	0.215266	0.242317	0.276776	0.313909	0.357359	0.402472	0.442136	0.480772	0.511098	0.546368	0.574994	0.602529	0.628362	0.660302	0.696231	0.735227	0.773046
0.217867	0.205724	0.193148	0.178926	0.163816	0.151834	0.140704	0.136547	0.134694	0.13721	0.13796	0.147104	0.155842	0.164057	0.172119	0.178726	0.184581	0.188494	0.191167	0.193503	0.193955	0.192246	0.185514	0.176255	0.160209	0.143288	0.123348	0.10244	0.0800872	0.0596079	0.0419062	0.0292615	0.0202034	0.0148597	0.0167221	0.0212128	0.0302374	0.0450076	0.0654938	0.0886866	0.114091	0.143238	0.177302	0.214434	0.255945	0.30448	0.356395	0.41215	0.474043	0.534018
0.265648	0.285938	0.315573	0.344641	0.378437	0.417428	0.45587	0.487815	0.521168	0.561207	0.590355	0.619921	0.658378	0.691338	0.715461	0.746113	0.766386	0.780495	0.786139	0.77157	0.740852	0.691803	0.628376	0.558252	0.485035	0.402971	0.321309	0.249203	0.180904	0.11784	0.0770725	0.0481995	0.0313547	0.0218267	0.0217975	0.0329001	0.04533	0.0703709	0.10255	0.142787	0.198329	0.260673	0.333008	0.415542	0.505337	0.596085	0.674649	0.73916	0.791219	0.817616
0.25997	0.253508	0.249522	0.248407	0.245274	0.24307	0.243199	0.24286	0.242175	0.23553	0.225838	0.205863	0.186123	0.162009	0.143115	0.132901	0.132392	0.136149	0.144223	0.154449	0.162654	0.169279	0.172339	0.169441	0.168584	0.168468	0.170434	0.177445	0.188428	0.202231	0.226535	0.252884	0.288552	0.327002	0.364612	0.405247	0.448221	0.492761	0.540222	0.586356	0.636288	0.677559	0.717913	0.750361	0.781741	0.806441	0.82932	0.849261	0.871167	0.886705
0.123075	0.10014	0.078923	0.0585275	0.0463688	0.0342272	0.0249406	0.0239767	0.0247412	0.0277472	0.0307509	0.0307427	0.0313073	0.0313567	0.0270597	0.0399419	0.0530704	0.0732543	0.099143	0.121339	0.139183	0.156421	0.163207	0.16432	0.159624	0.164547	0.17946	0.203474	0.24895	0.310857	0.397745	0.486352	0.565314	0.633204	0.688948	0.722721	0.739784	0.749154	0.756719	0.776466	0.806998	0.836236	0.859789	0.88023	0.898554	0.904324	0.89712	0.879124	0.862319	0.850712
0.185225	0.190689	0.195649	0.197963	0.196573	0.191902	0.187154	0.176675	0.16775	0.161217	0.161356	0.170176	0.185418	0.208331	0.231404	0.2518	0.265838	0.274731	0.273701	0.262475	0.251109	0.247739	0.255197	0.280601	0.334437	0.412122	0.514021	0.628416	0.740738	0.839405	0.921747	0.973522	0.997825	1	0.977002	0.948996	0.920302	0.890602	0.867762	0.852201	0.846336	0.856953	0.86905	0.891938	0.91887	0.943979	0.969297	0.968055	0.952458	0.936963
0.25942	0.272346	0.279869	0.286905	0.28505	0.279572	0.269336	0.263061	0.248959	0.241671	0.241443	0.237871	0.235669	0.252286	0.265035	0.289122	0.310152	0.325799	0.329084	0.334772	0.329429	0.317805	0.295227	0.260437	0.222393	0.188125	0.159176	0.143781	0.161423	0.208041	0.288918	0.421262	0.570689	0.716623	0.847933	0.94649	0.990395	1	0.968452	0.907597	0.834819	0.754075	0.685795	0.630077	0.595191	0.575852	0.564744	0.548584	0.528139	0.509604
0.483173	0.475524	0.464218	0.456068	0.439566	0.422667	0.403087	0.388523	0.379738	0.372167	0.371492	0.37405	0.379034	0.383657	0.382403	0.380242	0.374966	0.375995	0.378946	0.387562	0.401626	0.429743	0.46847	0.519454	0.570574	0.625965	0.684092	0.736951	0.770327	0.784655	0.786649	0.777806	0.765057	0.749127	0.735377	0.726657	0.726275	0.745358	0.777196	0.814642	0.860211	0.908323	0.941084	0.962316	0.977741	0.988691	1	0.999761	0.991959	0.971901
0.0561788	0.0555649	0.0548586	0.0567985	0.058671	0.0618111	0.064192	0.06487	0.0618796	0.0561155	0.0483084	0.0403273	0.0326987	0.0237828	0.0166609	0.0135625	0.0125891	0.0193765	0.0295838	0.0538248	0.0942157	0.154475	0.230537	0.324499	0.440742	0.56795	0.698412	0.817611	0.912686	0.973651	1	0.994281	0.961733	0.918684	0.866133	0.822647	0.786828	0.76448	0.762072	0.775058	0.797349	0.815278	0.830549	0.838713	0.838951	0.838965	0.840446	0.842529	0.845365	0.844771
0.264782	0.276951	0.287686	0.292942	0.294877	0.294201	0.294952	0.289759	0.285495	0.280189	0.270453	0.260781	0.25184	0.240028	0.226338	0.211753	0.192425	0.177038	0.164036	0.161739	0.176847	0.206011	0.249621	0.310827	0.389495	0.476091	0.569129	0.667852	0.762321	0.84486	0.917022	0.969026	1	0.998287	0.965275	0.910789	0.82947	0.742143	0.663805	0.598997	0.555472	0.532787	0.530345	0.541277	0.553147	0.56331	0.57665	0.584703	0.590025	0.589973
0	0.0311576	0.0623465	0.0947573	0.124508	0.151017	0.171927	0.189772	0.196923	0.198695	0.197253	0.189681	0.185585	0.183012	0.187772	0.200125	0.226129	0.24894	0.270371	0.288286	0.303507	0.313648	0.311127	0.29893	0.282345	0.25459	0.233241	0.208373	0.20125	0.20507	0.230617	0.270287	0.317238	0.363824	0.414529	0.467351	0.513406	0.553082	0.59301	0.63208	0.673229	0.711453	0.748026	0.773273	0.793661	0.794765	0.792565	0.773227	0.74459	0.71439
0.13164	0.128547	0.124725	0.121391	0.120772	0.122687	0.126393	0.132108	0.138911	0.145106	0.148597	0.153426	0.152018	0.148906	0.142348	0.138326	0.134088	0.133192	0.130938	0.131418	0.132926	0.136806	0.14005	0.142639	0.150159	0.159161	0.171767	0.187981	0.20949	0.236206	0.271128	0.311223	0.358702	0.409675	0.462938	0.510731	0.561166	0.609838	0.653813	0.69341	0.73119	0.758144	0.778514	0.79089	0.803079	0.812497	0.825885	0.837666	0.856165	0.879973
0.775115	0.763052	0.754239	0.742388	0.725567	0.70204	0.662516	0.606659	0.542606	0.474232	0.41687	0.373961	0.35213	0.358695	0.377271	0.425211	0.466049	0.501452	0.520597	0.519697	0.506459	0.483356	0.450599	0.418426	0.401178	0.40217	0.421646	0.464036	0.526421	0.606539	0.701114	0.793589	0.874987	0.928921	0.95244	0.927077	0.868301	0.798887	0.718777	0.665172	0.625442	0.597646	0.583313	0.574598	0.567038	0.549585	0.528811	0.49293	0.46138	0.425647
0.354872	0.390613	0.437001	0.485824	0.525283	0.568918	0.599308	0.626102	0.643026	0.655793	0.66732	0.67185	0.681371	0.695309	0.72164	0.757124	0.797006	0.828413	0.856219	0.865256	0.864523	0.862112	0.840972	0.826622	0.806909	0.797888	0.790496	0.796182	0.811273	0.824755	0.832587	0.822043	0.789891	0.732739	0.660481	0.573576	0.482894	0.400368	0.330641	0.293351	0.285081	0.304239	0.349211	0.422049	0.495563	0.573709	0.64037	0.696561	0.732748	0.762477
0.279316	0.269011	0.260418	0.253307	0.252109	0.253601	0.260609	0.26911	0.280276	0.288484	0.296399	0.307244	0.311308	0.314629	0.31437	0.308824	0.296661	0.281532	0.261015	0.240076	0.220655	0.201267	0.187797	0.178865	0.177484	0.181242	0.194126	0.206151	0.221273	0.246054	0.273157	0.308691	0.347181	0.391406	0.436593	0.488018	0.540932	0.596562	0.659805	0.725115	0.790123	0.846692	0.902636	0.946925	0.980254	1	0.999636	0.993009	0.973332	0.952287
0.200813	0.209494	0.215313	0.219469	0.218539	0.214782	0.211887	0.211605	0.214075	0.219201	0.2319	0.242341	0.256478	0.273172	0.282924	0.292424	0.295351	0.292816	0.286875	0.285767	0.294445	0.324592	0.373313	0.444452	0.535189	0.64714	0.766723	0.871113	0.95454	0.999938	1	0.965086	0.897927	0.818059	0.739969	0.674532	0.619109	0.581487	0.549028	0.53162	0.51762	0.51131	0.500387	0.494744	0.490547	0.485369	0.481414	0.478903	0.474473	0.474513
0.139071	0.155924	0.17257	0.191831	0.21656	0.24482	0.273137	0.298364	0.324556	0.349126	0.361744	0.366368	0.368954	0.367167	0.358376	0.348863	0.339246	0.336018	0.333313	0.332639	0.344442	0.350567	0.358492	0.377884	0.40082	0.429452	0.465176	0.51852	0.571435	0.616779	0.669116	0.7171	0.751938	0.785309	0.796341	0.804518	0.814824	0.805187	0.807536	0.808395	0.811938	0.829016	0.846925	0.865786	0.88689	0.912802	0.943788	0.957619	0.97318	0.986651
0.0801755	0.0811097	0.081704	0.0814084	0.0795236	0.075377	0.0685913	0.0593327	0.048382	0.0371068	0.0254101	0.0170338	0.0105403	0.00602024	0.0021164	0	0	0	0	0	0	0	0.0021164	0.00602024	0.0105403	0.0191502	0.029314	0.0416268	0.0548756	0.0756709	0.0963635	0.115392	0.136863	0.158073	0.179255	0.200382	0.215697	0.22505	0.225795	0.22385	0.218521	0.218312	0.225701	0.242568	0.269906	0.304623	0.333695	0.358406	0.384979	0.398261
0.0299488	0.0196572	0.0143126	0.00716696	0.00306057	0.00274377	0.00341917	0.00762597	0.0166331	0.0256803	0.0371642	0.0465622	0.0530537	0.0570627	0.0567258	0.055324	0.0511416	0.0461024	0.0383723	0.0290063	0.0276253	0.034679	0.0532109	0.0873765	0.133725	0.193782	0.260975	0.328111	0.386874	0.430216	0.451088	0.451351	0.440088	0.422382	0.418591	0.434475	0.468868	0.524125	0.596631	0.672111	0.74525	0.80953	0.851407	0.873415	0.875517	0.862491	0.847903	0.839232	0.840052	0.84665
0.155107	0.169322	0.17905	0.188639	0.195956	0.200693	0.202919	0.203148	0.202265	0.203369	0.20187	0.203596	0.207541	0.213018	0.218619	0.22675	0.236268	0.247997	0.256658	0.270649	0.289296	0.315679	0.35155	0.399276	0.456899	0.528825	0.612636	0.703114	0.790203	0.869128	0.929217	0.969699	0.99312	1	0.996913	0.987274	0.972788	0.95155	0.933945	0.917719	0.90893	0.903552	0.895123	0.883865	0.869874	0.844195	0.814829	0.782705	0.745889	0.709157
0.151998	0.15721	0.153635	0.147124	0.135085	0.117883	0.0968576	0.0727938	0.0546152	0.0366802	0.0233772	0.0159099	0.0125623	0.0157629	0.0205759	0.0236498	0.0269849	0.0319576	0.0354905	0.0504609	0.0800013	0.128413	0.199028	0.295736	0.417798	0.55659	0.709653	0.847242	0.951807	1	0.98385	0.905227	0.785206	0.644282	0.510785	0.401523	0.322903	0.278836	0.27045	0.295126	0.3328	0.37606	0.417114	0.445462	0.463417	0.466767	0.460338	0.441708	0.429859	0.410431
0.159081	0.143472	0.126483	0.10753	0.0886887	0.06912	0.0499413	0.0333284	0.0185934	0.00834256	0	0.000826511	0.00628686	0.0142321	0.0250585	0.0351687	0.046066	0.0553567	0.0625865	0.0735402	0.0960245	0.127203	0.17186	0.235036	0.316862	0.411937	0.508439	0.594023	0.651364	0.683352	0.682256	0.659311	0.62217	0.585637	0.561006	0.547494	0.55415	0.577178	0.622498	0.680068	0.739207	0.79186	0.839147	0.875141	0.905947	0.933875	0.95613	0.979548	0.992197	1
0	0.00152491	0.00658124	0.0156609	0.0276613	0.0413187	0.0598291	0.0786503	0.0983351	0.116895	0.135727	0.150782	0.167422	0.179318	0.188448	0.188898	0.18265	0.169482	0.15258	0.135636	0.134619	0.152962	0.190522	0.249244	0.332601	0.436272	0.550642	0.66335	0.760769	0.831875	0.885118	0.917539	0.933732	0.943021	0.946987	0.950825	0.958479	0.963831	0.973077	0.985365	0.995364	1	0.99399	0.980376	0.953377	0.923619	0.884402	0.839619	0.792668	0.753717
0.0425298	0.0402789	0.0395806	0.0373354	0.0363068	0.0358074	0.0363154	0.0399634	0.0485035	0.0575678	0.0706277	0.0867634	0.10052	0.114061	0.124777	0.129272	0.126962	0.120062	0.111018	0.102319	0.105075	0.11318	0.133023	0.160829	0.19805	0.245144	0.30166	0.358656	0.408317	0.454282	0.488936	0.516376	0.541426	0.569227	0.598923	0.643924	0.694944	0.743601	0.790884	0.83667	0.868234	0.892817	0.902368	0.902521	0.90418	0.896182	0.893676	0.891166	0.899125	0.913725
0.237299	0.222484	0.207583	0.194559	0.182814	0.172869	0.164854	0.15562	0.144049	0.131989	0.116417	0.104992	0.0958775	0.0913879	0.0963025	0.108705	0.128624	0.15418	0.182106	0.210239	0.234809	0.254485	0.265656	0.265353	0.255827	0.23688	0.208628	0.182451	0.161225	0.153802	0.159066	0.178902	0.211936	0.253873	0.301125	0.349653	0.394109	0.436696	0.47742	0.517513	0.559638	0.604346	0.644885	0.692126	0.737337	0.779573	0.81305	0.842623	0.870284	0.886959
0.058065	0.0542234	0.0474524	0.0408443	0.0325729	0.0229301	0.0129081	0.0066651	0.00143422	0	0.00133798	0.00829583	0.0202407	0.037706	0.0577421	0.0783481	0.0959786	0.110653	0.121315	0.130755	0.137589	0.148231	0.166263	0.192087	0.227226	0.273076	0.327174	0.383237	0.437384	0.491417	0.540071	0.588732	0.636656	0.680149	0.718906	0.746184	0.765129	0.772875	0.76713	0.751794	0.732274	0.706689	0.685049	0.668306	0.662747	0.660186	0.65843	0.670124	0.674058	0.679991
0.0780605	0.0700468	0.0614825	0.0564326	0.0514727	0.0478041	0.0430484	0.0416423	0.0447499	0.0549542	0.068695	0.0849922	0.0992876	0.10389	0.10496	0.105456	0.102452	0.096361	0.0860997	0.0700195	0.0591672	0.0557777	0.0728781	0.117393	0.202166	0.317421	0.462788	0.624988	0.776313	0.908982	0.986114	1	0.961994	0.887753	0.784871	0.681122	0.600571	0.544815	0.510942	0.499839	0.510791	0.523139	0.544519	0.559649	0.57043	0.568207	0.552113	0.538432	0.510676	0.482375
0.0537155	0.0502742	0.0447598	0.0388379	0.0333125	0.0288583	0.0268873	0.031367	0.0370607	0.0455932	0.0587244	0.0725621	0.0932409	0.112677	0.128191	0.137059	0.138951	0.135511	0.122825	0.110367	0.100331	0.0918611	0.0981575	0.115172	0.140713	0.181335	0.22935	0.284602	0.339686	0.389236	0.434512	0.475488	0.513416	0.545252	0.572873	0.590299	0.606112	0.616593	0.632145	0.649668	0.677876	0.711739	0.74991	0.791709	0.827796	0.858169	0.882913	0.90166	0.912833	0.914407
0.158381	0.152909	0.146149	0.136096	0.124637	0.110072	0.0935438	0.0766766	0.0602123	0.0427945	0.0256565	0.00958848	0.00399495	0	0.00953299	0.0263197	0.0522096	0.0783042	0.106041	0.126663	0.141579	0.147105	0.143037	0.126713	0.0990755	0.0676954	0.0384912	0.0217733	0.0219177	0.0474481	0.104049	0.184158	0.287162	0.394916	0.492356	0.560482	0.604308	0.615214	0.601894	0.572839	0.533158	0.490793	0.449831	0.418119	0.401163	0.39806	0.410418	0.435908	0.465154	0.510706
0.222758	0.199396	0.17907	0.1635	0.156089	0.156716	0.164106	0.17807	0.197431	0.214213	0.230777	0.243062	0.248231	0.25334	0.254294	0.256822	0.257743	0.257084	0.252074	0.244259	0.232244	0.209689	0.179646	0.14965	0.113616	0.0842291	0.0615443	0.0552182	0.0656015	0.099621	0.153095	0.22804	0.307689	0.391216	0.472292	0.538674	0.598325	0.642765	0.691208	0.731382	0.771495	0.825523	0.869821	0.91893	0.960135	0.986551	1	0.993802	0.971666	0.943323
0.265178	0.26964	0.280967	0.291607	0.305835	0.316613	0.336057	0.349905	0.36874	0.392063	0.410761	0.424297	0.419687	0.409361	0.38891	0.381759	0.376839	0.391072	0.429343	0.476499	0.535581	0.589805	0.626677	0.624815	0.589537	0.510045	0.396303	0.27287	0.165306	0.085133	0.0436356	0.0476485	0.0905126	0.168282	0.255739	0.350061	0.442397	0.520772	0.591215	0.657658	0.718403	0.777306	0.834923	0.874558	0.895613	0.896361	0.89476	0.890997	0.889546	0.901026
0.148512	0.160154	0.165285	0.161726	0.148032	0.130288	0.108859	0.0898263	0.0745887	0.0770957	0.0907369	0.113338	0.146089	0.184038	0.21627	0.239855	0.252433	0.256461	0.254506	0.247576	0.257851	0.262025	0.268698	0.280684	0.313933	0.362529	0.419482	0.486177	0.554446	0.604002	0.634726	0.649129	0.659044	0.647716	0.623843	0.58902	0.56146	0.510028	0.484526	0.463191	0.462734	0.463144	0.492686	0.537798	0.582749	0.621669	0.66159	0.698661	0.712836	0.711772
0.0293542	0.029026	0.0235393	0.0292416	0.0400941	0.0606547	0.088168	0.122466	0.158852	0.191905	0.211667	0.217949	0.20585	0.177689	0.142289	0.101929	0.0648972	0.035694	0.0124592	0.00364868	0	0.00550962	0.0153044	0.0276087	0.0522379	0.0840261	0.120126	0.166614	0.226366	0.282782	0.335398	0.376026	0.403606	0.414442	0.402918	0.383496	0.354911	0.322869	0.296948	0.28723	0.295247	0.306048	0.32448	0.344649	0.358033	0.364949	0.370505	0.37773	0.394061	0.422831
0.186558	0.186446	0.190881	0.19282	0.197624	0.202766	0.204526	0.210752	0.212228	0.211786	0.215289	0.218598	0.22231	0.228023	0.235816	0.242948	0.249147	0.254603	0.262271	0.267921	0.267932	0.270954	0.275261	0.295331	0.321087	0.375452	0.447869	0.530055	0.624236	0.727376	0.819434	0.890566	0.947911	0.984731	1	0.999087	0.992069	0.985083	0.967966	0.948811	0.918471	0.887765	0.841398	0.798011	0.7499	0.7106	0.683093	0.685719	0.717733	0.767459
0.0208612	0.0141109	0.00777428	0.00240448	0	0.00045052	0.00507529	0.0117819	0.0215344	0.0282874	0.034292	0.0401438	0.0460567	0.0514078	0.057287	0.0616363	0.0642348	0.0650141	0.0660831	0.0729645	0.0874595	0.103231	0.126806	0.161287	0.203073	0.255558	0.320183	0.394094	0.464169	0.529738	0.594133	0.65083	0.695553	0.728033	0.743302	0.746751	0.733673	0.720387	0.719153	0.726558	0.739057	0.764704	0.796917	0.818668	0.833251	0.849784	0.855197	0.849142	0.843766	0.843979
0.106404	0.109516	0.117274	0.129828	0.141881	0.160009	0.175981	0.196264	0.211911	0.228906	0.239103	0.243081	0.233148	0.22289	0.207425	0.19541	0.183169	0.171185	0.166707	0.156123	0.149046	0.153384	0.168048	0.202693	0.251597	0.328709	0.417449	0.520896	0.636025	0.750964	0.850916	0.929448	0.982559	0.999245	0.982304	0.936055	0.881882	0.821886	0.769568	0.733345	0.724636	0.735466	0.762112	0.804722	0.859023	0.908206	0.952427	0.983069	1	0.994861
0.190596	0.190708	0.186436	0.179059	0.168689	0.156491	0.141584	0.127103	0.114982	0.108826	0.105985	0.107289	0.110061	0.112022	0.114874	0.113516	0.111744	0.105746	0.100118	0.0975542	0.10391	0.122709	0.15367	0.206154	0.271175	0.349603	0.43521	0.523607	0.6035	0.668372	0.707933	0.727393	0.724854	0.711027	0.692426	0.682981	0.681241	0.695869	0.727377	0.77254	0.82629	0.887867	0.937792	0.972694	0.990036	0.982876	0.952283	0.913422	0.863473	0.813394
0.154862	0.149391	0.142893	0.138731	0.136292	0.134161	0.130267	0.122431	0.109157	0.0890113	0.0670662	0.0445157	0.0248962	0.00948941	0	0.00208945	0.00860612	0.0230856	0.0420016	0.0709665	0.0975989	0.124226	0.14894	0.169312	0.182608	0.190041	0.193181	0.189403	0.182842	0.183452	0.188751	0.20189	0.220377	0.251109	0.277601	0.300421	0.311893	0.330349	0.346006	0.363894	0.384711	0.410387	0.431517	0.448273	0.459542	0.465673	0.461322	0.457085	0.440708	0.42233
0.122839	0.120161	0.116389	0.111439	0.105231	0.0976542	0.0885628	0.0778335	0.0655001	0.0559271	0.0468382	0.0420246	0.0415691	0.0444631	0.0584277	0.0734603	0.0886986	0.0992388	0.107361	0.108451	0.102835	0.0917553	0.0806511	0.0707507	0.0616618	0.0571756	0.0637576	0.0899579	0.122234	0.17092	0.231876	0.301469	0.377557	0.464189	0.538361	0.601051	0.646176	0.67625	0.694313	0.688395	0.667848	0.644473	0.630198	0.612892	0.606577	0.621989	0.636678	0.658811	0.675338	0.693961
0.368072	0.311148	0.250098	0.193233	0.140037	0.0987292	0.0648226	0.0493682	0.0520814	0.0645599	0.0900801	0.112674	0.136198	0.142246	0.133058	0.110113	0.0811194	0.0518262	0.0258183	0.00612954	0	0.0137972	0.0394133	0.0927705	0.158399	0.241517	0.331817	0.428988	0.517559	0.595262	0.658143	0.709416	0.762478	0.81595	0.867713	0.919438	0.958812	0.977723	0.976388	0.97075	0.940598	0.918371	0.895647	0.882558	0.875739	0.874543	0.879208	0.876675	0.861586	0.841158
0.0575958	0.0589067	0.0624884	0.0621615	0.0608352	0.0627132	0.0675888	0.0738531	0.0835209	0.0960766	0.112349	0.125752	0.134018	0.13978	0.142622	0.139071	0.135688	0.13009	0.128884	0.130466	0.150471	0.19141	0.234575	0.296401	0.384807	0.482868	0.593862	0.69865	0.799161	0.881122	0.939602	0.980244	1	0.999099	0.993515	0.971258	0.939098	0.896933	0.85926	0.834334	0.807389	0.783551	0.767758	0.754594	0.745737	0.743759	0.741883	0.742059	0.75137	0.756882
0.341175	0.368403	0.39105	0.401817	0.40687	0.405761	0.404623	0.400524	0.392079	0.378749	0.357146	0.334213	0.315666	0.296396	0.278158	0.274676	0.266998	0.269572	0.269433	0.275208	0.28685	0.297367	0.300053	0.292677	0.28188	0.274863	0.265478	0.26945	0.298245	0.339772	0.405751	0.485617	0.568812	0.654622	0.726874	0.779165	0.807459	0.80855	0.787064	0.75537	0.720578	0.692991	0.674019	0.684668	0.701693	0.725772	0.765406	0.801728	0.847368	0.877565
0.0222246	0.0258406	0.0293758	0.0361524	0.0428937	0.0494455	0.0566901	0.0643067	0.07153	0.0774953	0.0803567	0.0790853	0.0733629	0.0630356	0.0514561	0.0390175	0.0274491	0.0171324	0.0104546	0.00588925	0.00306367	0.0120166	0.029416	0.058133	0.107951	0.178986	0.271476	0.383842	0.512242	0.64811	0.772367	0.876305	0.952719	0.994939	1	0.971804	0.91771	0.84796	0.771765	0.699644	0.638113	0.586125	0.55578	0.549957	0.557792	0.576441	0.601008	0.633594	0.660972	0.676039
0.377897	0.362299	0.349324	0.342506	0.340683	0.3412	0.347138	0.353073	0.357285	0.357358	0.356522	0.356427	0.352994	0.349782	0.339919	0.326141	0.305596	0.290643	0.273855	0.259324	0.246786	0.235359	0.223859	0.205433	0.182968	0.151989	0.114622	0.077282	0.0374907	0.0124947	0	0.00813729	0.0371906	0.0914407	0.160426	0.239711	0.33923	0.434073	0.539391	0.635358	0.727757	0.809732	0.88144	0.937815	0.977874	0.995245	1	0.989421	0.979573	0.962047
0	0.0120992	0.0249509	0.03296	0.0365135	0.0347637	0.0299868	0.0225266	0.0125841	0.0060468	0.00320018	0.0032544	0.00811623	0.015361	0.0260421	0.0395607	0.0531982	0.06613	0.0768103	0.0875449	0.10711	0.129661	0.160125	0.19388	0.235629	0.285774	0.334491	0.382554	0.422931	0.452758	0.462845	0.453697	0.43919	0.419908	0.402623	0.401242	0.403421	0.413689	0.431276	0.444544	0.453315	0.450569	0.438335	0.41795	0.39139	0.364218	0.334835	0.320044	0.311539	0.30922
0.105686	0.112703	0.107697	0.117893	0.125106	0.137188	0.153858	0.176495	0.196874	0.209644	0.216579	0.213473	0.201091	0.181068	0.16413	0.147914	0.142493	0.144855	0.148739	0.164253	0.173926	0.184314	0.189756	0.197922	0.194076	0.194279	0.196073	0.202112	0.223491	0.260923	0.31854	0.385975	0.462839	0.542796	0.618435	0.685064	0.73573	0.758694	0.778101	0.780055	0.776095	0.781623	0.79804	0.824309	0.857609	0.892713	0.926472	0.95131	0.970487	0.973151
0.0998185	0.0976822	0.0922607	0.0835358	0.0719991	0.0642442	0.0576212	0.0537722	0.0556671	0.0664519	0.0812405	0.0973146	0.113027	0.128339	0.135348	0.134996	0.12838	0.122807	0.119582	0.12002	0.1253	0.150274	0.188647	0.24572	0.319715	0.403284	0.490155	0.58136	0.659499	0.723462	0.754785	0.769258	0.755786	0.734151	0.705527	0.68421	0.675631	0.677707	0.671008	0.663083	0.65001	0.629455	0.611442	0.589558	0.569443	0.554931	0.549042	0.557988	0.564196	0.584841
[truncated: 903 more rows]
[truncated: 150 more columns]
