# Supplementary material for: Flexible neural population dynamics govern the speed and stability of sensory encoding in mouse visual cortex
Source: Nat Commun. 2024 Jul 30;15:6415. doi: 10.1038/s41467-024-50563-y (PMC11289260; doi:10.1038/s41467-024-50563-y)
Supplement: Supplementary file 8 — Source Data [file 41467_2024_50563_MOESM8_ESM.zip › F1d_stat.xls]

## Sheet: Sheet1
0.574376	0.585928	0.595451	0.604644	0.612965	0.621872	0.628008	0.628573	0.62341	0.612576	0.60048	0.583856	0.562451	0.539846	0.517994	0.499441	0.484223	0.472932	0.461869	0.45439	0.444858	0.430068	0.407421	0.378702	0.344222	0.303161	0.257079	0.206075	0.16015	0.116739	0.0821567	0.0522101	0.0318462	0.0189808	0.0115569	0.00805834	0.00737729	0.00786628	0.00839102	0.00786628	0.00641467	0.00435748	0.00209925	0	0.000214617	0.000597728	0.0022705	0.00569175	0.0107033	0.0164626
0.570116	0.548124	0.531473	0.514147	0.501694	0.497146	0.498065	0.50264	0.50689	0.510216	0.507629	0.503625	0.494149	0.47905	0.46619	0.453155	0.445718	0.442431	0.438703	0.434681	0.432659	0.424164	0.406657	0.382259	0.349072	0.308672	0.26036	0.211677	0.163045	0.119193	0.0830262	0.0543363	0.0346319	0.0200201	0.0115641	0.00821731	0.00812049	0.00891415	0.0103069	0.0109575	0.010087	0.00870115	0.00618442	0.0038438	0.00117166	0	0.000519078	0.0018592	0.00805994	0.0148362
0.584703	0.615087	0.646517	0.68733	0.728582	0.770744	0.809997	0.840849	0.859819	0.866754	0.856656	0.83494	0.809067	0.774272	0.738301	0.706763	0.676649	0.653833	0.629996	0.603966	0.571465	0.535927	0.49505	0.45036	0.403607	0.354484	0.303574	0.251172	0.199205	0.150676	0.109495	0.0746229	0.0479199	0.0278379	0.0144512	0.00559291	0.00238548	0	0	0	0	0	0	0.00119274	0.00220009	0.00374009	0.00585964	0.00846073	0.0112588	0.0150005
0.835277	0.857956	0.867034	0.862871	0.848459	0.823309	0.780237	0.729546	0.678026	0.635559	0.605835	0.603193	0.6277	0.67455	0.735592	0.796336	0.854462	0.894064	0.913501	0.936544	0.940215	0.937504	0.941296	0.956045	0.965044	0.966559	0.956361	0.925803	0.870212	0.796738	0.723663	0.654194	0.585058	0.516769	0.474455	0.427024	0.37931	0.351168	0.325306	0.30521	0.296717	0.299417	0.303164	0.30047	0.292801	0.278488	0.250443	0.205109	0.155397	0.114952
0.608111	0.639312	0.666258	0.698724	0.71763	0.736574	0.749922	0.753858	0.750271	0.744104	0.721284	0.695926	0.683251	0.669641	0.669974	0.684765	0.700941	0.738738	0.782345	0.830292	0.875276	0.91728	0.944334	0.956008	0.955203	0.929123	0.878856	0.797554	0.687491	0.551766	0.415044	0.288572	0.176109	0.095872	0.0419485	0.00673503	0	0.010001	0.0397015	0.0632044	0.0873358	0.0969499	0.100067	0.0979115	0.0925675	0.0842118	0.0790499	0.0746646	0.0764789	0.0885572
0.793709	0.794824	0.797923	0.797261	0.793553	0.783236	0.771944	0.760771	0.749202	0.732188	0.721446	0.72581	0.723845	0.727854	0.728158	0.736272	0.740374	0.749968	0.758442	0.765352	0.778625	0.798401	0.822377	0.839519	0.852645	0.870109	0.879637	0.876254	0.86464	0.847757	0.809651	0.758573	0.688804	0.603791	0.507831	0.414819	0.330692	0.256283	0.19826	0.166068	0.146182	0.13399	0.123328	0.121881	0.115684	0.104528	0.0966457	0.0842663	0.0667321	0.048446
0.603191	0.61248	0.628606	0.641201	0.659434	0.670486	0.676419	0.675554	0.662233	0.646882	0.624906	0.600165	0.574146	0.549798	0.540434	0.534319	0.539799	0.561185	0.580579	0.59623	0.609724	0.615662	0.613189	0.609922	0.601392	0.59683	0.58686	0.575547	0.550816	0.515356	0.463468	0.392453	0.323887	0.253746	0.181193	0.124359	0.0759642	0.0401649	0.0192498	0.0201627	0.0306415	0.0503124	0.0686271	0.0821917	0.0865473	0.0814336	0.0693926	0.0593613	0.0462232	0.0357007
0.607657	0.601982	0.58396	0.564042	0.533098	0.501628	0.469817	0.436314	0.414921	0.402451	0.39859	0.405037	0.416263	0.435917	0.450692	0.461456	0.462661	0.461695	0.449782	0.443497	0.448883	0.467241	0.497681	0.542366	0.597672	0.645845	0.678846	0.684106	0.658721	0.598292	0.512229	0.417368	0.324063	0.239345	0.170539	0.124025	0.0940453	0.0748253	0.0732922	0.0757458	0.0778996	0.0755122	0.0668821	0.0565788	0.0439068	0.0311113	0.0199238	0.011251	0.005214	0
0.544256	0.524094	0.501925	0.48012	0.461336	0.444788	0.430024	0.411486	0.403242	0.393316	0.398798	0.400131	0.416002	0.428634	0.438531	0.443958	0.442217	0.430605	0.419247	0.401796	0.383874	0.363899	0.3509	0.336046	0.331616	0.318986	0.312011	0.297298	0.282805	0.253276	0.231565	0.200964	0.167105	0.132795	0.103892	0.0698469	0.0464842	0.0255144	0.0144339	0.00395435	0.00592815	0.00570638	0.0158116	0.0286631	0.0489107	0.0697372	0.0944819	0.110573	0.126111	0.14655
0.391064	0.384566	0.377449	0.370853	0.361171	0.350891	0.339186	0.327482	0.315671	0.30483	0.294581	0.283787	0.272505	0.264819	0.259683	0.258624	0.262215	0.267933	0.27569	0.282108	0.284873	0.283973	0.274732	0.257211	0.230648	0.197403	0.159391	0.122563	0.0888923	0.0603443	0.0367735	0.020744	0.0104421	0.00411868	0.000535649	0	0.000452392	0.00114399	0.00209587	0.00326399	0.00452058	0.0056653	0.00647305	0.00676504	0.00647305	0.0056653	0.00452058	0.00326399	0.00209587	0.00114399
0.436597	0.424434	0.414029	0.400739	0.387179	0.373548	0.359088	0.345367	0.332819	0.322585	0.316303	0.311639	0.314103	0.315507	0.316866	0.318723	0.319779	0.321711	0.321656	0.315032	0.304839	0.288566	0.26711	0.242136	0.213554	0.182947	0.15091	0.118889	0.0902786	0.0627047	0.0434284	0.027121	0.015459	0.00836008	0.00361559	0.000618624	0	0	0	0	0	0	0	0	0	0	0	0	0	0.000618624
0.325555	0.333267	0.336811	0.341839	0.346572	0.353155	0.35942	0.366512	0.370825	0.372506	0.371934	0.37073	0.371102	0.37158	0.373837	0.375364	0.375108	0.375496	0.373127	0.372358	0.367462	0.359142	0.344083	0.322958	0.293858	0.259931	0.221219	0.179823	0.137812	0.0994069	0.0671804	0.0423894	0.0250343	0.0130688	0.00542553	0.00111992	0	0	0	0	0	0	0	0	0	0	0	0	0.00055996	0.00103288
0.737177	0.714702	0.692569	0.674558	0.664022	0.655064	0.655741	0.660378	0.67305	0.686707	0.697363	0.709795	0.716065	0.725898	0.73967	0.763104	0.789377	0.823659	0.856025	0.883143	0.905479	0.915365	0.917927	0.906043	0.880397	0.84011	0.791994	0.729259	0.654978	0.574744	0.485532	0.397545	0.310173	0.232358	0.161378	0.103166	0.0566056	0.0226568	0.00624539	0	0.00161255	0.0114118	0.0183641	0.0244112	0.0304884	0.0333233	0.0326642	0.0315158	0.0295633	0.0302294
0.664337	0.660142	0.672316	0.700141	0.751747	0.811099	0.86381	0.927083	0.965897	0.982854	1	0.990106	0.962871	0.927396	0.884636	0.835081	0.776805	0.730514	0.701082	0.685191	0.669511	0.648902	0.628603	0.603907	0.558754	0.520769	0.475043	0.423415	0.381461	0.349458	0.325287	0.314366	0.329868	0.344221	0.353858	0.365332	0.367261	0.371036	0.366748	0.353854	0.331008	0.29468	0.249882	0.198873	0.151163	0.107881	0.0692948	0.0454113	0.0317892	0.0187185
0.954528	0.981446	1	0.993924	0.962606	0.908202	0.833793	0.744996	0.648436	0.562579	0.477513	0.40504	0.346618	0.321132	0.317886	0.331235	0.362087	0.398062	0.425781	0.436481	0.432802	0.408343	0.363242	0.304032	0.238859	0.175695	0.115614	0.071543	0.0434648	0.0227051	0.010183	0.00626106	0.0106436	0.0166755	0.0240777	0.0320406	0.0392945	0.044413	0.0462633	0.044413	0.0392945	0.0320406	0.0240777	0.0166755	0.0106436	0.00965538	0.00965538	0.0174323	0.0427749	0.0704092
0.92335	0.934423	0.945533	0.949999	0.943526	0.918447	0.886959	0.831438	0.772906	0.712019	0.670762	0.652399	0.650692	0.674484	0.717134	0.763593	0.801869	0.820318	0.820729	0.786106	0.732397	0.667784	0.600684	0.533296	0.481858	0.433659	0.396072	0.359215	0.328934	0.309336	0.289409	0.266634	0.247197	0.225912	0.201217	0.170936	0.142064	0.10944	0.0790468	0.0547856	0.0335768	0.0202969	0.0096544	0.00339398	0.00339398	0.0130484	0.0231634	0.0379589	0.0574229	0.0801879
0.614366	0.647971	0.679775	0.712777	0.749723	0.783823	0.810877	0.829973	0.837327	0.843331	0.84172	0.838798	0.847222	0.866141	0.896312	0.934235	0.97125	0.992915	1	0.985898	0.962563	0.920169	0.873091	0.833183	0.803914	0.782377	0.757427	0.725935	0.677128	0.6053	0.516835	0.413625	0.313124	0.22206	0.147333	0.0912508	0.0514201	0.0187275	0.00658876	0.0038758	0.0021012	0	0	0.0021012	0.0038758	0.00658876	0.0103227	0.0170061	0.0279124	0.0407662
0.758164	0.81109	0.857123	0.901994	0.944886	0.986824	1	0.994399	0.96742	0.931143	0.899857	0.862688	0.840039	0.841375	0.853894	0.874002	0.904451	0.92868	0.951419	0.964711	0.964584	0.954181	0.923567	0.895229	0.847255	0.787284	0.712192	0.638605	0.575679	0.523675	0.473892	0.436129	0.396805	0.355599	0.312039	0.25884	0.209812	0.159882	0.111511	0.0754104	0.0447447	0.023855	0.0106396	0.00576805	0	0	0	0.00576805	0.0106396	0.018087
0.765183	0.7053	0.656016	0.61747	0.594214	0.589938	0.596508	0.619844	0.651019	0.687191	0.7249	0.756825	0.789438	0.822313	0.855755	0.890513	0.934202	0.974207	1	0.994932	0.958837	0.890874	0.801034	0.707106	0.610518	0.524738	0.456749	0.42643	0.430692	0.45544	0.510229	0.569761	0.627884	0.678014	0.703543	0.70579	0.68686	0.645261	0.585467	0.509967	0.424952	0.343076	0.264858	0.193482	0.131062	0.0814657	0.0550037	0.0322761	0.0230132	0.0174907
1	0.999606	0.974652	0.940678	0.893657	0.840812	0.79038	0.742611	0.704786	0.683798	0.688138	0.702285	0.726157	0.757087	0.793183	0.827127	0.850904	0.880679	0.905194	0.934437	0.952023	0.965019	0.965248	0.943282	0.908836	0.85972	0.800033	0.724546	0.659268	0.595462	0.537717	0.491261	0.445393	0.404158	0.360645	0.306474	0.250447	0.199117	0.148553	0.1104	0.0948052	0.0857069	0.0913372	0.110985	0.145091	0.189845	0.236327	0.277905	0.311731	0.326784
0.769956	0.742575	0.717153	0.6893	0.662519	0.636296	0.618837	0.605573	0.597608	0.594049	0.594822	0.603902	0.62072	0.635974	0.666652	0.689353	0.706992	0.72306	0.738092	0.747625	0.756744	0.781158	0.810341	0.842549	0.889583	0.935314	0.978777	1	0.990793	0.948009	0.872302	0.761791	0.642941	0.513754	0.390227	0.283742	0.194497	0.127395	0.0749639	0.0485228	0.037225	0.0308296	0.0354869	0.0370766	0.0476295	0.0616036	0.0825768	0.113396	0.155935	0.213495
0.854697	0.848284	0.845895	0.833482	0.825687	0.813361	0.798069	0.779907	0.76301	0.739797	0.719838	0.695757	0.679201	0.672584	0.679112	0.687651	0.689671	0.689081	0.689152	0.682219	0.696484	0.723636	0.766353	0.822911	0.887706	0.94643	0.991046	1	0.968385	0.888142	0.7677	0.620466	0.469315	0.333338	0.216409	0.129361	0.0712975	0.0287104	0.00491233	0	0	0	0	0.00245617	0.00944289	0.0241315	0.0557989	0.104126	0.170463	0.258941
0.479264	0.483523	0.483321	0.475814	0.466079	0.454458	0.449155	0.447064	0.459076	0.476111	0.507674	0.549876	0.595316	0.643006	0.689467	0.729317	0.762892	0.784794	0.796034	0.804795	0.807002	0.808236	0.809446	0.816981	0.840575	0.876155	0.925015	0.965399	0.992369	1	0.969914	0.904254	0.808007	0.692413	0.57014	0.446343	0.330623	0.235032	0.155542	0.0977376	0.0547436	0.0254617	0.00533503	0	0.00400713	0.0257447	0.0546455	0.107545	0.175606	0.254751
0.595935	0.590566	0.582092	0.570102	0.559969	0.547136	0.540155	0.531576	0.517935	0.502393	0.485978	0.467388	0.456747	0.447776	0.447783	0.446836	0.449365	0.457774	0.463396	0.480702	0.513751	0.555809	0.603917	0.665311	0.734052	0.81422	0.889301	0.955071	0.997189	1	0.968065	0.891492	0.78601	0.657234	0.513908	0.385338	0.268455	0.168351	0.0949055	0.0497801	0.0167237	0.00460736	0	0.00117101	0.00540404	0.0124962	0.0258862	0.0461972	0.0765253	0.11708
0.709565	0.735777	0.753184	0.765302	0.76227	0.750338	0.717152	0.679149	0.643559	0.612019	0.604883	0.604972	0.624371	0.670357	0.699914	0.729678	0.753007	0.771839	0.798487	0.812264	0.813619	0.800242	0.762183	0.710161	0.632579	0.544847	0.453687	0.357448	0.271974	0.198526	0.126651	0.0959436	0.0845935	0.0935063	0.122857	0.155694	0.208975	0.253325	0.283279	0.297875	0.290909	0.269552	0.229436	0.181325	0.127416	0.0783082	0.0325271	0.00642888	0	0.0101352
0.743431	0.699085	0.653676	0.612022	0.576756	0.554516	0.550964	0.569196	0.613391	0.66545	0.734273	0.793481	0.851944	0.902974	0.934751	0.952018	0.958425	0.959313	0.964852	0.97798	0.986383	1	0.997313	0.978975	0.934611	0.864574	0.783906	0.685653	0.590714	0.493631	0.399184	0.321992	0.263565	0.221606	0.190607	0.182251	0.177576	0.18544	0.192714	0.205953	0.208107	0.207098	0.200007	0.189261	0.174456	0.162081	0.15186	0.13758	0.124093	0.110744
0.633251	0.664297	0.681833	0.702267	0.713008	0.728156	0.740357	0.744327	0.743911	0.741227	0.747458	0.74949	0.751136	0.769998	0.783119	0.792864	0.802209	0.792713	0.780625	0.769722	0.755015	0.7344	0.703111	0.670458	0.635889	0.590851	0.539616	0.471051	0.404987	0.333042	0.28429	0.249095	0.253498	0.276116	0.334145	0.40418	0.484081	0.552698	0.602205	0.62232	0.611237	0.571032	0.515632	0.458851	0.4085	0.361632	0.325072	0.28635	0.25586	0.229632
1	0.995565	0.983619	0.947994	0.892802	0.81789	0.73043	0.643468	0.559217	0.484383	0.429176	0.394742	0.384961	0.395472	0.409399	0.433779	0.447273	0.459612	0.469405	0.484391	0.511676	0.551107	0.597067	0.641563	0.680577	0.699862	0.692721	0.65497	0.585028	0.495591	0.396994	0.303216	0.216064	0.144285	0.0878181	0.055051	0.0372806	0.040352	0.0574075	0.0941658	0.133068	0.167615	0.212476	0.255608	0.29138	0.318794	0.338345	0.345674	0.342876	0.333129
0.833399	0.812363	0.778171	0.726188	0.669585	0.610152	0.548276	0.50844	0.477161	0.48265	0.486798	0.519085	0.568616	0.633269	0.698951	0.751739	0.784638	0.814135	0.818734	0.83428	0.850955	0.876393	0.910397	0.955983	0.985289	1	0.984081	0.94484	0.871852	0.770544	0.665002	0.559171	0.458863	0.368862	0.283622	0.215506	0.152195	0.111244	0.0814912	0.0664892	0.0565586	0.0641593	0.0792126	0.0991147	0.133626	0.184005	0.263676	0.355467	0.465533	0.592131
1	0.953207	0.908594	0.872755	0.850228	0.827703	0.813385	0.807146	0.814417	0.814339	0.820476	0.836354	0.845378	0.846861	0.839521	0.830657	0.822049	0.804603	0.78476	0.761188	0.736338	0.702118	0.681865	0.653071	0.621961	0.583908	0.543154	0.490111	0.417739	0.335577	0.251139	0.171246	0.0995262	0.0418733	0.00827135	0	0.0162396	0.0569552	0.120442	0.187437	0.272911	0.344554	0.402846	0.454829	0.487309	0.510206	0.520013	0.525791	0.51796	0.508032
0.818075	0.793792	0.769235	0.756476	0.746763	0.750033	0.763411	0.789635	0.811064	0.837599	0.87554	0.910451	0.946489	0.977299	1	0.998138	0.981752	0.927857	0.849984	0.770548	0.688324	0.624623	0.570397	0.544021	0.535392	0.560531	0.590512	0.628856	0.670717	0.701592	0.716662	0.705117	0.68057	0.636721	0.595643	0.562676	0.52254	0.490679	0.47037	0.456923	0.438696	0.427121	0.409537	0.396952	0.368197	0.333288	0.293868	0.254733	0.224918	0.20615
0.485529	0.474963	0.46667	0.458618	0.44757	0.436024	0.415659	0.388048	0.359069	0.32563	0.301469	0.288877	0.285724	0.290644	0.298846	0.30587	0.312016	0.314518	0.315115	0.331237	0.344772	0.364699	0.387536	0.423908	0.460459	0.495384	0.530061	0.550528	0.558501	0.547108	0.518292	0.47322	0.413518	0.347721	0.279989	0.213569	0.144369	0.0977219	0.0606594	0.0335828	0.012271	0.00260377	0	0.00260377	0.012271	0.0243339	0.0466822	0.0805728	0.126138	0.178401
0.523387	0.500325	0.466228	0.420452	0.367076	0.304711	0.24256	0.182215	0.133029	0.0967727	0.0717476	0.0644981	0.0679232	0.0780403	0.100862	0.12436	0.146672	0.171371	0.195694	0.228256	0.261067	0.293277	0.326311	0.363577	0.397826	0.428113	0.447754	0.457922	0.454074	0.439623	0.411491	0.367317	0.31935	0.264856	0.210268	0.155798	0.102119	0.0616052	0.0342199	0.0156717	0	0.00414952	0.011429	0.026758	0.0543414	0.0872531	0.134112	0.19416	0.257861	0.338366
0.624247	0.587129	0.547693	0.514445	0.488037	0.470153	0.461203	0.457767	0.464635	0.467699	0.470113	0.472271	0.468847	0.461643	0.448097	0.434652	0.421055	0.406937	0.398391	0.397865	0.400345	0.403867	0.402207	0.391358	0.365792	0.321462	0.271026	0.215859	0.15907	0.112026	0.0711755	0.0404768	0.0191676	0.00642546	0	0.00163074	0.00980752	0.0208375	0.0349713	0.05023	0.0650856	0.0793718	0.0900458	0.0952857	0.0970151	0.0963918	0.0965293	0.0949135	0.0945047	0.0907279
0.540651	0.54455	0.546955	0.540049	0.523573	0.499123	0.469537	0.434343	0.402525	0.375722	0.365187	0.362237	0.368801	0.387776	0.407431	0.430078	0.449658	0.471349	0.482902	0.4844	0.478756	0.462661	0.434286	0.394218	0.347048	0.290966	0.232869	0.174717	0.127389	0.0940512	0.0722822	0.0695053	0.0795043	0.0997259	0.127562	0.159554	0.186059	0.202868	0.207278	0.198805	0.179232	0.151998	0.121219	0.0907282	0.0623882	0.0394052	0.0209981	0.00822601	0.00292503	0
0.946955	0.969294	0.986946	1	0.998746	0.979172	0.939571	0.875629	0.790195	0.685876	0.577467	0.473903	0.408903	0.349657	0.32396	0.319292	0.343669	0.401694	0.458567	0.52748	0.594246	0.654561	0.705676	0.734347	0.739897	0.721018	0.6728	0.597384	0.498927	0.394797	0.30438	0.22063	0.152331	0.0977861	0.0514747	0.0319491	0.0129655	0.000898386	0.00178851	0	0.0064626	0.0215451	0.0367681	0.0572377	0.0797059	0.0955986	0.10245	0.104509	0.102321	0.0923441
0.858271	0.849851	0.846026	0.835628	0.80797	0.778044	0.7437	0.713902	0.682799	0.641038	0.607179	0.560094	0.494848	0.438021	0.415292	0.412425	0.450887	0.509295	0.606622	0.712069	0.815388	0.894388	0.936092	0.926572	0.862053	0.763112	0.640726	0.497258	0.367855	0.245527	0.150052	0.0739806	0.0297638	0	0.00761286	0.0351188	0.07358	0.121233	0.171798	0.21226	0.247893	0.268408	0.2768	0.27372	0.263423	0.238037	0.225237	0.203908	0.19276	0.185947
0.285495	0.339615	0.385407	0.432985	0.466886	0.502296	0.52556	0.549889	0.564186	0.588013	0.616819	0.651152	0.69171	0.724064	0.747893	0.771132	0.777078	0.770091	0.762477	0.745592	0.719308	0.69416	0.663598	0.632197	0.590656	0.549153	0.491711	0.42637	0.356179	0.281806	0.219681	0.1613	0.103055	0.071232	0.0420129	0.0218644	0.0218644	0.0350402	0.0513976	0.0683289	0.0912344	0.110241	0.122798	0.127184	0.122798	0.110241	0.0912344	0.0683289	0.0444249	0.0221786
0.697558	0.676102	0.654321	0.639232	0.629571	0.628131	0.623768	0.614081	0.601794	0.579622	0.563343	0.543259	0.521469	0.497844	0.475106	0.457972	0.43943	0.439521	0.447407	0.461888	0.473283	0.475648	0.470414	0.454245	0.428569	0.383897	0.328683	0.267906	0.20389	0.148816	0.102577	0.0565271	0.0286714	0.010703	0	0.00139193	0.0185919	0.041384	0.0688871	0.0870727	0.0939976	0.0925986	0.0856155	0.0769907	0.0696427	0.0673551	0.072793	0.0784862	0.0936685	0.108649
0.665497	0.639886	0.618335	0.600825	0.583005	0.569459	0.568346	0.574665	0.588543	0.59685	0.612389	0.629102	0.654515	0.691207	0.725733	0.757973	0.781213	0.793018	0.781781	0.763353	0.73409	0.693701	0.64486	0.580531	0.515446	0.449656	0.392237	0.33586	0.291991	0.247382	0.208196	0.181845	0.157946	0.139401	0.129887	0.1261	0.12312	0.122361	0.123467	0.112437	0.0950216	0.0730637	0.0486218	0.0264802	0.00908496	0	0.0112061	0.0448709	0.100019	0.177497
0.322817	0.356855	0.395288	0.43691	0.492179	0.5468	0.59759	0.644444	0.675316	0.70031	0.708659	0.711883	0.697157	0.685675	0.670375	0.666162	0.658489	0.663622	0.665876	0.661103	0.650508	0.624228	0.597739	0.565113	0.530425	0.502287	0.471114	0.447135	0.424787	0.411313	0.392455	0.366713	0.333536	0.291133	0.233571	0.175724	0.123293	0.0744809	0.0417041	0.0158693	0.00315058	0	0.0060124	0.0179832	0.0439211	0.0774178	0.120387	0.175011	0.243339	0.31826
0.224179	0.222051	0.231775	0.248695	0.272392	0.296043	0.319664	0.339462	0.362605	0.382744	0.401641	0.420358	0.437614	0.457548	0.475808	0.497104	0.509707	0.507982	0.495055	0.477909	0.456315	0.440403	0.441828	0.46766	0.499524	0.527798	0.549538	0.562008	0.5544	0.527273	0.485071	0.435831	0.383334	0.338222	0.293422	0.252264	0.207011	0.170576	0.136236	0.1022	0.0662084	0.0443831	0.0274636	0.0156863	0.00551447	0	0.0110289	0.0203436	0.0345836	0.070726
0.607852	0.581555	0.542379	0.513692	0.485329	0.4717	0.474337	0.482875	0.499273	0.519158	0.524783	0.525595	0.520093	0.496993	0.470914	0.435984	0.399395	0.358463	0.321153	0.31112	0.316669	0.35419	0.411008	0.492156	0.605779	0.722239	0.826587	0.902852	0.927754	0.896425	0.81425	0.69169	0.552481	0.4123	0.288535	0.189104	0.108455	0.05351	0.0210154	0.00777198	0.00289014	0	0.0082212	0.0226149	0.0574367	0.10479	0.17283	0.263176	0.370969	0.499137
0.598759	0.62199	0.647317	0.674217	0.701292	0.722635	0.734795	0.72845	0.714432	0.688994	0.663946	0.634881	0.612032	0.592431	0.574447	0.567152	0.568336	0.577746	0.582171	0.593551	0.595956	0.597167	0.590941	0.58206	0.57233	0.544629	0.507324	0.457741	0.407879	0.351531	0.294683	0.24332	0.191469	0.13895	0.0928322	0.0575667	0.0247348	0.00988028	0	0.00369799	0.00859915	0.0226179	0.0399333	0.0626667	0.0898133	0.126594	0.17404	0.229019	0.293189	0.377925
0.540933	0.554752	0.569463	0.570196	0.587106	0.5946	0.614501	0.640384	0.672381	0.7049	0.746005	0.763565	0.778724	0.779161	0.768398	0.747424	0.715446	0.667888	0.608249	0.535447	0.471495	0.393632	0.331255	0.279953	0.249304	0.231306	0.227349	0.227962	0.246207	0.243686	0.250794	0.248121	0.240151	0.221844	0.203625	0.18021	0.152181	0.135075	0.110549	0.0943637	0.0739098	0.0536789	0.0431696	0.0329954	0.0230978	0.0187451	0.0178326	0.00810478	0.0018801	0
0.732682	0.761245	0.796536	0.821456	0.8456	0.869761	0.872189	0.860182	0.841618	0.827607	0.834574	0.846421	0.8768	0.897799	0.917093	0.949349	0.980231	0.9908	1	0.9779	0.928454	0.853057	0.757239	0.67168	0.591957	0.524308	0.465138	0.403742	0.359441	0.315906	0.286379	0.253334	0.222362	0.194797	0.164216	0.124666	0.0894918	0.0579241	0.0311019	0.0126548	0.00212522	0	0.00199212	0.00996715	0.0226301	0.0315653	0.0347953	0.0315653	0.0226301	0.00996715
0.646586	0.653387	0.662353	0.680799	0.690719	0.696012	0.7058	0.712512	0.717619	0.71941	0.718827	0.715597	0.720789	0.724168	0.732032	0.744741	0.770064	0.791215	0.808773	0.816309	0.796996	0.762579	0.704122	0.620398	0.52863	0.434187	0.345786	0.262885	0.196047	0.132946	0.0913603	0.0574943	0.0360189	0.0191019	0.0112366	0.00609172	0	0	0	0	0.00304586	0.0056183	0.00955095	0.0149636	0.0216059	0.0287513	0.0352605	0.0398536	0.0415139	0.0398536
0.606739	0.596844	0.591545	0.605706	0.613457	0.62916	0.65153	0.673732	0.702694	0.725218	0.755554	0.775827	0.781554	0.781332	0.782631	0.76625	0.751622	0.740228	0.73751	0.737607	0.733059	0.740372	0.742783	0.739895	0.73621	0.736544	0.746369	0.755262	0.771614	0.779614	0.763265	0.727843	0.679361	0.603847	0.512167	0.411748	0.318102	0.234584	0.166333	0.112362	0.0738337	0.0486226	0.0263574	0.017398	0.00994181	0.00395565	0.00315145	0.00148791	0	0.00447209
0.915035	0.91148	0.911053	0.895133	0.884124	0.864785	0.851919	0.840608	0.825977	0.824368	0.812949	0.797605	0.794362	0.78396	0.789233	0.788014	0.794861	0.811224	0.828332	0.837065	0.836428	0.836724	0.819458	0.798919	0.795043	0.807427	0.826048	0.870397	0.926741	0.969844	1	0.974227	0.91603	0.812237	0.693823	0.556408	0.419058	0.306439	0.199379	0.14074	0.0980065	0.0697517	0.063736	0.0631037	0.05593	0.0441672	0.0404736	0.035058	0.0429324	0.0569909
0.590888	0.651796	0.713555	0.761467	0.799373	0.821663	0.834635	0.825459	0.804096	0.771735	0.736739	0.715581	0.69855	0.709103	0.730162	0.789775	0.839657	0.889538	0.929459	0.961998	0.991133	1	0.994166	0.956974	0.901288	0.819523	0.724023	0.613959	0.50201	0.397243	0.30275	0.22087	0.137796	0.0973639	0.0654258	0.047156	0.051376	0.0603199	0.0792306	0.0972877	0.119524	0.1439	0.161273	0.172699	0.176699	0.172699	0.161273	0.149727	0.130271	0.115558
0.756926	0.745712	0.721463	0.696262	0.650315	0.599946	0.553814	0.524724	0.503777	0.507467	0.537414	0.599535	0.683236	0.757433	0.832444	0.892712	0.936311	0.954565	0.944648	0.904075	0.826309	0.730407	0.6102	0.479527	0.358015	0.261657	0.184855	0.125336	0.0881386	0.0744169	0.0771654	0.0864178	0.100126	0.112626	0.12518	0.144964	0.16454	0.185306	0.203811	0.215959	0.218482	0.206953	0.189981	0.164538	0.140568	0.114691	0.0936566	0.0859379	0.0788486	0.090261
0.545967	0.577036	0.608976	0.649247	0.684116	0.71481	0.736817	0.749545	0.738285	0.715591	0.689429	0.666167	0.648679	0.64095	0.621027	0.603277	0.58321	0.56244	0.547076	0.533748	0.52404	0.527168	0.523139	0.521339	0.514	0.512714	0.502403	0.482557	0.446951	0.408221	0.352657	0.297008	0.234201	0.174314	0.121687	0.079092	0.0499314	0.0267065	0.00959205	0.00520016	0	0	0	0.00520016	0.00959205	0.0163062	0.0255472	0.0368875	0.0490867	0.0601998
0.318829	0.330141	0.335799	0.339099	0.33966	0.335022	0.332198	0.322491	0.315398	0.305746	0.298219	0.290625	0.284603	0.28455	0.2844	0.28088	0.276127	0.263487	0.245486	0.225428	0.203481	0.181257	0.163342	0.147947	0.140175	0.130254	0.123134	0.111631	0.0975552	0.0824941	0.0616703	0.0439653	0.027553	0.0129031	0.00533318	0	0.00131912	0.00490479	0.0121851	0.0227474	0.0342058	0.048671	0.0613047	0.0740615	0.0854728	0.0977706	0.105786	0.116594	0.125404	0.132612
0.763186	0.735131	0.691745	0.646323	0.594497	0.536653	0.474221	0.409669	0.346222	0.281488	0.232811	0.201271	0.196349	0.195767	0.223337	0.266499	0.332479	0.394574	0.452052	0.50721	0.54999	0.574197	0.58379	0.597812	0.602477	0.61434	0.61612	0.60288	0.582867	0.544898	0.499159	0.43624	0.360655	0.279025	0.204232	0.140726	0.0830456	0.0379878	0.0171845	0.012669	0.0154596	0.0384681	0.0586542	0.103498	0.137454	0.15945	0.186287	0.207199	0.22822	0.246582
0.45401	0.469995	0.488212	0.494587	0.497935	0.492109	0.484759	0.470684	0.452894	0.436536	0.418307	0.400163	0.389475	0.389863	0.397556	0.417556	0.446357	0.48078	0.523957	0.574767	0.635064	0.687348	0.739967	0.781762	0.816344	0.833076	0.821881	0.78026	0.703691	0.597636	0.467074	0.34455	0.232156	0.142385	0.0747106	0.0296748	0.00590119	0	0.0065227	0.0152296	0.021097	0.0221626	0.0192244	0.0170393	0.0166258	0.0171122	0.0206968	0.026804	0.0355377	0.0484414
0.569234	0.555449	0.551509	0.548345	0.542888	0.533388	0.515874	0.492651	0.460799	0.425332	0.393704	0.366037	0.352766	0.35246	0.373268	0.394806	0.414176	0.426288	0.437365	0.424546	0.40691	0.382674	0.367957	0.362098	0.358835	0.366579	0.366885	0.376669	0.378227	0.371919	0.363061	0.33655	0.315124	0.279825	0.242742	0.205764	0.178558	0.161636	0.140611	0.113486	0.0829576	0.0675507	0.0494533	0.0371398	0.0240341	0.0147945	0.0116615	0.00696943	0.00144366	0
0.691301	0.702096	0.716371	0.718322	0.722776	0.723323	0.723591	0.716846	0.707187	0.701816	0.698849	0.69971	0.701499	0.703481	0.717444	0.722438	0.725389	0.726135	0.725208	0.714831	0.715608	0.710385	0.709669	0.70265	0.696123	0.67572	0.640934	0.5908	0.529598	0.46436	0.39096	0.319142	0.271466	0.234301	0.215442	0.215882	0.238859	0.263978	0.29031	0.30443	0.307975	0.296905	0.273387	0.236873	0.199579	0.159136	0.116357	0.0866367	0.0595807	0.0392954
1	0.973479	0.968272	0.952669	0.935594	0.922731	0.920477	0.917697	0.928603	0.937782	0.942487	0.933108	0.914272	0.893031	0.873054	0.836917	0.812001	0.782673	0.758837	0.719472	0.696375	0.670424	0.637722	0.593631	0.544868	0.47693	0.406527	0.335292	0.264392	0.201179	0.140878	0.0931432	0.0619641	0.0316505	0.0193712	0.00863972	0.00468387	0	0.00936775	0.0219633	0.0380143	0.0607088	0.0941451	0.134975	0.175986	0.219177	0.253841	0.278537	0.300547	0.308663
1	0.971802	0.930351	0.87607	0.823226	0.770803	0.721316	0.698322	0.70007	0.730957	0.780479	0.832747	0.882722	0.944306	0.977836	0.986277	0.992848	0.983083	0.97635	0.968519	0.960782	0.952219	0.943671	0.937504	0.934907	0.930619	0.921945	0.925271	0.919768	0.914287	0.89721	0.877528	0.852701	0.806152	0.743961	0.661893	0.580088	0.50735	0.446235	0.41524	0.397189	0.382421	0.374766	0.358969	0.331676	0.306459	0.274062	0.244527	0.227342	0.233274
0.603347	0.582136	0.551794	0.54103	0.540363	0.54973	0.564556	0.599037	0.635906	0.676785	0.73397	0.7938	0.846025	0.884831	0.910643	0.942351	0.951163	0.953159	0.953117	0.97426	0.990465	1	0.999698	0.990194	0.942976	0.875516	0.776154	0.647425	0.511128	0.360554	0.223611	0.10455	0.030446	0	0.0177835	0.0815292	0.169671	0.284257	0.406279	0.501713	0.557018	0.572813	0.541735	0.469075	0.383851	0.290138	0.209055	0.143789	0.104527	0.0808609
0.665503	0.703487	0.748678	0.791971	0.834326	0.856784	0.856476	0.837488	0.799168	0.733176	0.658627	0.590137	0.526102	0.497604	0.483714	0.526751	0.600363	0.683242	0.773179	0.83672	0.866802	0.857134	0.809741	0.738836	0.648923	0.551909	0.459496	0.384632	0.328193	0.304773	0.294015	0.28508	0.263041	0.231692	0.180298	0.106708	0.0522083	0.0172676	0	0.019906	0.0605449	0.11967	0.18829	0.262787	0.317867	0.355627	0.371241	0.375008	0.373752	0.377627
0.9972	0.96248	0.934495	0.923744	0.92133	0.924663	0.939983	0.951793	0.96947	0.975105	0.981433	0.980702	0.963801	0.938132	0.926441	0.917219	0.925955	0.93553	0.943912	0.961063	0.972942	0.979529	0.975767	0.948423	0.902702	0.823726	0.725599	0.609942	0.4895	0.374317	0.26706	0.173851	0.103452	0.0478938	0.0203062	0.00759728	0	0.00317824	0.0149541	0.0284225	0.0447362	0.0580943	0.0799459	0.0952847	0.119957	0.15073	0.198156	0.271518	0.355745	0.455875
0.98815	0.976253	0.964077	0.954058	0.940933	0.922476	0.901032	0.874103	0.847052	0.816811	0.786516	0.77299	0.765173	0.770839	0.79442	0.833524	0.877991	0.919605	0.959549	0.987909	1	0.991937	0.963275	0.910113	0.836237	0.742046	0.638088	0.527816	0.41937	0.319496	0.232622	0.162456	0.106065	0.0738047	0.0528579	0.0398802	0.0313145	0.0243805	0.0202721	0.0144497	0.00805841	0.00211703	0	0.0042322	0.0127753	0.026953	0.0647426	0.113355	0.181649	0.266714
1	0.975083	0.950881	0.938463	0.921145	0.917026	0.910844	0.902361	0.888316	0.877649	0.854539	0.828403	0.817625	0.805546	0.79619	0.784919	0.776826	0.768657	0.751379	0.740906	0.726004	0.730777	0.733731	0.755328	0.792265	0.834997	0.879553	0.929506	0.953886	0.94877	0.922472	0.879922	0.826073	0.772207	0.727075	0.687925	0.649618	0.612949	0.569832	0.529766	0.487387	0.438805	0.392556	0.339936	0.305782	0.280602	0.275808	0.298448	0.336699	0.393331
0.793515	0.860232	0.912685	0.956615	0.983059	1	0.991372	0.966198	0.936048	0.905837	0.890519	0.873588	0.877494	0.894616	0.916298	0.933644	0.943627	0.93712	0.922454	0.895778	0.84733	0.787158	0.711499	0.642374	0.570902	0.494325	0.426607	0.360012	0.310668	0.273719	0.246906	0.227302	0.222281	0.227768	0.242773	0.278919	0.318177	0.378186	0.439947	0.49622	0.552103	0.598653	0.633118	0.650907	0.65048	0.630768	0.588835	0.530372	0.457781	0.386951
0.843646	0.854395	0.857341	0.868041	0.875603	0.879732	0.875678	0.868592	0.867126	0.876262	0.894309	0.903902	0.926178	0.9351	0.950391	0.955368	0.948763	0.943469	0.931381	0.929024	0.918028	0.907647	0.887796	0.850667	0.783426	0.688231	0.577939	0.476024	0.400529	0.349022	0.347796	0.398126	0.481934	0.604191	0.712061	0.828704	0.90287	0.939688	0.938641	0.918551	0.871531	0.810085	0.740911	0.672646	0.59968	0.533546	0.486722	0.449407	0.432649	0.430502
0.520933	0.55658	0.584997	0.628512	0.677036	0.728916	0.787628	0.852531	0.909432	0.961496	0.989287	1	0.991661	0.97516	0.93947	0.906482	0.865456	0.828999	0.776662	0.734917	0.693288	0.64527	0.594986	0.539082	0.474059	0.412071	0.345346	0.278923	0.210374	0.142413	0.0813916	0.0358037	0.00784587	0	0.0155297	0.0604592	0.12626	0.20468	0.304691	0.406942	0.49889	0.581877	0.638354	0.679212	0.686527	0.676333	0.648172	0.618016	0.585692	0.558025
0.588752	0.606715	0.621913	0.636508	0.64592	0.64789	0.651276	0.640236	0.623175	0.607803	0.588676	0.582921	0.58819	0.600951	0.624393	0.650698	0.670923	0.693089	0.707601	0.720611	0.735852	0.757962	0.780757	0.81264	0.85631	0.899889	0.93703	0.966269	0.968972	0.949807	0.917073	0.867567	0.819731	0.769373	0.72531	0.686827	0.649714	0.606019	0.55177	0.487259	0.40535	0.321527	0.238318	0.162903	0.100592	0.0575739	0.0245591	0	0.00234943	0.0171445
0.552164	0.553137	0.562787	0.575219	0.588086	0.614974	0.633104	0.667631	0.696561	0.732968	0.790534	0.849176	0.913569	0.960607	0.987131	0.983519	0.958236	0.916221	0.858337	0.780804	0.705258	0.622887	0.536116	0.469732	0.404486	0.364108	0.327883	0.28533	0.250679	0.209338	0.169028	0.130581	0.0912413	0.0614678	0.0382995	0.0194311	0.0105342	0	0	0	0	0	0	0	0	0	0	0	0	0.00526712
0.504916	0.546087	0.588326	0.6309	0.678914	0.72422	0.760134	0.782674	0.800753	0.808853	0.803883	0.790616	0.780253	0.780475	0.783569	0.800186	0.82878	0.858187	0.899196	0.922059	0.930313	0.920941	0.894323	0.853135	0.792195	0.702156	0.600088	0.493439	0.386936	0.295601	0.219957	0.170929	0.143257	0.128196	0.134133	0.143772	0.16306	0.182068	0.190113	0.193597	0.187951	0.175748	0.161294	0.138474	0.106919	0.0793702	0.0457416	0.0201557	0.00430107	0
0.462422	0.468942	0.492499	0.521677	0.574486	0.634011	0.697168	0.75545	0.797895	0.822249	0.829489	0.831189	0.80675	0.782909	0.757638	0.731506	0.693185	0.673001	0.650113	0.634406	0.635348	0.632431	0.662641	0.715986	0.78354	0.851264	0.910829	0.947047	0.937513	0.902785	0.826394	0.712467	0.579406	0.435818	0.30297	0.189136	0.0959586	0.0340709	0.00894543	0	0.007675	0.0248458	0.0627953	0.0865391	0.113525	0.142801	0.172817	0.204372	0.238143	0.268552
0.88452	0.879062	0.862914	0.84412	0.817034	0.779403	0.743528	0.702487	0.671753	0.641102	0.61487	0.594783	0.595404	0.591194	0.596666	0.600131	0.600363	0.597812	0.589327	0.573562	0.553287	0.532683	0.518534	0.502152	0.494652	0.485918	0.483058	0.488975	0.514671	0.537532	0.574484	0.606366	0.62524	0.621477	0.589755	0.539518	0.469776	0.384682	0.297966	0.213336	0.140059	0.081086	0.0403088	0.0224527	0.00671325	0	0.00757572	0.0195769	0.0374421	0.0570905
0.562466	0.60415	0.634155	0.661512	0.683529	0.683622	0.676245	0.657605	0.635861	0.615786	0.598601	0.590795	0.585483	0.583633	0.58971	0.592154	0.596714	0.598066	0.597678	0.592167	0.586415	0.577818	0.57535	0.566687	0.549086	0.522415	0.484521	0.431368	0.38135	0.337838	0.296331	0.264599	0.247916	0.237937	0.234437	0.231409	0.226237	0.205543	0.180549	0.146485	0.103941	0.0667268	0.0309039	0.0107724	0.00115524	0	0.0107125	0.0398846	0.0819605	0.124472
0.686804	0.691278	0.702121	0.704859	0.702499	0.69679	0.685838	0.674829	0.662842	0.64835	0.64848	0.645194	0.650177	0.653115	0.656352	0.651635	0.643678	0.63823	0.627405	0.626006	0.627981	0.631948	0.635437	0.645048	0.649341	0.648304	0.646979	0.637574	0.632736	0.620873	0.606103	0.578233	0.533652	0.476327	0.401096	0.319199	0.230897	0.159053	0.0972604	0.0507362	0.0166272	0.000231732	0	0.0141173	0.038883	0.0792258	0.124925	0.185629	0.251558	0.337191
0.646395	0.636179	0.614381	0.581276	0.550592	0.513682	0.48372	0.468965	0.467916	0.484516	0.516824	0.551136	0.595838	0.63874	0.679551	0.715892	0.745775	0.76904	0.783705	0.807377	0.824075	0.835802	0.855795	0.876094	0.890046	0.895554	0.874988	0.821412	0.744542	0.63738	0.523986	0.416035	0.323959	0.258054	0.218853	0.197192	0.180646	0.174913	0.162659	0.141302	0.110224	0.0802692	0.0488006	0.0246177	0.00806439	0	0.00258262	0.022501	0.0614822	0.113432
0.787854	0.766335	0.760183	0.754013	0.765232	0.780522	0.79943	0.816361	0.829557	0.827164	0.82168	0.814597	0.801808	0.785706	0.77861	0.786818	0.787291	0.786385	0.774219	0.762032	0.751882	0.731471	0.706466	0.670041	0.622211	0.560989	0.49667	0.42973	0.371658	0.333946	0.331498	0.341368	0.373	0.409564	0.455784	0.488499	0.509836	0.53273	0.545616	0.568824	0.595426	0.630402	0.67427	0.715541	0.750155	0.765793	0.762962	0.736279	0.699822	0.632647
0.710905	0.715746	0.719273	0.724369	0.722768	0.721965	0.713945	0.702772	0.689674	0.679695	0.674492	0.677658	0.693528	0.723983	0.758875	0.80473	0.84773	0.885132	0.911277	0.925064	0.926316	0.921361	0.908601	0.896378	0.886961	0.885147	0.888274	0.896203	0.91277	0.922714	0.92831	0.930711	0.921404	0.905038	0.882672	0.851646	0.817312	0.77666	0.734683	0.696803	0.667515	0.651416	0.650297	0.670082	0.70381	0.744856	0.794786	0.844905	0.887149	0.929495
0.982295	0.970691	0.954922	0.937499	0.916953	0.891879	0.868267	0.841847	0.815162	0.791577	0.76637	0.735432	0.697903	0.663219	0.623575	0.579241	0.540374	0.519042	0.508522	0.512879	0.530314	0.560038	0.596219	0.638003	0.690242	0.745887	0.800861	0.855952	0.905421	0.947244	0.968808	0.977476	0.975685	0.964056	0.935589	0.907243	0.874034	0.836765	0.799292	0.761168	0.724143	0.694148	0.674341	0.668375	0.675754	0.700288	0.732877	0.778939	0.827331	0.870409
0.528992	0.496395	0.478392	0.464398	0.461693	0.465903	0.488938	0.522756	0.571121	0.624153	0.668425	0.703559	0.725659	0.733262	0.738042	0.725891	0.716364	0.704646	0.693774	0.672873	0.664218	0.656466	0.657257	0.665464	0.687423	0.714031	0.735739	0.750439	0.74788	0.724671	0.681234	0.628999	0.584948	0.539968	0.508154	0.488474	0.473982	0.461189	0.45542	0.447806	0.429787	0.413287	0.400467	0.393545	0.388517	0.385961	0.383159	0.390688	0.40065	0.414097
0.676323	0.715152	0.742703	0.765511	0.77702	0.773831	0.761442	0.73686	0.703532	0.667509	0.629252	0.588311	0.556141	0.526913	0.51395	0.514504	0.532616	0.553944	0.574189	0.600269	0.633418	0.673507	0.722295	0.774353	0.834187	0.889548	0.926975	0.934926	0.90291	0.830201	0.721171	0.585184	0.443598	0.308222	0.192496	0.10432	0.0431728	0.00871175	0	0.0109308	0.0397701	0.0812077	0.130263	0.188012	0.249761	0.320122	0.393791	0.471233	0.552689	0.637721
0.590174	0.579916	0.564142	0.546084	0.522842	0.497377	0.478528	0.463132	0.455252	0.453398	0.463725	0.488833	0.526992	0.570414	0.61726	0.665785	0.69827	0.711743	0.712927	0.684766	0.629322	0.552056	0.458101	0.350236	0.246391	0.148962	0.0683687	0.0163938	0	0.0253988	0.0881245	0.179327	0.296728	0.42473	0.551841	0.642688	0.699918	0.706251	0.667683	0.599031	0.522139	0.450275	0.407549	0.393297	0.405119	0.437447	0.493821	0.570118	0.638987	0.703992
0.457512	0.454348	0.47786	0.499057	0.526253	0.564778	0.614441	0.663677	0.719933	0.775989	0.822442	0.858816	0.889098	0.916699	0.941593	0.958834	0.979357	0.993412	1	0.986289	0.974647	0.950906	0.906623	0.842191	0.757344	0.645551	0.523101	0.401601	0.29229	0.196403	0.119368	0.0664423	0.0312766	0.00863559	0	0.010198	0.0241975	0.0468862	0.0756038	0.104784	0.13058	0.153375	0.166756	0.172349	0.16589	0.154136	0.142693	0.132255	0.131074	0.139507
0.770433	0.79528	0.817701	0.829874	0.836717	0.831336	0.821061	0.792005	0.75938	0.716728	0.673481	0.619189	0.587573	0.573978	0.565559	0.580696	0.587001	0.624918	0.66686	0.706752	0.73858	0.758605	0.761774	0.739012	0.702407	0.637029	0.559956	0.484725	0.411287	0.357106	0.324716	0.324346	0.344218	0.380717	0.404509	0.417066	0.401243	0.359635	0.301734	0.234761	0.169552	0.119745	0.0884313	0.0793216	0.078693	0.0923469	0.107793	0.117232	0.122466	0.120483
0.753875	0.724842	0.694555	0.661942	0.637235	0.617056	0.604025	0.593784	0.58712	0.579211	0.585505	0.583395	0.566684	0.537933	0.498316	0.454982	0.414236	0.37991	0.354136	0.337711	0.32756	0.314059	0.308106	0.300596	0.297191	0.293753	0.303212	0.319961	0.352292	0.396239	0.428751	0.459476	0.483225	0.494882	0.506387	0.513456	0.523284	0.539553	0.550819	0.547171	0.541647	0.517387	0.481338	0.429521	0.374645	0.330838	0.287094	0.276112	0.274151	0.293234
0.292942	0.290824	0.304053	0.324698	0.346145	0.379861	0.413458	0.446495	0.474455	0.489974	0.497281	0.487554	0.463271	0.426243	0.385267	0.347271	0.310982	0.288552	0.275136	0.277696	0.306948	0.344616	0.396098	0.460767	0.53657	0.612039	0.681831	0.723188	0.741235	0.722719	0.684279	0.635277	0.581792	0.544592	0.524539	0.522957	0.522709	0.530604	0.54546	0.541814	0.527274	0.494654	0.451364	0.405864	0.366032	0.337721	0.331213	0.339962	0.372608	0.437249
0.419599	0.421699	0.432268	0.447677	0.460743	0.475103	0.478166	0.472269	0.459804	0.438073	0.417818	0.394552	0.370147	0.350881	0.327529	0.320651	0.314296	0.325054	0.351385	0.386972	0.441782	0.519632	0.596528	0.687412	0.77575	0.850092	0.898825	0.909862	0.872056	0.784585	0.655442	0.512072	0.368331	0.252033	0.162777	0.110767	0.085618	0.0815265	0.089043	0.118261	0.136614	0.145773	0.146223	0.134818	0.126584	0.128337	0.146365	0.17634	0.230255	0.295281
0.232857	0.21363	0.209014	0.205666	0.204436	0.214501	0.233801	0.266907	0.300232	0.333882	0.369025	0.391274	0.399073	0.407516	0.411732	0.411376	0.401551	0.38282	0.360933	0.328418	0.306463	0.293285	0.276744	0.281647	0.298097	0.331466	0.377667	0.438519	0.506855	0.578091	0.650321	0.71032	0.763331	0.813986	0.84478	0.862969	0.852469	0.807831	0.733222	0.637098	0.516006	0.394296	0.283624	0.182751	0.102044	0.0508802	0.0183502	0	0.0194417	0.061708
0.455755	0.445738	0.445055	0.44576	0.456228	0.469914	0.482816	0.497191	0.508694	0.52303	0.522184	0.526292	0.521174	0.510482	0.508694	0.509512	0.514918	0.528911	0.553535	0.586223	0.62047	0.656951	0.69229	0.725264	0.746671	0.758046	0.745904	0.725301	0.682416	0.634261	0.58793	0.53897	0.498842	0.474909	0.448627	0.42172	0.383716	0.348575	0.302832	0.258193	0.208275	0.157896	0.113012	0.0828758	0.0753593	0.0921349	0.140928	0.221484	0.331711	0.469466
1	0.971765	0.943361	0.908807	0.867453	0.821706	0.781824	0.741537	0.716074	0.68918	0.655742	0.628225	0.597729	0.584044	0.574483	0.576698	0.575473	0.579187	0.592988	0.59808	0.60529	0.603144	0.597577	0.58084	0.577717	0.562855	0.570833	0.596717	0.623705	0.675275	0.717011	0.764429	0.795448	0.82155	0.825925	0.808935	0.787107	0.760129	0.744193	0.717295	0.686421	0.640856	0.602683	0.549663	0.490581	0.432294	0.364067	0.312014	0.253324	0.209808
0.666448	0.641279	0.629471	0.618147	0.620924	0.623097	0.633089	0.638223	0.643442	0.64428	0.653549	0.659662	0.677881	0.694307	0.714008	0.729414	0.749093	0.761553	0.768488	0.79244	0.822818	0.848879	0.884354	0.912273	0.953811	0.987487	1	0.987118	0.948957	0.887947	0.817474	0.74317	0.681996	0.624967	0.593221	0.568161	0.536827	0.519376	0.500567	0.471218	0.43911	0.391918	0.348399	0.326061	0.319075	0.328454	0.352805	0.393367	0.448837	0.510328
0.385566	0.40388	0.446728	0.486339	0.536147	0.583404	0.633242	0.664795	0.681736	0.677715	0.651416	0.619049	0.579244	0.539964	0.499954	0.462662	0.451579	0.431734	0.429794	0.440941	0.481155	0.524378	0.596776	0.679214	0.782753	0.881534	0.962488	0.998901	0.981327	0.906904	0.785336	0.638069	0.4835	0.336608	0.222567	0.139393	0.0789377	0.0527688	0.0588206	0.0748893	0.115958	0.15727	0.199671	0.237973	0.271948	0.291872	0.298673	0.292748	0.28586	0.274193
0.493063	0.518338	0.542552	0.570958	0.599316	0.624478	0.645184	0.647512	0.63672	0.622803	0.595926	0.56925	0.54528	0.527117	0.509172	0.497246	0.479683	0.465489	0.457363	0.457202	0.471268	0.50777	0.558876	0.625022	0.704854	0.779478	0.830553	0.86192	0.859443	0.82206	0.757504	0.680241	0.597046	0.519536	0.448999	0.387586	0.346055	0.314296	0.301347	0.312367	0.336742	0.374076	0.427575	0.497905	0.572489	0.654186	0.729339	0.790008	0.830537	0.851639
0.69212	0.661161	0.62328	0.580765	0.522676	0.479019	0.440894	0.42924	0.454149	0.510538	0.587724	0.689262	0.788279	0.87753	0.944638	0.980007	0.974446	0.938452	0.888071	0.81275	0.749713	0.713956	0.6882	0.701044	0.742216	0.798397	0.86078	0.933225	0.979469	1	0.993997	0.972643	0.926703	0.870713	0.799292	0.717858	0.648254	0.566127	0.490769	0.435607	0.406348	0.404426	0.424835	0.472029	0.515606	0.575308	0.646873	0.708678	0.756587	0.804918
0.585709	0.636896	0.681756	0.725884	0.763305	0.790823	0.809962	0.815297	0.81144	0.808425	0.79634	0.785492	0.777538	0.76629	0.753927	0.736226	0.716728	0.697414	0.676687	0.666227	0.657664	0.662876	0.677421	0.708146	0.749886	0.795154	0.841837	0.891143	0.932669	0.962626	0.982534	0.988924	0.981234	0.959471	0.927495	0.888989	0.842233	0.797113	0.748729	0.708275	0.665975	0.642833	0.627541	0.624043	0.624462	0.631293	0.642493	0.659242	0.678917	0.704396
0.62849	0.633095	0.633886	0.630901	0.6286	0.633637	0.632471	0.632858	0.639189	0.65251	0.672907	0.690268	0.701789	0.710304	0.708779	0.703738	0.700793	0.698446	0.710621	0.743381	0.787647	0.835544	0.881293	0.928152	0.960666	0.968386	0.943003	0.890916	0.8169	0.722789	0.619588	0.524361	0.437083	0.364726	0.311717	0.277712	0.257219	0.252117	0.26507	0.294494	0.337409	0.390941	0.452111	0.521825	0.589173	0.652754	0.70902	0.749406	0.785279	0.808266
0.443318	0.441806	0.448639	0.462411	0.488542	0.522727	0.556378	0.593533	0.632317	0.662132	0.682272	0.675119	0.650877	0.609681	0.552879	0.502988	0.455823	0.428796	0.431158	0.447099	0.465352	0.487724	0.503125	0.517794	0.524486	0.526038	0.528104	0.534289	0.533627	0.527088	0.515174	0.504215	0.493554	0.486502	0.481467	0.4834	0.484929	0.496598	0.513265	0.547477	0.591738	0.638736	0.685668	0.727953	0.750158	0.76322	0.756469	0.736179	0.706307	0.676302
0.66175	0.658516	0.662316	0.657718	0.649741	0.639813	0.631986	0.627897	0.63679	0.654598	0.686707	0.725201	0.76785	0.796385	0.807863	0.801526	0.773111	0.73321	0.687044	0.641529	0.606823	0.584203	0.57583	0.5763	0.576359	0.571042	0.563391	0.538059	0.512516	0.484798	0.475153	0.477282	0.508128	0.553189	0.607789	0.677317	0.747613	0.813043	0.86404	0.900124	0.924382	0.945708	0.95321	0.949916	0.943807	0.927371	0.912405	0.893456	0.874	0.850951
0.591494	0.592169	0.583674	0.577606	0.58028	0.578001	0.579091	0.574711	0.560267	0.540882	0.520205	0.499813	0.471108	0.446388	0.425501	0.404096	0.396029	0.400373	0.415325	0.459715	0.508798	0.56545	0.626617	0.68664	0.740108	0.792939	0.833974	0.876853	0.922006	0.96371	0.991872	1	0.993946	0.973142	0.942408	0.912293	0.875912	0.848006	0.813791	0.779051	0.74053	0.701782	0.665259	0.642436	0.609921	0.587335	0.571051	0.568507	0.567947	0.57488
0.374942	0.374574	0.376618	0.381603	0.388514	0.394594	0.400774	0.403707	0.403648	0.395587	0.387542	0.377265	0.364381	0.354717	0.347442	0.342023	0.342206	0.343044	0.345577	0.350825	0.362024	0.380449	0.398201	0.416783	0.437803	0.458775	0.485855	0.512752	0.545744	0.59334	0.648656	0.718398	0.798483	0.876339	0.940583	0.983146	1	0.989745	0.958289	0.919843	0.867576	0.811521	0.755678	0.702685	0.655748	0.62043	0.593223	0.58453	0.58678	0.600339
0.57159	0.594335	0.611706	0.617447	0.609585	0.587884	0.550626	0.507387	0.466066	0.426271	0.398213	0.3791	0.371466	0.381336	0.399626	0.415281	0.43692	0.455685	0.476629	0.500539	0.52777	0.558633	0.594426	0.642013	0.700388	0.752372	0.806988	0.842156	0.858099	0.850161	0.827818	0.802746	0.787774	0.773433	0.752892	0.710713	0.645014	0.561477	0.465265	0.364453	0.276958	0.195769	0.154973	0.129617	0.139005	0.17576	0.238428	0.305623	0.370933	0.433876
0.269518	0.281163	0.297186	0.32298	0.353903	0.388148	0.42805	0.47046	0.507958	0.538284	0.560337	0.574408	0.573521	0.555709	0.536441	0.517286	0.505516	0.511268	0.52125	0.552438	0.594654	0.655252	0.714064	0.777254	0.836846	0.894543	0.930591	0.93572	0.903807	0.836712	0.743277	0.632725	0.525668	0.432638	0.354133	0.296369	0.252308	0.214389	0.180845	0.15747	0.134846	0.113304	0.101123	0.106893	0.127082	0.163376	0.213905	0.278833	0.358415	0.437308
0.317848	0.315756	0.315118	0.316655	0.319898	0.325676	0.336802	0.349084	0.36244	0.374261	0.386681	0.394153	0.400412	0.400421	0.403519	0.404674	0.398549	0.393362	0.394246	0.40824	0.429723	0.460765	0.500979	0.546815	0.59814	0.641677	0.669227	0.672386	0.650122	0.603248	0.543992	0.484048	0.430341	0.394825	0.369447	0.354193	0.34366	0.340338	0.338136	0.333757	0.331111	0.331562	0.338859	0.349184	0.3633	0.379966	0.402817	0.426888	0.456917	0.500903
0.362068	0.36088	0.359205	0.361523	0.367242	0.375872	0.384549	0.393983	0.407516	0.412932	0.418055	0.423754	0.430122	0.438312	0.446357	0.454805	0.45094	0.448883	0.441555	0.442964	0.445994	0.4624	0.487348	0.523373	0.565578	0.604338	0.646419	0.670406	0.67347	0.656409	0.620149	0.574516	0.521677	0.483023	0.450383	0.428281	0.41468	0.413393	0.413522	0.41878	0.420481	0.420351	0.418821	0.41432	0.411768	0.41585	0.421691	0.432133	0.450693	0.486254
0.488486	0.450041	0.404539	0.356159	0.305637	0.254513	0.21936	0.185064	0.161961	0.147309	0.148025	0.162659	0.178833	0.189744	0.201642	0.204214	0.202854	0.198477	0.192548	0.18983	0.198874	0.213335	0.250648	0.28711	0.342812	0.41743	0.488538	0.560528	0.625763	0.684632	0.725918	0.750431	0.756937	0.748332	0.729666	0.703948	0.669597	0.612976	0.547523	0.47036	0.400378	0.336329	0.272906	0.230222	0.196387	0.169631	0.15012	0.150735	0.159536	0.179649
0.796734	0.791537	0.77521	0.75136	0.718525	0.674958	0.629912	0.570394	0.504834	0.439819	0.374755	0.328378	0.309018	0.295438	0.293217	0.317728	0.339865	0.379907	0.433986	0.488784	0.541902	0.598901	0.65471	0.705172	0.752126	0.778879	0.784343	0.764558	0.724789	0.664746	0.59714	0.522342	0.434506	0.353119	0.283976	0.217952	0.1858	0.169502	0.173566	0.19649	0.234199	0.282235	0.350549	0.423422	0.499947	0.574386	0.639906	0.690391	0.719589	0.733941
0.658361	0.590869	0.526929	0.482224	0.455208	0.443713	0.445146	0.469131	0.496216	0.525842	0.553107	0.566405	0.573108	0.566765	0.553871	0.522492	0.503101	0.483397	0.476488	0.48391	0.49113	0.511957	0.539342	0.561086	0.557495	0.537995	0.479915	0.398942	0.302036	0.197152	0.113401	0.0596424	0.0412062	0.0585801	0.116162	0.189584	0.266198	0.35533	0.420395	0.472075	0.5168	0.548828	0.5875	0.625992	0.677051	0.722932	0.782279	0.827883	0.866498	0.88833
1	0.997153	0.993032	0.985565	0.971853	0.957641	0.942082	0.917733	0.889101	0.871507	0.860696	0.869496	0.876032	0.88601	0.888569	0.868287	0.823155	0.763362	0.692867	0.61926	0.548825	0.495429	0.457832	0.436273	0.427074	0.412111	0.378688	0.332026	0.268691	0.217465	0.192844	0.178836	0.209085	0.265276	0.345997	0.442917	0.529333	0.602683	0.642302	0.640087	0.6108	0.568823	0.522176	0.498752	0.48678	0.502516	0.532081	0.579524	0.650879	0.719363
0.697097	0.738105	0.775045	0.816459	0.862557	0.900512	0.940125	0.969493	0.988704	1	0.993869	0.981485	0.949281	0.914366	0.877959	0.856959	0.842489	0.845167	0.860541	0.886722	0.911328	0.931654	0.952965	0.958039	0.947406	0.919727	0.869502	0.803225	0.724114	0.649398	0.565516	0.500128	0.439485	0.40157	0.38241	0.376511	0.391181	0.41382	0.434859	0.447111	0.446813	0.437647	0.417316	0.389586	0.359771	0.331508	0.304696	0.292659	0.292905	0.310421
1	0.97488	0.946429	0.905856	0.864774	0.819083	0.780464	0.740968	0.72309	0.710916	0.725967	0.746134	0.772087	0.799404	0.826446	0.84962	0.863261	0.868322	0.862422	0.840846	0.809232	0.75752	0.69739	0.621918	0.553978	0.481261	0.426681	0.381326	0.360214	0.347463	0.354106	0.37052	0.384665	0.399562	0.402455	0.398574	0.383615	0.362053	0.339889	0.312037	0.292329	0.275453	0.267179	0.27169	0.288288	0.312966	0.346579	0.387049	0.425564	0.475332
0.649836	0.65262	0.651801	0.630555	0.609609	0.588924	0.572475	0.561251	0.558972	0.567255	0.577235	0.576734	0.566633	0.547337	0.53381	0.514211	0.506055	0.510494	0.529862	0.556432	0.595295	0.623502	0.631606	0.614685	0.568927	0.494331	0.414398	0.342783	0.29051	0.274581	0.311977	0.384914	0.500617	0.632511	0.756789	0.845273	0.878367	0.853994	0.774822	0.675477	0.560296	0.450854	0.355548	0.277852	0.246127	0.255078	0.284402	0.334805	0.414305	0.501137
0.350102	0.359133	0.385502	0.40477	0.422706	0.440909	0.468723	0.508718	0.547065	0.583899	0.613306	0.627568	0.618762	0.605755	0.584933	0.574082	0.569572	0.574515	0.588876	0.599425	0.617245	0.628784	0.634171	0.641882	0.642902	0.667216	0.704152	0.757152	0.826961	0.902353	0.966681	1	0.994703	0.964454	0.917112	0.853884	0.793847	0.760636	0.74309	0.736369	0.724148	0.710773	0.670331	0.609027	0.527853	0.438666	0.344165	0.269465	0.218404	0.192608
0.455829	0.477185	0.486729	0.482277	0.470399	0.445783	0.414419	0.381546	0.359444	0.348484	0.345654	0.353053	0.379396	0.410829	0.448341	0.480665	0.504203	0.511493	0.521408	0.51759	0.505431	0.486606	0.477674	0.478227	0.482604	0.512297	0.566475	0.639685	0.726803	0.818899	0.906673	0.968689	1	0.992482	0.952543	0.87825	0.791713	0.699001	0.612272	0.540122	0.490231	0.468846	0.452324	0.45993	0.477797	0.502939	0.532793	0.568091	0.602843	0.633328
0.696768	0.684845	0.674136	0.660822	0.63056	0.596496	0.563391	0.532852	0.508612	0.490208	0.497148	0.51522	0.543426	0.572721	0.591986	0.604931	0.58757	0.547103	0.509743	0.450739	0.414987	0.401757	0.40291	0.430921	0.471313	0.524905	0.575957	0.612113	0.625536	0.639997	0.637469	0.649543	0.668273	0.716035	0.78291	0.85264	0.935077	0.980449	1	0.984413	0.922804	0.84071	0.738429	0.633992	0.533842	0.468734	0.417634	0.415122	0.42261	0.457281
0.698076	0.678404	0.663045	0.638656	0.611757	0.58791	0.564347	0.541336	0.5277	0.514691	0.501841	0.486017	0.475423	0.455494	0.434821	0.422832	0.416506	0.40999	0.411594	0.428654	0.453913	0.492857	0.546075	0.602144	0.677812	0.755436	0.831233	0.910265	0.959478	0.988134	1	0.982676	0.948368	0.919113	0.891626	0.865	0.828712	0.798613	0.760733	0.708684	0.660373	0.608271	0.559143	0.53455	0.512799	0.532758	0.556262	0.593467	0.653587	0.713373
0.430751	0.442123	0.452948	0.461355	0.4643	0.457263	0.445065	0.427694	0.408427	0.390742	0.380033	0.370508	0.374485	0.37844	0.386707	0.393726	0.403818	0.406463	0.412605	0.431306	0.4568	0.494054	0.552998	0.625841	0.708542	0.791401	0.854977	0.89047	0.885491	0.833953	0.764417	0.678932	0.591064	0.514017	0.457758	0.415695	0.393333	0.392722	0.421385	0.46897	0.528391	0.611136	0.703731	0.791002	0.869952	0.935002	0.981303	1	0.997705	0.984569
0.354259	0.381698	0.409711	0.439141	0.458128	0.468402	0.468945	0.460916	0.448189	0.432071	0.410634	0.38531	0.358121	0.332139	0.311432	0.303999	0.314703	0.331488	0.362023	0.408538	0.465003	0.536631	0.620125	0.705939	0.792547	0.867292	0.929624	0.960749	0.960925	0.92816	0.876474	0.807625	0.735101	0.661486	0.606894	0.556674	0.517068	0.500697	0.502523	0.514349	0.538855	0.563486	0.587115	0.610116	0.64015	0.670406	0.707067	0.751278	0.804852	0.858272
0.415801	0.412292	0.409605	0.407099	0.40325	0.401078	0.405338	0.405309	0.402736	0.401095	0.396025	0.390396	0.385519	0.382928	0.383991	0.384122	0.386847	0.38954	0.398029	0.409591	0.431449	0.458464	0.482153	0.512099	0.549587	0.593587	0.643994	0.698322	0.747367	0.783045	0.797411	0.788256	0.766483	0.730588	0.694756	0.660329	0.637083	0.62051	0.618352	0.629859	0.640523	0.666366	0.69643	0.721436	0.758392	0.792032	0.827874	0.859295	0.887954	0.912341
0.317436	0.324156	0.336142	0.345503	0.357647	0.368025	0.375039	0.382056	0.385285	0.385605	0.384575	0.381717	0.377533	0.372918	0.367156	0.362295	0.3541	0.348293	0.34895	0.351735	0.37158	0.396274	0.434656	0.48397	0.537493	0.59951	0.663786	0.721759	0.764386	0.781386	0.772988	0.7368	0.688075	0.63335	0.588168	0.560877	0.559201	0.571515	0.603031	0.645086	0.699233	0.753395	0.800436	0.8419	0.878866	0.898108	0.917615	0.927497	0.933844	0.934745
0.288141	0.297846	0.306728	0.318308	0.331438	0.344301	0.352328	0.358307	0.356663	0.349931	0.342382	0.332724	0.324858	0.318936	0.322108	0.325505	0.326492	0.33797	0.343497	0.359485	0.390788	0.435878	0.504862	0.592974	0.691873	0.790047	0.869288	0.9139	0.911232	0.875276	0.797392	0.701809	0.604763	0.52309	0.457267	0.419911	0.399829	0.390778	0.400458	0.416403	0.440599	0.477812	0.524725	0.578914	0.644537	0.709943	0.757108	0.799452	0.820721	0.82973
0.233878	0.243723	0.266752	0.2963	0.340302	0.385036	0.4267	0.462598	0.485024	0.478076	0.447136	0.418678	0.37179	0.336738	0.317181	0.31026	0.326056	0.348258	0.374671	0.399235	0.409679	0.396825	0.378153	0.336833	0.292472	0.245806	0.222332	0.215016	0.208082	0.232648	0.261061	0.305457	0.349426	0.394727	0.430937	0.467161	0.503805	0.547641	0.602145	0.646902	0.699771	0.747972	0.786102	0.810897	0.824551	0.843493	0.846459	0.849517	0.84725	0.844372
0.829363	0.854382	0.880854	0.897859	0.90815	0.908633	0.889594	0.855556	0.811744	0.758509	0.711362	0.674894	0.657755	0.668203	0.696205	0.71979	0.741174	0.764299	0.7811	0.785897	0.785986	0.771389	0.756616	0.740375	0.723225	0.709804	0.695527	0.6852	0.671887	0.659978	0.645053	0.623642	0.602123	0.561131	0.514986	0.467431	0.422846	0.381523	0.354237	0.33008	0.319416	0.314897	0.30968	0.313253	0.315742	0.330087	0.345116	0.380184	0.420755	0.465361
0.417469	0.421634	0.433129	0.443412	0.454873	0.482299	0.50285	0.522823	0.546849	0.576937	0.603767	0.633791	0.666435	0.693299	0.722162	0.737692	0.747106	0.7468	0.754652	0.756134	0.766972	0.778472	0.778221	0.785267	0.777153	0.748708	0.706958	0.655102	0.588591	0.52585	0.466639	0.421605	0.413841	0.424234	0.465289	0.515557	0.586135	0.654359	0.720081	0.765829	0.786345	0.782432	0.757088	0.72487	0.692408	0.67281	0.657044	0.659347	0.667383	0.663203
0	0.0146858	0.0354527	0.0712384	0.10965	0.166679	0.243997	0.337623	0.424386	0.513121	0.596687	0.658298	0.695819	0.718098	0.713265	0.690151	0.648333	0.58485	0.514479	0.442069	0.373764	0.314697	0.260596	0.21066	0.173429	0.16155	0.161287	0.173025	0.210056	0.262184	0.324128	0.403798	0.492503	0.595354	0.69028	0.776884	0.845841	0.88872	0.915193	0.926128	0.931499	0.922762	0.895801	0.852689	0.795047	0.712978	0.636414	0.557949	0.49178	0.452426
0.270784	0.278307	0.290081	0.303869	0.317061	0.334153	0.350359	0.357473	0.355162	0.338508	0.307008	0.278865	0.236805	0.20614	0.180202	0.166611	0.1487	0.146791	0.146094	0.154793	0.169014	0.19948	0.235039	0.281529	0.334602	0.395796	0.459389	0.519679	0.568475	0.61418	0.638115	0.654928	0.6663	0.686159	0.709508	0.732533	0.77606	0.825638	0.864959	0.900654	0.933601	0.962114	0.974239	0.988397	0.993858	1	0.988954	0.981951	0.967021	0.938083
0.0727082	0.0810334	0.0844314	0.0815479	0.0717684	0.0556111	0.0396265	0.0302357	0.0221906	0.0287427	0.0451578	0.0725669	0.104176	0.141403	0.177642	0.200165	0.209412	0.211048	0.202662	0.218526	0.233551	0.259891	0.300525	0.349516	0.400138	0.448692	0.472596	0.469383	0.436982	0.375131	0.295354	0.214885	0.146906	0.0938835	0.0546749	0.0319984	0.0025484	0	0.00624858	0.0148656	0.0375767	0.068125	0.111555	0.173604	0.249967	0.322457	0.395384	0.464534	0.527102	0.589386
0.314659	0.303366	0.288103	0.269174	0.249354	0.232344	0.218017	0.207481	0.201251	0.196167	0.194385	0.195916	0.198797	0.201196	0.206244	0.206271	0.208407	0.209236	0.209561	0.209924	0.214451	0.217476	0.218581	0.218522	0.214949	0.205627	0.190477	0.166026	0.137687	0.103319	0.0733963	0.0446581	0.0228036	0.00755265	0.000422725	0	0.0137838	0.0326532	0.0591172	0.0904179	0.123406	0.156213	0.186055	0.204074	0.2116	0.209421	0.199855	0.190997	0.178469	0.171732
0.373218	0.403559	0.439527	0.467993	0.484083	0.495435	0.50839	0.521776	0.530256	0.55002	0.559477	0.560761	0.562209	0.56239	0.563878	0.571378	0.587464	0.597773	0.599276	0.584825	0.566814	0.546279	0.521623	0.490789	0.454337	0.416653	0.366588	0.323167	0.278983	0.233519	0.201516	0.168392	0.135373	0.104966	0.0890282	0.077196	0.0745137	0.0756119	0.0786009	0.0783793	0.0765008	0.0733145	0.0641939	0.050388	0.0337502	0.0214519	0.00957045	0	0	0.00450571
0.529475	0.554787	0.573285	0.581607	0.589131	0.586799	0.580012	0.570099	0.563971	0.569468	0.586802	0.603303	0.618398	0.637047	0.647703	0.644377	0.641903	0.637161	0.6317	0.654683	0.685274	0.726471	0.787529	0.857706	0.928941	0.981691	1	0.975551	0.906083	0.795962	0.653303	0.502894	0.362367	0.241942	0.146503	0.0780518	0.0242136	0.00370537	1.98399e-05	0	0.00400657	0.0113906	0.0202689	0.0294322	0.0398475	0.0574471	0.0741732	0.0951979	0.122598	0.159439
0.364473	0.409248	0.449376	0.489851	0.52892	0.560224	0.580627	0.600276	0.606657	0.609706	0.608253	0.60422	0.601431	0.5996	0.596096	0.593487	0.587711	0.591203	0.597336	0.631349	0.677795	0.726896	0.790721	0.86276	0.928	0.98178	1	0.969595	0.889146	0.76567	0.612839	0.458833	0.314182	0.20248	0.11452	0.0561148	0.0145549	0	0.00696571	0.0130252	0.0187104	0.0183103	0.0189231	0.021437	0.0309051	0.048184	0.0777276	0.125994	0.185961	0.255979
0.588076	0.599811	0.607289	0.618978	0.624543	0.628159	0.629898	0.63382	0.632155	0.629666	0.629202	0.621734	0.61582	0.611097	0.608542	0.610469	0.620167	0.63141	0.651787	0.681425	0.722709	0.771176	0.8252	0.886175	0.940158	0.984004	1	0.973676	0.909518	0.803376	0.672377	0.527716	0.387336	0.264475	0.168127	0.0933337	0.0428949	0.0100572	0.00109523	0.0002786	0	0.00371881	0.00371881	0.00211063	0.00206117	0.0143735	0.0396058	0.0774946	0.127958	0.19236
0.553447	0.565301	0.581589	0.596372	0.615586	0.631515	0.645838	0.648895	0.642516	0.62233	0.5865	0.547525	0.50555	0.481095	0.472056	0.474323	0.484872	0.505007	0.536668	0.577682	0.633356	0.691701	0.761353	0.837911	0.912527	0.971926	1	0.988669	0.925732	0.819789	0.683611	0.534291	0.391564	0.263839	0.160452	0.0832058	0.0303926	0.00348507	0	0.00716267	0.0162713	0.0290142	0.0337789	0.0395158	0.0396562	0.042142	0.060054	0.0880467	0.139655	0.207449
0.855544	0.857214	0.85452	0.848593	0.824522	0.798446	0.766198	0.731328	0.713184	0.722658	0.751177	0.803065	0.857755	0.91651	0.963586	0.995021	1	0.973779	0.926922	0.859178	0.777726	0.695396	0.606305	0.524317	0.450286	0.374757	0.300553	0.238483	0.178877	0.130977	0.0808222	0.0456847	0.017992	0.00270838	0.000578824	0	0.00358612	0.0123101	0.0253848	0.0440701	0.0619427	0.0871218	0.122022	0.165236	0.208763	0.260092	0.307507	0.354368	0.394384	0.425639
0.835245	0.775134	0.719231	0.673796	0.636076	0.601927	0.58586	0.576782	0.576956	0.58197	0.606562	0.634324	0.662156	0.68502	0.706895	0.728048	0.750626	0.770996	0.801862	0.841404	0.886788	0.922992	0.96075	0.982466	1	0.9999	0.970449	0.911175	0.820536	0.707548	0.582485	0.459461	0.346658	0.251728	0.183579	0.12977	0.0904884	0.0626815	0.0521479	0.0383453	0.0251275	0.0122374	0.0027085	0	0.00395293	0.024452	0.0565013	0.101205	0.156069	0.218417
0.652293	0.632711	0.617226	0.604418	0.589011	0.574574	0.562351	0.550802	0.539261	0.529272	0.514131	0.508806	0.500161	0.497192	0.504334	0.504675	0.511684	0.517705	0.526041	0.525602	0.52352	0.53003	0.538918	0.562923	0.600057	0.654394	0.727758	0.816089	0.895936	0.963078	1	0.992025	0.957209	0.883536	0.787592	0.67128	0.553369	0.436539	0.328928	0.238935	0.162154	0.105982	0.0656976	0.0340434	0.0108198	0	0.000271292	0.00943946	0.0340945	0.061622
0.545589	0.548795	0.541921	0.527748	0.509103	0.485633	0.457093	0.427447	0.410926	0.400213	0.397442	0.405062	0.420035	0.43984	0.454338	0.470762	0.483942	0.482387	0.482206	0.485788	0.501066	0.5266	0.576266	0.646814	0.73491	0.826388	0.917644	0.979458	1	0.963558	0.876743	0.747959	0.595886	0.4423	0.308977	0.197807	0.113903	0.0545345	0.0222632	0.00416558	0	0.00208279	0.00384185	0.00861382	0.0161569	0.0355612	0.0639641	0.107555	0.166513	0.239148
0.420038	0.45376	0.498198	0.540042	0.574499	0.602048	0.623892	0.624747	0.61499	0.589211	0.557454	0.524461	0.488184	0.462543	0.446581	0.448665	0.444635	0.449871	0.473567	0.506019	0.558167	0.621089	0.696771	0.782959	0.878779	0.956141	1	0.989266	0.91721	0.800157	0.645564	0.480556	0.32797	0.205002	0.11514	0.0481654	0.0115466	0	0.0168099	0.0399662	0.071761	0.105736	0.139611	0.184581	0.228026	0.28018	0.32431	0.368453	0.411608	0.445585
0.587389	0.58227	0.568553	0.553091	0.527019	0.494263	0.461796	0.43095	0.398701	0.378296	0.361572	0.352043	0.3478	0.341643	0.333618	0.326588	0.313186	0.297213	0.279313	0.273284	0.276805	0.296562	0.341728	0.391129	0.463661	0.561026	0.661122	0.757774	0.838882	0.891881	0.911636	0.885055	0.820004	0.719559	0.597325	0.464555	0.333019	0.219543	0.130019	0.0603773	0.0243935	0.00546826	0	0.00842021	0.0292018	0.0562809	0.0758697	0.0969849	0.12939	0.171649
0.216268	0.234531	0.256367	0.27343	0.291671	0.322733	0.348739	0.390301	0.434234	0.481945	0.525277	0.557334	0.57678	0.588304	0.596787	0.592303	0.60182	0.608858	0.625548	0.65712	0.69645	0.738883	0.777943	0.827511	0.856957	0.88688	0.912006	0.929871	0.930794	0.91787	0.878656	0.820226	0.760387	0.691218	0.630797	0.569933	0.509735	0.457917	0.397156	0.337291	0.274107	0.21944	0.16834	0.117459	0.0723996	0.0411792	0.00955266	0	0.0118744	0.0466866
0.547467	0.545338	0.535454	0.523263	0.514639	0.502373	0.493878	0.486768	0.468783	0.446691	0.429441	0.404908	0.382611	0.387471	0.404834	0.443013	0.488658	0.542569	0.597669	0.653611	0.693296	0.714743	0.723526	0.71381	0.687739	0.650828	0.598529	0.529039	0.464908	0.40685	0.37742	0.374601	0.404785	0.460195	0.519724	0.556491	0.562793	0.536122	0.471271	0.386312	0.290969	0.209815	0.146452	0.10145	0.0888606	0.0990872	0.135839	0.182875	0.257558	0.339617
0.588077	0.625122	0.653621	0.673135	0.679784	0.669093	0.643563	0.606917	0.567936	0.537667	0.522462	0.52098	0.533842	0.563692	0.597859	0.640577	0.683735	0.7238	0.751396	0.768542	0.779558	0.784037	0.789779	0.798755	0.817056	0.833976	0.843215	0.837688	0.808607	0.74969	0.664048	0.562096	0.449594	0.336193	0.234174	0.152148	0.0875394	0.0393379	0.0125905	0.00210826	0	0.00128299	0.0152803	0.0377383	0.0701614	0.121158	0.1974	0.291325	0.401615	0.52735
0.633598	0.617986	0.603416	0.584841	0.568145	0.548009	0.527578	0.510939	0.494966	0.477971	0.468302	0.460318	0.460107	0.47356	0.486079	0.502963	0.524647	0.540675	0.554376	0.568796	0.578259	0.592992	0.611357	0.635826	0.664197	0.703733	0.746897	0.780645	0.825865	0.858723	0.882629	0.912301	0.936784	0.947888	0.94818	0.925148	0.877472	0.811449	0.718804	0.617457	0.508289	0.399639	0.296095	0.207049	0.135789	0.0728804	0.0317863	0.00717356	0	0.00923667
0.541097	0.555732	0.563864	0.574613	0.584969	0.59368	0.595524	0.599456	0.60121	0.599515	0.597712	0.607621	0.631392	0.657946	0.692781	0.729237	0.753281	0.773332	0.776597	0.774851	0.766395	0.75032	0.743748	0.756546	0.779909	0.806199	0.845657	0.885009	0.915135	0.952215	0.984024	1	0.994341	0.969629	0.908243	0.822739	0.713244	0.585435	0.456612	0.326116	0.203765	0.106217	0.0448903	0.00399003	0	0.0254467	0.0770006	0.160015	0.254734	0.363362
0.320332	0.356183	0.399721	0.4522	0.504771	0.561804	0.605532	0.638414	0.665083	0.680973	0.687331	0.681594	0.66634	0.646942	0.618835	0.589651	0.555701	0.53227	0.525067	0.53647	0.566815	0.613508	0.66054	0.716123	0.756229	0.777399	0.779006	0.756412	0.705183	0.630129	0.534	0.428056	0.323279	0.231224	0.154132	0.0924579	0.0488603	0.0191707	0.00569165	0.00199083	0	0.00628905	0.0175858	0.0412686	0.0861933	0.150615	0.230239	0.339927	0.465041	0.598537
0.587451	0.595835	0.616866	0.636208	0.660981	0.690274	0.724707	0.759134	0.789145	0.813302	0.815359	0.801685	0.772165	0.734173	0.691785	0.647652	0.615043	0.594109	0.588478	0.5853	0.598235	0.62148	0.646518	0.67624	0.707218	0.736633	0.764492	0.782936	0.780649	0.76409	0.725455	0.676523	0.622852	0.562472	0.504504	0.45096	0.396306	0.339897	0.279645	0.229573	0.178675	0.134828	0.101163	0.0723204	0.0538045	0.0491799	0.0628177	0.0878755	0.139318	0.211853
0.500496	0.528774	0.558397	0.580626	0.603675	0.618801	0.627081	0.631161	0.62522	0.621613	0.616104	0.617518	0.619081	0.6218	0.632222	0.636225	0.64202	0.63588	0.629355	0.623496	0.633172	0.647263	0.665018	0.681916	0.695145	0.705531	0.703277	0.698146	0.681602	0.662907	0.631574	0.59955	0.565231	0.528976	0.509035	0.496169	0.487044	0.475561	0.465686	0.451888	0.428276	0.394943	0.352523	0.306209	0.258858	0.220645	0.190202	0.180094	0.18413	0.218638
0.660944	0.672203	0.677579	0.681872	0.672571	0.674355	0.666664	0.661376	0.658212	0.666487	0.681451	0.699534	0.729241	0.757608	0.769992	0.772756	0.751143	0.720985	0.68048	0.654833	0.64599	0.654336	0.67554	0.738598	0.816935	0.897415	0.959789	0.994388	0.984467	0.921486	0.831424	0.731349	0.630822	0.540541	0.46442	0.402349	0.346329	0.298248	0.267323	0.239426	0.213448	0.192824	0.182426	0.180194	0.183674	0.193981	0.200999	0.205907	0.215673	0.228868
0.597023	0.647736	0.693003	0.758243	0.824032	0.879103	0.921783	0.956563	0.976882	0.976591	0.963628	0.92726	0.880997	0.824066	0.756818	0.692955	0.641468	0.607383	0.584654	0.58069	0.580218	0.597076	0.630585	0.667147	0.697356	0.731933	0.760796	0.772508	0.78565	0.820749	0.851524	0.901829	0.943483	0.982535	1	0.992887	0.951835	0.876471	0.773423	0.652412	0.520759	0.390901	0.270311	0.181946	0.123211	0.0859371	0.0598321	0.0696048	0.0787035	0.112557
0.519781	0.495377	0.464733	0.425381	0.395545	0.361493	0.335463	0.315318	0.303532	0.296368	0.290447	0.293632	0.300417	0.298437	0.29966	0.305781	0.312958	0.329039	0.35156	0.375738	0.405125	0.421175	0.436092	0.436277	0.430691	0.4156	0.39388	0.365754	0.323459	0.289163	0.270219	0.252977	0.260907	0.284774	0.329057	0.386579	0.445165	0.487623	0.510354	0.501386	0.458796	0.382692	0.290213	0.195164	0.11716	0.0565668	0.020968	0	0.00102074	0.0221586
0.579299	0.589684	0.599819	0.61326	0.616989	0.619033	0.623718	0.624638	0.62564	0.628631	0.623573	0.618736	0.615238	0.614998	0.609216	0.59667	0.577632	0.559719	0.53944	0.518669	0.496291	0.485838	0.478438	0.470335	0.469858	0.463554	0.453735	0.440918	0.421146	0.414097	0.407703	0.414101	0.430853	0.458304	0.490974	0.522703	0.535786	0.529826	0.49922	0.44504	0.377844	0.306953	0.247194	0.209365	0.193246	0.20715	0.243541	0.319143	0.418351	0.530011
0.49817	0.526956	0.549359	0.575475	0.594185	0.605765	0.611778	0.619746	0.635391	0.654282	0.675844	0.694974	0.704202	0.707143	0.702846	0.691849	0.668727	0.631517	0.591455	0.563437	0.557842	0.584417	0.637849	0.718483	0.811227	0.901905	0.971826	1	0.973488	0.893052	0.764214	0.605181	0.43991	0.291658	0.173946	0.0870136	0.0291692	0	0.00178121	0.0235228	0.0565228	0.0935968	0.128584	0.166926	0.201521	0.243946	0.289195	0.34352	0.407465	0.488677
0.557868	0.540188	0.52174	0.502029	0.482653	0.464435	0.445212	0.42536	0.411188	0.399714	0.395127	0.397321	0.412136	0.426856	0.442605	0.457585	0.468884	0.471657	0.475841	0.47873	0.487478	0.492089	0.505185	0.536882	0.582713	0.627546	0.664796	0.678809	0.660262	0.60535	0.524352	0.428612	0.328869	0.235012	0.153637	0.085474	0.0384711	0.00759878	0	0.00117543	0.00824145	0.0199528	0.0382069	0.0602782	0.0881449	0.122301	0.16484	0.216734	0.285426	0.366071
0.248626	0.270335	0.286985	0.312923	0.335111	0.357869	0.379062	0.393114	0.400185	0.40231	0.392268	0.377859	0.365689	0.355019	0.350706	0.347498	0.354456	0.366363	0.378973	0.402335	0.4193	0.44453	0.46408	0.476506	0.481818	0.474354	0.452524	0.418729	0.371103	0.312377	0.248093	0.185899	0.129027	0.0820218	0.0458683	0.0221814	0.0079989	0.00469214	0.00614842	0.0130554	0.0222063	0.0307844	0.0377171	0.0420279	0.0430296	0.0404881	0.0347114	0.0265172	0.0189003	0.0109659
0.0336542	0.0444974	0.0657099	0.09209	0.130455	0.174325	0.213856	0.250199	0.271414	0.281326	0.276994	0.259116	0.236566	0.206786	0.172494	0.151679	0.1236	0.115034	0.119555	0.135802	0.164897	0.200069	0.244822	0.291878	0.332482	0.362561	0.371856	0.376034	0.368084	0.351835	0.335065	0.316809	0.283589	0.249214	0.200055	0.147423	0.102068	0.060164	0.0338743	0.0109664	0.00115876	0	0.0154976	0.0399972	0.0640946	0.0873458	0.105214	0.121527	0.132361	0.140799
0.289977	0.272678	0.253609	0.234459	0.226167	0.220132	0.223532	0.232059	0.248438	0.263539	0.282773	0.29613	0.304518	0.304701	0.304603	0.302362	0.297316	0.295209	0.293283	0.301513	0.31475	0.323058	0.332744	0.336571	0.337159	0.328888	0.314124	0.288833	0.252171	0.206943	0.15651	0.10707	0.0629317	0.0308325	0.00991427	0	0.00246972	0.0120354	0.0288501	0.048507	0.0656971	0.0780333	0.083509	0.0824937	0.0733725	0.0600188	0.047778	0.0366638	0.0284831	0.030714
0.237813	0.215248	0.190439	0.167959	0.14925	0.135092	0.135487	0.136514	0.148907	0.162023	0.186425	0.21896	0.25462	0.291172	0.324488	0.349359	0.364203	0.36349	0.353996	0.336914	0.317518	0.30297	0.295216	0.291671	0.301889	0.3071	0.309655	0.295358	0.268377	0.23357	0.190217	0.144902	0.103191	0.0669592	0.0401564	0.0201922	0.00960458	0.00337646	0	0	0	0	0	0	0	0	0	0	0	0.00337646
0.0177128	0.0300649	0.0469974	0.0694599	0.0949278	0.128874	0.161639	0.192284	0.216585	0.237027	0.246629	0.248101	0.244614	0.237507	0.230675	0.230241	0.230644	0.230395	0.236687	0.241624	0.249168	0.255807	0.259718	0.266932	0.270917	0.269235	0.256841	0.237581	0.20925	0.174278	0.137771	0.101887	0.0677779	0.0427938	0.0259995	0.0120517	0.00514028	0	0.00257014	0.0047408	0.00805923	0.0126265	0.0182314	0.0242607	0.0297533	0.033629	0.0376002	0.0383698	0.0403827	0.041628
0.257386	0.263798	0.26744	0.271907	0.271615	0.269177	0.260169	0.245633	0.230976	0.213709	0.195664	0.18117	0.170465	0.161332	0.156711	0.154637	0.155059	0.152118	0.150789	0.152483	0.158104	0.171708	0.186004	0.205156	0.224035	0.236612	0.244268	0.242728	0.228691	0.204444	0.178199	0.150285	0.124488	0.106902	0.103019	0.105569	0.112648	0.117627	0.117759	0.112671	0.0985488	0.0784049	0.0560759	0.0350485	0.0201141	0.00931022	0.00264566	0	0.00292633	0.00874029
0.185177	0.148253	0.114366	0.0844345	0.0592406	0.0392257	0.0321207	0.0281998	0.0389242	0.0512147	0.0775288	0.108777	0.141503	0.178291	0.205021	0.222104	0.228275	0.224475	0.213046	0.196517	0.184277	0.168495	0.15428	0.138955	0.132885	0.125306	0.124974	0.122935	0.117281	0.106748	0.08774	0.0715428	0.0537628	0.0372345	0.023766	0.0139802	0.00757913	0	0	0	0	0	0.00757913	0.0139802	0.023766	0.0372345	0.0613419	0.085523	0.119085	0.150384
0.22314	0.208248	0.18851	0.170925	0.154483	0.143515	0.14297	0.151695	0.173193	0.205353	0.237852	0.269306	0.283924	0.28945	0.273973	0.244987	0.209647	0.175051	0.157096	0.144565	0.14002	0.145345	0.156242	0.168311	0.180122	0.183825	0.177798	0.161952	0.138149	0.10986	0.0784045	0.0543005	0.0346589	0.0203879	0.011053	0	0	0.00552648	0.010194	0.0173295	0.0271503	0.0392022	0.0521669	0.0639774	0.0723112	0.0753237	0.0723112	0.0695039	0.0623609	0.0565317
0.0579021	0.0620654	0.06406	0.0629909	0.0686923	0.0702235	0.0695442	0.0692394	0.0729734	0.0773966	0.0793687	0.085562	0.0899957	0.0928847	0.0946382	0.104546	0.120736	0.145671	0.17845	0.21993	0.262458	0.296692	0.327405	0.350068	0.366207	0.369358	0.368111	0.362439	0.343765	0.322004	0.287235	0.249349	0.208966	0.16666	0.134547	0.113657	0.0968675	0.089697	0.0876224	0.0869889	0.0837759	0.0764514	0.0646628	0.0519198	0.0432631	0.0467408	0.0583901	0.0846166	0.115179	0.147134
0.161773	0.201126	0.249569	0.299071	0.339771	0.379275	0.404837	0.425253	0.431445	0.433228	0.424178	0.414239	0.394033	0.372185	0.346076	0.325983	0.300422	0.277895	0.256746	0.237039	0.218909	0.2079	0.19656	0.19317	0.190636	0.197268	0.205643	0.21217	0.208122	0.200068	0.181651	0.151934	0.123333	0.0930112	0.067455	0.0443438	0.0230047	0.0108349	0.00383839	0.000931996	0.00218536	0.00294021	0.00189771	0	0.00117179	0.0081297	0.0200059	0.0381224	0.0645627	0.107489
0.293527	0.295822	0.299615	0.3021	0.299687	0.288615	0.265994	0.230939	0.18524	0.134081	0.0858639	0.0524296	0.0283235	0.0216794	0.0372093	0.0662276	0.103125	0.144436	0.183667	0.210498	0.219102	0.214743	0.196892	0.172675	0.147186	0.123553	0.100714	0.0816904	0.0599301	0.0417645	0.0263267	0.0181958	0.0150491	0.0193997	0.0347497	0.0530747	0.0745524	0.095341	0.106238	0.115517	0.11849	0.1301	0.145287	0.173429	0.226918	0.291838	0.37358	0.450979	0.5191	0.566224
0	0	0	0	0	0	0	0	0	0	0.0112207	0.0206974	0.035185	0.0551248	0.0795947	0.105918	0.129897	0.146818	0.152934	0.146818	0.129897	0.105918	0.0795947	0.0551248	0.0464058	0.0526156	0.0671032	0.0903099	0.13472	0.185512	0.235815	0.276715	0.299752	0.299752	0.276715	0.235815	0.196733	0.155417	0.125495	0.111007	0.111513	0.117138	0.129897	0.146818	0.164155	0.167515	0.176303	0.18174	0.205595	0.236865
0.0811018	0.106837	0.128071	0.152165	0.172249	0.18825	0.201466	0.206878	0.205864	0.199622	0.190585	0.176429	0.160269	0.143543	0.122753	0.110169	0.0974791	0.0849077	0.0723465	0.0639788	0.0547884	0.0497197	0.0466202	0.0440574	0.0451626	0.0458282	0.0449089	0.0401659	0.0355368	0.0289766	0.0217752	0.0150809	0.00962579	0.00566232	0.00306973	0	0	0	0	0	0.00306973	0.00566232	0.00962579	0.0150809	0.0217752	0.0320463	0.0411991	0.0528614	0.0625824	0.0746366
0.309144	0.308794	0.303653	0.296335	0.282789	0.265091	0.246454	0.226991	0.205987	0.18676	0.167613	0.15122	0.141874	0.133323	0.128613	0.123818	0.116175	0.115905	0.115308	0.117618	0.123833	0.132395	0.143342	0.154488	0.165881	0.175697	0.178852	0.173482	0.157915	0.136879	0.10969	0.08338	0.0589304	0.0386885	0.0209873	0.0121257	0.00517183	0	0	0	0	0	0	0	0	0	0	0	0.00258592	0.0047699
0.215337	0.220238	0.217042	0.204704	0.183478	0.1552	0.123098	0.0910444	0.0625193	0.0399048	0.0234738	0.0127259	0	0	0	0	0	0	0	0.0127259	0.0234738	0.0399048	0.0625193	0.0902716	0.120125	0.147322	0.166512	0.173449	0.166512	0.147322	0.120125	0.0902716	0.0625193	0.0399048	0.0234738	0.0127259	0	0	0	0	0	0.0254518	0.0469476	0.0798096	0.125039	0.193269	0.263725	0.334548	0.395543	0.43717
0	0	0	0	0	0	0	0	0	0	0	0	0	0	0	0	0	0	0	0	0.00771135	0.0142241	0.0241806	0.037884	0.0547007	0.0727909	0.0892706	0.100899	0.105103	0.100899	0.0892706	0.0727909	0.0547007	0.037884	0.0241806	0.0142241	0.00771135	0	0	0	0	0	0	0	0	0	0	0	0	0
0	0	0	0	0	0	0	0	0	0	0	0	0	0	0	0	0	0	0	0	0	0	0	0	0	0	0	0	0	0.00714563	0.0131806	0.0224066	0.0351048	0.0506877	0.0674508	0.0827215	0.093497	0.0973921	0.093497	0.0827215	0.0674508	0.0506877	0.0422504	0.0355872	0.0355872	0.0422504	0.0506877	0.0674508	0.0827215	0.093497
0	0	0	0	0	0	0	0	0	0	0	0	0	0	0	0	0	0	0.00686986	0.0126719	0.0284118	0.0532917	0.0829454	0.123574	0.168347	0.214239	0.26519	0.306115	0.337559	0.355866	0.367272	0.369792	0.36692	0.358814	0.34411	0.317597	0.287236	0.244565	0.198438	0.155794	0.113318	0.0825126	0.0615484	0.0437528	0.0418518	0.0578815	0.0826673	0.114272	0.152441	0.192504
0	0	0	0	0	0	0	0	0	0	0	0	0	0	0	0	0	0	0	0	0	0.00258853	0.00477472	0.0081169	0.0178939	0.0330883	0.0579832	0.0911349	0.145458	0.206494	0.281843	0.361632	0.440624	0.508605	0.554925	0.571141	0.553491	0.504219	0.42985	0.344969	0.259049	0.184444	0.127595	0.0961501	0.0895915	0.108421	0.150666	0.20547	0.271316	0.337596
0	0	0	0.00743591	0.012806	0.0208134	0.0317192	0.045076	0.059474	0.0729388	0.0824399	0.0858744	0.0824399	0.0729388	0.059474	0.0446934	0.0309533	0.0197568	0.0116218	0.00630058	0.0126012	0.0295443	0.057436	0.0932852	0.140097	0.194595	0.250045	0.297293	0.327128	0.333194	0.314192	0.274327	0.2281	0.196597	0.169783	0.164177	0.181533	0.211476	0.263962	0.312878	0.352951	0.371016	0.364952	0.337764	0.302355	0.259095	0.218248	0.184285	0.165099	0.149472
0	0	0	0	0	0	0	0	0	0	0	0	0	0	0	0	0	0	0	0.00345988	0.00638199	0.0212288	0.0430633	0.0698544	0.11919	0.176665	0.245573	0.321317	0.39705	0.471854	0.530654	0.569511	0.588078	0.586646	0.566947	0.531212	0.480022	0.427321	0.360303	0.301166	0.25102	0.203911	0.188923	0.186643	0.195586	0.212971	0.229898	0.253245	0.276711	0.298998
0	0	0	0	0	0	0	0	0	0	0	0	0	0	0	0	0	0	0	0	0	0.0112593	0.032028	0.0598278	0.0975435	0.150705	0.211512	0.275018	0.335286	0.385284	0.410933	0.414244	0.398341	0.369425	0.334021	0.300448	0.266232	0.233603	0.196722	0.164468	0.139828	0.118885	0.0977527	0.0816138	0.0704596	0.0578772	0.0471961	0.045061	0.0488141	0.0616252
0	0	0	0	0	0	0	0	0	0	0	0.00193998	0.00357842	0.00608322	0.00953066	0.0137613	0.0183123	0.0224582	0.0253837	0.0264412	0.0253837	0.0224582	0.0183123	0.0137613	0.00953066	0.00608322	0.0055184	0.00745838	0.0154816	0.0263491	0.0415416	0.0626056	0.0856329	0.110802	0.134249	0.155279	0.168248	0.176778	0.179545	0.179047	0.176279	0.175094	0.170142	0.161785	0.153273	0.142555	0.135165	0.130005	0.126613	0.128004
0	0	0	0	0.00953971	0.0168236	0.0278195	0.0428968	0.0614129	0.0817229	0.100225	0.11328	0.118	0.11328	0.100225	0.0817229	0.0614129	0.0425327	0.0271477	0.0159695	0.00865759	0	0	0	0	0	0	0	0.00865759	0.0159695	0.0271477	0.0425327	0.0614129	0.0990381	0.132164	0.167576	0.203065	0.236106	0.263671	0.282173	0.287973	0.278532	0.253708	0.225077	0.205388	0.181913	0.190551	0.216743	0.272293	0.339488
0	0	0	0	0	0	0	0	0	0	0	0	0	0	0	0	0	0	0	0	0	0	0	0	0	0	0	0	0	0.0283789	0.0523467	0.088988	0.139419	0.201306	0.267881	0.342718	0.397497	0.431287	0.441033	0.443371	0.427995	0.410065	0.39479	0.383038	0.371949	0.356908	0.319602	0.29405	0.255371	0.208758
0	0	0	0	0	0	0	0	0	0	0	0	0	0	0	0	0	0	0	0	0	0	0	0	0	0	0	0	0	0	0	0	0	0.00557023	0.0102747	0.0174666	0.0273652	0.0395126	0.0581501	0.0747586	0.0903503	0.108856	0.122671	0.13453	0.144429	0.151909	0.167006	0.175384	0.182576	0.188801
0	0	0	0	0	0	0	0.00330012	0.00603563	0.0102604	0.0160751	0.0232108	0.0308869	0.0378797	0.0428139	0.0445976	0.0428139	0.0378797	0.0308869	0.0232108	0.0160751	0.0102604	0.00603563	0.00327211	0	0	0	0	0	0	0	0.00327211	0.00603563	0.0102604	0.0193472	0.0357907	0.0564907	0.0805112	0.108435	0.137981	0.16895	0.193375	0.209252	0.214109	0.207391	0.190608	0.16678	0.142742	0.122799	0.111049
0	0.00709412	0.0114094	0.0175615	0.0256883	0.0354618	0.0459023	0.0554055	0.0620911	0.0646779	0.0620911	0.0549352	0.0447939	0.0336616	0.023313	0.0148802	0.0087532	0.00474539	0	0	0	0	0	0	0	0	0	0	0	0	0	0.00949079	0.0222518	0.0385136	0.0615062	0.0906362	0.127995	0.168163	0.202751	0.22964	0.245835	0.250417	0.244252	0.233889	0.220555	0.203476	0.187606	0.174948	0.161656	0.156704
0	0	0	0	0	0	0	0	0	0	0	0	0	0	0	0	0	0	0	0	0	0	0	0	0	0	0	0	0.00337817	0.00623126	0.010593	0.0199743	0.0301944	0.0526155	0.0777755	0.106175	0.138313	0.171795	0.202936	0.227142	0.243255	0.244266	0.231722	0.208315	0.178709	0.149637	0.132078	0.122389	0.122721	0.137925
0	0	0	0	0	0	0	0	0	0	0	0	0	0	0	0	0	0	0	0	0	0.0232067	0.0428064	0.0843731	0.135412	0.212606	0.297467	0.387347	0.470183	0.532935	0.565003	0.56113	0.522708	0.468698	0.40837	0.347194	0.30273	0.292817	0.291649	0.328229	0.364559	0.41549	0.440907	0.456863	0.452685	0.432297	0.400667	0.362043	0.319142	0.273465
0	0	0	0	0.0027333	0.00482025	0.00797078	0.0122907	0.0200765	0.0279906	0.0364945	0.0446432	0.0514049	0.0583525	0.062008	0.0636502	0.0660719	0.0668147	0.0676879	0.0688932	0.0701292	0.0694105	0.0714319	0.0752853	0.0791146	0.0873324	0.0998007	0.124985	0.153413	0.186498	0.221087	0.251903	0.272857	0.279257	0.275503	0.257643	0.230442	0.200783	0.170008	0.144012	0.129827	0.123269	0.124068	0.137437	0.15221	0.178076	0.200255	0.222382	0.242093	0.265636
0.226518	0.204633	0.178421	0.149133	0.118658	0.0892454	0.0630424	0.0415934	0.0255189	0.0145755	0.00512399	0	0	0	0.010248	0.0189031	0.0321347	0.0503459	0.0726944	0.0967353	0.118636	0.13409	0.139676	0.13409	0.118636	0.106983	0.0915975	0.0824806	0.0824806	0.0967215	0.116435	0.139827	0.168714	0.197215	0.232454	0.263847	0.300098	0.339235	0.388209	0.441807	0.499796	0.544715	0.590613	0.627741	0.657054	0.683437	0.702951	0.72858	0.746948	0.75935
0	0	0	0	0	0	0	0	0	0	0	0	0	0	0	0	0	0.00896953	0.0165449	0.0281259	0.0440652	0.0636256	0.0846674	0.103836	0.117362	0.122251	0.117362	0.103836	0.0846674	0.0636256	0.0440652	0.0281259	0.0165449	0.00896953	0.00896953	0.0255144	0.0626098	0.105281	0.163943	0.236423	0.315755	0.390533	0.447285	0.474337	0.47467	0.439772	0.384091	0.321091	0.263068	0.217469
0.0278557	0.0314148	0.0339089	0.0438373	0.0492768	0.0558526	0.0641953	0.0744394	0.0857335	0.0965217	0.106077	0.109108	0.106077	0.0965217	0.0857335	0.0737687	0.0625348	0.0578855	0.0562554	0.0596931	0.0652571	0.0860081	0.114784	0.15219	0.192299	0.241486	0.28585	0.328419	0.362132	0.389222	0.40183	0.40724	0.400081	0.38461	0.367744	0.349874	0.330957	0.31593	0.300634	0.287556	0.274639	0.269657	0.253859	0.243621	0.235131	0.234493	0.239785	0.257914	0.285313	0.320274
0	0	0	0	0	0	0	0	0	0	0.00393584	0.00725993	0.0123417	0.0193359	0.027919	0.0371522	0.0455634	0.0514985	0.0575799	0.0587585	0.0579051	0.0643598	0.0742938	0.096303	0.127374	0.165876	0.218688	0.269471	0.321031	0.366825	0.396219	0.41133	0.410509	0.401265	0.384968	0.364768	0.352162	0.348925	0.348615	0.356326	0.362348	0.365144	0.363313	0.350009	0.340452	0.327658	0.311934	0.296357	0.278252	0.265608
0	0	0	0	0	0	0	0	0	0	0	0	0	0	0	0	0	0	0	0	0	0.0238177	0.0439334	0.0746856	0.117011	0.168952	0.224826	0.275727	0.311643	0.324626	0.319582	0.306249	0.27901	0.257746	0.251335	0.270201	0.30831	0.351056	0.387809	0.430264	0.455825	0.472554	0.472953	0.471505	0.468488	0.459963	0.451129	0.438249	0.430309	0.428545
0	0	0	0	0	0	0	0	0	0	0	0	0	0	0	0	0	0	0	0	0	0.00493768	0.00910788	0.0204208	0.0383032	0.0645543	0.0954576	0.131928	0.170499	0.211032	0.242092	0.261711	0.267379	0.259118	0.239244	0.221315	0.197823	0.177969	0.161971	0.161679	0.172856	0.187984	0.213633	0.242729	0.280341	0.321988	0.361293	0.401762	0.443868	0.478583
0	0	0	0	0	0	0	0	0	0	0	0	0	0	0	0	0	0	0	0	0	0	0	0.00185802	0.00342725	0.00582623	0.00912803	0.0224701	0.036533	0.0577839	0.0863483	0.120717	0.162237	0.20575	0.251824	0.295327	0.328438	0.351586	0.363694	0.36455	0.35519	0.337901	0.312465	0.279681	0.242704	0.213537	0.187388	0.172621	0.167352	0.16876
0	0	0.00726501	0.0121335	0.0192581	0.0288463	0.0462266	0.0690528	0.0922817	0.117788	0.142885	0.165077	0.181659	0.190064	0.194005	0.186558	0.172406	0.154798	0.137259	0.119531	0.109383	0.100687	0.0918211	0.0785019	0.0645234	0.0526121	0.0395368	0.027382	0.0174773	0.010281	0.00557364	0	0	0	0	0	0	0.00557364	0.0158546	0.0333319	0.0607139	0.116972	0.178132	0.265111	0.365264	0.469413	0.57461	0.661176	0.719982	0.742507
0.312187	0.26035	0.209556	0.169388	0.132013	0.103992	0.0999479	0.103641	0.120966	0.146042	0.177787	0.211928	0.236238	0.246069	0.245763	0.228868	0.203407	0.175543	0.150756	0.13211	0.122873	0.121375	0.122334	0.123846	0.133738	0.143516	0.15374	0.163571	0.170833	0.172794	0.167288	0.150391	0.131544	0.107496	0.0819793	0.0582688	0.0385462	0.0204422	0.012025	0.00651914	0.0130383	0.0305691	0.0529094	0.0910153	0.13654	0.18976	0.251021	0.304337	0.344986	0.366949
0.358581	0.371326	0.37837	0.376219	0.361718	0.340202	0.304043	0.261325	0.224877	0.20693	0.194847	0.205856	0.231297	0.261721	0.290281	0.325444	0.340569	0.337171	0.317157	0.285493	0.248389	0.211187	0.173647	0.144978	0.118497	0.0905149	0.062933	0.0472927	0.0394205	0.0398706	0.0455014	0.0603264	0.0800462	0.110226	0.140114	0.164415	0.178103	0.18477	0.176713	0.16102	0.149646	0.139637	0.150832	0.167734	0.208638	0.250571	0.300813	0.355788	0.409416	0.44716
0.284066	0.260272	0.237875	0.232231	0.227835	0.233129	0.246754	0.26455	0.280305	0.288714	0.288714	0.280305	0.262305	0.240796	0.221294	0.206767	0.196773	0.182495	0.174101	0.158466	0.130248	0.106204	0.0798099	0.0552739	0.0465312	0.0415067	0.0465312	0.0552739	0.0910609	0.126957	0.165529	0.202489	0.233158	0.253419	0.260497	0.253419	0.233158	0.202489	0.165529	0.126957	0.0910609	0.0552739	0.0352802	0.0207534	0.0112511	0	0	0	0.0112511	0.0432555
0.0896424	0.0916829	0.0972574	0.0967487	0.0946843	0.0920262	0.0897533	0.0883359	0.0926522	0.0957009	0.0985888	0.100641	0.0989075	0.100014	0.0989075	0.0953433	0.0941145	0.0941586	0.0930099	0.0979426	0.126849	0.164837	0.224176	0.292231	0.374112	0.452274	0.525725	0.57886	0.603071	0.593731	0.551686	0.483264	0.398702	0.306898	0.22212	0.153284	0.101765	0.0606394	0.0438192	0.035798	0.0428767	0.0553046	0.0763979	0.100999	0.124615	0.149534	0.180238	0.235181	0.289001	0.353032
0.368198	0.349729	0.332634	0.311179	0.29077	0.273293	0.252567	0.238255	0.22615	0.217389	0.215368	0.213915	0.217612	0.231188	0.238793	0.241119	0.238617	0.240682	0.238468	0.233896	0.226656	0.213169	0.193782	0.176546	0.153307	0.142255	0.132696	0.146483	0.168225	0.209813	0.257551	0.321333	0.382306	0.428508	0.445462	0.441014	0.40626	0.3571	0.297105	0.240414	0.188366	0.150519	0.117638	0.103127	0.0919353	0.0948605	0.105232	0.118812	0.156974	0.20718
0.213065	0.201557	0.19338	0.177888	0.164636	0.151042	0.143954	0.140332	0.147662	0.157256	0.167054	0.175032	0.183626	0.185309	0.177833	0.165186	0.145348	0.123397	0.104609	0.0865038	0.0798797	0.084192	0.0996739	0.123911	0.152361	0.174876	0.194269	0.201381	0.19559	0.178489	0.153222	0.123556	0.0930717	0.0677696	0.050645	0.0381247	0.0409113	0.0564792	0.0801932	0.114411	0.151701	0.192524	0.230587	0.263515	0.286992	0.304638	0.334195	0.367453	0.405738	0.458528
0.12194	0.114939	0.104392	0.0976743	0.0868982	0.077844	0.0722952	0.0711536	0.0738922	0.078863	0.0827612	0.0859643	0.0877239	0.0864498	0.0843343	0.0833639	0.0843343	0.0923258	0.0985627	0.10439	0.105753	0.109706	0.110933	0.121458	0.12743	0.135365	0.151335	0.173979	0.195664	0.225024	0.253187	0.275751	0.2881	0.286834	0.267907	0.240337	0.202645	0.166218	0.129665	0.100727	0.0761608	0.0709463	0.0721815	0.0797763	0.0877239	0.10439	0.128344	0.155685	0.187491	0.233425
0.132211	0.121769	0.10942	0.0955286	0.080768	0.0659858	0.0519851	0.0393107	0.0281565	0.0177142	0.00977657	0.00273488	7.96819e-05	0	0.00228344	0.00699956	0.0135115	0.0196713	0.0314234	0.0448409	0.0632464	0.0871743	0.115341	0.154388	0.201548	0.254913	0.305046	0.349155	0.377567	0.392401	0.392031	0.379411	0.356961	0.329836	0.299207	0.266573	0.246075	0.231999	0.234821	0.255542	0.28324	0.322441	0.368244	0.413959	0.461676	0.502436	0.538221	0.573157	0.613666	0.658911
0	0	0.00748992	0.0125092	0.0198543	0.0297394	0.0417694	0.0547052	0.0665209	0.075186	0.0783183	0.075186	0.0665209	0.059987	0.0571062	0.0568473	0.0642665	0.0795897	0.100748	0.126508	0.158052	0.19936	0.23155	0.264753	0.306199	0.348645	0.397184	0.438144	0.466459	0.481224	0.475693	0.452609	0.4228	0.393639	0.363747	0.338608	0.314762	0.305466	0.299215	0.310038	0.328554	0.36201	0.413119	0.469919	0.541498	0.610973	0.672044	0.721158	0.754492	0.790361
0.38496	0.353446	0.315586	0.272158	0.225037	0.177067	0.136092	0.101333	0.0758963	0.0632562	0.0667399	0.0848406	0.113346	0.153367	0.196783	0.241278	0.280267	0.31076	0.329381	0.336655	0.328997	0.31403	0.295514	0.287505	0.29202	0.310961	0.342771	0.385666	0.438983	0.490688	0.540609	0.577759	0.593718	0.587984	0.559836	0.515439	0.458412	0.403177	0.352679	0.321795	0.301762	0.30461	0.331029	0.369893	0.423468	0.476874	0.53081	0.57875	0.621405	0.661572
0.0455113	0.0638218	0.0913937	0.125356	0.161045	0.201502	0.241215	0.272908	0.298192	0.311694	0.316684	0.314151	0.304181	0.294697	0.282937	0.269549	0.256867	0.244971	0.237963	0.224627	0.214112	0.204604	0.208853	0.228175	0.262471	0.313198	0.396574	0.492228	0.603531	0.723257	0.83191	0.923812	0.981673	1	0.97456	0.910886	0.817473	0.699693	0.574155	0.441761	0.323417	0.227406	0.150284	0.0944457	0.0670211	0.062182	0.0781806	0.116609	0.177343	0.259731
0	0	0.00676151	0.0174147	0.0284667	0.0439831	0.063822	0.0864967	0.114205	0.137494	0.160029	0.173628	0.180988	0.183467	0.182611	0.179121	0.177691	0.171151	0.161775	0.152699	0.143213	0.139682	0.138598	0.150098	0.160258	0.170026	0.184081	0.193261	0.202602	0.210826	0.210548	0.204034	0.191904	0.178353	0.166034	0.155098	0.144327	0.14003	0.135977	0.130478	0.11684	0.107498	0.0985455	0.085886	0.0748002	0.0674682	0.0622809	0.0652318	0.0748073	0.0826297
0.245488	0.247888	0.246917	0.248438	0.249735	0.250783	0.248524	0.247836	0.244433	0.23923	0.237306	0.229162	0.221684	0.214984	0.206034	0.196661	0.189607	0.190126	0.189016	0.190612	0.187751	0.180844	0.168167	0.151221	0.126995	0.10227	0.0832717	0.0763717	0.0794106	0.0930305	0.128853	0.179254	0.239231	0.298997	0.347041	0.378644	0.38855	0.372354	0.339457	0.296726	0.257125	0.221921	0.199288	0.189985	0.188833	0.207932	0.225634	0.241643	0.255926	0.269304
0.271726	0.258203	0.243346	0.233063	0.221106	0.211919	0.210359	0.212535	0.216834	0.225551	0.248041	0.269973	0.295768	0.315886	0.323304	0.323575	0.317036	0.312287	0.30253	0.300631	0.302457	0.309427	0.311767	0.309812	0.298146	0.282425	0.256074	0.22456	0.197054	0.171864	0.151868	0.137955	0.123334	0.114429	0.103426	0.101483	0.110318	0.133502	0.162162	0.20852	0.259527	0.322016	0.378566	0.431724	0.473088	0.503947	0.512247	0.499548	0.468578	0.423628
0.338839	0.319385	0.290077	0.252141	0.20828	0.16237	0.118689	0.0809021	0.0675277	0.060236	0.0675277	0.0802153	0.115823	0.154127	0.189021	0.213643	0.222544	0.213643	0.189021	0.154127	0.115823	0.0802153	0.0511998	0.0464459	0.0627739	0.113974	0.191651	0.298438	0.43038	0.574793	0.710918	0.814228	0.863473	0.847751	0.770434	0.647992	0.504292	0.379389	0.271866	0.200045	0.156779	0.148479	0.154127	0.189021	0.213643	0.222544	0.213643	0.205349	0.184245	0.167023
0	0	0	0	0	0	0	0	0	0	0	0	0	0	0	0	0	0	0	0	0	0.00579	0.01068	0.0181558	0.0573949	0.117632	0.193944	0.304136	0.440203	0.591911	0.745635	0.87918	0.969678	1	0.964085	0.86889	0.732118	0.576771	0.427757	0.301946	0.205943	0.132831	0.0970575	0.0950703	0.101263	0.116831	0.14515	0.164148	0.184889	0.20114
0.0630343	0.0649672	0.0690849	0.0712455	0.073144	0.0742903	0.0740769	0.0732024	0.0721049	0.067694	0.066877	0.0636575	0.0631772	0.0655029	0.0690112	0.0752223	0.0836383	0.0895056	0.104408	0.124456	0.1603	0.207901	0.2728	0.34984	0.430113	0.511854	0.576607	0.61138	0.622254	0.609009	0.576522	0.536384	0.495676	0.456372	0.425491	0.39129	0.36315	0.333923	0.311444	0.289278	0.272308	0.263766	0.255493	0.259241	0.273803	0.287511	0.306799	0.327749	0.347985	0.366145
0.255867	0.245427	0.236875	0.225388	0.215766	0.207135	0.197786	0.189218	0.183654	0.176693	0.172198	0.166089	0.160359	0.150006	0.147011	0.140707	0.135911	0.132116	0.131822	0.133695	0.142322	0.148003	0.15703	0.166218	0.173793	0.180297	0.192711	0.206351	0.221901	0.24634	0.277538	0.315592	0.363849	0.413562	0.459562	0.493249	0.509488	0.504742	0.489384	0.453491	0.414022	0.375304	0.339898	0.310958	0.290904	0.277491	0.258819	0.236945	0.210648	0.179534
0.107369	0.104697	0.105703	0.114032	0.12259	0.135612	0.145842	0.156808	0.166156	0.173699	0.184497	0.193733	0.207463	0.224059	0.237118	0.25406	0.26245	0.268672	0.272298	0.267907	0.256908	0.245195	0.231929	0.217735	0.199361	0.179755	0.162284	0.150254	0.147154	0.145142	0.156319	0.181133	0.216929	0.257162	0.298227	0.339734	0.374759	0.396811	0.4147	0.4222	0.428233	0.43512	0.436358	0.437139	0.436433	0.432278	0.427422	0.411849	0.391117	0.365654
0.113213	0.118795	0.121937	0.128552	0.129161	0.127783	0.125025	0.121586	0.117834	0.116864	0.113658	0.107603	0.107792	0.10363	0.103078	0.103076	0.107444	0.112318	0.115639	0.118011	0.111632	0.10542	0.0955152	0.0872017	0.0849064	0.0904419	0.107826	0.139146	0.178506	0.223676	0.27996	0.331321	0.377008	0.403014	0.411356	0.398956	0.370077	0.334509	0.301147	0.267234	0.236352	0.20947	0.187541	0.170171	0.156101	0.14891	0.140126	0.130333	0.129293	0.133468
0.0643572	0.0640207	0.061471	0.0583691	0.0548591	0.0511177	0.047275	0.0433396	0.0391835	0.0347706	0.0306389	0.0271613	0.0241535	0.0213621	0.0213621	0.0223743	0.0238794	0.0250597	0.0260296	0.0265624	0.0261766	0.0255361	0.0252422	0.0290945	0.0451952	0.073149	0.117994	0.178855	0.264801	0.367375	0.484039	0.597146	0.693544	0.757987	0.77983	0.756717	0.693587	0.600972	0.495153	0.391731	0.300431	0.227697	0.185267	0.17102	0.178973	0.202049	0.235097	0.265986	0.302555	0.335032
0.11032	0.103986	0.0944439	0.0820925	0.0678123	0.0528647	0.038643	0.0263403	0.0166697	0.00980589	0.00531609	0	0	0	0.00531609	0.00980589	0.0219858	0.0359226	0.0543796	0.0762977	0.125832	0.179401	0.242275	0.312846	0.396767	0.492619	0.581315	0.662127	0.717069	0.745772	0.739095	0.700375	0.64364	0.569907	0.49369	0.415749	0.340051	0.255973	0.193959	0.142397	0.101226	0.0650118	0.0359226	0.0273019	0.0196118	0.0273019	0.0359226	0.0596957	0.102052	0.150655
0	0	0	0	0	0	0	0	0	0	0	0	0	0	0	0	0	0	0	0	0.0300526	0.0704605	0.13698	0.222477	0.334119	0.464091	0.611362	0.736734	0.827289	0.86846	0.85591	0.796085	0.702925	0.592684	0.47945	0.372985	0.278841	0.184584	0.121616	0.0738208	0.0471183	0.0277171	0.0150263	0	0	0.0300526	0.0554341	0.0942365	0.147642	0.213179
0	0	0	0	0	0	0	0	0	0	0	0	0	0	0	0	0	0	0	0	0.0241002	0.058226	0.104417	0.174819	0.262109	0.363688	0.467243	0.556109	0.613525	0.627802	0.596213	0.525818	0.430905	0.3283	0.232648	0.160282	0.106828	0.0633058	0.0534152	0.0620809	0.0757938	0.0966274	0.121405	0.139051	0.151545	0.162033	0.170561	0.176037	0.187994	0.198225
0	0	0	0	0.00638773	0.011265	0.0186278	0.0287235	0.0411217	0.0547212	0.06711	0.0758518	0.0790119	0.0816489	0.0778031	0.0728992	0.0696014	0.0696014	0.0844933	0.0991893	0.118005	0.141768	0.168788	0.19473	0.217421	0.233947	0.241225	0.236992	0.220765	0.194251	0.158095	0.124069	0.0910772	0.0625079	0.0400738	0.018178	0.0106931	0.00579707	0	0	0.00579707	0.0106931	0.018178	0.0342767	0.0576119	0.0835923	0.119565	0.161943	0.209523	0.255034
0	0	0	0	0	0	0	0	0	0	0	0	0	0	0	0	0	0	0	0.00458658	0.00846026	0.0143822	0.0225328	0.0325351	0.0432948	0.0530967	0.0600131	0.0625133	0.0600131	0.0530967	0.0432948	0.0325351	0.0225328	0.0189688	0.0215071	0.0366022	0.0538355	0.0884189	0.133942	0.184304	0.241201	0.296835	0.350398	0.39295	0.42182	0.444414	0.461225	0.470172	0.473229	0.468359
0	0	0	0	0	0	0	0	0	0	0	0	0	0	0	0.00742694	0.0136995	0.0232888	0.0364868	0.0526833	0.0701063	0.0859782	0.0971779	0.108653	0.118304	0.122966	0.129882	0.14928	0.180403	0.223789	0.270331	0.31829	0.357681	0.391924	0.409347	0.414599	0.398452	0.367447	0.326737	0.282578	0.244237	0.219564	0.207641	0.205417	0.207474	0.216195	0.233618	0.264393	0.30786	0.353283
0	0	0	0	0	0	0	0	0	0	0	0	0	0	0	0	0	0	0	0.0151401	0.027927	0.0701854	0.123841	0.192573	0.278222	0.373556	0.473742	0.554681	0.606626	0.621043	0.596942	0.540811	0.464022	0.379079	0.303943	0.236557	0.177001	0.152891	0.128931	0.139955	0.170096	0.204414	0.243132	0.277574	0.319412	0.347691	0.363173	0.364243	0.358691	0.339769
0	0	0	0	0	0	0	0	0	0	0	0	0	0	0	0	0	0	0	0	0	0	0	0.00756184	0.0139483	0.0312736	0.0586597	0.0988622	0.153751	0.21599	0.284824	0.352774	0.410446	0.448467	0.459871	0.442131	0.398077	0.335215	0.263658	0.193443	0.12845	0.0823715	0.045222	0.0366339	0.0430204	0.0764956	0.148593	0.233699	0.36452	0.507034
0.106944	0.108342	0.109016	0.105461	0.0989725	0.0900129	0.0794466	0.0683213	0.0575541	0.0478971	0.0391007	0.0294224	0.0231401	0.0162751	0.0105062	0.00847039	0.00858681	0.010043	0.015601	0.0307778	0.0722277	0.126607	0.200227	0.292639	0.400995	0.517631	0.624745	0.705132	0.743233	0.730991	0.670658	0.574072	0.457869	0.341247	0.238642	0.157063	0.0942282	0.0478338	0.0284739	0.0247675	0.0328303	0.0439573	0.0581183	0.0758109	0.101339	0.139541	0.196636	0.265386	0.357325	0.474789
0.120213	0.133406	0.142653	0.145987	0.141979	0.130313	0.11215	0.0900021	0.0670604	0.046444	0.0296442	0.0174381	0.00945374	0	0	0	0.00945374	0.0174381	0.0296442	0.0653515	0.139751	0.227733	0.338344	0.473238	0.622013	0.776047	0.901278	0.980815	1	0.956028	0.858822	0.727394	0.583519	0.440976	0.323594	0.227745	0.153945	0.0939522	0.085542	0.0935263	0.114143	0.145136	0.176502	0.212936	0.238292	0.266302	0.292076	0.3071	0.338132	0.380129
0.0912881	0.109223	0.125145	0.142946	0.158399	0.166578	0.175462	0.179406	0.182223	0.185388	0.18648	0.183619	0.17187	0.155934	0.128806	0.0992545	0.0688878	0.0424678	0.0267529	0.0182242	0.0225029	0.0560989	0.11217	0.179243	0.283352	0.399253	0.539579	0.678089	0.808187	0.913227	0.977478	1	0.965802	0.893824	0.792086	0.67617	0.568888	0.473916	0.39117	0.335998	0.294583	0.257584	0.230251	0.205369	0.195852	0.203621	0.227383	0.257718	0.289776	0.334792
0	0.00157265	0.00587809	0.00950954	0.0174993	0.0273473	0.0397878	0.0529043	0.0658581	0.0771723	0.0833897	0.0860418	0.0817561	0.0718887	0.0573526	0.0418984	0.0276397	0.0139029	0.00593195	0.00122101	0.0123084	0.048759	0.107058	0.18684	0.29925	0.438759	0.593363	0.745902	0.875747	0.966921	1	0.976157	0.89945	0.791164	0.670495	0.549957	0.44886	0.367691	0.310144	0.285107	0.285804	0.29356	0.308197	0.327914	0.346445	0.360832	0.370146	0.38284	0.393683	0.412675
0	0	0	0	0	0	0	0	0	0.00190523	0.00541955	0.00948858	0.0153342	0.0228748	0.0334044	0.047365	0.0618931	0.0757193	0.0891055	0.103264	0.134146	0.180599	0.247569	0.330817	0.439463	0.566977	0.707141	0.839137	0.942886	0.998791	1	0.943735	0.843939	0.723864	0.598638	0.484464	0.393299	0.319394	0.276893	0.261041	0.268893	0.28658	0.3132	0.340897	0.374851	0.404867	0.427758	0.440629	0.452841	0.462763
0.0492101	0.0513574	0.0538711	0.0570641	0.0641946	0.0708404	0.0779129	0.0840029	0.0874509	0.0873478	0.088152	0.0850202	0.082927	0.0827484	0.0858787	0.0921398	0.102564	0.107847	0.113989	0.116725	0.112711	0.109382	0.108726	0.121544	0.143002	0.198904	0.280857	0.379701	0.501036	0.637115	0.776047	0.891498	0.96974	1	0.975427	0.901722	0.798272	0.687739	0.582174	0.498361	0.431986	0.392936	0.359894	0.345249	0.356527	0.372921	0.400901	0.430385	0.466348	0.503825
0.0524483	0.0493397	0.0450159	0.0394047	0.0326022	0.0268635	0.0203603	0.0149295	0.0112479	0.0133807	0.0157028	0.0220308	0.0298158	0.0388728	0.0517779	0.0623851	0.0739	0.0892646	0.102668	0.12424	0.148434	0.183074	0.218647	0.261738	0.309628	0.360977	0.405289	0.459059	0.507743	0.559114	0.612317	0.668764	0.736366	0.805232	0.871593	0.93665	0.977408	1	0.994998	0.967132	0.91751	0.850068	0.772906	0.693252	0.605214	0.528633	0.459702	0.402962	0.368904	0.354774
0	0.00384077	0.00617709	0.01254	0.0191295	0.0276861	0.0377856	0.0509682	0.0626067	0.075384	0.0845931	0.0910393	0.0947409	0.0959328	0.09731	0.0957782	0.0926493	0.0905748	0.0855701	0.0828432	0.0792368	0.0781212	0.079198	0.0812917	0.0808923	0.103068	0.130875	0.178521	0.251301	0.346231	0.463425	0.591161	0.715634	0.820037	0.887318	0.909824	0.881783	0.808028	0.700026	0.571768	0.440958	0.326892	0.225171	0.163183	0.127308	0.115841	0.135088	0.168929	0.216573	0.270082
0.159451	0.156631	0.155695	0.155726	0.155318	0.156516	0.153133	0.146477	0.136731	0.123555	0.111801	0.102956	0.0971772	0.0907684	0.093994	0.0975839	0.107732	0.11816	0.131202	0.144162	0.178836	0.231285	0.298422	0.38815	0.506725	0.647576	0.793139	0.917562	0.992011	1	0.938363	0.814247	0.656534	0.490009	0.342097	0.223056	0.137528	0.0726049	0.046851	0.0505546	0.0704633	0.0967744	0.12729	0.164729	0.200044	0.234237	0.264054	0.289526	0.310435	0.325585
0.0509456	0.0759333	0.0977629	0.119734	0.145576	0.170968	0.190171	0.205036	0.214859	0.222854	0.223606	0.220836	0.211043	0.194544	0.179799	0.161823	0.148069	0.143599	0.139265	0.144516	0.152736	0.161293	0.167873	0.172878	0.172475	0.17429	0.180839	0.194136	0.239247	0.30712	0.402909	0.517213	0.656692	0.789196	0.899013	0.974765	1	0.971454	0.892845	0.779359	0.644038	0.501573	0.363628	0.244277	0.153346	0.0750618	0.029019	0.00269038	0.000471221	0
0.138498	0.142168	0.147071	0.149886	0.147255	0.143159	0.138049	0.129785	0.122565	0.118599	0.115121	0.112892	0.106484	0.104715	0.104657	0.103949	0.11317	0.124522	0.135788	0.151173	0.173378	0.210098	0.264197	0.338215	0.438785	0.558695	0.687363	0.815267	0.917359	0.983531	1	0.972327	0.907878	0.817704	0.72253	0.627203	0.537516	0.455907	0.381499	0.314701	0.256129	0.202382	0.157053	0.12417	0.099202	0.0948985	0.0981175	0.118846	0.150266	0.187938
0.109347	0.100958	0.0918067	0.0827985	0.0742003	0.0663439	0.059359	0.0540877	0.0496689	0.0469686	0.0459386	0.0485873	0.0516967	0.0563644	0.0611163	0.0663203	0.0710887	0.0796666	0.100623	0.139294	0.197683	0.274734	0.378268	0.504022	0.64175	0.776466	0.890202	0.967525	1	0.985651	0.932114	0.851731	0.757685	0.660646	0.567554	0.479075	0.401376	0.336489	0.286665	0.242369	0.206465	0.179087	0.15953	0.147048	0.140871	0.141298	0.14875	0.164382	0.189464	0.225614
0	0.00728047	0.0163252	0.0329211	0.0539201	0.0800662	0.106688	0.135532	0.164588	0.197037	0.221804	0.238332	0.244152	0.238332	0.221804	0.197037	0.164588	0.134233	0.103691	0.101473	0.111752	0.14232	0.218345	0.329713	0.464718	0.616267	0.766889	0.893275	0.977346	1	0.962647	0.87506	0.754437	0.625376	0.503617	0.402463	0.316306	0.268063	0.251092	0.248108	0.268631	0.301312	0.337874	0.36237	0.396087	0.419127	0.444235	0.465295	0.484001	0.494285
0.10004	0.116317	0.132229	0.146458	0.165049	0.177014	0.192819	0.210585	0.233039	0.257399	0.285676	0.315902	0.34361	0.359228	0.365469	0.359124	0.33255	0.290628	0.249319	0.209505	0.176391	0.148039	0.131457	0.120489	0.109835	0.101445	0.0989624	0.111614	0.158876	0.215177	0.291516	0.403485	0.531163	0.676677	0.811824	0.921121	0.9874	1	0.96448	0.880703	0.763661	0.646147	0.529271	0.42845	0.342642	0.272058	0.240001	0.218175	0.196554	0.178682
0.267086	0.277096	0.280175	0.280198	0.273588	0.262752	0.247079	0.230856	0.215547	0.200888	0.185689	0.171278	0.160179	0.148681	0.141311	0.136745	0.135531	0.135424	0.140702	0.155723	0.184331	0.227293	0.28571	0.365318	0.465032	0.581422	0.709534	0.82911	0.926933	0.983983	1	0.967528	0.897065	0.801101	0.690991	0.577696	0.468603	0.367658	0.284925	0.218002	0.16447	0.127153	0.104098	0.0935035	0.0972278	0.117796	0.153907	0.205658	0.272602	0.349559
0.298082	0.290755	0.281012	0.272385	0.261435	0.250955	0.242383	0.232802	0.224165	0.215036	0.208175	0.202342	0.197323	0.19479	0.193741	0.195166	0.200398	0.207749	0.22142	0.245746	0.283273	0.338273	0.410436	0.499372	0.60585	0.72159	0.831428	0.924391	0.982338	1	0.974785	0.91204	0.822561	0.720649	0.615755	0.515388	0.420853	0.336793	0.267132	0.209871	0.16729	0.138422	0.120493	0.121304	0.130085	0.15045	0.180787	0.217007	0.26357	0.320201
0.192303	0.191035	0.190976	0.191725	0.197211	0.205393	0.215461	0.22629	0.234531	0.239471	0.239527	0.235318	0.228038	0.219905	0.211618	0.207743	0.207177	0.211238	0.219878	0.240921	0.281159	0.337338	0.410971	0.505674	0.618096	0.738253	0.852385	0.94361	0.995884	1	0.956616	0.876488	0.77078	0.656818	0.548105	0.452559	0.371828	0.305723	0.259293	0.231777	0.216912	0.21413	0.226024	0.245075	0.268605	0.295997	0.32886	0.36194	0.394369	0.426732
0.21239	0.233228	0.262011	0.286236	0.306414	0.323593	0.339272	0.348684	0.355842	0.359541	0.359396	0.355841	0.350283	0.337964	0.320609	0.302258	0.27828	0.25556	0.234811	0.212584	0.20007	0.197425	0.201596	0.227537	0.271955	0.33935	0.425476	0.525561	0.630673	0.740911	0.842445	0.927002	0.979519	1	0.991528	0.949092	0.881179	0.797115	0.706523	0.621293	0.539399	0.478448	0.431149	0.406228	0.393755	0.398438	0.4085	0.428062	0.457309	0.487133
0.131168	0.132003	0.131105	0.127575	0.127118	0.122306	0.118714	0.11876	0.126014	0.141669	0.164468	0.194761	0.23017	0.264929	0.303822	0.333413	0.359361	0.375756	0.379412	0.374426	0.366302	0.352105	0.341398	0.333799	0.332541	0.339612	0.362008	0.402208	0.454531	0.518496	0.594597	0.67158	0.752742	0.824977	0.892462	0.951523	0.988491	1	0.98775	0.948808	0.879993	0.787361	0.680871	0.567703	0.453081	0.34613	0.258451	0.18654	0.140425	0.118354
0.206211	0.210076	0.220071	0.2384	0.267113	0.30074	0.337129	0.369143	0.391861	0.399668	0.387834	0.370921	0.348928	0.339318	0.338628	0.348912	0.365311	0.39255	0.426052	0.452282	0.472259	0.482345	0.478469	0.457516	0.423937	0.385321	0.360598	0.353903	0.369297	0.416553	0.500537	0.61528	0.74395	0.867037	0.960411	1	0.991866	0.931659	0.833663	0.715822	0.592545	0.472754	0.366118	0.276103	0.212534	0.182271	0.184549	0.205661	0.250277	0.316493
0.432998	0.404826	0.371191	0.3415	0.311231	0.290214	0.278311	0.274822	0.273633	0.271225	0.262356	0.252718	0.236057	0.223327	0.210429	0.199243	0.206238	0.216399	0.232526	0.255182	0.27074	0.290897	0.30411	0.312902	0.325672	0.354157	0.399944	0.470466	0.556261	0.659634	0.767154	0.874648	0.958007	0.997513	1	0.962296	0.88422	0.784809	0.671918	0.56336	0.475534	0.405792	0.354684	0.328559	0.319183	0.331213	0.354365	0.401914	0.441582	0.489998
0.625111	0.54439	0.468182	0.382819	0.304383	0.240897	0.187722	0.157379	0.143641	0.141351	0.145567	0.154711	0.159796	0.158911	0.144302	0.125473	0.117547	0.112479	0.130808	0.154688	0.193111	0.240775	0.290714	0.356569	0.420431	0.488774	0.566294	0.653343	0.741254	0.828915	0.906385	0.968004	1	0.997395	0.960852	0.88565	0.796586	0.701562	0.5953	0.49754	0.404281	0.335991	0.277364	0.236062	0.211576	0.231399	0.263042	0.319202	0.381376	0.447891
0.301608	0.314445	0.314117	0.311599	0.307006	0.300319	0.291052	0.278064	0.259802	0.236025	0.208049	0.178656	0.152446	0.134571	0.129116	0.137783	0.156344	0.180517	0.198073	0.218364	0.231697	0.229676	0.217303	0.198379	0.177221	0.157211	0.145986	0.145254	0.175325	0.211515	0.281371	0.377397	0.495473	0.638371	0.775018	0.891892	0.970177	1	0.978202	0.908517	0.810568	0.699641	0.59361	0.503769	0.440865	0.39985	0.403247	0.41577	0.448202	0.481452
0.0989633	0.100641	0.0957463	0.090071	0.0968691	0.102011	0.113424	0.136524	0.162515	0.191456	0.222744	0.24227	0.256585	0.259226	0.256419	0.249148	0.236685	0.230396	0.222971	0.224874	0.235276	0.250508	0.271189	0.290371	0.303705	0.322032	0.348563	0.373831	0.416969	0.4709	0.532189	0.613289	0.704393	0.811892	0.897272	0.963101	1	0.994471	0.952334	0.887941	0.804293	0.703484	0.605127	0.502915	0.420426	0.353519	0.3098	0.28632	0.268389	0.255131
0.0562034	0.0835585	0.111112	0.142049	0.169369	0.191711	0.209445	0.219711	0.228607	0.235235	0.237593	0.239677	0.243496	0.246522	0.248014	0.245868	0.237429	0.228544	0.223856	0.222399	0.241485	0.287206	0.364146	0.465516	0.596882	0.732071	0.856606	0.951859	1	0.988841	0.926398	0.815538	0.677709	0.528824	0.386042	0.265456	0.177728	0.116706	0.088346	0.0868986	0.103353	0.130069	0.17064	0.217945	0.280171	0.34956	0.428718	0.505209	0.586514	0.662839
0.121268	0.122657	0.120829	0.11943	0.112017	0.100077	0.085508	0.0690501	0.0513433	0.0355185	0.0236222	0.0146022	0.00733507	0.00396438	0	0.000702319	0.00647844	0.0127074	0.030759	0.0516216	0.0824399	0.124184	0.180307	0.249876	0.332689	0.42123	0.52596	0.631824	0.73614	0.836303	0.915002	0.975096	1	0.986949	0.940031	0.860941	0.770926	0.668585	0.56728	0.469448	0.384893	0.317413	0.273628	0.239186	0.236721	0.256866	0.294391	0.344828	0.397584	0.460383
0	0	0	0	0	0	0	0	0	0	0	0	0	0	0	0	0	0.00503272	0.0143159	0.0451952	0.0977694	0.180813	0.287394	0.419873	0.571615	0.730071	0.8659	0.958224	1	0.974147	0.894559	0.784969	0.661581	0.551064	0.461302	0.39584	0.355816	0.344133	0.345465	0.366166	0.396527	0.427916	0.455145	0.481424	0.505001	0.515187	0.530002	0.543938	0.567975	0.602854
0.00698034	0.0176299	0.0264121	0.0333414	0.0351746	0.0320289	0.0253505	0.0172435	0.00852516	0.00272546	0	0.00270652	0.0102753	0.0188006	0.0281044	0.0363518	0.0413431	0.0412162	0.0372271	0.0297601	0.0310879	0.0493196	0.0919414	0.157936	0.252567	0.384244	0.53562	0.695059	0.835414	0.938358	0.997333	1	0.952754	0.875477	0.78229	0.693727	0.616872	0.552683	0.502654	0.465284	0.445664	0.433863	0.423323	0.420278	0.424132	0.434116	0.448319	0.46156	0.488718	0.519577
0.0573532	0.0757726	0.100638	0.127752	0.15681	0.182765	0.206556	0.2261	0.243539	0.252436	0.251761	0.241279	0.221909	0.19342	0.164214	0.135136	0.109162	0.0843418	0.0679075	0.0629821	0.0667914	0.0820507	0.115521	0.162306	0.227848	0.308867	0.406673	0.507418	0.612076	0.70443	0.774744	0.816341	0.814122	0.783822	0.716293	0.632558	0.55486	0.495268	0.465887	0.47034	0.506686	0.570501	0.664996	0.758964	0.850763	0.922709	0.976111	1	0.992397	0.962424
0	0.0107944	0.0308043	0.0517499	0.0813245	0.120851	0.158434	0.196204	0.230558	0.263512	0.284555	0.293964	0.29076	0.275259	0.249188	0.215451	0.179869	0.148701	0.128491	0.117263	0.128901	0.148451	0.189134	0.24268	0.303362	0.362673	0.412232	0.46273	0.497748	0.542726	0.589391	0.641568	0.706951	0.776368	0.855098	0.931175	0.983025	1	0.98908	0.94061	0.873814	0.790682	0.71483	0.641155	0.583028	0.550857	0.533042	0.555277	0.604163	0.659886
0.205261	0.205517	0.208717	0.213715	0.216119	0.225691	0.234416	0.246757	0.256424	0.261403	0.267866	0.261298	0.249084	0.231987	0.219742	0.204079	0.191243	0.180009	0.176425	0.177972	0.2026	0.252818	0.319818	0.421214	0.54493	0.685494	0.827835	0.932479	0.993916	0.995058	0.933081	0.823559	0.697034	0.564538	0.451306	0.360614	0.295134	0.259356	0.250487	0.271993	0.311428	0.36191	0.433839	0.512298	0.596622	0.690032	0.784623	0.86736	0.933076	0.980226
0.0959447	0.0909044	0.0854099	0.0791839	0.0719766	0.0636503	0.05564	0.0466553	0.0394288	0.0326368	0.0283432	0.0286029	0.0303268	0.0321513	0.0377104	0.0432369	0.0465963	0.0499614	0.0521113	0.0557843	0.0697939	0.0976003	0.13575	0.201475	0.28989	0.405249	0.539433	0.680152	0.813004	0.918999	0.98445	1	0.965932	0.891633	0.789583	0.673946	0.56006	0.452844	0.365794	0.301511	0.249776	0.221637	0.201686	0.199363	0.203381	0.210539	0.229193	0.256375	0.297954	0.35087
0.170183	0.188761	0.203861	0.213294	0.215051	0.207842	0.1916	0.167722	0.138863	0.108803	0.079774	0.0544279	0.0313622	0.0165138	0.00639895	0.0027929	0.00558581	0.00875775	0.0257056	0.0522145	0.105095	0.181744	0.278824	0.402888	0.544605	0.692528	0.832723	0.940925	1	0.998939	0.937719	0.82736	0.68514	0.534199	0.393714	0.269249	0.172833	0.0962113	0.0472514	0.0220996	0.0119848	0.0130963	0.0231013	0.0389924	0.0648946	0.0950171	0.130959	0.173694	0.218623	0.262276
0.13193	0.122688	0.108863	0.0940714	0.0801427	0.0666698	0.0604996	0.0630135	0.0767496	0.102747	0.137573	0.179445	0.220795	0.258191	0.284635	0.295688	0.287304	0.264837	0.227558	0.188861	0.153854	0.139256	0.15184	0.191139	0.263627	0.36971	0.499765	0.643728	0.78256	0.899184	0.976646	1	0.972179	0.898998	0.791341	0.673946	0.555154	0.455351	0.374895	0.320157	0.287211	0.269108	0.263159	0.263738	0.266417	0.270163	0.272231	0.279221	0.296619	0.325462
0.0957925	0.0951327	0.0946443	0.100829	0.107584	0.115672	0.123114	0.131064	0.133638	0.130701	0.128773	0.121901	0.113506	0.104963	0.098558	0.0944491	0.08915	0.0896684	0.100149	0.114423	0.151893	0.206063	0.27622	0.37465	0.488725	0.61673	0.74517	0.855042	0.939811	0.989607	1	0.968637	0.902468	0.80769	0.691156	0.569829	0.465244	0.375485	0.332365	0.326443	0.351115	0.403296	0.471373	0.540683	0.59736	0.639595	0.660688	0.661028	0.654022	0.637499
0.0555722	0.0452392	0.0343403	0.0262231	0.0212918	0.022737	0.0260254	0.0319067	0.0389407	0.0442219	0.0527923	0.0573017	0.0593275	0.0592548	0.0575868	0.0547131	0.0507623	0.0456138	0.0375488	0.030443	0.0310577	0.0419269	0.0722384	0.125428	0.204983	0.314623	0.444825	0.591459	0.740087	0.865257	0.954844	1	0.996863	0.958386	0.889952	0.802191	0.715886	0.62333	0.549485	0.490625	0.460954	0.459099	0.472873	0.503447	0.546639	0.587926	0.637294	0.669704	0.692178	0.698525
0.0381577	0.0491862	0.0641676	0.0817612	0.0979745	0.115141	0.13236	0.150316	0.164301	0.176075	0.182187	0.180571	0.175347	0.165846	0.153235	0.144515	0.136009	0.129315	0.121891	0.123095	0.131783	0.159917	0.199602	0.26891	0.359553	0.467236	0.587446	0.711016	0.82487	0.909526	0.970795	0.999361	1	0.978906	0.933069	0.878774	0.813603	0.750847	0.688153	0.638062	0.586776	0.549169	0.521664	0.505944	0.497477	0.506206	0.529008	0.552495	0.574828	0.58884
0.147566	0.173252	0.19878	0.229945	0.256158	0.274304	0.295961	0.307078	0.314976	0.322473	0.334909	0.345886	0.354192	0.3595	0.356945	0.350866	0.341392	0.329096	0.314863	0.305577	0.294509	0.299184	0.322139	0.364457	0.43954	0.531629	0.641013	0.747659	0.853861	0.933647	0.98707	1	0.976325	0.930054	0.864442	0.786224	0.701874	0.624324	0.552592	0.500679	0.456798	0.434819	0.435417	0.450618	0.478287	0.514188	0.553822	0.590241	0.632878	0.661438
0.192783	0.195826	0.200287	0.202237	0.203795	0.206501	0.208551	0.21058	0.214852	0.21762	0.218396	0.222072	0.222232	0.22251	0.22371	0.226594	0.229867	0.230552	0.229608	0.224602	0.221812	0.217469	0.212638	0.215594	0.224128	0.23999	0.274473	0.317798	0.374424	0.448394	0.531943	0.617347	0.701871	0.788662	0.87037	0.939364	0.98644	1	0.981684	0.927429	0.842233	0.739526	0.627153	0.521155	0.428588	0.362206	0.315933	0.303902	0.315827	0.342401
0	0.0156345	0.0344482	0.052749	0.0758643	0.0945659	0.113536	0.127187	0.142337	0.153946	0.166312	0.180959	0.194877	0.202353	0.198748	0.19545	0.182007	0.164099	0.143541	0.123023	0.111581	0.113084	0.132508	0.169343	0.227295	0.306411	0.416163	0.529113	0.646471	0.75269	0.842333	0.914136	0.960154	0.985753	1	0.992489	0.970226	0.932824	0.881035	0.825554	0.766455	0.702358	0.635399	0.573868	0.528112	0.491305	0.479335	0.479839	0.485418	0.500303
0.13942	0.136966	0.132012	0.123954	0.112251	0.100088	0.0902881	0.0780339	0.069225	0.0663332	0.0674332	0.073555	0.0889781	0.0991681	0.106637	0.109256	0.110891	0.110396	0.10903	0.106488	0.107738	0.106691	0.101021	0.104378	0.119011	0.154793	0.206672	0.280209	0.374514	0.478914	0.601797	0.724249	0.829778	0.918153	0.976703	1	0.997937	0.970144	0.92415	0.874406	0.829834	0.796356	0.780687	0.789007	0.816351	0.847338	0.871523	0.88558	0.882382	0.870271
0.262341	0.234895	0.205606	0.177228	0.145112	0.129399	0.127106	0.139189	0.162825	0.194387	0.233033	0.272789	0.303462	0.319416	0.321066	0.309529	0.275224	0.238765	0.206708	0.178224	0.162793	0.167	0.172434	0.187216	0.225438	0.262371	0.306738	0.348599	0.385059	0.43062	0.480316	0.533392	0.591982	0.66146	0.727076	0.79097	0.864349	0.927918	0.975652	1	0.993743	0.957231	0.902386	0.830366	0.754278	0.678444	0.612584	0.561688	0.535555	0.536729
0.236011	0.233218	0.230295	0.228859	0.231528	0.234992	0.239338	0.242215	0.24691	0.247747	0.250866	0.253206	0.254467	0.253801	0.250773	0.24627	0.248149	0.252258	0.259307	0.270435	0.281567	0.293171	0.310286	0.332642	0.359446	0.388831	0.425311	0.464192	0.509465	0.556193	0.614952	0.679965	0.74519	0.80643	0.868228	0.922966	0.964245	0.99088	1	0.985398	0.952338	0.902321	0.83777	0.766514	0.693116	0.628171	0.579704	0.541437	0.524549	0.52626
0.237748	0.254064	0.266801	0.274447	0.278152	0.280232	0.281135	0.279876	0.278837	0.281553	0.286001	0.291118	0.298363	0.305703	0.309109	0.30757	0.299677	0.286159	0.272514	0.256608	0.244782	0.239971	0.23882	0.246435	0.262154	0.283265	0.310612	0.340503	0.377261	0.420867	0.469807	0.527924	0.596844	0.674845	0.755915	0.835897	0.911145	0.967398	0.996211	1	0.974759	0.926126	0.859057	0.779881	0.700006	0.623282	0.555633	0.506999	0.472571	0.450841
0.29479	0.309668	0.323995	0.343334	0.358485	0.372967	0.38178	0.386152	0.3852	0.376039	0.364686	0.348368	0.330565	0.312083	0.295936	0.286912	0.276435	0.269688	0.261824	0.25886	0.257715	0.265924	0.287676	0.323425	0.376078	0.446002	0.539172	0.642595	0.755789	0.857781	0.940147	0.990074	1	0.977598	0.92489	0.854635	0.775354	0.698923	0.63668	0.587487	0.558664	0.543353	0.540128	0.538477	0.538708	0.53786	0.539721	0.536043	0.530837	0.524392
0.337928	0.352776	0.365057	0.369729	0.3678	0.352905	0.328275	0.303638	0.275704	0.253292	0.235224	0.226638	0.225567	0.232986	0.236311	0.241976	0.24973	0.25696	0.264295	0.277478	0.307752	0.352506	0.415198	0.490013	0.57816	0.679936	0.784171	0.879518	0.949004	0.985979	1	0.995469	0.972435	0.943191	0.912931	0.877807	0.827094	0.762236	0.688253	0.612076	0.541517	0.473884	0.418648	0.373914	0.347951	0.34316	0.348695	0.359422	0.380717	0.412721
0.500394	0.532211	0.555609	0.578157	0.601947	0.608757	0.607169	0.595428	0.5719	0.545145	0.511113	0.478859	0.444645	0.411731	0.379617	0.361141	0.344676	0.342025	0.347245	0.358189	0.365606	0.364449	0.362476	0.344877	0.314996	0.279976	0.237067	0.2016	0.174188	0.167778	0.199923	0.263667	0.35688	0.47634	0.612849	0.747825	0.869772	0.9543	1	0.993278	0.942084	0.856424	0.751163	0.637218	0.524146	0.428985	0.346997	0.293677	0.262246	0.268822
0.481292	0.479206	0.480979	0.472955	0.464314	0.451472	0.435302	0.417388	0.397888	0.377868	0.362195	0.343313	0.331385	0.322031	0.315838	0.316135	0.31312	0.307911	0.299617	0.292807	0.304716	0.321114	0.36273	0.42511	0.512817	0.617296	0.731257	0.8368	0.926227	0.978274	1	0.988568	0.956024	0.913632	0.865972	0.818499	0.769793	0.722727	0.679279	0.629084	0.57887	0.520731	0.46474	0.409032	0.357552	0.312026	0.283089	0.261446	0.255384	0.261798
0.331858	0.317959	0.300066	0.283129	0.265641	0.247776	0.230419	0.217211	0.210455	0.206635	0.210362	0.218531	0.227548	0.240949	0.250654	0.25958	0.267343	0.273962	0.288231	0.308015	0.334851	0.378433	0.43416	0.507039	0.577352	0.652959	0.730268	0.796285	0.855353	0.906474	0.947442	0.979865	0.999224	1	0.987943	0.959656	0.923296	0.876974	0.812102	0.736806	0.648862	0.563806	0.474721	0.39288	0.327277	0.271185	0.22569	0.188326	0.15964	0.140402
0.451621	0.468685	0.472998	0.47128	0.465188	0.446201	0.422051	0.400091	0.381608	0.366067	0.354109	0.341945	0.326624	0.315592	0.29641	0.28346	0.265103	0.2519	0.238366	0.23597	0.242574	0.255226	0.287384	0.333647	0.404112	0.488129	0.582507	0.687601	0.79939	0.897939	0.967882	1	0.987378	0.925024	0.818826	0.696397	0.570255	0.451909	0.361857	0.290768	0.239341	0.198482	0.177893	0.166852	0.150204	0.131203	0.111691	0.09327	0.0772939	0.0721875
0.25469	0.244329	0.240238	0.239968	0.24581	0.258184	0.272343	0.284722	0.297783	0.308021	0.312852	0.312467	0.304899	0.286037	0.265375	0.249053	0.237236	0.231585	0.240197	0.266491	0.309183	0.365535	0.437604	0.525421	0.627966	0.736245	0.839246	0.9296	0.982508	1	0.982302	0.935472	0.869248	0.793197	0.713282	0.629841	0.539032	0.448409	0.359462	0.270682	0.191393	0.122412	0.0648944	0.0288937	0.0112753	0.0180293	0.0388445	0.0758259	0.120122	0.179068
0.182313	0.199828	0.209235	0.218231	0.221784	0.22436	0.224604	0.225681	0.2302	0.232255	0.239014	0.247935	0.25747	0.277267	0.299816	0.31362	0.322326	0.32713	0.330563	0.333099	0.345706	0.372753	0.418808	0.484322	0.565879	0.671054	0.781056	0.879059	0.957137	1	0.992334	0.937188	0.843105	0.723726	0.584516	0.450996	0.336785	0.237337	0.165471	0.111781	0.0799511	0.062183	0.0532019	0.0657421	0.081914	0.113018	0.150913	0.201193	0.25591	0.305259
0.161469	0.137342	0.12154	0.101805	0.0862696	0.0768054	0.0741026	0.0849765	0.0973098	0.112622	0.12298	0.135794	0.142359	0.142359	0.135794	0.12298	0.112622	0.105144	0.0985168	0.096341	0.110263	0.147473	0.20138	0.256783	0.328775	0.41969	0.515829	0.612205	0.714159	0.817998	0.897666	0.966772	1	0.9999	0.974584	0.93849	0.879632	0.806371	0.714272	0.618701	0.52929	0.429546	0.337499	0.25922	0.193933	0.133209	0.0884016	0.0634066	0.0407687	0.0407687
0.23947	0.236474	0.230076	0.224468	0.22154	0.221831	0.218559	0.214078	0.210573	0.2053	0.20427	0.200629	0.195881	0.193356	0.192967	0.189933	0.186472	0.186046	0.182434	0.180494	0.179024	0.181575	0.194406	0.241184	0.303893	0.38332	0.493528	0.625178	0.760112	0.879105	0.966121	1	0.978879	0.907532	0.800636	0.679184	0.562921	0.460243	0.369526	0.294847	0.232087	0.195451	0.175226	0.155937	0.143563	0.13457	0.130575	0.127739	0.132363	0.14769
0.127324	0.136979	0.139533	0.133136	0.121321	0.103393	0.0792761	0.0595138	0.0433403	0.0361526	0.0368261	0.0405192	0.0456289	0.046812	0.0446071	0.0354847	0.0244143	0.0106093	0	0.0109567	0.0448504	0.0999389	0.178137	0.285649	0.413885	0.556036	0.691898	0.808587	0.887069	0.912346	0.883645	0.809702	0.70461	0.581419	0.46057	0.349161	0.244863	0.163409	0.105573	0.0697745	0.0611215	0.0624031	0.0917805	0.140235	0.201374	0.276148	0.360619	0.43118	0.488691	0.532637
0.121671	0.131946	0.139272	0.14282	0.144551	0.145771	0.141819	0.136058	0.133935	0.130992	0.131122	0.134911	0.140152	0.148069	0.157315	0.166715	0.17543	0.190164	0.231223	0.289384	0.36734	0.466374	0.591419	0.731397	0.862501	0.957421	1	0.972674	0.878964	0.745286	0.586843	0.433849	0.302436	0.20477	0.139093	0.0950878	0.077621	0.0739798	0.0716496	0.059713	0.0454327	0.0293667	0.0136783	0.00262859	0	0.00494004	0.0153153	0.0406276	0.0768942	0.125269
0.570107	0.540739	0.504055	0.459305	0.406702	0.350698	0.293249	0.236274	0.188286	0.149811	0.123427	0.109615	0.105311	0.106066	0.108537	0.1094	0.107702	0.100968	0.101924	0.125388	0.158039	0.213547	0.300231	0.41774	0.552532	0.68875	0.814275	0.915996	0.980934	1	0.968953	0.893688	0.782996	0.653096	0.518514	0.38901	0.270358	0.185176	0.117666	0.0621228	0.0239488	0.00522677	0	0.0052912	0.0166443	0.0417449	0.0732257	0.121674	0.171979	0.232142
0.176931	0.173028	0.169987	0.165437	0.163492	0.157929	0.159425	0.167097	0.180131	0.198586	0.219972	0.247624	0.267584	0.27953	0.28739	0.284568	0.27092	0.254126	0.24434	0.250373	0.268452	0.305019	0.372969	0.468043	0.577746	0.697743	0.817052	0.915736	0.979799	1	0.963582	0.872178	0.742464	0.59464	0.44606	0.305515	0.187753	0.10669	0.0510128	0.018376	0	0.00180366	0.0146962	0.0289713	0.0515268	0.0732859	0.0995335	0.13018	0.165241	0.202048
0.113385	0.125725	0.137918	0.150212	0.161286	0.170592	0.180162	0.188646	0.193646	0.195407	0.192658	0.184537	0.176658	0.165836	0.160526	0.161854	0.170401	0.192384	0.220276	0.256823	0.293743	0.340037	0.399858	0.459842	0.532905	0.61788	0.708564	0.80337	0.890926	0.958203	1	0.998358	0.95854	0.885031	0.784084	0.674178	0.565656	0.470923	0.384977	0.312643	0.266149	0.231527	0.213094	0.207885	0.20917	0.213229	0.218886	0.218974	0.213079	0.204157
0.146527	0.145466	0.144033	0.144037	0.144839	0.147074	0.149415	0.155644	0.159871	0.165394	0.16987	0.174237	0.176561	0.177122	0.176099	0.174109	0.171118	0.167179	0.168858	0.182008	0.207563	0.255726	0.324702	0.415416	0.522066	0.647423	0.77089	0.882278	0.963284	1	0.983059	0.914572	0.80302	0.66688	0.522679	0.385053	0.267564	0.177213	0.111563	0.0715078	0.0501793	0.0407301	0.0348476	0.0354767	0.0353003	0.0367357	0.0411947	0.0508554	0.067557	0.0949121
0.282131	0.298424	0.318125	0.336447	0.352849	0.3715	0.38374	0.390311	0.392764	0.390175	0.389411	0.385226	0.382493	0.380683	0.382873	0.390057	0.397037	0.411236	0.42655	0.454423	0.496938	0.547613	0.607063	0.685061	0.770715	0.856101	0.933779	0.981824	1	0.977269	0.924177	0.849078	0.75836	0.662058	0.560073	0.460296	0.359151	0.267329	0.197708	0.141824	0.101411	0.0790556	0.0675724	0.0654339	0.069137	0.0823205	0.0993255	0.119802	0.1493	0.189149
0.105856	0.125939	0.15299	0.185418	0.223571	0.264224	0.300141	0.325801	0.347696	0.351824	0.342837	0.329321	0.315169	0.302374	0.299642	0.30155	0.302623	0.303599	0.30542	0.322029	0.356713	0.407125	0.485302	0.586632	0.703468	0.817383	0.923099	0.988522	1	0.953209	0.856391	0.719776	0.569749	0.434918	0.32548	0.251883	0.198892	0.171749	0.164452	0.160403	0.157992	0.151458	0.139819	0.130869	0.129415	0.139489	0.159041	0.191309	0.235957	0.287168
0.342689	0.344561	0.345214	0.345067	0.347155	0.348956	0.351196	0.358365	0.366924	0.374241	0.380309	0.387699	0.391784	0.39723	0.401324	0.406059	0.408189	0.409339	0.408053	0.408155	0.411207	0.417393	0.429735	0.452843	0.491542	0.545706	0.615463	0.698153	0.788934	0.876438	0.951553	0.997731	1	0.958116	0.871827	0.751751	0.613002	0.474433	0.349888	0.252324	0.179853	0.135405	0.119303	0.126451	0.148162	0.178497	0.216543	0.2518	0.286134	0.313486
0.192747	0.201807	0.21338	0.230423	0.249285	0.272237	0.294247	0.31585	0.333579	0.347586	0.352143	0.348671	0.336873	0.318946	0.30514	0.288758	0.279048	0.274818	0.284552	0.303137	0.335919	0.379119	0.437381	0.50708	0.586352	0.663525	0.742432	0.81498	0.880151	0.93353	0.970968	0.992882	1	0.993395	0.965239	0.918877	0.855494	0.770288	0.674591	0.566809	0.457926	0.354704	0.270654	0.196518	0.144481	0.109176	0.0919702	0.0900596	0.0942266	0.105695
0.329783	0.304478	0.277477	0.246395	0.21459	0.187747	0.171328	0.161262	0.169146	0.180124	0.19813	0.21976	0.252206	0.287042	0.322363	0.359126	0.380965	0.397955	0.397439	0.407805	0.437025	0.47728	0.544646	0.645025	0.763081	0.874602	0.964562	1	0.975441	0.892621	0.761194	0.603974	0.440851	0.297641	0.180368	0.0970284	0.0311216	0	0.00383573	0.018604	0.0346562	0.055057	0.0674566	0.078749	0.0807486	0.0750578	0.0671079	0.0668663	0.0784663	0.103714
0.204423	0.213958	0.227436	0.242043	0.251099	0.258398	0.27368	0.290068	0.31068	0.336534	0.369624	0.401969	0.438225	0.465748	0.490146	0.50425	0.499224	0.47137	0.431043	0.378927	0.330063	0.293652	0.271919	0.277386	0.314624	0.389288	0.479493	0.583338	0.696097	0.794477	0.884999	0.951514	0.988105	1	0.977951	0.928677	0.870496	0.798158	0.726234	0.650671	0.569591	0.493286	0.419287	0.362139	0.312294	0.275873	0.256242	0.245396	0.239305	0.242332
0.125359	0.113566	0.0989334	0.0823399	0.0707724	0.0583408	0.0496094	0.0478393	0.049387	0.0546599	0.0595213	0.0701656	0.0822895	0.091687	0.100437	0.109088	0.119935	0.127099	0.143515	0.170706	0.210815	0.25423	0.327572	0.419987	0.52886	0.646629	0.760507	0.856541	0.916397	0.958091	0.977731	0.980459	0.987536	0.992354	1	0.99808	0.981461	0.943999	0.891978	0.816093	0.726545	0.634796	0.547565	0.469718	0.406578	0.365401	0.339613	0.332382	0.339662	0.348916
0.12275	0.114559	0.1037	0.0940269	0.0816323	0.0698381	0.0600177	0.0531147	0.0492407	0.0477676	0.0484268	0.0531241	0.0549197	0.059663	0.0682384	0.0774359	0.0883603	0.0994418	0.108388	0.115993	0.121856	0.14874	0.179683	0.232965	0.305046	0.403577	0.521227	0.650256	0.775882	0.877265	0.952103	0.988559	1	0.986733	0.957204	0.919036	0.866367	0.803559	0.727082	0.658952	0.583766	0.522772	0.459458	0.410679	0.373877	0.35595	0.36123	0.371937	0.397905	0.425347
0.0814252	0.089485	0.0990341	0.104705	0.107805	0.107954	0.105054	0.099262	0.090917	0.0808284	0.0689496	0.0561362	0.0445807	0.0342073	0.0307765	0.0297474	0.0315186	0.038737	0.0501395	0.0697631	0.103797	0.152157	0.21624	0.303351	0.4103	0.534847	0.668555	0.792975	0.893454	0.964256	1	0.99654	0.97068	0.933714	0.888701	0.840004	0.786559	0.729297	0.665535	0.601268	0.533357	0.472671	0.421707	0.386081	0.374034	0.377997	0.388374	0.408463	0.437986	0.465044
0.0805837	0.0874973	0.0939917	0.10333	0.117796	0.130166	0.142438	0.154948	0.167565	0.17657	0.18102	0.182711	0.184938	0.182389	0.180265	0.178447	0.177556	0.183175	0.18906	0.199017	0.209863	0.222572	0.24442	0.27025	0.304285	0.354663	0.428002	0.518584	0.620439	0.725668	0.832718	0.919049	0.977536	1	0.987743	0.943898	0.875398	0.790654	0.702956	0.62516	0.563377	0.524507	0.498141	0.483638	0.478962	0.475591	0.464791	0.445728	0.425625	0.397935
0.196315	0.190798	0.184512	0.176279	0.168115	0.157649	0.148833	0.141402	0.136442	0.133927	0.136136	0.140035	0.146062	0.150047	0.151821	0.152084	0.152111	0.152583	0.15506	0.164043	0.180839	0.206947	0.247382	0.306601	0.385566	0.482588	0.591248	0.705305	0.81638	0.908848	0.9753	1	0.983494	0.923905	0.833319	0.724993	0.611225	0.50519	0.413945	0.34619	0.295707	0.267529	0.252629	0.254776	0.262789	0.27493	0.290392	0.304368	0.322028	0.336025
0.10542	0.120292	0.135643	0.151687	0.167577	0.182038	0.191467	0.192148	0.183426	0.165848	0.146604	0.12287	0.102362	0.0872657	0.0786713	0.0746883	0.0829085	0.0917459	0.103491	0.11527	0.133341	0.158826	0.20033	0.261598	0.349605	0.459219	0.583971	0.713791	0.84115	0.938729	0.994953	1	0.949805	0.85536	0.742766	0.6197	0.509723	0.42174	0.357894	0.315291	0.291001	0.279682	0.275758	0.278086	0.282552	0.285314	0.291551	0.301137	0.313897	0.330105
0.0963296	0.101296	0.108314	0.117873	0.126488	0.134615	0.139186	0.139158	0.134598	0.124204	0.112591	0.0972573	0.08416	0.0723771	0.0640369	0.0598721	0.0606406	0.0635953	0.0698741	0.0785463	0.0928307	0.1217	0.164461	0.225879	0.31171	0.421192	0.549616	0.683402	0.813462	0.915492	0.981577	1	0.972071	0.906522	0.812186	0.704323	0.597312	0.500347	0.415113	0.355797	0.320767	0.303989	0.301308	0.308436	0.317696	0.32578	0.329045	0.332521	0.33691	0.348576
0.0731443	0.0829686	0.0943884	0.105411	0.113558	0.118287	0.119786	0.117171	0.109874	0.101578	0.0945599	0.0880314	0.0867119	0.0878103	0.0933641	0.104609	0.117708	0.13109	0.14395	0.153494	0.161716	0.16888	0.174693	0.187726	0.207509	0.248604	0.304744	0.386146	0.492628	0.612137	0.740542	0.859127	0.949179	1	0.997928	0.944965	0.84761	0.72644	0.598533	0.482666	0.388695	0.324514	0.286225	0.277876	0.286742	0.310023	0.340177	0.366083	0.389833	0.405527
0.0207764	0.0246441	0.0287212	0.0327098	0.0367715	0.0413861	0.0443736	0.0483789	0.0516565	0.0553761	0.0596839	0.0638667	0.0676954	0.0690476	0.069244	0.0661027	0.063002	0.0602051	0.0650334	0.0828517	0.121872	0.185867	0.275934	0.390437	0.526378	0.673987	0.813681	0.926359	0.991512	1	0.954488	0.861903	0.743749	0.624932	0.519258	0.436746	0.383398	0.350355	0.340979	0.344785	0.357607	0.37308	0.388508	0.404221	0.420754	0.439441	0.454225	0.466198	0.47893	0.487031
0.00598771	0.0118982	0.0148106	0.021669	0.0331932	0.0525112	0.0767944	0.108439	0.144063	0.181572	0.209033	0.22058	0.217902	0.199444	0.171157	0.13879	0.106681	0.0806197	0.059527	0.0478913	0.0387415	0.0389171	0.0440546	0.0589226	0.0888268	0.130238	0.20818	0.308984	0.429777	0.569012	0.708303	0.835099	0.93048	0.990802	1	0.966209	0.892293	0.79231	0.677087	0.56945	0.475489	0.399103	0.354757	0.319806	0.314516	0.327996	0.347324	0.377439	0.405185	0.437542
0.0441158	0.0404206	0.0369422	0.0340036	0.0318316	0.0304331	0.0295248	0.0303466	0.0302611	0.030089	0.0288118	0.0306355	0.0321112	0.0360382	0.0453907	0.0545808	0.0661248	0.0786023	0.0930336	0.105918	0.114993	0.11811	0.114025	0.102957	0.0927501	0.0907304	0.114707	0.155796	0.232514	0.337312	0.467648	0.613027	0.76222	0.886692	0.970101	1	0.978918	0.917053	0.831578	0.737715	0.654922	0.580782	0.525933	0.486602	0.477265	0.487028	0.513559	0.543807	0.57236	0.590899
0.0112623	0.0116169	0.0113857	0.010493	0.00895729	0.00788137	0.00632914	0.00518154	0.00472919	0.00602163	0.0077704	0.0101492	0.0122531	0.0147629	0.0164209	0.0170002	0.0164209	0.0156836	0.0139514	0.0167192	0.0384222	0.0772601	0.136381	0.222094	0.337085	0.474648	0.622403	0.76671	0.887005	0.965249	1	0.986909	0.939417	0.871068	0.794534	0.724816	0.662202	0.603461	0.559621	0.529504	0.509351	0.494203	0.490846	0.495773	0.508658	0.532633	0.56219	0.584213	0.604909	0.61543
0.04284	0.0400505	0.0378543	0.0372431	0.0352424	0.0343895	0.0350305	0.0383952	0.0417998	0.045029	0.0467934	0.0455411	0.0438597	0.0415599	0.0390369	0.0377033	0.0382051	0.040924	0.0447999	0.0484399	0.0506211	0.0549245	0.0605719	0.0737597	0.0943937	0.128744	0.177935	0.246061	0.337955	0.437721	0.550172	0.664489	0.771938	0.866333	0.939941	0.985337	1	0.981146	0.936928	0.873902	0.805583	0.737333	0.674242	0.619356	0.578087	0.543729	0.521293	0.498748	0.479601	0.4584
0.031141	0.031769	0.0318951	0.0313884	0.0301243	0.0280183	0.025075	0.0214328	0.017372	0.013324	0.00955672	0.00580091	0.0037026	0.00217804	0.00118078	0	0.00118078	0.00217804	0.0037026	0.0069817	0.0129155	0.0215662	0.0430394	0.0776019	0.129566	0.203848	0.300453	0.418121	0.553112	0.691934	0.820286	0.920463	0.982866	1	0.977697	0.919113	0.835841	0.746684	0.661058	0.581407	0.525184	0.488599	0.470433	0.46937	0.47256	0.477158	0.482784	0.486837	0.490461	0.489541
0	0.00312058	0.00675708	0.0106396	0.0143037	0.017141	0.0206037	0.0218491	0.0221194	0.0240384	0.0256142	0.028376	0.0332718	0.0384525	0.0444209	0.0484025	0.0508873	0.0518312	0.0503594	0.0468174	0.0426498	0.039165	0.0381264	0.045823	0.0687148	0.11273	0.180328	0.270421	0.387529	0.522285	0.662864	0.797652	0.906956	0.976276	1	0.978313	0.916788	0.827634	0.720092	0.609875	0.505439	0.415216	0.350262	0.310878	0.303778	0.320221	0.357464	0.409717	0.461237	0.513098
0.0771465	0.080858	0.0849242	0.0886477	0.0909671	0.0906313	0.0865715	0.078351	0.0685028	0.0563025	0.0433251	0.0341067	0.0278585	0.0246677	0.0226341	0.0239851	0.0247786	0.0262979	0.0268458	0.0269348	0.0269348	0.0349916	0.0596513	0.0963473	0.158268	0.247285	0.362908	0.503806	0.655425	0.799767	0.918216	0.988908	1	0.952852	0.859051	0.732954	0.594436	0.468878	0.357751	0.271503	0.221466	0.191135	0.181761	0.186499	0.196261	0.209657	0.226572	0.244763	0.273045	0.307922
0.195728	0.185665	0.172105	0.159837	0.146032	0.131272	0.118956	0.109462	0.105103	0.103298	0.107416	0.114754	0.124466	0.136182	0.148965	0.157465	0.164772	0.166462	0.162178	0.154746	0.148415	0.159161	0.190948	0.240777	0.321762	0.436253	0.573936	0.716726	0.846526	0.945547	0.999042	1	0.950698	0.865812	0.760885	0.650604	0.546811	0.455205	0.374829	0.312812	0.274386	0.246718	0.226124	0.221372	0.225829	0.236409	0.250874	0.26924	0.288557	0.308335
0.164481	0.155804	0.149563	0.150256	0.149996	0.152782	0.154406	0.157195	0.159845	0.158943	0.162146	0.162675	0.161553	0.157202	0.15178	0.14276	0.137554	0.127712	0.119988	0.113906	0.112542	0.127044	0.1649	0.221211	0.298992	0.39712	0.519979	0.658894	0.794085	0.905445	0.979859	1	0.965137	0.886063	0.778396	0.65828	0.540169	0.435167	0.351513	0.283384	0.248795	0.236837	0.243775	0.256425	0.269619	0.287413	0.306043	0.314856	0.325138	0.335478
0.0787859	0.0917675	0.105624	0.120665	0.136117	0.150778	0.161123	0.163522	0.157381	0.143088	0.126365	0.107069	0.0892217	0.0752904	0.0667774	0.0618343	0.0684582	0.0762964	0.0878404	0.100289	0.119465	0.146665	0.192349	0.256917	0.347353	0.458103	0.582782	0.712594	0.838223	0.936765	0.9936	1	0.951321	0.858052	0.74463	0.621088	0.510502	0.422233	0.357749	0.311824	0.286508	0.274181	0.267613	0.268597	0.267538	0.26498	0.266487	0.269477	0.278579	0.292381
0.0628591	0.0681549	0.0768846	0.0861708	0.100106	0.114677	0.132295	0.152566	0.174105	0.194165	0.209432	0.217042	0.214764	0.202031	0.18086	0.15602	0.129708	0.105262	0.0860361	0.0765975	0.0778803	0.0960766	0.14023	0.206497	0.293262	0.398405	0.52269	0.651342	0.775095	0.882925	0.95703	0.998417	1	0.966438	0.904748	0.827352	0.742558	0.658928	0.577383	0.501099	0.438514	0.387655	0.349365	0.316881	0.297187	0.282454	0.272485	0.269084	0.262397	0.26729
0.0450058	0.0548125	0.0642326	0.0727969	0.0786651	0.0820656	0.085257	0.0862269	0.0864591	0.0886867	0.092829	0.100123	0.10873	0.122342	0.136871	0.15241	0.168936	0.180318	0.189908	0.200009	0.219439	0.252124	0.306269	0.378067	0.474844	0.590713	0.718596	0.838096	0.935714	0.99134	1	0.957903	0.873333	0.763473	0.643494	0.527194	0.42344	0.334619	0.267453	0.217724	0.191222	0.176945	0.170456	0.169152	0.177846	0.193999	0.226982	0.274904	0.342449	0.428294
0.0569839	0.0665415	0.0759136	0.0849853	0.095827	0.10998	0.124692	0.137701	0.149132	0.159654	0.166687	0.167924	0.168534	0.165632	0.161227	0.15714	0.153955	0.153284	0.156136	0.167157	0.192476	0.234885	0.285828	0.355976	0.446203	0.549468	0.656652	0.750639	0.815401	0.836883	0.814318	0.749398	0.654945	0.547193	0.440425	0.34431	0.262396	0.196376	0.146284	0.120821	0.102857	0.0916974	0.088101	0.088261	0.0995918	0.124154	0.161458	0.222123	0.308288	0.415558
0.00746165	0.0183635	0.0332081	0.0496201	0.0646273	0.081711	0.094709	0.106325	0.114718	0.121143	0.126489	0.125651	0.122955	0.117495	0.109145	0.101997	0.100224	0.10069	0.10237	0.104435	0.117902	0.147097	0.198334	0.267263	0.364346	0.489567	0.634509	0.778447	0.9027	0.980605	1	0.959282	0.863892	0.73321	0.590936	0.454342	0.338341	0.244868	0.180236	0.135972	0.118613	0.105668	0.0964458	0.088981	0.0828281	0.0827608	0.0857412	0.0968626	0.117944	0.147401
0.0264198	0.0374318	0.0524262	0.0690039	0.0841626	0.100293	0.112528	0.121824	0.128606	0.132289	0.134663	0.131102	0.126591	0.120716	0.113536	0.108956	0.110615	0.114621	0.11932	0.123529	0.137266	0.164187	0.212238	0.274756	0.366712	0.483488	0.623264	0.763242	0.887574	0.970599	1	0.972614	0.89126	0.771487	0.636166	0.501096	0.38168	0.281857	0.208605	0.155259	0.1302	0.109747	0.096878	0.0863053	0.0800902	0.0809176	0.0856759	0.0983225	0.124911	0.160248
0.122828	0.0932046	0.0641769	0.0412221	0.0280734	0.018329	0.0178459	0.0267062	0.0430399	0.0616091	0.0794251	0.0926919	0.0984482	0.091915	0.081253	0.0738078	0.0786079	0.0938839	0.126463	0.17212	0.229104	0.289	0.345354	0.38441	0.407858	0.40525	0.38716	0.362629	0.335541	0.320733	0.318855	0.348857	0.392463	0.463735	0.567011	0.673166	0.784118	0.882329	0.959958	1	0.995288	0.935691	0.839149	0.714432	0.575853	0.446307	0.330298	0.24268	0.174295	0.14192
0.0153681	0.0185054	0.0214711	0.023842	0.0251597	0.0250565	0.0251865	0.0236211	0.0219444	0.0209517	0.0209517	0.0219444	0.0234206	0.0245783	0.0237845	0.0228332	0.0202017	0.0164724	0.0141237	0.0117919	0.0126891	0.0185009	0.0295236	0.0528976	0.0887091	0.137116	0.202087	0.28635	0.388929	0.503019	0.625178	0.742028	0.844506	0.929255	0.982319	1	0.979993	0.925051	0.839494	0.738623	0.629847	0.529729	0.443795	0.372626	0.315848	0.280184	0.259334	0.248154	0.253401	0.266277
0.0775851	0.0894957	0.102812	0.115384	0.124316	0.129845	0.128146	0.119771	0.10701	0.0895983	0.0730237	0.0606668	0.0571091	0.0618369	0.0722666	0.0894916	0.10818	0.129391	0.147458	0.16061	0.168248	0.173792	0.177559	0.185582	0.201555	0.227302	0.27325	0.337066	0.417123	0.511569	0.615206	0.72375	0.819094	0.900561	0.95698	0.99186	1	0.981919	0.933091	0.859215	0.764917	0.659417	0.549768	0.44693	0.358243	0.293205	0.249659	0.229075	0.226961	0.247423
0.166237	0.164966	0.164216	0.158368	0.155761	0.151572	0.146368	0.145703	0.146573	0.150865	0.154086	0.15577	0.152539	0.14639	0.131236	0.11064	0.0917691	0.0743285	0.0610528	0.0512629	0.0474851	0.0447701	0.0491523	0.0612121	0.0704917	0.0929026	0.137438	0.194945	0.270615	0.368246	0.472236	0.589459	0.703547	0.812212	0.900181	0.963316	0.999435	1	0.969512	0.913992	0.836763	0.753516	0.659943	0.566937	0.488769	0.42048	0.364398	0.323002	0.285925	0.261967
0.128484	0.130191	0.131927	0.132498	0.137368	0.140962	0.146943	0.150888	0.155958	0.157204	0.155769	0.150151	0.146121	0.139678	0.135359	0.133712	0.131514	0.133279	0.136055	0.141107	0.150137	0.158695	0.180982	0.222406	0.278015	0.348943	0.448423	0.566398	0.690107	0.807621	0.907029	0.973146	1	0.991557	0.955025	0.900145	0.839841	0.783079	0.734235	0.688139	0.646134	0.614761	0.586391	0.553091	0.525284	0.508333	0.496528	0.497674	0.510938	0.537773
0.236357	0.221005	0.206819	0.19417	0.18347	0.174342	0.166858	0.161214	0.155469	0.149949	0.146423	0.146333	0.146217	0.146588	0.144366	0.14097	0.139353	0.139654	0.141341	0.145332	0.151211	0.162613	0.181674	0.209693	0.255837	0.320138	0.403951	0.505474	0.614171	0.723728	0.827773	0.914087	0.973552	1	0.990512	0.954384	0.89252	0.817147	0.738348	0.664003	0.597788	0.534645	0.48295	0.438903	0.40321	0.38104	0.370505	0.371231	0.382927	0.405988
0.200175	0.195775	0.191485	0.187359	0.184088	0.18002	0.175586	0.171667	0.165716	0.161942	0.156905	0.152317	0.148539	0.144435	0.14251	0.139583	0.13428	0.130362	0.127234	0.129963	0.143604	0.174674	0.226823	0.303429	0.402134	0.521819	0.650377	0.776016	0.88421	0.960834	1	0.996422	0.958555	0.894791	0.81266	0.728578	0.648622	0.577003	0.518955	0.473598	0.440616	0.417035	0.398376	0.384359	0.375008	0.367279	0.362863	0.361183	0.363467	0.370133
0.148801	0.147098	0.144877	0.141583	0.134489	0.128577	0.121329	0.114752	0.109598	0.108853	0.109827	0.117163	0.134377	0.154177	0.178269	0.206587	0.238736	0.271261	0.302213	0.330323	0.356347	0.383215	0.403932	0.431018	0.473993	0.534344	0.613503	0.700354	0.787032	0.869761	0.936394	0.979607	1	0.996522	0.967318	0.916125	0.843089	0.75727	0.661805	0.568985	0.480414	0.402266	0.342084	0.301786	0.290228	0.296253	0.310513	0.342523	0.378319	0.415035
0.127521	0.13966	0.152863	0.159553	0.158704	0.152059	0.140699	0.126229	0.112526	0.0981576	0.0857561	0.0736868	0.0660747	0.0655557	0.0648059	0.0798748	0.0972593	0.119709	0.140664	0.157323	0.175664	0.204738	0.243671	0.293047	0.365306	0.455962	0.576954	0.701155	0.823114	0.921644	0.984118	1	0.978821	0.926319	0.855746	0.776926	0.699067	0.629545	0.561029	0.504295	0.463793	0.429845	0.41236	0.396256	0.395825	0.407701	0.432486	0.462737	0.498406	0.526063
0.172391	0.162	0.153602	0.144592	0.13635	0.126493	0.115171	0.103421	0.0902569	0.0769127	0.0694551	0.0642021	0.0638771	0.0685226	0.0757638	0.0873344	0.101287	0.116263	0.127064	0.135185	0.14332	0.158569	0.17931	0.216263	0.269986	0.345108	0.440056	0.548834	0.668348	0.782867	0.879224	0.950008	0.991461	1	0.975132	0.927831	0.858359	0.774857	0.681873	0.59415	0.514933	0.447831	0.398507	0.364137	0.347728	0.345092	0.353548	0.370004	0.389291	0.40756
0.218807	0.22117	0.226553	0.227475	0.225095	0.219746	0.208003	0.192127	0.172171	0.148395	0.122477	0.103764	0.0877449	0.0761005	0.0689386	0.0714853	0.076892	0.0818057	0.0920829	0.101396	0.112571	0.133426	0.162104	0.197902	0.245287	0.306475	0.38155	0.465427	0.547204	0.630281	0.70725	0.782848	0.849247	0.917115	0.965793	0.994942	1	0.97763	0.925981	0.859081	0.783663	0.695942	0.60492	0.518731	0.445468	0.388312	0.35033	0.335508	0.329398	0.337357
0.0877251	0.095029	0.102904	0.107848	0.111234	0.114698	0.11719	0.118254	0.118483	0.12088	0.126319	0.133253	0.140889	0.149857	0.154978	0.161116	0.165207	0.17237	0.17944	0.187435	0.195327	0.201907	0.206999	0.215938	0.228639	0.248701	0.280713	0.331558	0.396938	0.48592	0.585489	0.690885	0.793648	0.880294	0.946628	0.98739	1	0.985227	0.944304	0.882445	0.805944	0.723033	0.640182	0.560599	0.493241	0.446211	0.41098	0.394739	0.396061	0.407662
0.223023	0.235223	0.246839	0.253278	0.264481	0.272902	0.281794	0.288731	0.295658	0.306541	0.310522	0.310742	0.30729	0.289905	0.269498	0.24162	0.212987	0.191426	0.170715	0.155556	0.148107	0.145788	0.15757	0.181171	0.218487	0.272104	0.344222	0.438656	0.545634	0.661112	0.773338	0.87303	0.952938	0.994725	1	0.977676	0.928697	0.863183	0.784927	0.701796	0.620272	0.540167	0.462241	0.39279	0.340833	0.301478	0.282224	0.279034	0.287164	0.308236
0.213001	0.218211	0.22305	0.230945	0.239778	0.254893	0.277755	0.302343	0.329437	0.352093	0.370247	0.374166	0.37039	0.35652	0.336777	0.310884	0.286444	0.26778	0.249919	0.238788	0.232172	0.231743	0.237879	0.255494	0.288558	0.339969	0.4228	0.5192	0.629939	0.742835	0.84919	0.933845	0.989166	1	0.976125	0.919975	0.844868	0.756935	0.675712	0.610706	0.563951	0.537878	0.528468	0.528036	0.541322	0.545707	0.546004	0.540421	0.53083	0.515406
0.147149	0.162299	0.178077	0.193573	0.208742	0.220733	0.228727	0.234176	0.236814	0.238807	0.238016	0.237035	0.242929	0.253388	0.264817	0.288382	0.309935	0.328954	0.339516	0.344164	0.345433	0.339474	0.332434	0.335403	0.337627	0.354469	0.394586	0.461199	0.545812	0.641327	0.743092	0.840128	0.92104	0.976765	1	0.995963	0.965361	0.907686	0.841014	0.773084	0.699376	0.646432	0.604208	0.570676	0.552058	0.5427	0.538795	0.53218	0.518968	0.506299
0.327797	0.317373	0.307501	0.296281	0.281498	0.264737	0.240599	0.211783	0.187406	0.159888	0.143526	0.134165	0.129995	0.134506	0.14281	0.152344	0.165512	0.187659	0.219074	0.258496	0.317827	0.40085	0.495138	0.603713	0.713824	0.816181	0.90513	0.96894	1	0.999481	0.955738	0.885145	0.79111	0.683465	0.577608	0.488841	0.420391	0.371072	0.334306	0.312233	0.295545	0.283056	0.270239	0.259278	0.243331	0.225163	0.200649	0.184465	0.163857	0.160226
0.0384144	0.0501911	0.063188	0.0761334	0.0871747	0.0942015	0.0954495	0.0901849	0.0791139	0.0645091	0.0484772	0.0335738	0.0214294	0.0126058	0.00683399	0	0	0	0	0.00683399	0.0331077	0.0729147	0.143576	0.236709	0.360816	0.511186	0.66882	0.816638	0.931594	0.99402	1	0.942774	0.838778	0.707884	0.570993	0.444841	0.335676	0.244385	0.181256	0.130289	0.0985536	0.0713431	0.0484772	0.0335738	0.0214294	0.0126058	0.013668	0.0262737	0.046641	0.0969347
0.206783	0.21149	0.20842	0.196572	0.176189	0.149035	0.118208	0.0874278	0.0600358	0.0383196	0.0225413	0.0244407	0.0225413	0.0383196	0.0600358	0.0866856	0.115354	0.141469	0.159897	0.166559	0.159897	0.141469	0.164235	0.176851	0.213314	0.290683	0.404045	0.534496	0.664233	0.786311	0.868275	0.896413	0.867245	0.787871	0.673199	0.54151	0.410101	0.292204	0.195603	0.0983554	0.0608609	0.046982	0.0347617	0.0383196	0.0600358	0.0866856	0.115354	0.141469	0.184338	0.223862
0	0	0	0	0	0	0	0	0	0	0	0	0	0	0	0	0	0	0	0	0.0072232	0.0349933	0.0698442	0.138429	0.241986	0.365304	0.513814	0.673726	0.823868	0.93978	1	0.992438	0.918291	0.791778	0.642977	0.488346	0.352666	0.244887	0.166382	0.137047	0.118613	0.131608	0.160583	0.19105	0.222774	0.254279	0.289339	0.314498	0.328836	0.329328
0.0937044	0.0958373	0.0944463	0.0890773	0.0859428	0.0782968	0.0713607	0.0670566	0.0664873	0.0696376	0.0743221	0.0779958	0.0754768	0.0724581	0.0641074	0.0522729	0.0392819	0.0327431	0.0275793	0.0386547	0.0642479	0.116591	0.193347	0.28697	0.410194	0.551281	0.693941	0.825845	0.926744	0.986916	1	0.966506	0.892746	0.788787	0.66361	0.53607	0.406339	0.291935	0.197308	0.131861	0.0989772	0.0760749	0.0779366	0.0952307	0.126292	0.162151	0.201768	0.240147	0.276091	0.304247
0.195676	0.200129	0.197225	0.186013	0.166725	0.14103	0.111858	0.0827316	0.056811	0.0362613	0.0213305	0.011564	0	0	0	0	0	0	0	0	0	0	0.011564	0.0328944	0.0807196	0.147297	0.244257	0.373964	0.521489	0.678595	0.824659	0.936595	0.99474	1	0.940487	0.836207	0.708278	0.5783	0.462572	0.363197	0.288839	0.238332	0.205533	0.181696	0.177532	0.196953	0.22356	0.263204	0.311479	0.360363
0	0	0	0	0	0	0.0108033	0.0196128	0.0330581	0.062335	0.0942295	0.132573	0.173838	0.212726	0.243205	0.259988	0.259988	0.243205	0.212726	0.173838	0.132573	0.104772	0.0923237	0.11719	0.183721	0.275185	0.395792	0.549495	0.708099	0.85734	0.958997	1	0.97456	0.891102	0.779268	0.660264	0.547896	0.461288	0.399516	0.366863	0.34216	0.334771	0.35451	0.353583	0.34555	0.34623	0.343311	0.358664	0.380733	0.403173
0	0	0	0	0.0097246	0.0171496	0.0283587	0.0437282	0.0626032	0.0833068	0.102167	0.115476	0.120287	0.115476	0.102167	0.0833068	0.0626032	0.043357	0.0276739	0.016279	0.00882538	0.0353015	0.0739415	0.144625	0.242485	0.365396	0.519044	0.676818	0.820961	0.936446	0.994191	1	0.948436	0.868108	0.776867	0.69559	0.630367	0.58968	0.551879	0.556643	0.552511	0.546653	0.530084	0.499635	0.468997	0.430697	0.392053	0.377532	0.364975	0.376919
0.00536243	0.00760233	0.010385	0.0135769	0.0168682	0.0197783	0.0217448	0.022293	0.0212198	0.0187742	0.0153084	0.0115039	0.00796727	0.00508534	0.00299143	0.00162175	0	0	0.00162175	0.00299143	0.00508534	0.00958902	0.0177389	0.0377289	0.0643391	0.10433	0.166085	0.246709	0.350235	0.466124	0.592559	0.715165	0.825866	0.915042	0.97127	1	0.994915	0.966084	0.923172	0.873846	0.814346	0.753682	0.683554	0.605406	0.52628	0.44354	0.373195	0.315006	0.27436	0.251446
0	0	0	0	0	0	0	0	0	0	0	0	0	0	0	0	0	0	0	0	0	0	0.00112823	0.0111069	0.0303406	0.0661138	0.126082	0.206127	0.317974	0.455297	0.600934	0.746162	0.872969	0.960918	1	0.983361	0.914921	0.81077	0.683757	0.553727	0.431656	0.33312	0.260238	0.210758	0.188969	0.179447	0.185687	0.207858	0.233469	0.261477
0	0	0	0	0	0	0	0	0	0	0	0	0.00106804	0.00197006	0.00334905	0.005247	0.00757614	0.0100817	0.0123641	0.0139747	0.0145569	0.0161108	0.0248485	0.0421526	0.0764776	0.13842	0.221926	0.334723	0.467925	0.615812	0.759904	0.882679	0.967464	1	0.980772	0.916674	0.820822	0.710092	0.600138	0.49817	0.415578	0.348183	0.297368	0.266661	0.249112	0.242829	0.237902	0.239388	0.243895	0.247944
0.0671316	0.0722424	0.0769536	0.0813896	0.0856478	0.0878446	0.0884702	0.0873686	0.0832878	0.0782158	0.0721375	0.0651143	0.0584062	0.0552641	0.0527428	0.0521123	0.0543662	0.0572401	0.0617169	0.0676126	0.0744788	0.0861141	0.101921	0.131758	0.174911	0.236735	0.317345	0.417938	0.538584	0.664873	0.78576	0.889728	0.964077	1	0.996836	0.952735	0.873666	0.768327	0.645955	0.520652	0.398225	0.294557	0.213491	0.155945	0.12054	0.100943	0.0968533	0.10174	0.11216	0.125117
0	0	0	0	0.00235093	0.00639357	0.0108886	0.0173188	0.0256159	0.0352738	0.046972	0.0586843	0.0676213	0.0741674	0.0803648	0.0840477	0.0868024	0.0887128	0.0893018	0.0920279	0.104055	0.124683	0.168272	0.237185	0.336406	0.456584	0.597922	0.74262	0.871329	0.961391	1	0.97736	0.902076	0.78913	0.658726	0.529458	0.414168	0.321564	0.253569	0.20797	0.185695	0.181559	0.199275	0.221764	0.255268	0.289966	0.330317	0.363656	0.396948	0.430595
0	0	0	0.00184442	0.00317642	0.00516259	0.00786768	0.0111807	0.0163148	0.0209746	0.0269119	0.0326423	0.0386576	0.0451946	0.0524416	0.0603412	0.0677194	0.0740516	0.078303	0.0827284	0.0871523	0.098665	0.12114	0.161243	0.222681	0.309019	0.420184	0.546638	0.684701	0.812615	0.914359	0.979826	1	0.973903	0.906744	0.810856	0.697173	0.579898	0.470661	0.377151	0.30324	0.25247	0.219966	0.207638	0.209862	0.218662	0.236681	0.256599	0.272842	0.284565
0.0126916	0.0125131	0.0123602	0.0132618	0.014511	0.0163593	0.0186251	0.0207629	0.0228931	0.0239242	0.0239883	0.0233187	0.0211624	0.0187219	0.0163769	0.0137567	0.011864	0.0112291	0.0106609	0.0108646	0.0120144	0.0165324	0.0301832	0.0567326	0.100672	0.165901	0.257043	0.373708	0.510733	0.655559	0.791444	0.903359	0.975967	1	0.973385	0.902512	0.798881	0.678782	0.556181	0.442918	0.350564	0.285212	0.246543	0.229507	0.227993	0.237546	0.254754	0.274401	0.291705	0.306711
0.0427751	0.0401039	0.0372169	0.0345217	0.0315929	0.0285473	0.0256864	0.0229259	0.0213969	0.0202018	0.0211414	0.0219229	0.0229752	0.023783	0.0238211	0.023313	0.0222716	0.0210493	0.020202	0.0208046	0.0257841	0.0425892	0.0774497	0.135199	0.216299	0.324899	0.460464	0.608364	0.75665	0.882651	0.968471	1	0.973898	0.89691	0.783159	0.652313	0.522822	0.408178	0.315395	0.250641	0.213776	0.200711	0.202373	0.20984	0.220677	0.227419	0.230134	0.227379	0.225964	0.223031
0.0669096	0.0694292	0.0695124	0.0681205	0.0659622	0.063045	0.0598826	0.0563979	0.0536999	0.0518989	0.0501063	0.0493658	0.0490353	0.0494746	0.0508454	0.0514335	0.0520024	0.0519053	0.0520189	0.0525571	0.0587212	0.0750711	0.106361	0.159203	0.23928	0.343496	0.470049	0.611005	0.750709	0.873345	0.960532	1	0.987833	0.927161	0.832253	0.71778	0.600815	0.494765	0.404357	0.336628	0.28993	0.258711	0.244457	0.238916	0.237571	0.239219	0.244053	0.250886	0.259651	0.271738
0.0326842	0.0320637	0.0322972	0.0342312	0.0362185	0.0383441	0.04088	0.0439139	0.0455399	0.047328	0.0501085	0.0527754	0.0557884	0.0595647	0.0618896	0.0634562	0.0624319	0.0601333	0.0578139	0.0615198	0.0791541	0.117325	0.173744	0.262996	0.378655	0.515544	0.664091	0.804312	0.917823	0.986717	1	0.959925	0.874904	0.761101	0.638026	0.519191	0.415389	0.33308	0.274417	0.243165	0.220477	0.212211	0.210296	0.20856	0.208007	0.207524	0.208482	0.216858	0.227404	0.246788
0.0745985	0.0597237	0.0460722	0.0340145	0.0238651	0.0158021	0.00981104	0.00568015	0.00305326	0	0	0	0	0	0	0	0	0	0	0	0	0	0	0.00610651	0.0143171	0.0430997	0.0947384	0.173505	0.273164	0.403646	0.556726	0.712366	0.852373	0.954197	1	0.98184	0.903917	0.781003	0.636902	0.489179	0.35343	0.2492	0.168399	0.117127	0.0964388	0.102664	0.119513	0.152168	0.19203	0.247007
0	0	0	0	0	0	0	0	0	0	0	0	0.00307559	0.00567313	0.00964416	0.0151096	0.0218168	0.0321074	0.0412777	0.0498867	0.0570287	0.0620593	0.0646365	0.0646365	0.0712861	0.101728	0.139104	0.19965	0.288723	0.39962	0.531671	0.667081	0.786475	0.871031	0.903571	0.885956	0.821841	0.728007	0.616993	0.504949	0.402147	0.309393	0.226016	0.179209	0.145167	0.140653	0.153798	0.19733	0.271351	0.368991
0	0	0	0	0	0	0	0	0	0	0	0	0	0	0	0	0	0	0	0	0.00697757	0.0268257	0.061576	0.107268	0.185692	0.286997	0.402641	0.531333	0.664241	0.78759	0.875661	0.930387	0.948784	0.931835	0.887869	0.823698	0.74473	0.651436	0.549237	0.446781	0.35655	0.267777	0.201997	0.158749	0.130922	0.116854	0.115443	0.13936	0.156382	0.175157
0	0	0	0	0	0	0	0	0	0	0	0	0	0	0	0	0	0	0	0	0	0.0143454	0.026461	0.0736737	0.123397	0.206071	0.317169	0.455377	0.600446	0.744878	0.870753	0.960354	1	0.983191	0.926571	0.824256	0.715924	0.604489	0.521657	0.492602	0.481192	0.524362	0.574632	0.626921	0.663073	0.676886	0.651052	0.603457	0.526975	0.443401
0.00254822	0.0056505	0.00992565	0.0192201	0.0319916	0.045624	0.0614409	0.0781429	0.0937582	0.106419	0.113289	0.113019	0.105477	0.0918652	0.0744331	0.0558691	0.0386004	0.022661	0.0127967	0.00593032	0	0.00321502	0.0150756	0.0320234	0.0544673	0.0904973	0.140393	0.202323	0.278189	0.355952	0.443023	0.530555	0.616372	0.692627	0.751449	0.793682	0.809335	0.795789	0.753186	0.691173	0.639348	0.576967	0.517881	0.477841	0.459253	0.453312	0.464446	0.476001	0.492159	0.493431
0	0	0	0	0	0	0	0	0	0	0	0	0	0	0	0	0	0	0	0	0	0	0	0.00863298	0.0331901	0.0761848	0.1543	0.256609	0.385927	0.539704	0.701946	0.849171	0.955514	1	0.973238	0.880639	0.740648	0.578783	0.420095	0.283096	0.172738	0.100742	0.0620637	0.0522986	0.0718712	0.122464	0.191357	0.283682	0.384807	0.491662
0.124357	0.138005	0.14757	0.15102	0.146874	0.134805	0.116016	0.0931047	0.0693722	0.048045	0.0306661	0.0180392	0.00977964	0	0	0	0	0	0.00977964	0.0278188	0.058485	0.11631	0.184162	0.290623	0.416849	0.551606	0.695633	0.820473	0.924839	0.984903	1	0.971066	0.904515	0.810161	0.698925	0.576133	0.457827	0.349213	0.249331	0.177958	0.109818	0.0660842	0.0502254	0.0360784	0.0502254	0.0856435	0.136117	0.201692	0.308015	0.413138
0.0695871	0.0674752	0.0657007	0.0636618	0.0643071	0.0625255	0.0620327	0.0612059	0.0615701	0.0628562	0.0663208	0.0693127	0.0703802	0.068276	0.0608766	0.0545556	0.0456925	0.0370739	0.0319053	0.0373045	0.0561615	0.0909019	0.136455	0.195314	0.269465	0.350962	0.425093	0.484532	0.520947	0.526418	0.503963	0.459912	0.402189	0.341225	0.283208	0.230463	0.181369	0.140513	0.110239	0.0950756	0.0840514	0.0753621	0.0693851	0.0675961	0.0649396	0.0644554	0.0675784	0.0713318	0.080647	0.0940224
0.0724749	0.0788414	0.0854599	0.102636	0.120513	0.141928	0.167378	0.192346	0.210872	0.225695	0.2285	0.228331	0.223432	0.214035	0.20669	0.20019	0.19642	0.193504	0.193003	0.193455	0.187808	0.185833	0.177467	0.169229	0.163391	0.177396	0.19726	0.238255	0.29537	0.372822	0.457161	0.534764	0.597312	0.630605	0.625941	0.588291	0.522016	0.438185	0.346926	0.264951	0.189286	0.129786	0.0831807	0.0596454	0.0561496	0.0702408	0.105081	0.154414	0.228045	0.320802
0.0773523	0.0784837	0.0800411	0.0794691	0.0847117	0.0914562	0.102223	0.115944	0.133779	0.148512	0.165597	0.172758	0.178957	0.189662	0.205142	0.221455	0.242111	0.268464	0.294029	0.31484	0.334043	0.343189	0.34391	0.343136	0.341657	0.350241	0.362375	0.391287	0.435893	0.486783	0.539068	0.584601	0.618112	0.625366	0.605121	0.557662	0.492807	0.4148	0.340054	0.273299	0.221779	0.184307	0.174286	0.184453	0.201352	0.238178	0.28364	0.342569	0.397155	0.448488
0.124531	0.122753	0.118738	0.113995	0.106076	0.0964194	0.0874028	0.0796876	0.0717659	0.0688135	0.0669806	0.0707145	0.0757327	0.0812161	0.0892817	0.0945638	0.104	0.11908	0.139072	0.1675	0.208099	0.255673	0.316533	0.387386	0.462841	0.533287	0.586683	0.623456	0.636841	0.629298	0.599789	0.553603	0.494973	0.423041	0.350265	0.282242	0.219899	0.171914	0.140748	0.119148	0.106268	0.105255	0.112362	0.128219	0.150689	0.183725	0.234242	0.302835	0.390711	0.49824
0.210506	0.193536	0.174311	0.152788	0.129396	0.105085	0.0812401	0.0593901	0.0408257	0.0245674	0.0150361	0.00670622	0.00363566	0	0	0	0	0	0.00363566	0.00670622	0.0114004	0.0178611	0.0257897	0.0488613	0.0834558	0.141811	0.225014	0.327743	0.457032	0.602097	0.748548	0.874129	0.955869	0.976919	0.932111	0.827941	0.68808	0.533036	0.384949	0.259184	0.155433	0.0846066	0.0362849	0.0139775	0.0103419	0.0114004	0.0396751	0.0842053	0.147159	0.240918
0	0	0	0	0	0	0	0	0	0	0	0	0	0	0	0	0	0.00214232	0.00395166	0.00671771	0.0105247	0.017339	0.0413126	0.0695586	0.106295	0.16341	0.232161	0.317556	0.412957	0.505122	0.585469	0.64759	0.688208	0.699612	0.682299	0.644003	0.588466	0.522052	0.449507	0.371729	0.312482	0.26159	0.223341	0.20748	0.206063	0.222499	0.260648	0.314427	0.37301	0.43852
0	0	0.00510697	0.00852931	0.0135375	0.0202776	0.0284802	0.0452036	0.071565	0.0975178	0.128755	0.164595	0.202702	0.238649	0.266394	0.283764	0.282246	0.264022	0.233205	0.194329	0.162776	0.1349	0.11878	0.117229	0.137142	0.166214	0.221204	0.295217	0.384761	0.48827	0.600498	0.701401	0.782974	0.845276	0.884029	0.89196	0.869829	0.819847	0.745207	0.64886	0.541434	0.429941	0.339227	0.260555	0.210203	0.176159	0.170081	0.191237	0.246062	0.335476
0.173615	0.163647	0.14863	0.129192	0.106719	0.0831952	0.0693872	0.0570168	0.0524677	0.0565328	0.0677117	0.0789719	0.0968509	0.109467	0.114027	0.109467	0.0968509	0.0789719	0.0677117	0.0732651	0.0916977	0.157897	0.237875	0.352065	0.493976	0.645757	0.795167	0.90917	0.981251	1	0.962486	0.886502	0.798799	0.714816	0.640355	0.579565	0.540353	0.515914	0.483152	0.481075	0.471189	0.46001	0.446204	0.435768	0.429892	0.428702	0.435403	0.461876	0.500541	0.54478
0.179605	0.187628	0.196316	0.205734	0.215193	0.22291	0.233198	0.234539	0.229172	0.218284	0.202243	0.180447	0.163845	0.153772	0.14211	0.132455	0.121509	0.114865	0.114865	0.114562	0.112692	0.107509	0.0978542	0.0804296	0.065582	0.056231	0.0608428	0.0692025	0.0974669	0.165101	0.251091	0.365448	0.493965	0.629272	0.75575	0.855315	0.911202	0.912371	0.863996	0.766673	0.655445	0.542148	0.448977	0.392902	0.39059	0.415294	0.459995	0.528857	0.597567	0.64774
0.111769	0.124036	0.132633	0.135733	0.132007	0.12116	0.104272	0.0836805	0.0623502	0.0431818	0.0275621	0.0162132	0.00878972	0.00878972	0.0162132	0.0275621	0.0519716	0.0785634	0.110532	0.144936	0.194939	0.270356	0.35432	0.445802	0.555323	0.679064	0.805026	0.913509	0.98171	1	0.955712	0.862965	0.739624	0.607237	0.497872	0.422553	0.388113	0.371173	0.366908	0.39304	0.444367	0.491579	0.534582	0.565499	0.584535	0.584549	0.555808	0.515798	0.484975	0.479188
0.144703	0.137812	0.133514	0.13098	0.128784	0.125098	0.118178	0.106993	0.0916929	0.0760041	0.0618647	0.0544075	0.050946	0.0544075	0.0618647	0.080075	0.0951311	0.111306	0.12246	0.127418	0.138262	0.1538	0.180657	0.230161	0.295736	0.388515	0.501082	0.629535	0.754836	0.868122	0.950488	0.993566	1	0.973486	0.918473	0.845724	0.764636	0.667569	0.58262	0.524894	0.481096	0.473452	0.490239	0.54286	0.607106	0.68142	0.753099	0.808002	0.8464	0.859467
0.138744	0.144963	0.14888	0.158284	0.170728	0.182347	0.194147	0.20428	0.210586	0.211872	0.203221	0.189264	0.167385	0.139999	0.108337	0.0806235	0.0540288	0.0352959	0.0194269	0.011096	0.0117023	0.0260927	0.061652	0.123307	0.201634	0.305561	0.430603	0.569577	0.713242	0.840121	0.929781	0.984708	1	0.986393	0.953433	0.899361	0.839889	0.768711	0.696793	0.63371	0.584119	0.558856	0.547592	0.545335	0.558095	0.571707	0.59199	0.614932	0.630481	0.645166
0.177351	0.189268	0.205728	0.226062	0.243483	0.257026	0.264902	0.261948	0.251453	0.230347	0.206255	0.182411	0.162799	0.152746	0.14827	0.154946	0.17115	0.187891	0.206866	0.21881	0.225143	0.235502	0.248492	0.268412	0.305332	0.36749	0.45176	0.561394	0.683404	0.803909	0.902562	0.973874	1	0.985167	0.938032	0.871692	0.791277	0.708065	0.637725	0.579817	0.545477	0.531247	0.526246	0.534393	0.534687	0.528542	0.518203	0.509298	0.498478	0.489749
0	0.0192831	0.0357186	0.0523057	0.0691217	0.08375	0.0949475	0.103583	0.106468	0.108006	0.106176	0.104256	0.100743	0.0968479	0.0919392	0.0860808	0.0814326	0.0770117	0.0698667	0.0720503	0.0802672	0.0919679	0.118117	0.155567	0.213661	0.287208	0.377002	0.48464	0.599611	0.718758	0.826636	0.915928	0.976304	1	0.992949	0.951939	0.887167	0.80574	0.715209	0.621711	0.538978	0.464191	0.408658	0.370352	0.347373	0.339455	0.339852	0.35724	0.382741	0.421288
0.0378016	0.0419505	0.044858	0.0459066	0.0446463	0.0409777	0.0352661	0.0283017	0.0210876	0.0146046	0.00932181	0.0084563	0.0084563	0.0122946	0.0200881	0.0304094	0.0456389	0.0609856	0.0762808	0.0984555	0.151006	0.217571	0.301379	0.409137	0.541295	0.689083	0.831232	0.943482	1	0.994025	0.923553	0.810717	0.671954	0.530108	0.40861	0.309583	0.234431	0.175788	0.158891	0.169238	0.197897	0.234751	0.281662	0.331737	0.384141	0.436424	0.477542	0.501	0.514553	0.52174
0.0890129	0.106289	0.120914	0.134867	0.151507	0.167266	0.180444	0.192227	0.202656	0.213207	0.218699	0.220203	0.216253	0.203078	0.187784	0.168774	0.147511	0.128589	0.112718	0.101555	0.103487	0.115801	0.153588	0.214091	0.301405	0.413535	0.544522	0.686793	0.818175	0.921486	0.986623	1	0.96696	0.895005	0.795552	0.686106	0.578082	0.475411	0.388557	0.315993	0.267612	0.236171	0.221523	0.216049	0.218779	0.228239	0.243812	0.259173	0.281543	0.312672
0.112538	0.128621	0.151105	0.174141	0.197803	0.221021	0.236419	0.248507	0.246857	0.236536	0.219641	0.200286	0.180117	0.160437	0.143552	0.131921	0.127732	0.127697	0.132532	0.1425	0.18054	0.231656	0.297108	0.388383	0.494616	0.622563	0.756582	0.873628	0.961977	1	0.994545	0.94432	0.860085	0.763715	0.668652	0.581783	0.50302	0.420059	0.361209	0.319756	0.295772	0.281265	0.278581	0.279241	0.29024	0.295869	0.311729	0.327732	0.344148	0.364522
0.0693745	0.0831822	0.100377	0.117682	0.134563	0.150824	0.166812	0.180344	0.195982	0.210345	0.225175	0.234829	0.23873	0.236811	0.230413	0.22265	0.209509	0.204921	0.206703	0.222276	0.251672	0.313096	0.395593	0.493967	0.611443	0.734823	0.851085	0.94275	0.996516	1	0.94871	0.855428	0.738553	0.613672	0.501183	0.417087	0.352279	0.321546	0.315419	0.337121	0.379485	0.430876	0.474341	0.515092	0.537066	0.549768	0.545702	0.53981	0.523945	0.503412
0.13537	0.144484	0.15128	0.154655	0.15362	0.147547	0.13955	0.132782	0.123254	0.117099	0.118403	0.12254	0.139861	0.155905	0.176017	0.194444	0.207798	0.216472	0.226378	0.241505	0.27013	0.323588	0.391401	0.485228	0.598155	0.727105	0.851019	0.945823	1	0.994454	0.938596	0.840184	0.725832	0.611205	0.512538	0.43118	0.372117	0.328626	0.303498	0.299828	0.306427	0.315535	0.328792	0.352191	0.37338	0.403921	0.439783	0.485996	0.534688	0.586376
0.123621	0.139585	0.151062	0.159023	0.1626	0.161237	0.154724	0.143177	0.129327	0.121064	0.11186	0.10668	0.109106	0.122778	0.145861	0.173535	0.19761	0.211586	0.218707	0.218608	0.22084	0.243375	0.28502	0.351147	0.447771	0.571747	0.710007	0.84457	0.949967	1	0.989764	0.92258	0.813097	0.681523	0.549628	0.432201	0.348961	0.285939	0.242159	0.230944	0.243217	0.260774	0.282466	0.305595	0.332909	0.352548	0.377923	0.402022	0.431662	0.473997
0.0436993	0.0551678	0.0674889	0.0794905	0.089536	0.0957961	0.104136	0.108773	0.110536	0.11772	0.127335	0.14552	0.166335	0.187993	0.203974	0.214538	0.211987	0.200803	0.179641	0.15197	0.121605	0.102798	0.118078	0.148767	0.220406	0.326674	0.461925	0.619946	0.773778	0.908412	0.987367	1	0.953387	0.852779	0.731901	0.609674	0.503949	0.432865	0.389419	0.363532	0.384267	0.417137	0.463693	0.515311	0.562981	0.607079	0.640152	0.661661	0.66752	0.658272
0.0300837	0.0433069	0.0559187	0.0695259	0.0827556	0.0937699	0.103377	0.106849	0.108038	0.10775	0.105287	0.104069	0.107825	0.113046	0.1196	0.12522	0.133995	0.138009	0.13749	0.139203	0.138283	0.136708	0.139683	0.152307	0.18621	0.231233	0.303592	0.402524	0.521956	0.656635	0.793432	0.906054	0.977412	1	0.968883	0.892914	0.787235	0.670069	0.557187	0.455935	0.376456	0.319898	0.298417	0.288777	0.296131	0.311319	0.341306	0.37429	0.434703	0.49911
0.0660893	0.0595343	0.0530768	0.0467167	0.0418043	0.0378597	0.0353542	0.0336063	0.0334763	0.0344522	0.0366685	0.0396503	0.0423926	0.0418549	0.0399447	0.035818	0.0309915	0.0278584	0.0265525	0.0343706	0.0647075	0.115032	0.182919	0.27886	0.401952	0.544386	0.692168	0.82635	0.928042	0.989256	1	0.965152	0.896113	0.802583	0.701589	0.604494	0.513443	0.430616	0.368885	0.334802	0.313505	0.303294	0.307038	0.318808	0.336769	0.358556	0.389395	0.435704	0.492138	0.556389
0.083147	0.0901405	0.0965199	0.100772	0.107196	0.113685	0.119121	0.121648	0.12459	0.125908	0.124863	0.12387	0.120622	0.117932	0.119272	0.121225	0.128635	0.144472	0.170453	0.208425	0.258541	0.320239	0.397269	0.476493	0.562883	0.644519	0.718763	0.78741	0.839327	0.88016	0.902983	0.908597	0.895679	0.854854	0.78822	0.698935	0.592941	0.479849	0.368824	0.268379	0.192415	0.134818	0.100273	0.0905444	0.105658	0.155193	0.235041	0.334226	0.449523	0.579436
0	0.00381543	0.00575974	0.0108349	0.017534	0.0264546	0.0354904	0.0479228	0.0557077	0.0608344	0.0626116	0.0605524	0.0577168	0.0532337	0.0500636	0.0489093	0.050417	0.0613725	0.0863294	0.123273	0.175446	0.251071	0.346916	0.454812	0.564834	0.673718	0.759587	0.813894	0.830946	0.813102	0.764929	0.691737	0.604098	0.50911	0.411219	0.316963	0.237176	0.16932	0.114145	0.0749098	0.0520172	0.0414647	0.0402662	0.0561761	0.0887213	0.147992	0.226289	0.322259	0.439598	0.574517
0.0301389	0.0531095	0.0805936	0.107033	0.131231	0.147898	0.159137	0.165056	0.165978	0.162834	0.15296	0.135482	0.114829	0.0845485	0.0539735	0.0264711	0.0118808	0.00226375	0	0.000697566	0.00948694	0.017174	0.0261453	0.0315085	0.0519714	0.084667	0.137903	0.216069	0.322982	0.449366	0.604864	0.755867	0.884587	0.971056	1	0.965346	0.88451	0.761249	0.627521	0.498076	0.385802	0.286417	0.217419	0.165444	0.132745	0.112203	0.1002	0.0925512	0.101692	0.124885
0.0844345	0.0763149	0.0712005	0.0648403	0.0616452	0.0610384	0.0641723	0.0697899	0.0789775	0.0897944	0.104818	0.118831	0.128112	0.131473	0.131716	0.127408	0.122071	0.113976	0.109763	0.105598	0.109433	0.116673	0.129228	0.154219	0.186638	0.233295	0.295323	0.365924	0.450724	0.548197	0.660061	0.77319	0.87842	0.956584	1	0.998613	0.956141	0.876243	0.771825	0.658905	0.544224	0.442497	0.353044	0.281844	0.234924	0.204676	0.18814	0.183093	0.200243	0.230928
0.0703384	0.0666654	0.0624787	0.0587937	0.055227	0.0512465	0.0485208	0.0461066	0.044577	0.043517	0.0460574	0.0467871	0.0490749	0.0519267	0.0555277	0.0601647	0.0642926	0.071011	0.0785765	0.086984	0.105736	0.138606	0.179849	0.245625	0.328251	0.434079	0.555096	0.678838	0.799747	0.897236	0.966431	1	0.999603	0.970544	0.92048	0.860589	0.797407	0.728202	0.661368	0.605633	0.547756	0.498968	0.44706	0.394995	0.345563	0.296998	0.256231	0.226453	0.214002	0.218592
0.15042	0.145063	0.136568	0.126885	0.118483	0.107968	0.0969372	0.0855948	0.076485	0.0661249	0.062936	0.0569741	0.0572203	0.0593099	0.0616196	0.064696	0.0675248	0.066198	0.0609463	0.0521555	0.042787	0.0360075	0.0376637	0.0537952	0.0883323	0.15192	0.236174	0.342738	0.472311	0.613809	0.753105	0.874014	0.960002	1	0.990742	0.930455	0.8352	0.712683	0.582547	0.459445	0.353609	0.270759	0.210513	0.188712	0.184744	0.20254	0.23646	0.279309	0.336647	0.396607
0.103462	0.104279	0.105113	0.10585	0.107176	0.106861	0.106241	0.104707	0.101465	0.0985404	0.0947531	0.0905719	0.0874668	0.087083	0.0863773	0.0881488	0.0907056	0.0952609	0.0986783	0.102128	0.106546	0.119912	0.143909	0.191222	0.258405	0.356175	0.475217	0.613423	0.754329	0.87679	0.964116	1	0.980886	0.915834	0.819126	0.71093	0.604197	0.511887	0.436805	0.381283	0.336942	0.308412	0.286248	0.272744	0.262325	0.256572	0.257268	0.262904	0.277151	0.292729
0.0970691	0.105816	0.113812	0.11801	0.117956	0.115413	0.110945	0.107023	0.10319	0.103783	0.104023	0.104225	0.104522	0.107975	0.106284	0.104506	0.105505	0.105704	0.107179	0.110088	0.116852	0.125095	0.136764	0.152451	0.171194	0.204515	0.25245	0.323347	0.411949	0.515235	0.629328	0.744806	0.846441	0.924188	0.975788	1	0.993356	0.959597	0.9036	0.830889	0.750217	0.672633	0.600643	0.542392	0.500223	0.471358	0.450866	0.434575	0.424617	0.422286
0.189346	0.171052	0.149142	0.12466	0.0991858	0.0746001	0.0614753	0.0507042	0.0524758	0.0621683	0.078479	0.101903	0.12955	0.152516	0.166339	0.168128	0.157545	0.136904	0.110349	0.0867977	0.0779939	0.0782586	0.108364	0.150725	0.239942	0.342643	0.467134	0.607585	0.744638	0.859515	0.947781	0.995167	1	0.967817	0.903397	0.812725	0.706382	0.597927	0.509728	0.425556	0.369752	0.321877	0.305128	0.293665	0.280652	0.283068	0.28259	0.281148	0.28154	0.288332
0.0932345	0.0940168	0.093952	0.0923414	0.0911205	0.0892221	0.0862384	0.0825175	0.0778341	0.0718835	0.0649927	0.0579886	0.0502028	0.0433473	0.0370947	0.0314299	0.0277526	0.0277209	0.0362842	0.0580537	0.0971798	0.153522	0.231217	0.331457	0.447043	0.573936	0.697704	0.807386	0.895613	0.956512	0.991194	1	0.989146	0.961003	0.92013	0.865623	0.801837	0.730768	0.658543	0.586402	0.515221	0.45133	0.394701	0.352101	0.321932	0.304326	0.298991	0.302514	0.317027	0.339235
0.197305	0.176173	0.15424	0.131688	0.110112	0.0898426	0.0743515	0.0624194	0.0565089	0.0543667	0.0602628	0.0692813	0.0781826	0.0853252	0.0878593	0.0833634	0.073784	0.0599673	0.0486504	0.0415084	0.0527282	0.0861461	0.149601	0.242132	0.364658	0.50845	0.664842	0.814178	0.930678	0.9957	1	0.943253	0.842392	0.7138	0.581268	0.458336	0.36349	0.292844	0.257187	0.246811	0.261022	0.292128	0.332254	0.371691	0.413558	0.450024	0.483251	0.509321	0.5307	0.546462
0.134552	0.115291	0.0971847	0.0829408	0.0752249	0.0704256	0.0686613	0.070307	0.0706592	0.0676617	0.0643515	0.0595873	0.0520768	0.0426561	0.0341794	0.0234441	0.0151163	0.00674251	0.000649053	0	0.00213189	0.0107518	0.037182	0.0803267	0.150103	0.236972	0.360712	0.503759	0.653352	0.796949	0.913468	0.984363	1	0.96064	0.874544	0.760234	0.635135	0.521334	0.424912	0.351337	0.309553	0.29167	0.300676	0.302952	0.312057	0.327099	0.333033	0.338737	0.347948	0.366697
0.0784857	0.077949	0.0770282	0.0773161	0.0788577	0.0825819	0.0883189	0.10001	0.114673	0.132502	0.150338	0.169784	0.187303	0.200246	0.206495	0.205938	0.201153	0.193548	0.183054	0.175462	0.175086	0.187792	0.222222	0.275083	0.349567	0.449952	0.567671	0.692792	0.81143	0.910808	0.97617	1	0.97615	0.909127	0.812814	0.700841	0.584483	0.482846	0.403519	0.353236	0.338322	0.344281	0.366762	0.395826	0.423269	0.443052	0.454519	0.460193	0.458518	0.453951
0.0629502	0.0675943	0.0723157	0.0779101	0.0859396	0.0934161	0.101687	0.108898	0.116507	0.122849	0.1262	0.126594	0.127471	0.126037	0.123271	0.120245	0.116382	0.114934	0.113153	0.124752	0.153297	0.200404	0.272191	0.371085	0.492215	0.625384	0.762455	0.882621	0.966295	1	0.984414	0.920101	0.820245	0.705594	0.58842	0.48459	0.394887	0.328285	0.287799	0.269596	0.268373	0.286269	0.313781	0.34512	0.382866	0.420132	0.456821	0.489786	0.517819	0.543589
0.0691547	0.0709596	0.0760945	0.0795307	0.0825466	0.0861035	0.0897524	0.0941579	0.0965726	0.10095	0.106215	0.114116	0.121456	0.132155	0.138955	0.142149	0.144671	0.143505	0.140066	0.132275	0.128465	0.137768	0.155487	0.191683	0.25138	0.342024	0.453107	0.583821	0.719342	0.842752	0.936936	0.991684	1	0.960572	0.886956	0.789439	0.681845	0.575986	0.473056	0.394062	0.336216	0.301838	0.284576	0.285081	0.297004	0.319411	0.347493	0.377248	0.407502	0.435593
0.0775299	0.0794751	0.0831065	0.0869038	0.0924766	0.0982873	0.105371	0.111156	0.117605	0.122306	0.123776	0.124242	0.121686	0.116571	0.107657	0.0981082	0.0872835	0.0778995	0.0697462	0.0634592	0.0657783	0.0770864	0.113745	0.166785	0.243995	0.348886	0.474693	0.616218	0.754687	0.877011	0.962459	1	0.988491	0.937677	0.856953	0.764718	0.670815	0.58122	0.5018	0.431814	0.384734	0.353884	0.335848	0.328281	0.32627	0.325146	0.322592	0.32102	0.321346	0.321016
0.10075	0.104735	0.106209	0.107672	0.10694	0.104936	0.102297	0.0989175	0.0985263	0.100193	0.102821	0.108436	0.115814	0.125732	0.135957	0.146155	0.154408	0.162112	0.166452	0.172272	0.191744	0.220085	0.273569	0.350134	0.453157	0.577824	0.713209	0.842363	0.942128	0.998832	1	0.946874	0.850805	0.728992	0.602861	0.490956	0.400143	0.331492	0.298388	0.285784	0.295224	0.319597	0.351414	0.384268	0.414427	0.437488	0.451422	0.454384	0.450492	0.443337
0.061142	0.077443	0.0961672	0.113304	0.130844	0.147406	0.161087	0.16967	0.174923	0.171904	0.161895	0.154594	0.143908	0.135009	0.134526	0.138598	0.143058	0.149138	0.147854	0.147675	0.152456	0.163596	0.205229	0.271991	0.362719	0.484465	0.629859	0.77722	0.896757	0.97818	1	0.959556	0.869666	0.747207	0.614479	0.499471	0.404158	0.340625	0.315995	0.310168	0.330968	0.365806	0.392681	0.401973	0.395925	0.378791	0.356008	0.331985	0.315228	0.302001
0.0843984	0.0817716	0.0771584	0.0704573	0.0618271	0.0517365	0.0422238	0.0339297	0.0270065	0.022993	0.0225418	0.0247428	0.0291243	0.0348827	0.0389508	0.0419019	0.0432656	0.0428976	0.0481784	0.0545485	0.0808755	0.126849	0.195288	0.295158	0.417348	0.556551	0.702322	0.835963	0.940236	0.998395	1	0.951281	0.859504	0.741146	0.6182	0.500233	0.403236	0.322813	0.263644	0.225066	0.199039	0.185725	0.179662	0.176168	0.179529	0.188849	0.200445	0.220454	0.24378	0.274046
0.0414503	0.0331852	0.0255998	0.0189	0.0132606	0.00878038	0.00545146	0.00315615	0.00169653	0	0	0	0	0	0	0	0	0	0	0	0	0.00169653	0.00312936	0.00531983	0.0151208	0.0330345	0.0631196	0.10514	0.176804	0.27146	0.383466	0.514924	0.656082	0.78917	0.900771	0.974364	1	0.973919	0.901146	0.794553	0.666724	0.532931	0.410782	0.309448	0.237443	0.181109	0.153296	0.147463	0.150837	0.164169
0.0359801	0.0413187	0.0457949	0.0486558	0.0492094	0.0470475	0.042247	0.0354341	0.0276389	0.0200714	0.013455	0.00832575	0.00475538	0.00167174	0	0	0	0	0	0.00167174	0.00475538	0.00832575	0.0167985	0.0312539	0.054061	0.0812917	0.127009	0.182917	0.257082	0.342955	0.441164	0.554504	0.666051	0.7765	0.870071	0.94281	0.987706	1	0.981012	0.929877	0.856052	0.766563	0.673862	0.582898	0.500363	0.429001	0.372157	0.331683	0.297181	0.282622
0	0.00321537	0.0103783	0.0189094	0.0283162	0.0393942	0.049668	0.0603975	0.069504	0.0770915	0.0800229	0.0794035	0.074572	0.0665106	0.0549586	0.0422236	0.0313604	0.0214275	0.0152538	0.0123719	0.0276942	0.0604793	0.116327	0.195294	0.298959	0.428152	0.571564	0.718108	0.846527	0.944027	0.99551	1	0.961042	0.888667	0.797802	0.701432	0.60749	0.517756	0.443063	0.382786	0.339742	0.309444	0.28678	0.274351	0.266063	0.263888	0.263055	0.267733	0.275989	0.291438
0.0279348	0.0423262	0.0564914	0.0726335	0.0893979	0.111267	0.127753	0.140629	0.148851	0.152798	0.151746	0.149366	0.148633	0.144429	0.144281	0.144099	0.148584	0.158188	0.166328	0.17369	0.180261	0.183107	0.178925	0.187736	0.207636	0.251323	0.318231	0.411275	0.51699	0.641171	0.762451	0.869018	0.950784	0.998222	1	0.96336	0.891318	0.79622	0.691038	0.591632	0.498602	0.424853	0.36175	0.320903	0.292987	0.284053	0.283573	0.292301	0.299396	0.30526
0.0672381	0.0710006	0.0778279	0.0822992	0.0857837	0.0879459	0.088567	0.0867626	0.0850537	0.0814195	0.0773848	0.0725435	0.0691225	0.067261	0.0663899	0.0677785	0.0699352	0.0708402	0.0719725	0.069694	0.0700602	0.0773779	0.0995556	0.146338	0.217981	0.316836	0.447077	0.592217	0.741376	0.870534	0.961978	1	0.977417	0.905029	0.795029	0.670225	0.549682	0.450375	0.377618	0.335839	0.320505	0.327031	0.34201	0.356203	0.370355	0.379566	0.386061	0.386815	0.387185	0.390205
0.0412909	0.0404189	0.0400901	0.0386589	0.0378209	0.03642	0.0360698	0.037582	0.039344	0.0424451	0.0458383	0.0509056	0.0544367	0.0572194	0.0577936	0.0581599	0.0565068	0.0568529	0.058766	0.0699746	0.0978241	0.142966	0.215251	0.30889	0.425169	0.563112	0.704953	0.836099	0.937921	0.996279	1	0.952569	0.860078	0.742636	0.615314	0.49849	0.397291	0.319297	0.268505	0.236258	0.226415	0.227779	0.23297	0.243789	0.256486	0.265254	0.272971	0.27813	0.280821	0.283071
0.0480849	0.0469554	0.0451072	0.0447828	0.0449226	0.0454106	0.0474023	0.0496571	0.0526098	0.055789	0.058336	0.0608612	0.0633707	0.0651569	0.0670811	0.0709054	0.0736417	0.0755636	0.0788738	0.0835927	0.0897585	0.0999772	0.114306	0.138252	0.175481	0.227877	0.30372	0.398351	0.516152	0.639947	0.765691	0.875489	0.957096	1	0.997114	0.948977	0.862267	0.748824	0.624717	0.503601	0.392431	0.301591	0.234149	0.186016	0.159914	0.144982	0.145147	0.15005	0.157795	0.167068
0.0142531	0.0224134	0.0295416	0.0376321	0.0460713	0.0539008	0.062541	0.0677845	0.070483	0.0709523	0.0691513	0.0657464	0.0612404	0.0558418	0.0495528	0.0411289	0.0340313	0.0264709	0.0179868	0.0124571	0.0155581	0.031387	0.0675245	0.122545	0.200361	0.308191	0.445756	0.593637	0.737587	0.864346	0.953721	1	0.995177	0.945095	0.860871	0.757343	0.647251	0.545024	0.455278	0.385919	0.344917	0.319029	0.301882	0.293838	0.298137	0.308023	0.314809	0.323798	0.324695	0.321784
0.117166	0.0982565	0.083284	0.0669889	0.0531278	0.0425332	0.0353562	0.0326323	0.0343264	0.0352124	0.0360285	0.040038	0.044146	0.0494987	0.0554652	0.0671014	0.0771887	0.0892647	0.10425	0.119517	0.136832	0.158406	0.185481	0.222921	0.271627	0.338748	0.429403	0.541031	0.668519	0.797395	0.907976	0.980908	1	0.971937	0.891944	0.776505	0.645097	0.51656	0.401484	0.30845	0.239056	0.1982	0.179413	0.174686	0.177106	0.184877	0.1966	0.210374	0.231906	0.254559
0	0	0	0	0	0	0	0	0	0	0	0	0	0	0	0	0	0	0	0	0	0	0.0224863	0.0714592	0.125814	0.22697	0.348278	0.495445	0.661289	0.814639	0.934537	0.999998	1	0.936575	0.823511	0.681533	0.532222	0.393073	0.27503	0.171245	0.0946466	0.066805	0.0448248	0.0511552	0.0678222	0.0899924	0.123922	0.157524	0.184845	0.200234
0.0307209	0.0270428	0.0235681	0.0204836	0.0202021	0.0195685	0.0196641	0.0201141	0.0204582	0.0204439	0.0204439	0.0204582	0.0197122	0.0185317	0.0171927	0.0158161	0.0153638	0.0179013	0.0263548	0.051833	0.091321	0.154374	0.246525	0.365011	0.501661	0.649653	0.786551	0.901854	0.977164	1	0.971853	0.909663	0.822224	0.728535	0.642106	0.566029	0.501176	0.457968	0.422203	0.396483	0.374396	0.353797	0.328933	0.305206	0.273458	0.245427	0.223641	0.21915	0.223087	0.24427
0.0719448	0.0906979	0.111259	0.140104	0.164715	0.187384	0.205706	0.217387	0.220659	0.215542	0.207527	0.190392	0.170768	0.152059	0.133506	0.124742	0.118713	0.110099	0.105035	0.10239	0.0910989	0.085357	0.0814957	0.0950711	0.117186	0.180127	0.25297	0.347889	0.465646	0.601972	0.741446	0.867699	0.957363	1	0.997	0.951488	0.867868	0.77385	0.676918	0.586142	0.504925	0.438457	0.374277	0.336763	0.310765	0.293183	0.293117	0.306345	0.349325	0.407833
0.161047	0.171815	0.184054	0.193452	0.201024	0.205739	0.206077	0.200295	0.191349	0.174788	0.153152	0.127521	0.11206	0.101411	0.0985862	0.101381	0.110579	0.121036	0.137436	0.158652	0.203013	0.253	0.326813	0.427659	0.547047	0.680899	0.816685	0.926765	0.993598	1	0.949738	0.852928	0.728032	0.592378	0.468665	0.367723	0.293563	0.238941	0.222657	0.220412	0.232687	0.252789	0.273422	0.296346	0.322423	0.349271	0.380415	0.413664	0.450256	0.496996
0.166127	0.187024	0.208743	0.227631	0.243865	0.257944	0.264142	0.262153	0.251177	0.2353	0.211593	0.183287	0.15551	0.131563	0.113082	0.101032	0.0959213	0.0993296	0.110331	0.128841	0.173496	0.227025	0.300565	0.397752	0.505063	0.626936	0.749546	0.863873	0.951838	0.999766	1	0.948374	0.861573	0.749106	0.631708	0.520938	0.42381	0.341524	0.292094	0.258984	0.247498	0.254449	0.273962	0.304304	0.338999	0.382563	0.429793	0.476699	0.527933	0.577972
0.170112	0.172304	0.174012	0.176659	0.179398	0.183043	0.18608	0.189169	0.189172	0.185817	0.17915	0.168555	0.155913	0.145119	0.135286	0.131366	0.131291	0.138006	0.143879	0.152502	0.165376	0.187717	0.219385	0.263208	0.327688	0.411903	0.516291	0.630593	0.742326	0.845113	0.926794	0.979752	1	0.982765	0.93065	0.851011	0.751565	0.641713	0.53337	0.446582	0.384809	0.343831	0.327023	0.329278	0.345527	0.374285	0.402486	0.431007	0.462565	0.49187
0	0.00792087	0.0127391	0.0258613	0.0394511	0.0570974	0.0779257	0.0997687	0.119341	0.133553	0.143953	0.143326	0.135956	0.124952	0.113629	0.104213	0.102439	0.101013	0.0986031	0.111252	0.123767	0.158926	0.212811	0.286316	0.37922	0.50153	0.632716	0.758642	0.872765	0.95943	1	0.991349	0.935216	0.837615	0.729178	0.607709	0.49334	0.406588	0.349211	0.325098	0.330538	0.368777	0.413155	0.471847	0.530425	0.574448	0.610446	0.630131	0.649544	0.651016
0.0496736	0.0515559	0.0503283	0.0628938	0.0833944	0.103504	0.135175	0.179482	0.233389	0.290433	0.347341	0.386458	0.398319	0.391897	0.368455	0.336314	0.31696	0.296499	0.283142	0.280106	0.291309	0.325153	0.393097	0.474462	0.57752	0.692337	0.808298	0.902188	0.969165	1	0.975416	0.904883	0.807747	0.705994	0.632165	0.579446	0.545281	0.522332	0.516397	0.509797	0.504018	0.487717	0.462636	0.438774	0.411447	0.391336	0.38891	0.413229	0.458399	0.51458
0.139258	0.137794	0.151637	0.158969	0.171176	0.195804	0.223387	0.260893	0.295233	0.338227	0.367635	0.384912	0.398137	0.408407	0.408603	0.401815	0.387027	0.360104	0.329393	0.297063	0.26766	0.266458	0.264742	0.288137	0.333904	0.416683	0.520384	0.629557	0.741554	0.839549	0.915397	0.975872	1	0.992382	0.943843	0.86202	0.756755	0.649925	0.533152	0.461902	0.407999	0.36877	0.350315	0.346088	0.375475	0.405037	0.44052	0.473473	0.499641	0.52783
0.21707	0.227998	0.244848	0.267324	0.287496	0.304625	0.316639	0.316814	0.308652	0.28742	0.26207	0.233886	0.210273	0.194415	0.185164	0.185763	0.196863	0.208199	0.223378	0.232359	0.23815	0.251067	0.269247	0.291375	0.332592	0.398161	0.482589	0.588106	0.709125	0.820791	0.912923	0.978358	1	0.984093	0.940342	0.880226	0.809274	0.736701	0.675535	0.626348	0.599548	0.587661	0.57881	0.580282	0.570999	0.549321	0.529517	0.505798	0.486919	0.473897
0.202618	0.19485	0.189881	0.183934	0.176146	0.169206	0.166107	0.164592	0.165448	0.167669	0.177898	0.187874	0.199856	0.207871	0.209589	0.206827	0.199637	0.193128	0.182355	0.172069	0.172892	0.177081	0.191585	0.212093	0.245842	0.290961	0.348962	0.419028	0.513654	0.613056	0.715705	0.819637	0.914119	0.975735	1	0.991309	0.95006	0.883071	0.804114	0.715141	0.635719	0.563774	0.508055	0.468883	0.443692	0.423435	0.419711	0.421507	0.419129	0.41764
0.215195	0.215739	0.215332	0.21487	0.212951	0.210535	0.208876	0.2058	0.203205	0.203659	0.204573	0.206979	0.207433	0.209567	0.208719	0.20707	0.203492	0.200279	0.196891	0.19876	0.207599	0.230143	0.270676	0.331461	0.414681	0.520832	0.639118	0.761463	0.87383	0.958354	1	0.997684	0.949863	0.865701	0.757339	0.638079	0.520473	0.412766	0.325857	0.258123	0.217186	0.198309	0.192622	0.20266	0.218833	0.237751	0.25963	0.27979	0.30092	0.320675
0.154438	0.150122	0.147081	0.145497	0.145875	0.148199	0.15426	0.162312	0.17064	0.177255	0.179837	0.181847	0.182686	0.177205	0.174109	0.170024	0.164687	0.158283	0.158035	0.164164	0.188153	0.22913	0.29314	0.378142	0.4862	0.614344	0.749597	0.869594	0.957255	1	0.993317	0.938815	0.855603	0.754769	0.651567	0.553039	0.467395	0.395118	0.342323	0.305773	0.286263	0.274764	0.268715	0.268731	0.27199	0.278358	0.287833	0.299924	0.313698	0.330819
0.16571	0.170492	0.17617	0.182361	0.189759	0.197275	0.203556	0.207241	0.210397	0.210913	0.210144	0.206798	0.198265	0.188501	0.176618	0.163388	0.151241	0.141696	0.136901	0.14222	0.163896	0.203618	0.26008	0.339525	0.440789	0.561174	0.685943	0.804299	0.903589	0.972318	1	0.991412	0.952266	0.886868	0.800806	0.704888	0.600975	0.499786	0.407907	0.335729	0.279789	0.240212	0.215287	0.207375	0.20797	0.2176	0.235134	0.260032	0.284298	0.311672
0.110535	0.108794	0.11044	0.112316	0.115187	0.119776	0.121375	0.120477	0.11572	0.108059	0.0997184	0.089508	0.0852653	0.0854491	0.0907289	0.101141	0.114564	0.132367	0.15097	0.166253	0.177341	0.18623	0.195372	0.211264	0.23732	0.278011	0.344192	0.433918	0.548452	0.669218	0.786778	0.89117	0.963247	1	0.997874	0.957618	0.892198	0.808803	0.713404	0.619929	0.535337	0.463551	0.405907	0.355495	0.320845	0.293515	0.277869	0.27138	0.270179	0.277509
0.19205	0.184496	0.177185	0.167603	0.157137	0.15022	0.14012	0.131417	0.120817	0.110185	0.101035	0.0893641	0.0760352	0.0682	0.0588025	0.0473816	0.0410878	0.0346296	0.0308246	0.0318153	0.0396458	0.053672	0.0880998	0.150407	0.230001	0.333579	0.465816	0.617391	0.766403	0.894632	0.976355	1	0.960766	0.869505	0.745899	0.613584	0.491796	0.398261	0.341686	0.305436	0.298137	0.322793	0.358962	0.395394	0.421715	0.441514	0.451439	0.45786	0.456677	0.449636
0	0	0	0	0	0	0	0	0	0	0	0	0.00244411	0.00450832	0.00766403	0.0120073	0.0173374	0.0255152	0.0352467	0.0490405	0.0644444	0.105602	0.160129	0.237029	0.337022	0.456666	0.597259	0.738051	0.864583	0.954375	1	0.994009	0.939811	0.847462	0.729238	0.600779	0.474837	0.360512	0.25195	0.176707	0.123032	0.0905552	0.0768669	0.0750628	0.0824605	0.102606	0.132047	0.183028	0.241574	0.310473
0.159507	0.127701	0.0985118	0.0727299	0.0510285	0.0406658	0.0333182	0.0327921	0.0386014	0.04631	0.0616253	0.0755772	0.085422	0.0889807	0.085422	0.0755772	0.0616253	0.04631	0.0320729	0.0204715	0.0316277	0.0687691	0.12264	0.208717	0.326735	0.466776	0.631454	0.784293	0.908663	0.984381	1	0.955682	0.862143	0.736552	0.59749	0.460938	0.338235	0.225993	0.144719	0.0947587	0.0744714	0.0681996	0.0798385	0.0936982	0.128416	0.15909	0.198086	0.240058	0.275895	0.339875
0.0714974	0.0724898	0.0710486	0.0688286	0.0657943	0.0618854	0.0569988	0.0510134	0.0438674	0.0358819	0.027956	0.0209652	0.0159942	0.0159649	0.0184119	0.0271999	0.039505	0.054235	0.0723949	0.0916321	0.113737	0.143142	0.17668	0.221393	0.285567	0.366609	0.467078	0.583365	0.704325	0.816371	0.913055	0.977451	1	0.978784	0.913298	0.810025	0.687491	0.554085	0.426103	0.316924	0.229857	0.162219	0.120603	0.0984806	0.0913814	0.103879	0.127385	0.158645	0.210862	0.272361
0.155424	0.157786	0.158903	0.161716	0.164734	0.165812	0.164926	0.16441	0.161286	0.155275	0.148895	0.13988	0.134606	0.127207	0.122016	0.118418	0.114777	0.112517	0.113838	0.119255	0.124718	0.140769	0.174216	0.212878	0.273279	0.359452	0.463893	0.590304	0.722534	0.847268	0.944073	0.997257	1	0.952416	0.865701	0.752805	0.632115	0.521148	0.423713	0.342517	0.289779	0.246093	0.215754	0.196156	0.177746	0.163256	0.154494	0.150436	0.151863	0.164505
0.146295	0.156834	0.164127	0.172772	0.178569	0.181749	0.180581	0.17706	0.169647	0.160995	0.151747	0.139553	0.128867	0.119776	0.111205	0.104318	0.100999	0.100912	0.101712	0.104768	0.109281	0.122094	0.145541	0.183505	0.240124	0.321727	0.423067	0.540081	0.66826	0.791187	0.894904	0.968826	1	0.989128	0.934386	0.846025	0.737192	0.617165	0.496513	0.38436	0.288064	0.206424	0.141823	0.0945939	0.0653127	0.0507473	0.0531734	0.0719552	0.0996571	0.142972
0.093597	0.105207	0.113722	0.122542	0.130168	0.135654	0.14141	0.145846	0.147844	0.149874	0.150094	0.147528	0.143038	0.138418	0.133535	0.126314	0.117785	0.114248	0.11237	0.125176	0.154	0.204402	0.278084	0.37522	0.495937	0.632804	0.769351	0.888737	0.969431	1	0.972828	0.89673	0.788558	0.66288	0.537075	0.430195	0.338334	0.267907	0.217187	0.184019	0.162874	0.146467	0.134799	0.127941	0.130014	0.141058	0.166603	0.208155	0.260916	0.325498
0.102076	0.0983593	0.0960803	0.0961192	0.100802	0.10791	0.117292	0.130276	0.139568	0.144435	0.145991	0.14069	0.132205	0.121917	0.115817	0.11054	0.107269	0.108484	0.118518	0.139095	0.180687	0.239353	0.318717	0.417237	0.534146	0.664283	0.79372	0.903839	0.977199	1	0.964666	0.8815	0.768577	0.64242	0.518908	0.409586	0.320157	0.249099	0.199296	0.165972	0.145053	0.130114	0.12391	0.124493	0.13151	0.149578	0.180556	0.225559	0.281289	0.351013
0.103508	0.111989	0.122801	0.133241	0.141637	0.149106	0.156057	0.159394	0.159738	0.157943	0.15503	0.149671	0.146342	0.144063	0.141707	0.144532	0.14527	0.150118	0.158306	0.177278	0.215606	0.270182	0.348815	0.452111	0.576385	0.711836	0.841293	0.940582	0.998465	1	0.947424	0.852577	0.730086	0.601912	0.481712	0.38139	0.299209	0.238337	0.201139	0.176436	0.15902	0.147356	0.137493	0.131794	0.135812	0.143381	0.162483	0.193054	0.231976	0.280613
0.0698065	0.0774629	0.0841064	0.0913617	0.095748	0.0997479	0.0990095	0.0977881	0.0948331	0.0923154	0.0925659	0.0939304	0.0966547	0.101347	0.109258	0.11287	0.117308	0.120186	0.120533	0.128138	0.152735	0.206175	0.273334	0.368299	0.487685	0.629756	0.776744	0.901702	0.982989	1	0.948298	0.840306	0.697624	0.544912	0.403721	0.287742	0.201166	0.140353	0.108773	0.111133	0.130018	0.160545	0.194109	0.228234	0.264398	0.296799	0.327419	0.351054	0.370777	0.386803
0.18784	0.188508	0.187935	0.192933	0.193388	0.193073	0.191516	0.188048	0.181863	0.175989	0.166605	0.154578	0.147006	0.148466	0.1561	0.171144	0.19767	0.231681	0.280791	0.335309	0.397535	0.472588	0.555172	0.649007	0.748887	0.849571	0.93493	0.989767	1	0.954028	0.854792	0.724883	0.586079	0.448128	0.329813	0.238082	0.183657	0.155752	0.152028	0.163793	0.184429	0.205212	0.223459	0.245547	0.26331	0.27817	0.287443	0.288393	0.280799	0.261702
0.11852	0.131087	0.145212	0.156431	0.163916	0.165699	0.160433	0.147942	0.129431	0.107661	0.0852655	0.0650782	0.049941	0.039011	0.0376791	0.0393596	0.0501175	0.064371	0.0812657	0.095942	0.116664	0.149755	0.192786	0.25322	0.336081	0.439094	0.565236	0.700189	0.82847	0.931118	0.990287	1	0.961193	0.881714	0.779614	0.665422	0.558247	0.456233	0.366035	0.29838	0.248093	0.220119	0.207132	0.202972	0.208438	0.223733	0.238218	0.263452	0.289253	0.319721
0	0	0.0052855	0.00882748	0.0140108	0.0252583	0.0371406	0.0555182	0.0743433	0.0945367	0.113466	0.128764	0.138277	0.140487	0.138934	0.129611	0.116765	0.103107	0.0910169	0.087866	0.109578	0.156986	0.223209	0.321087	0.439948	0.585379	0.736921	0.869952	0.96353	1	0.972624	0.885494	0.760265	0.614661	0.473288	0.346571	0.249185	0.174121	0.134059	0.126345	0.141436	0.176656	0.213701	0.254335	0.297277	0.33337	0.366868	0.399026	0.424281	0.440299
0	0	0	0	0	0	0	0	0	0	0	0	0	0	0	0	0	0	0	0	0	0.0348247	0.0758448	0.153829	0.25031	0.376859	0.536735	0.698824	0.845599	0.952331	1	0.981045	0.901269	0.77726	0.630796	0.482804	0.349077	0.238613	0.148384	0.113266	0.0942125	0.126449	0.184001	0.26134	0.3588	0.462044	0.559052	0.636406	0.693726	0.709858
0	0	0	0	0	0	0	0	0	0	0	0	0	0	0	0	0	0	0	0	0	0.00579687	0.0106927	0.029771	0.0614578	0.110454	0.198401	0.296124	0.421169	0.563786	0.711469	0.841984	0.945245	0.999308	1	0.949472	0.857953	0.740372	0.609372	0.496846	0.393004	0.318069	0.275492	0.269048	0.310877	0.368726	0.442233	0.524023	0.601228	0.667225
0.267378	0.241382	0.212484	0.180516	0.151404	0.124588	0.102932	0.0867961	0.0770771	0.0687918	0.0605688	0.05028	0.0440431	0.0350716	0.0246323	0.0157165	0.00761967	0.00213544	0	0.000752786	0.00603879	0.0142459	0.0240909	0.0369652	0.0505631	0.0725072	0.0975551	0.130672	0.177873	0.240273	0.310106	0.385373	0.464109	0.529424	0.580062	0.611982	0.624065	0.615435	0.584598	0.542272	0.48926	0.434518	0.38242	0.341548	0.30847	0.282016	0.263726	0.260094	0.269142	0.286827
0.029639	0.0346802	0.0393351	0.0448746	0.0481785	0.0499	0.0498875	0.0482822	0.0454349	0.04191	0.0376833	0.0329525	0.027834	0.0216933	0.0168739	0.0114657	0.00794077	0.00506843	0.00298148	0.00161635	0	0.00323271	0.00757931	0.0147347	0.0287805	0.049734	0.0821529	0.134245	0.197726	0.279085	0.378667	0.495046	0.616818	0.737292	0.846788	0.929957	0.984021	1	0.976806	0.921015	0.838694	0.742457	0.645923	0.556187	0.477081	0.421105	0.382388	0.363997	0.359072	0.367183
0.00319382	0.00632318	0.00971251	0.0165847	0.0285573	0.0395718	0.0523834	0.0658268	0.0780626	0.0902169	0.101429	0.107008	0.11032	0.114304	0.117307	0.124204	0.129713	0.146059	0.166952	0.184666	0.207562	0.238181	0.27882	0.333716	0.396681	0.467874	0.544459	0.62587	0.713809	0.799418	0.876776	0.940218	0.979538	1	0.978429	0.936518	0.87589	0.796944	0.715039	0.6377	0.561979	0.503529	0.462326	0.428706	0.405823	0.395333	0.400653	0.418556	0.449674	0.486531
0.121419	0.108804	0.100859	0.0909774	0.0820148	0.0741962	0.0677009	0.0624591	0.0579926	0.0519223	0.0474517	0.0407882	0.0322511	0.0208671	0.0123541	0.00444038	0.00162058	0	0.00162058	0.00806925	0.0299344	0.0886159	0.147524	0.234368	0.342845	0.469363	0.609293	0.73364	0.832879	0.891317	0.899619	0.865919	0.796036	0.703672	0.609823	0.519862	0.442643	0.377167	0.330941	0.332214	0.364802	0.421133	0.500088	0.596519	0.705704	0.81506	0.904983	0.971814	1	0.998066
0.0789807	0.0876492	0.093724	0.0959148	0.0932816	0.0856166	0.0736832	0.0591322	0.0440593	0.0305141	0.0194765	0.011457	0.00621119	0	0.00621119	0.011457	0.0194765	0.0305141	0.0626928	0.105423	0.159459	0.241856	0.344132	0.463348	0.590888	0.717562	0.826996	0.901939	0.934846	0.912296	0.847635	0.743171	0.634233	0.531993	0.446212	0.377288	0.347394	0.350133	0.353364	0.368753	0.393188	0.413276	0.431562	0.439555	0.451532	0.461093	0.480899	0.514801	0.570441	0.635135
0.21588	0.197308	0.180165	0.160727	0.140701	0.120602	0.103247	0.0890303	0.0794364	0.0719478	0.0710339	0.0747422	0.0788005	0.0828372	0.0845333	0.0831816	0.0765821	0.0675792	0.0595614	0.0682332	0.0876334	0.130795	0.199141	0.288336	0.399998	0.527095	0.658271	0.773	0.865924	0.931353	0.968383	0.980739	0.972946	0.953848	0.91747	0.873312	0.810195	0.747332	0.676121	0.605161	0.541798	0.481429	0.431535	0.390319	0.361721	0.342819	0.332336	0.33364	0.341824	0.359288
0	0	0	0.00341222	0.00906229	0.0182151	0.0293109	0.0441539	0.0620047	0.0812712	0.0985925	0.110707	0.117958	0.11604	0.107659	0.0954752	0.0825138	0.0710708	0.0765298	0.0933511	0.140315	0.204677	0.301991	0.425044	0.56871	0.718496	0.85406	0.954166	1	0.987787	0.922702	0.82088	0.703634	0.589491	0.493937	0.419053	0.380719	0.366015	0.389161	0.426072	0.476621	0.532718	0.585884	0.63023	0.664104	0.691172	0.701722	0.712563	0.708573	0.690509
0.0156124	0.0203986	0.0256808	0.0309421	0.0354295	0.0382853	0.0387925	0.0366529	0.0321534	0.0262178	0.0197021	0.013645	0.00870934	0.00512323	0.00277747	0	0	0.00277747	0.0134556	0.0435213	0.106188	0.189068	0.299912	0.441555	0.601462	0.761513	0.896207	0.980462	1	0.953785	0.851261	0.726062	0.598605	0.496293	0.432589	0.40739	0.418532	0.447937	0.497003	0.545394	0.579908	0.597811	0.598736	0.591892	0.582053	0.575687	0.573318	0.577682	0.589704	0.608429
0.00381956	0.00610668	0.00894805	0.0122072	0.0173926	0.0252462	0.0338256	0.0445369	0.0579313	0.0746767	0.0925366	0.110804	0.127067	0.140215	0.145996	0.144238	0.134563	0.120757	0.103653	0.0872928	0.0765041	0.0799583	0.0977902	0.146363	0.220888	0.323756	0.452336	0.598366	0.742213	0.868328	0.958579	1	0.986494	0.928881	0.843523	0.750063	0.659069	0.584318	0.528407	0.492459	0.465901	0.453279	0.441563	0.43121	0.421323	0.412231	0.404883	0.400254	0.410934	0.435317
0.0803568	0.0821017	0.0813439	0.0776635	0.0709879	0.0617166	0.0507271	0.0392132	0.0296589	0.021615	0.0161441	0.0127358	0.0113285	0.0144988	0.0170104	0.0218255	0.0258391	0.0308161	0.0377358	0.055684	0.0943008	0.146537	0.22694	0.329814	0.45675	0.598204	0.741419	0.867686	0.958927	1	0.992887	0.942402	0.864385	0.774865	0.687269	0.613072	0.554173	0.512514	0.494399	0.491158	0.501284	0.517566	0.536635	0.557692	0.57399	0.588212	0.598488	0.603012	0.602879	0.600467
0.0196247	0.0256411	0.0322808	0.0388942	0.0445349	0.0481246	0.0487622	0.0460727	0.0404168	0.0329557	0.0247655	0.0171518	0.0109476	0.00643989	0.00349127	0	0	0	0	0	0	0	0.00349127	0.0134224	0.0343012	0.0688406	0.135671	0.215355	0.329118	0.45994	0.606789	0.750528	0.875492	0.962056	1	0.985128	0.921589	0.823732	0.70204	0.57179	0.446848	0.34014	0.25412	0.19057	0.173896	0.171458	0.200964	0.247169	0.330688	0.421919
0.00905636	0.0128392	0.0175388	0.0261618	0.0340547	0.0453357	0.0584961	0.0710017	0.0837347	0.0990367	0.112025	0.122908	0.130292	0.132891	0.129927	0.121418	0.106853	0.0912006	0.0737732	0.0564897	0.0477108	0.0560701	0.0836534	0.141382	0.231205	0.349032	0.490934	0.646674	0.795035	0.915452	0.986608	1	0.959051	0.872218	0.763878	0.661991	0.579968	0.521748	0.491658	0.481178	0.482357	0.484668	0.485892	0.476268	0.4583	0.44158	0.425972	0.426202	0.444321	0.484884
0.0589834	0.0552666	0.049667	0.0461007	0.0403797	0.0355728	0.032627	0.0320209	0.0334749	0.0361138	0.0381833	0.0398839	0.040818	0.0401416	0.0390185	0.0385033	0.0390185	0.0401416	0.040818	0.0398839	0.0413029	0.0449876	0.0614895	0.0829447	0.132755	0.203139	0.293464	0.406982	0.534264	0.666483	0.793103	0.895612	0.967434	1	0.993274	0.965372	0.903816	0.828525	0.753914	0.682372	0.630559	0.587002	0.566242	0.559938	0.554872	0.547883	0.536357	0.512034	0.489125	0.460333
0.0463087	0.0498579	0.0531705	0.0541947	0.0532198	0.0510396	0.0476448	0.0430517	0.0385085	0.0348249	0.0319172	0.0291924	0.0267958	0.0240158	0.0203975	0.0158784	0.0111967	0.0070745	0.00316596	0	0.000612054	0.00469976	0.0190479	0.0422355	0.0819577	0.141472	0.221083	0.32293	0.446172	0.578167	0.709574	0.829121	0.922465	0.980857	1	0.979246	0.927438	0.849153	0.761096	0.670244	0.592828	0.529745	0.487474	0.464728	0.462439	0.47399	0.497549	0.52545	0.549405	0.566797
0.0593235	0.0556838	0.0512749	0.0458984	0.0408185	0.03463	0.0285823	0.0233154	0.0193238	0.0162482	0.0151518	0.0144127	0.0128825	0.0110632	0.0092875	0.00677107	0.00400872	0.00144084	0.000525853	0	0.00288088	0.0152049	0.0428996	0.0857186	0.146542	0.233436	0.345311	0.472862	0.611715	0.74238	0.858645	0.944149	0.991207	1	0.975068	0.926439	0.861372	0.792977	0.724444	0.668563	0.6286	0.608257	0.599073	0.605578	0.622908	0.646233	0.67138	0.683916	0.692219	0.691492
0.00646464	0.00994447	0.0147399	0.0209093	0.0281878	0.0358619	0.0427813	0.0475905	0.0491523	0.0471865	0.0417483	0.0376477	0.0358397	0.0356772	0.0403334	0.0499502	0.063229	0.0757897	0.0889348	0.0999451	0.102991	0.111062	0.120675	0.136039	0.166971	0.218382	0.28233	0.357937	0.442983	0.529954	0.614711	0.691443	0.764379	0.824806	0.879157	0.929926	0.970764	0.99821	1	0.986824	0.952592	0.906093	0.843724	0.805392	0.771517	0.748441	0.744646	0.755857	0.770945	0.793676
0.168402	0.186387	0.203671	0.219297	0.23847	0.251912	0.264417	0.27267	0.277109	0.279456	0.27408	0.265051	0.248703	0.227281	0.202804	0.174826	0.151969	0.127342	0.103046	0.082993	0.0650588	0.0494049	0.041762	0.0472117	0.0706842	0.111069	0.177622	0.267868	0.378665	0.504102	0.630898	0.753863	0.858073	0.933767	0.981815	1	0.988994	0.957688	0.913499	0.861119	0.806336	0.75579	0.717381	0.679918	0.660868	0.652374	0.656197	0.680295	0.7034	0.729465
0.153819	0.158702	0.160555	0.160056	0.160322	0.159221	0.157897	0.154478	0.155964	0.160329	0.170146	0.182026	0.194565	0.210228	0.219344	0.228951	0.229949	0.231846	0.22859	0.223823	0.218978	0.206719	0.197152	0.18901	0.183517	0.18418	0.198548	0.230123	0.280822	0.350669	0.438495	0.54347	0.652877	0.766109	0.866554	0.945269	0.994547	1	0.96631	0.89638	0.804309	0.70997	0.6197	0.547262	0.496328	0.473713	0.468828	0.485289	0.515022	0.558215
0.114969	0.109633	0.108082	0.107433	0.108001	0.108453	0.107108	0.105305	0.0987066	0.0896666	0.0806777	0.071009	0.0654869	0.0615666	0.0602684	0.0641593	0.0667675	0.0743447	0.0840063	0.093594	0.108166	0.130317	0.155389	0.188374	0.231264	0.285259	0.356491	0.442636	0.542055	0.649463	0.752761	0.848003	0.923117	0.976616	1	0.997094	0.9671	0.91653	0.849484	0.780985	0.707318	0.634938	0.573561	0.51304	0.469704	0.434441	0.422052	0.427723	0.448525	0.481644
0.107593	0.108769	0.11456	0.119207	0.125759	0.132693	0.143739	0.154857	0.163894	0.169709	0.171124	0.164658	0.150664	0.132697	0.112693	0.091569	0.0719996	0.0609186	0.055137	0.0556133	0.0664673	0.0806706	0.095631	0.107116	0.115474	0.128203	0.149952	0.188691	0.24057	0.319054	0.417321	0.532691	0.660957	0.782795	0.888487	0.962809	0.998393	1	0.963222	0.900548	0.816044	0.719525	0.617929	0.518283	0.430164	0.361755	0.314197	0.284317	0.272886	0.276583
0.0276662	0.0253815	0.0240009	0.0252293	0.0294944	0.033942	0.0396243	0.0448777	0.0522869	0.0625642	0.0766463	0.090302	0.106236	0.12194	0.134828	0.142604	0.1493	0.151977	0.146886	0.136957	0.120162	0.0998723	0.0802624	0.066631	0.0597671	0.0634081	0.0891923	0.129433	0.202641	0.30251	0.426433	0.570417	0.714133	0.841974	0.940469	0.997204	1	0.955028	0.876653	0.771937	0.669725	0.583899	0.524086	0.49792	0.516479	0.546455	0.589016	0.632649	0.664917	0.679077
0.0266049	0.0329736	0.0412264	0.0488631	0.0576847	0.0666379	0.0749652	0.0826655	0.0880209	0.0925977	0.0949606	0.0967841	0.0993649	0.102099	0.108298	0.112366	0.117755	0.121916	0.126046	0.127422	0.131297	0.13542	0.144212	0.162095	0.189171	0.23061	0.290105	0.367022	0.45955	0.561733	0.666713	0.768691	0.860216	0.934098	0.98145	1	0.994589	0.965148	0.91936	0.867171	0.816325	0.7716	0.731332	0.693497	0.653145	0.607064	0.554294	0.496345	0.43221	0.373733
0.0627939	0.0613602	0.0595239	0.058995	0.0584389	0.0575958	0.0577361	0.0578004	0.0587251	0.0610555	0.0636449	0.0675651	0.0731825	0.0786246	0.0831778	0.0860778	0.087062	0.0869083	0.083304	0.0800178	0.0774324	0.0798028	0.0910128	0.116185	0.154365	0.210778	0.282082	0.373077	0.473885	0.581096	0.690634	0.789102	0.874242	0.939728	0.981649	1	0.995264	0.968434	0.921849	0.85976	0.784927	0.709772	0.630568	0.559488	0.493011	0.443459	0.406977	0.384799	0.379501	0.384491
0.0233927	0.0222938	0.0209475	0.0224706	0.0236352	0.0265965	0.0306055	0.0356025	0.0408242	0.0456777	0.0494068	0.0504714	0.049882	0.0475146	0.0442928	0.0416239	0.0404611	0.0417766	0.0497284	0.0649077	0.095978	0.147473	0.21657	0.310009	0.422925	0.552126	0.683857	0.80692	0.906282	0.971973	1	0.991242	0.953729	0.899042	0.831437	0.760336	0.691883	0.626286	0.57008	0.525195	0.486907	0.455103	0.427658	0.408077	0.394215	0.38788	0.386936	0.394385	0.405421	0.422375
0.165571	0.161982	0.158541	0.154141	0.149503	0.142856	0.134668	0.124308	0.111346	0.0961871	0.0810347	0.066629	0.0532086	0.0433119	0.0363967	0.0304651	0.0288041	0.0300094	0.0342372	0.0396175	0.0465143	0.0539777	0.0647385	0.0789497	0.101963	0.135331	0.183569	0.245952	0.329459	0.426078	0.534029	0.643534	0.746718	0.839687	0.914295	0.967461	0.995725	1	0.975374	0.927903	0.861296	0.781723	0.697088	0.613952	0.539488	0.470403	0.415078	0.372116	0.344856	0.331432
0.0783241	0.0803853	0.0827704	0.0869335	0.0921773	0.096613	0.100292	0.103036	0.103055	0.10104	0.0952762	0.0885136	0.0791403	0.0678017	0.0574399	0.0462754	0.0377417	0.0316879	0.0278303	0.0324581	0.055422	0.0986689	0.166708	0.262092	0.386867	0.53224	0.684442	0.825593	0.936072	0.996551	1	0.947971	0.855115	0.736974	0.616033	0.508448	0.420132	0.357788	0.322596	0.308623	0.309038	0.315322	0.323423	0.329032	0.33244	0.334718	0.3389	0.347496	0.365036	0.386552
0.0131187	0.0180238	0.0238517	0.029108	0.0346881	0.0402306	0.0452111	0.0504692	0.0535452	0.0550324	0.054431	0.051974	0.0481154	0.0433627	0.0373763	0.0322926	0.0283997	0.02423	0.0202221	0.0208644	0.0367873	0.0632319	0.115269	0.189804	0.290637	0.418361	0.563999	0.713019	0.848263	0.948579	1	0.994233	0.932622	0.8269	0.696386	0.562665	0.439052	0.333142	0.259138	0.209609	0.19023	0.191756	0.210347	0.236982	0.270149	0.300669	0.339449	0.3829	0.430894	0.483211
0	0	0	0	0	0	0	0	0	0	0	0	0	0	0	0	0	0	0	0	0	0.00716765	0.0347242	0.069307	0.137364	0.22579	0.350387	0.491354	0.64307	0.786271	0.906092	0.974895	1	0.965071	0.889299	0.790567	0.693837	0.603431	0.525174	0.456302	0.416049	0.369719	0.336585	0.299529	0.279868	0.258312	0.247716	0.250656	0.269801	0.290043
0.0575683	0.0673599	0.0804933	0.09029	0.0980444	0.102799	0.103913	0.101207	0.0949583	0.0861368	0.0749042	0.0622928	0.0493281	0.0354258	0.0254094	0.0154235	0.00984448	0.00893044	0.00893044	0.00984448	0.0154235	0.0222699	0.0296349	0.0363442	0.0473573	0.0637901	0.0875587	0.123516	0.183049	0.271945	0.380344	0.507654	0.648192	0.78314	0.892501	0.971874	1	0.977454	0.909693	0.808422	0.688309	0.569729	0.459165	0.370214	0.310072	0.276007	0.267461	0.292649	0.332084	0.385891
0.0187929	0.0177139	0.0160884	0.0139844	0.0115517	0.00900543	0.00658278	0.00448704	0.00283967	0.00167042	0.00090559	0	0	0.00090559	0.00167042	0.00283967	0.00444895	0.00642383	0.00854827	0.0132004	0.0313499	0.0647948	0.116858	0.187958	0.290405	0.41491	0.556447	0.701618	0.833592	0.932657	0.988324	1	0.969717	0.912956	0.836291	0.756689	0.677642	0.602239	0.54589	0.507049	0.484303	0.472573	0.475206	0.482331	0.49468	0.507802	0.524866	0.543938	0.560636	0.577368
0.135994	0.133255	0.136845	0.138266	0.141043	0.144816	0.151051	0.155274	0.156986	0.156384	0.151741	0.142629	0.129329	0.117661	0.109381	0.101795	0.0966642	0.0937949	0.0980197	0.100213	0.116251	0.134536	0.173114	0.218166	0.286213	0.375335	0.47952	0.600948	0.725156	0.834671	0.920366	0.979132	1	0.980115	0.928673	0.85345	0.770823	0.686268	0.611881	0.543933	0.502677	0.476123	0.470109	0.483441	0.505088	0.534406	0.565333	0.592232	0.602807	0.608261
0.119126	0.119265	0.118639	0.116258	0.111734	0.106635	0.099392	0.0923936	0.0872553	0.0844151	0.0852747	0.0900404	0.0973493	0.106033	0.115508	0.124755	0.134421	0.142176	0.153823	0.173889	0.208916	0.261039	0.3329	0.427147	0.541246	0.663937	0.787947	0.894008	0.966311	1	0.992274	0.949978	0.886381	0.812664	0.739992	0.670475	0.606634	0.552263	0.504766	0.467423	0.435905	0.409681	0.390347	0.377615	0.37539	0.382487	0.396335	0.41593	0.438391	0.461425
0.00212074	0.0101793	0.0189596	0.0276138	0.0362711	0.0419062	0.0467071	0.0472878	0.0467422	0.0462758	0.0470356	0.0490158	0.0539323	0.0605188	0.0658722	0.0707219	0.0739215	0.0749808	0.0728927	0.0680068	0.0643693	0.061237	0.0695919	0.0896081	0.129744	0.193916	0.287702	0.400269	0.530313	0.669578	0.798312	0.904043	0.974207	1	0.986688	0.946153	0.879994	0.803868	0.724447	0.647452	0.578878	0.520506	0.475759	0.441619	0.421458	0.413654	0.413162	0.427014	0.451764	0.484341
0.0448485	0.0471759	0.0505514	0.0552278	0.0611014	0.0714114	0.0867787	0.105971	0.125127	0.14303	0.155861	0.160425	0.159814	0.152301	0.143269	0.133717	0.125796	0.122204	0.125045	0.137798	0.1639	0.20501	0.263236	0.337621	0.425881	0.536891	0.658515	0.782958	0.891937	0.9679	1	0.979736	0.915911	0.819985	0.709248	0.599974	0.502948	0.428133	0.38001	0.355424	0.359159	0.385722	0.414993	0.447704	0.478794	0.508234	0.536629	0.561982	0.585341	0.608915
0.0469465	0.0632712	0.0891492	0.120259	0.150631	0.181203	0.208652	0.229364	0.240195	0.240195	0.227417	0.203613	0.172005	0.136703	0.101898	0.0683943	0.0423233	0.0261891	0.0149583	0.00525855	0	0	0	0	0.00525855	0.0202169	0.056923	0.113387	0.189285	0.302521	0.437708	0.591274	0.742693	0.873865	0.964517	1	0.975099	0.895119	0.779306	0.650879	0.525161	0.447101	0.399981	0.402049	0.455328	0.553552	0.666297	0.774297	0.862835	0.918795
0.101302	0.097615	0.094723	0.0892156	0.083119	0.0783756	0.0739898	0.0707767	0.0688538	0.0676725	0.0648411	0.064868	0.0642563	0.0616671	0.0596655	0.0563544	0.0526432	0.0488974	0.043912	0.0372912	0.0396927	0.0493213	0.0680085	0.10481	0.163804	0.245938	0.350345	0.472441	0.602402	0.727116	0.836204	0.921394	0.976995	1	0.996613	0.966919	0.918179	0.853067	0.786754	0.726166	0.674251	0.638364	0.621657	0.624545	0.638015	0.660062	0.688	0.715914	0.737338	0.754866
0.0839976	0.0940231	0.107074	0.118029	0.127091	0.136122	0.139458	0.1406	0.138205	0.133162	0.128159	0.121168	0.114167	0.106858	0.098892	0.0856829	0.0719817	0.0562192	0.0426651	0.0296442	0.0198011	0.0177001	0.0204967	0.0398875	0.0749161	0.124085	0.192489	0.276488	0.377983	0.492934	0.606177	0.716757	0.818356	0.901838	0.962214	0.993767	1	0.979623	0.93704	0.880132	0.806477	0.730722	0.664893	0.606443	0.571097	0.548875	0.544255	0.558122	0.577223	0.599888
0.0171803	0.0243565	0.0332717	0.0434979	0.0540426	0.063366	0.0696666	0.0714229	0.0679844	0.0601492	0.0490454	0.0368565	0.0255257	0.0162925	0.00958399	0.0103916	0.00958399	0.0162925	0.0255257	0.0368565	0.0490454	0.065345	0.0827641	0.0966931	0.114998	0.132115	0.15124	0.171577	0.190516	0.204139	0.224122	0.235261	0.259256	0.290288	0.35936	0.446368	0.556225	0.681367	0.806569	0.908108	0.981354	1	0.974485	0.911672	0.82487	0.739326	0.661322	0.600998	0.566206	0.54279
0.018226	0.0199173	0.0220131	0.0227125	0.0225227	0.0213843	0.0193482	0.0165612	0.0140958	0.0121158	0.0101092	0.00839906	0.00824833	0.00833474	0.0103464	0.0114949	0.0128701	0.0132965	0.013545	0.0122686	0.013098	0.0178782	0.0341762	0.0602571	0.104984	0.170761	0.260462	0.374725	0.505262	0.64219	0.774812	0.884412	0.96236	1	0.993118	0.948413	0.873435	0.781263	0.684341	0.593453	0.522101	0.472658	0.445725	0.442459	0.456436	0.482996	0.520449	0.557694	0.59561	0.626682
0.0115808	0.0162328	0.0205362	0.0253063	0.0302077	0.0347184	0.0381804	0.0399324	0.0395017	0.0369385	0.0334052	0.0284037	0.0235056	0.0195785	0.0165443	0.0157551	0.0157566	0.0153888	0.0148918	0.0142962	0.0126486	0.0124988	0.0150591	0.027007	0.046026	0.0874944	0.145108	0.223351	0.327292	0.44613	0.578987	0.706391	0.824702	0.915653	0.977214	1	0.989886	0.952074	0.891647	0.818582	0.742906	0.670655	0.606237	0.561192	0.531774	0.520205	0.527731	0.54569	0.577585	0.608147
0.0417281	0.0424527	0.0427728	0.0434229	0.0438926	0.0440463	0.0433503	0.041985	0.0399502	0.0372294	0.0339206	0.0302688	0.0257024	0.021232	0.0169832	0.0137121	0.0127472	0.0132579	0.0166875	0.022105	0.0291553	0.0413235	0.0605695	0.0892833	0.129401	0.186691	0.265149	0.363814	0.477293	0.601294	0.726754	0.837185	0.923721	0.978444	1	0.990272	0.954669	0.903308	0.841054	0.776333	0.719365	0.67309	0.641215	0.623249	0.623662	0.635978	0.650335	0.667991	0.683992	0.691641
0.0301226	0.0291956	0.0294533	0.0297401	0.0315734	0.0333087	0.0357775	0.0387751	0.0432343	0.04678	0.049781	0.0515144	0.0526824	0.0522743	0.0511692	0.0507665	0.0512519	0.0517368	0.0537068	0.0553507	0.0582415	0.064318	0.0788269	0.101942	0.141163	0.196061	0.274186	0.375052	0.490154	0.617027	0.739367	0.848272	0.929489	0.980115	1	0.992855	0.966017	0.924444	0.877869	0.832895	0.797533	0.768644	0.754511	0.750168	0.754423	0.765482	0.774955	0.783008	0.784796	0.781439
0	0	0	0	0	0	0	0	0	0	0	0	0	0	0	0	0	0	0	0	0	0.00232303	0.0147386	0.0370204	0.0704436	0.125084	0.201169	0.301279	0.418922	0.546219	0.67785	0.796115	0.894013	0.960763	0.99591	1	0.976312	0.932675	0.876844	0.815567	0.755978	0.706759	0.668868	0.641914	0.625191	0.623585	0.622422	0.621373	0.62298	0.623757
0	0	0	0	0	0	0	0	0	0	0	0	0	0	0	0	0	0	0	0	0.00206029	0.00380034	0.00646048	0.0163026	0.0301363	0.0567316	0.102621	0.161992	0.241389	0.338678	0.460797	0.589417	0.71693	0.828975	0.91823	0.975756	1	0.994653	0.963435	0.911827	0.848229	0.784481	0.722469	0.665659	0.617492	0.574538	0.533407	0.487189	0.458033	0.440088
0	0	0	0	0	0	0	0	0	0	0	0	0	0	0	0	0	0	0	0	0	0.00119022	0.00338566	0.0166396	0.0531428	0.108452	0.189585	0.300481	0.438637	0.593274	0.747303	0.878293	0.969648	1	0.969828	0.887078	0.774445	0.651834	0.539163	0.449274	0.382558	0.342397	0.331771	0.340019	0.359392	0.382963	0.410486	0.437214	0.458914	0.473287
0	0	0.00917905	0.0153302	0.0243318	0.0364462	0.0511892	0.0670423	0.0815227	0.0921419	0.0959806	0.0921419	0.0815227	0.0664732	0.0499531	0.034596	0.0220819	0.0129896	0.00704206	0	0	0.00704206	0.0270737	0.0621452	0.139949	0.235299	0.358971	0.509437	0.672495	0.825629	0.942474	1	0.985847	0.902635	0.767204	0.612111	0.455574	0.329242	0.232654	0.173149	0.149269	0.138518	0.165657	0.204577	0.232345	0.256263	0.27776	0.311939	0.341517	0.38547
0	0	0	0	0	0	0	0	0	0	0	0	0	0	0	0	0	0	0	0.00618202	0.0114031	0.0502951	0.0935685	0.164545	0.258582	0.371372	0.502824	0.629923	0.749209	0.828412	0.869204	0.86866	0.84217	0.791183	0.73577	0.691334	0.650107	0.620136	0.574009	0.541624	0.492598	0.441591	0.382584	0.317383	0.261084	0.21313	0.19065	0.175195	0.173379	0.184049
0	0	0	0	0	0	0	0	0	0	0	0	0	0	0	0	0	0	0	0	0.024045	0.0523675	0.106212	0.196873	0.304557	0.44599	0.600635	0.754413	0.884514	0.968813	1	0.964795	0.876413	0.75327	0.617181	0.487243	0.375665	0.282723	0.239814	0.208751	0.197211	0.235308	0.291819	0.371324	0.459377	0.551363	0.659813	0.740623	0.823629	0.876877
0.0301184	0.0393517	0.0495418	0.0596914	0.0683483	0.0738575	0.074836	0.0707084	0.0673864	0.060461	0.0548094	0.0526462	0.0601675	0.0703444	0.0841879	0.0964313	0.111037	0.126044	0.13394	0.148203	0.178559	0.22365	0.27891	0.364918	0.465397	0.578704	0.689501	0.777304	0.836787	0.848773	0.825554	0.76863	0.701117	0.630732	0.566649	0.533918	0.500159	0.472021	0.454281	0.444941	0.423267	0.402783	0.375645	0.347797	0.323135	0.295899	0.287068	0.30254	0.341199	0.40223
0.263295	0.234691	0.201864	0.16642	0.130586	0.100954	0.0748215	0.0562	0.0456745	0.0425634	0.040623	0.0450477	0.0509156	0.0530368	0.0548069	0.0522254	0.0489337	0.04672	0.0506113	0.0794592	0.115276	0.161491	0.219746	0.299282	0.383938	0.470761	0.544912	0.607663	0.645744	0.664852	0.666656	0.663925	0.659019	0.651575	0.644663	0.630497	0.608378	0.605449	0.606315	0.619865	0.631037	0.651208	0.668404	0.679422	0.668712	0.644418	0.60509	0.55315	0.499538	0.46204
0.1036	0.124036	0.14204	0.160807	0.178871	0.193954	0.207722	0.212104	0.208227	0.19735	0.180051	0.159368	0.135766	0.116432	0.102267	0.0883265	0.0728842	0.0675815	0.0624524	0.0631794	0.0647643	0.0657188	0.0644005	0.0620009	0.0590806	0.0641609	0.0690924	0.0848619	0.115533	0.151576	0.198743	0.257725	0.314966	0.368062	0.416778	0.451695	0.480556	0.490761	0.499682	0.497504	0.504628	0.525369	0.561618	0.616905	0.688476	0.776135	0.86425	0.93423	0.97484	0.997766
0	0	0	0	0	0	0	0	0	0	0	0	0	0	0	0	0	0	0	0	0	0	0	0	0	0.0083056	0.0236258	0.0413642	0.0668475	0.0997195	0.137316	0.17455	0.21313	0.237197	0.256226	0.260948	0.276122	0.295466	0.338805	0.408825	0.500386	0.605707	0.713841	0.816011	0.906467	0.953125	0.951882	0.910612	0.835975	0.741689
0	0	0	0	0	0	0	0	0	0	0	0	0	0	0	0	0.00351317	0.00648027	0.0110163	0.0172594	0.0249208	0.0366755	0.0541769	0.0699449	0.087175	0.105407	0.127187	0.146638	0.163246	0.174338	0.177671	0.172249	0.158686	0.140727	0.121464	0.102519	0.0899556	0.0845503	0.0896323	0.109705	0.147664	0.200001	0.277492	0.364374	0.46727	0.580714	0.699882	0.809879	0.899831	0.965069
0	0	0	0.00244624	0.00878072	0.0149027	0.0237555	0.035369	0.0489716	0.0631262	0.075111	0.0824922	0.083622	0.0782367	0.0675558	0.0538341	0.039589	0.0268653	0.0168223	0.00971936	0.00414548	0.00621822	0.0197609	0.0389373	0.0683388	0.107559	0.158842	0.216238	0.274958	0.327821	0.370219	0.399588	0.413597	0.423234	0.429074	0.438089	0.457659	0.496477	0.535698	0.584321	0.641716	0.69163	0.731754	0.760799	0.778262	0.782612	0.781976	0.775472	0.770873	0.779018
0	0	0	0	0	0	0	0	0	0	0	0	0	0	0	0	0	0	0	0	0	0	0	0.00983339	0.023055	0.0497373	0.0966149	0.156867	0.236246	0.326951	0.432441	0.53843	0.625358	0.702415	0.75088	0.78699	0.804771	0.821667	0.842477	0.875852	0.901216	0.935038	0.965679	0.987184	1	0.996553	0.985944	0.952024	0.910478	0.8765
0	0	0	0	0	0	0	0	0	0	0	0	0	0	0	0	0	0	0	0	0	0.00200359	0.00770294	0.0156778	0.0301115	0.0555875	0.0945474	0.148547	0.217222	0.299034	0.387589	0.481699	0.571296	0.654039	0.722358	0.773823	0.812937	0.844319	0.870406	0.904295	0.938989	0.970074	0.992975	1	0.999258	0.986225	0.964935	0.942135	0.917267	0.894294
0	0	0	0	0	0	0	0	0	0	0	0	0	0	0	0.00392122	0.00723296	0.0122958	0.019264	0.0278153	0.0448567	0.0677025	0.0982073	0.142794	0.211363	0.302319	0.413507	0.538662	0.675245	0.80269	0.908322	0.978168	0.996109	0.977166	0.918536	0.853315	0.790159	0.745425	0.73729	0.755356	0.799814	0.851031	0.906694	0.949521	0.989178	1	0.99165	0.962762	0.924226	0.876461
0	0	0	0	0.00325713	0.00574404	0.00949837	0.0146462	0.0209681	0.0279025	0.0342196	0.0386771	0.0402884	0.0386771	0.0342196	0.0279025	0.0209681	0.0145219	0.012225	0.0109049	0.0151809	0.0229303	0.0445574	0.0887424	0.141596	0.221681	0.327548	0.444709	0.575009	0.7041	0.81594	0.918506	0.976342	1	0.997378	0.98222	0.960599	0.943717	0.927909	0.908352	0.878867	0.848621	0.809416	0.774436	0.754711	0.743635	0.753533	0.776223	0.791134	0.824294
0.0448529	0.0505675	0.0599147	0.0669895	0.0737731	0.0779714	0.0811857	0.0812721	0.0820879	0.0825351	0.0837681	0.0846566	0.0862529	0.0855551	0.0816011	0.0790513	0.075953	0.0718237	0.0689868	0.0647766	0.0633802	0.0688508	0.0921388	0.128962	0.183678	0.263867	0.365524	0.484752	0.610101	0.73878	0.851354	0.934364	0.980843	1	0.991088	0.967841	0.935226	0.908042	0.88468	0.867436	0.865031	0.868659	0.87082	0.880236	0.88939	0.899801	0.902464	0.903642	0.898838	0.885293
0.139764	0.148769	0.156407	0.164129	0.170063	0.171873	0.172166	0.170205	0.164933	0.158745	0.151152	0.1406	0.131948	0.122051	0.109933	0.0976853	0.0825103	0.0697665	0.0594373	0.0504574	0.04392	0.0405892	0.0434763	0.0482482	0.0646145	0.0951823	0.140482	0.210981	0.298387	0.400234	0.521013	0.646859	0.768329	0.871854	0.947476	0.993813	1	0.976512	0.931633	0.872756	0.814607	0.756817	0.713703	0.683798	0.668001	0.671155	0.688494	0.713006	0.749161	0.786008
0.0517659	0.062091	0.0668865	0.0754632	0.0901882	0.105028	0.123838	0.145526	0.167366	0.186156	0.19656	0.201762	0.195521	0.183703	0.169418	0.157073	0.149173	0.145478	0.143361	0.143409	0.137465	0.128948	0.120514	0.11075	0.102204	0.102063	0.105798	0.13039	0.16425	0.230549	0.315352	0.421971	0.547105	0.685145	0.81183	0.910618	0.976881	1	0.977852	0.935131	0.885884	0.836248	0.805918	0.792339	0.785859	0.79685	0.807563	0.825269	0.826666	0.825451
0	0	0	0	0	0	0	0	0	0	0	0	0	0	0	0	0	0	0	0	0.00694491	0.0284364	0.0757758	0.141709	0.236941	0.360145	0.508479	0.666753	0.814494	0.929309	0.994233	1	0.948886	0.860283	0.755941	0.652545	0.568551	0.512588	0.487752	0.488612	0.524423	0.575963	0.637349	0.696284	0.754173	0.806247	0.848822	0.880132	0.895651	0.900118
0	0	0	0	0	0.00442612	0.00794158	0.0132873	0.0206406	0.029803	0.0396592	0.048638	0.0549736	0.0572639	0.0549736	0.048638	0.0396592	0.029803	0.0248421	0.0251257	0.0328756	0.0541692	0.0875206	0.136153	0.214487	0.304484	0.406014	0.527716	0.646429	0.759575	0.857548	0.935573	0.986248	1	0.990101	0.948643	0.889705	0.819184	0.752055	0.687869	0.639722	0.60445	0.591154	0.600446	0.628896	0.678987	0.730246	0.774714	0.795421	0.802195
0.0920249	0.0925863	0.09034	0.0849214	0.0763696	0.0652449	0.0526062	0.0398013	0.0281268	0.0185802	0.0113717	0.0050719	0.00274964	0.00274964	0.00782154	0.013694	0.0221304	0.0385123	0.0611028	0.0906736	0.135962	0.201331	0.281003	0.376074	0.493027	0.622153	0.750208	0.86596	0.951922	0.996666	1	0.960308	0.88453	0.794612	0.698199	0.612659	0.547444	0.508932	0.490792	0.509099	0.545557	0.582698	0.630059	0.684055	0.727954	0.758115	0.772539	0.760322	0.729051	0.692524
0	0	0.00547691	0.0141061	0.0276884	0.0482185	0.0731408	0.104171	0.138754	0.17309	0.200554	0.215869	0.215869	0.200554	0.17309	0.138754	0.103287	0.0713747	0.0541743	0.0532347	0.0909683	0.156075	0.248973	0.373695	0.520661	0.673392	0.816834	0.920553	0.97417	0.968325	0.914841	0.833437	0.746544	0.676117	0.621852	0.586696	0.566721	0.547777	0.537526	0.531397	0.519181	0.50083	0.484474	0.468695	0.466699	0.475926	0.504135	0.547785	0.600603	0.662889
0.128667	0.103011	0.0794652	0.058668	0.0411625	0.0272554	0.016922	0.0097971	0.00526624	0	0.00526624	0.00971394	0.0165134	0.0258718	0.0373563	0.0549767	0.0706787	0.0854196	0.0976486	0.111529	0.130922	0.151883	0.190674	0.232404	0.290521	0.35575	0.424105	0.48818	0.542469	0.569724	0.584739	0.571003	0.546839	0.532188	0.519527	0.517246	0.525087	0.536272	0.550197	0.5517	0.5557	0.548409	0.537204	0.534091	0.53613	0.545068	0.565036	0.576654	0.609366	0.644924
0	0	0	0	0	0	0	0	0	0	0	0	0	0	0	0	0	0	0	0	0.0156217	0.0392298	0.0838171	0.138218	0.210962	0.298082	0.389965	0.472426	0.530031	0.55075	0.530031	0.472426	0.40038	0.327706	0.273244	0.246456	0.256326	0.293717	0.359883	0.439194	0.535677	0.62162	0.684936	0.74763	0.791448	0.8426	0.895388	0.94479	0.983797	1
0	0	0	0	0	0	0	0	0	0	0	0.00499405	0.00921186	0.0156599	0.0245346	0.0354255	0.0621232	0.0904434	0.121536	0.157331	0.20115	0.248868	0.292595	0.329468	0.35404	0.362327	0.352953	0.337378	0.305253	0.273761	0.248736	0.238301	0.24012	0.245648	0.271038	0.303532	0.337411	0.357947	0.366512	0.362209	0.341065	0.306574	0.263759	0.217859	0.173216	0.149611	0.150951	0.159043	0.197542	0.264083
0	0	0.0116815	0.0195096	0.0309652	0.0463823	0.0651446	0.0853197	0.103748	0.117262	0.122147	0.117262	0.103748	0.0845954	0.0635715	0.0440277	0.028102	0.0165308	0.0089619	0	0.0089619	0.0165308	0.0370639	0.0605585	0.100635	0.154116	0.211952	0.273987	0.333494	0.400615	0.456262	0.495602	0.531848	0.555734	0.582509	0.601551	0.624138	0.63084	0.633184	0.615275	0.59686	0.556351	0.509371	0.463379	0.423163	0.390428	0.352764	0.361431	0.397898	0.443355
0	0	0	0	0	0	0	0	0	0	0	0	0	0	0	0	0	0	0	0	0	0.00867702	0.0295029	0.0665676	0.128018	0.211154	0.322033	0.459018	0.605316	0.749029	0.871386	0.958305	1	0.994755	0.948693	0.876573	0.789573	0.699146	0.608018	0.523229	0.448522	0.382048	0.331608	0.290795	0.261424	0.250497	0.249275	0.262455	0.279502	0.301192
0	0	0	0	0	0	0	0	0	0	0	0	0	0	0	0	0	0	0	0	0	0.00260257	0.0143434	0.0413786	0.0836582	0.152326	0.247139	0.368219	0.508898	0.658747	0.798133	0.910933	0.980863	1	0.970806	0.900837	0.807495	0.704987	0.607452	0.521536	0.454525	0.40813	0.375792	0.360612	0.357299	0.361938	0.371233	0.384242	0.392904	0.398363
0	0	0	0	0	0	0	0	0	0	0	0	0	0	0	0	0	0	0	0	0	0	0.00496766	0.00916319	0.0205448	0.0385358	0.0674301	0.100619	0.143001	0.193286	0.246884	0.299756	0.34821	0.389895	0.424304	0.452556	0.476574	0.498102	0.520503	0.540825	0.565828	0.586584	0.608351	0.631411	0.65961	0.682279	0.705275	0.725531	0.741541	0.754303
0	0	0	0	0	0	0	0	0	0	0	0	0	0	0	0	0	0	0	0	0	0	0.0075686	0.0139608	0.023733	0.0371827	0.0536881	0.0714434	0.0876181	0.1066	0.124686	0.136725	0.148534	0.162314	0.17882	0.196244	0.210382	0.216149	0.209757	0.186649	0.16663	0.146661	0.143702	0.149753	0.183599	0.234987	0.297739	0.381856	0.466603	0.548259
0	0	0	0	0	0	0	0	0	0	0	0	0	0	0	0	0	0	0	0	0	0	0	0	0	0	0	0	0	0	0	0	0	0	0	0	0	0	0.00574865	0.0106038	0.0180261	0.0282418	0.0465269	0.0706165	0.0951793	0.121486	0.147372	0.187507	0.224923	0.266463
0	0	0	0	0	0	0	0	0	0	0	0	0	0	0	0	0	0	0	0.00243066	0.0117755	0.0235031	0.0392903	0.0606876	0.0866112	0.116643	0.143647	0.164301	0.174936	0.178783	0.171075	0.157595	0.142298	0.133162	0.125949	0.130454	0.140522	0.157108	0.183902	0.215512	0.251231	0.289246	0.333482	0.372684	0.408955	0.446009	0.480645	0.526606	0.575535	0.629357
0.268894	0.240724	0.217735	0.19935	0.184064	0.169636	0.153714	0.134717	0.112524	0.0844564	0.0634671	0.0439553	0.0370029	0.0330073	0.0370029	0.0439553	0.0634671	0.0844564	0.103577	0.117069	0.121946	0.117069	0.103577	0.0844564	0.0634671	0.0529025	0.0535066	0.0610631	0.0809583	0.107422	0.147923	0.188034	0.220646	0.239016	0.239016	0.220646	0.188034	0.147923	0.107422	0.0720111	0.0445594	0.0254508	0.0268415	0.0330073	0.0650587	0.104414	0.15499	0.212868	0.279569	0.352993
0	0	0	0	0	0	0	0	0	0	0	0	0.011547	0.0328464	0.0575076	0.0929362	0.138637	0.190907	0.242673	0.284762	0.308469	0.308469	0.296309	0.263972	0.227115	0.206912	0.196145	0.202714	0.223249	0.244544	0.26638	0.284762	0.284762	0.277927	0.254296	0.226611	0.201934	0.185118	0.177273	0.169883	0.172387	0.180476	0.172387	0.192977	0.208324	0.236235	0.279182	0.345249	0.434776	0.515085
0	0	0	0	0	0	0	0	0	0	0	0	0	0	0	0	0.00493602	0.00910483	0.020414	0.0333544	0.0504918	0.085651	0.124406	0.166718	0.212645	0.258462	0.309084	0.347408	0.37401	0.390692	0.395593	0.387135	0.376284	0.358279	0.344336	0.327839	0.318754	0.304659	0.279445	0.263997	0.246086	0.226474	0.212605	0.199961	0.202985	0.218722	0.240028	0.2837	0.339512	0.414336
0	0.0122848	0.0197576	0.0304111	0.0444842	0.0614088	0.0794884	0.095945	0.107522	0.112002	0.11574	0.110288	0.103337	0.0986622	0.0986622	0.103337	0.110288	0.11574	0.112002	0.107522	0.0951305	0.077569	0.0582914	0.0403708	0.0257678	0.0151578	0.0164351	0.0233753	0.0573607	0.0964542	0.150198	0.233037	0.319598	0.417544	0.505685	0.585137	0.637323	0.662064	0.667323	0.654601	0.623783	0.593417	0.575349	0.562409	0.562032	0.572411	0.618737	0.658894	0.709722	0.779729
0	0	0	0	0	0	0	0	0	0	0	0	0	0	0	0	0	0	0	0	0	0.0195522	0.0360653	0.0710861	0.13364	0.205414	0.293899	0.391748	0.496581	0.582256	0.640747	0.663449	0.648312	0.609754	0.545888	0.473789	0.413835	0.361557	0.335004	0.335388	0.347471	0.38916	0.466055	0.550834	0.637045	0.728273	0.826781	0.907709	0.966866	0.995232
0	0	0	0	0	0	0	0	0	0	0	0	0	0	0	0	0	0	0	0	0	0	0.00406172	0.0156155	0.0317823	0.0610426	0.100503	0.148883	0.205158	0.271229	0.33321	0.39048	0.429612	0.452443	0.467689	0.472157	0.472177	0.470988	0.466251	0.461194	0.450415	0.442883	0.434259	0.429524	0.422073	0.426694	0.430733	0.452714	0.493423	0.545092
0	0	0	0	0	0	0	0	0	0	0	0	0	0	0	0	0	0	0	0	0	0.0240203	0.0443071	0.0753208	0.118006	0.170389	0.226738	0.278072	0.314294	0.327387	0.314294	0.278072	0.234745	0.185158	0.15112	0.129425	0.134217	0.153704	0.182601	0.234448	0.283723	0.324444	0.359313	0.383464	0.391183	0.388886	0.379855	0.366824	0.374891	0.379453
0	0	0	0	0	0	0	0	0	0	0	0.0031936	0.00908442	0.0159051	0.0257037	0.0383434	0.0527998	0.0703103	0.0846484	0.0953286	0.101004	0.101412	0.0972626	0.0897707	0.0801301	0.0692313	0.0576918	0.0460553	0.0333395	0.0226539	0.0156894	0.0100142	0.00589082	0.0031936	0	0.0031936	0.00589082	0.0100142	0.018883	0.0381256	0.0610262	0.0885938	0.124717	0.169603	0.220032	0.270509	0.315957	0.356851	0.388892	0.413826
0.0366246	0.0367268	0.0368245	0.0367568	0.0362659	0.0350374	0.0327966	0.0294332	0.0250921	0.0212838	0.0177074	0.0156611	0.0152454	0.0166213	0.0189232	0.0226697	0.0253933	0.028537	0.0294066	0.0286221	0.0266986	0.0263874	0.0269109	0.0295944	0.038995	0.0534745	0.0731355	0.10184	0.138363	0.183677	0.233628	0.289715	0.345053	0.395997	0.439502	0.473662	0.495985	0.506798	0.503934	0.489398	0.465636	0.434232	0.402414	0.372408	0.345257	0.321163	0.302859	0.294119	0.300463	0.324277
0	0	0	0	0	0	0	0	0	0	0	0	0	0	0	0	0	0	0	0	0	0	0	0	0	0.00408247	0.0075304	0.0128015	0.0241387	0.040572	0.0670332	0.0992619	0.135566	0.176052	0.221271	0.261501	0.293456	0.316253	0.326009	0.324026	0.310614	0.296748	0.28412	0.286074	0.299831	0.320563	0.351955	0.388702	0.432155	0.480453
0.0260073	0.0368706	0.0503663	0.0658466	0.0818091	0.0959227	0.10546	0.108119	0.102914	0.0910532	0.0742444	0.055793	0.0386405	0.0325287	0.0290163	0.0325287	0.0386405	0.055793	0.0742444	0.0989185	0.125287	0.146373	0.174083	0.199995	0.228945	0.259731	0.288401	0.309023	0.315677	0.304746	0.272499	0.232951	0.185487	0.137548	0.0949645	0.0610139	0.0325287	0.0145081	0.023596	0.0368816	0.0717003	0.116453	0.182755	0.25743	0.336807	0.409766	0.472028	0.504696	0.507938	0.491876
0	0	0.0310955	0.0519336	0.082428	0.123467	0.173412	0.227117	0.276171	0.312146	0.32515	0.312146	0.276171	0.225189	0.169224	0.1172	0.0748061	0.0440043	0.0238561	0	0	0.0119281	0.0220021	0.0493311	0.0806019	0.122015	0.171194	0.222698	0.268667	0.300661	0.312146	0.300661	0.268667	0.222698	0.171194	0.122015	0.0806019	0.0493311	0.0220021	0.0119281	0.0238561	0.0559323	0.0968082	0.166531	0.249826	0.347204	0.447366	0.546772	0.61582	0.65021
0	0	0	0	0	0	0	0	0	0	0	0	0	0	0	0	0	0	0	0	0.0107626	0.0377901	0.0919486	0.159031	0.260595	0.38331	0.527015	0.674058	0.803779	0.899687	0.947844	0.943817	0.902402	0.832489	0.754587	0.680783	0.622816	0.572066	0.534499	0.508465	0.500358	0.494779	0.504538	0.523189	0.538941	0.546501	0.553937	0.560637	0.558486	0.557634
0	0.0083909	0.0134951	0.0207717	0.0303841	0.0419441	0.0542931	0.0655334	0.0734411	0.0765008	0.0734411	0.0649771	0.0529821	0.0398148	0.0275745	0.0176002	0.0103533	0.0112257	0.0103533	0.0176002	0.0275745	0.0398148	0.0529821	0.07059	0.0950201	0.12042	0.185859	0.255627	0.346723	0.466806	0.606196	0.744603	0.863234	0.940427	0.963734	0.929657	0.844486	0.731545	0.610537	0.507336	0.421173	0.364514	0.347092	0.337784	0.376492	0.420338	0.472033	0.521213	0.576372	0.633592
0.0263052	0.0271437	0.0285838	0.0305636	0.0327918	0.0347267	0.035672	0.034996	0.0323923	0.028161	0.0223197	0.0167728	0.0116163	0.00820262	0.00581534	0.004836	0.00466027	0.00704476	0.00991139	0.0137846	0.0181458	0.023684	0.0318411	0.051481	0.0808971	0.122992	0.186249	0.270733	0.37432	0.497611	0.624377	0.750498	0.858569	0.940943	0.989676	1	0.974387	0.919695	0.843528	0.75458	0.657525	0.573167	0.507295	0.458733	0.435041	0.427675	0.437467	0.462161	0.498363	0.5445
0	0	0	0	0	0	0	0	0	0	0	0	0	0	0	0	0	0	0.00463716	0.00855355	0.0145408	0.0227813	0.0328938	0.0484094	0.0622357	0.0752157	0.0906211	0.106759	0.125186	0.147967	0.18625	0.225633	0.271968	0.330877	0.38553	0.445438	0.50256	0.553689	0.600536	0.642226	0.676687	0.710974	0.745321	0.768582	0.771463	0.759201	0.726489	0.675097	0.624512	0.571719
0.00758293	0.017607	0.0257129	0.0388792	0.0533428	0.0698188	0.0866603	0.103795	0.115897	0.122801	0.122933	0.116888	0.106215	0.0928228	0.0784169	0.0641997	0.0497332	0.038326	0.0281708	0.0227909	0.0184575	0.0207508	0.0247278	0.0357184	0.0508616	0.0737031	0.102866	0.141345	0.186577	0.238983	0.303322	0.375067	0.443884	0.512713	0.574503	0.622464	0.657499	0.671956	0.65981	0.62468	0.567478	0.499925	0.430018	0.367393	0.318937	0.292549	0.28521	0.291912	0.312303	0.347378
0.0161905	0.016559	0.0163187	0.015391	0.0137951	0.011669	0.00925535	0.00684535	0.00470064	0.00300032	0.00176492	0.000956821	0	0	0	0	0	0	0	0	0	0.00574093	0.0153736	0.0411788	0.0878588	0.15329	0.242712	0.362302	0.500287	0.647007	0.785069	0.898227	0.973262	1	0.97584	0.908915	0.812086	0.70191	0.588228	0.48831	0.401576	0.338058	0.3065	0.293667	0.296769	0.313024	0.335572	0.356841	0.375724	0.385147
0	0	0	0	0	0	0	0	0	0	0	0	0	0	0	0	0	0	0	0	0	0.00300762	0.0145706	0.0411124	0.0888534	0.154124	0.247679	0.366979	0.510427	0.659129	0.798212	0.908786	0.979498	1	0.970038	0.89667	0.793757	0.67842	0.558434	0.446907	0.353475	0.284626	0.244111	0.22121	0.216126	0.222262	0.241825	0.266182	0.292822	0.316016
0.119911	0.117411	0.109876	0.0987192	0.0821223	0.0637947	0.0451464	0.0272284	0.0139305	0.00609954	0.00115645	0	0.00350755	0.0110165	0.020183	0.0291438	0.039353	0.0480225	0.0583374	0.0687603	0.0787582	0.0869155	0.0958159	0.104096	0.11925	0.136186	0.166414	0.21667	0.276666	0.351665	0.448674	0.560014	0.681723	0.800522	0.902788	0.973404	1	0.979262	0.916335	0.817475	0.697836	0.571362	0.455428	0.355164	0.275946	0.230791	0.207798	0.198555	0.204576	0.21834
0.0786747	0.0790188	0.0778659	0.0763891	0.0744262	0.0724654	0.0699828	0.0662226	0.0635792	0.0595708	0.056525	0.0540484	0.0523507	0.0531195	0.0553653	0.0581718	0.0617513	0.066356	0.0714753	0.0804259	0.0972841	0.126063	0.171847	0.237986	0.328611	0.438088	0.568159	0.704797	0.835064	0.938218	0.995867	1	0.948926	0.85452	0.734793	0.609388	0.493532	0.395178	0.322678	0.273909	0.247347	0.237399	0.241353	0.250696	0.260446	0.269489	0.276566	0.28479	0.288734	0.296818
0.12061	0.105589	0.090734	0.0778536	0.0654767	0.0561045	0.0496725	0.0479406	0.0485577	0.0527181	0.0640135	0.0762754	0.0917532	0.107499	0.121013	0.130709	0.136772	0.138385	0.135117	0.127959	0.120474	0.119663	0.128884	0.160469	0.213315	0.294767	0.401669	0.524223	0.66363	0.793489	0.902954	0.976379	1	0.97741	0.913466	0.822598	0.718243	0.617991	0.529901	0.458045	0.403032	0.375072	0.358157	0.358501	0.369676	0.380497	0.401254	0.424745	0.453799	0.484442
0.0209661	0.0273936	0.0393489	0.0496723	0.0604663	0.0707179	0.0792078	0.0847313	0.0863585	0.084012	0.0772952	0.0671279	0.0548751	0.0420882	0.0339179	0.0252041	0.0271217	0.0320842	0.0418839	0.0535323	0.0696374	0.084012	0.0940163	0.0976077	0.0977462	0.102082	0.116893	0.149384	0.216268	0.304877	0.427874	0.567288	0.714993	0.851063	0.952844	1	0.992274	0.930637	0.835187	0.723633	0.610587	0.511749	0.434602	0.379362	0.351527	0.346153	0.363867	0.392084	0.432766	0.474772
0.245538	0.234056	0.224246	0.214794	0.20405	0.190389	0.172721	0.150951	0.129162	0.10317	0.0839015	0.06812	0.0572296	0.0495773	0.047637	0.0538868	0.059454	0.0640718	0.0714993	0.0848079	0.105504	0.140613	0.182836	0.239066	0.310293	0.40245	0.503696	0.614435	0.715397	0.8047	0.87413	0.921661	0.939694	0.934293	0.904335	0.858225	0.788746	0.709306	0.622732	0.543866	0.470833	0.40954	0.368186	0.348715	0.343695	0.359892	0.389574	0.429224	0.46488	0.508403
0.155343	0.162569	0.164156	0.158864	0.146319	0.130889	0.110436	0.0900574	0.076179	0.0671386	0.0647287	0.071181	0.0768155	0.0874329	0.0986737	0.10595	0.108466	0.109286	0.104828	0.0978953	0.0932071	0.0948487	0.102897	0.124746	0.159743	0.204122	0.265298	0.348769	0.432776	0.534047	0.626723	0.71684	0.806999	0.878905	0.939838	0.973735	0.987691	0.978613	0.95237	0.914412	0.871164	0.825959	0.778623	0.732289	0.673883	0.625987	0.577306	0.545566	0.520957	0.505438
0.033611	0.0451132	0.0585056	0.0746388	0.0912418	0.10681	0.118314	0.125192	0.126853	0.125628	0.11974	0.112786	0.10708	0.103747	0.101608	0.100579	0.1071	0.115175	0.125843	0.135081	0.143658	0.148631	0.150757	0.155721	0.16735	0.184871	0.213158	0.257572	0.315238	0.382613	0.464686	0.567985	0.668174	0.765359	0.851321	0.917252	0.957594	0.966909	0.95369	0.914058	0.855442	0.781977	0.707682	0.636755	0.575236	0.532624	0.511775	0.506744	0.506255	0.529821
0.014254	0.0185299	0.0225286	0.0268908	0.0296623	0.0319439	0.0321802	0.0308168	0.0280215	0.025267	0.022374	0.0186945	0.0171071	0.0153251	0.0150189	0.014199	0.0148136	0.0141429	0.0129064	0.0108991	0.013172	0.0245948	0.0459673	0.085963	0.145058	0.232228	0.336977	0.463169	0.596418	0.724304	0.834711	0.921797	0.976675	1	0.993609	0.962258	0.916457	0.858292	0.799801	0.751346	0.710933	0.683277	0.666086	0.664089	0.670802	0.689797	0.715165	0.742372	0.764868	0.784602
0.0241528	0.0195511	0.0183004	0.018736	0.0277286	0.0408017	0.0567603	0.0751937	0.0958782	0.112624	0.125938	0.131774	0.12936	0.119078	0.10238	0.0883683	0.0703407	0.0576245	0.0489633	0.0467633	0.0530156	0.0581586	0.0674696	0.076614	0.0900721	0.10222	0.131129	0.17668	0.237962	0.324331	0.432139	0.553898	0.673701	0.797373	0.896279	0.965763	1	0.998463	0.966058	0.903932	0.830432	0.750014	0.675063	0.610142	0.575473	0.563272	0.562752	0.579957	0.612077	0.640241
0	0	0	0	0	0	0	0	0	0	0	0	0	0.00142881	0.00263554	0.00448034	0.00701941	0.0101353	0.0134872	0.0179695	0.0227596	0.0280188	0.037117	0.0475112	0.0616345	0.0956184	0.139276	0.201879	0.277775	0.376737	0.488564	0.609893	0.732295	0.841969	0.928656	0.981039	1	0.986804	0.946006	0.880286	0.805385	0.729541	0.649005	0.584682	0.53431	0.500361	0.472546	0.45862	0.454794	0.455728
0	0	0	0	0	0	0	0	0	0	0	0	0	0	0	0	0	0	0	0.00110022	0.0152321	0.0487075	0.102968	0.181689	0.284432	0.41729	0.562562	0.719771	0.855433	0.952902	1	0.997517	0.956002	0.88109	0.797516	0.713965	0.643678	0.58205	0.536158	0.514059	0.512965	0.525983	0.536035	0.5452	0.539077	0.534646	0.528535	0.525742	0.529661	0.537938
0.351788	0.292887	0.241759	0.19018	0.148279	0.117468	0.0972685	0.0891659	0.0936229	0.102061	0.114823	0.131516	0.139719	0.149956	0.156323	0.165701	0.176956	0.193115	0.211517	0.228508	0.253464	0.280067	0.302656	0.334918	0.372874	0.420067	0.487309	0.572828	0.667217	0.772159	0.8607	0.937266	0.984837	1	0.985945	0.952586	0.89686	0.826135	0.745839	0.677308	0.609338	0.550067	0.512985	0.482633	0.478165	0.488859	0.506785	0.543876	0.578752	0.62508
0.0431146	0.0458837	0.0479713	0.0512762	0.0558339	0.0603362	0.0651187	0.0685207	0.0703625	0.0705132	0.0655564	0.0620583	0.0576836	0.0544127	0.050555	0.0496329	0.0489089	0.0491756	0.0480016	0.049446	0.0621614	0.0774104	0.108678	0.156288	0.224032	0.308401	0.40972	0.524127	0.642994	0.759461	0.856117	0.933437	0.980446	1	0.993956	0.965976	0.921264	0.858769	0.799364	0.728044	0.661743	0.603016	0.556347	0.522618	0.502452	0.494724	0.495983	0.507561	0.518346	0.530719
0.10228	0.107075	0.110165	0.11252	0.112817	0.111715	0.108455	0.103046	0.0966452	0.089167	0.0821215	0.0777618	0.0730832	0.0724415	0.0763687	0.0806637	0.088942	0.09755	0.108066	0.118949	0.130622	0.144961	0.166082	0.189167	0.227362	0.274793	0.342068	0.42412	0.520166	0.631595	0.742581	0.840303	0.922256	0.975483	1	0.991768	0.96227	0.913354	0.85296	0.786488	0.727406	0.667077	0.620528	0.581	0.554204	0.534589	0.520309	0.516999	0.522845	0.53178
0.0529656	0.0605642	0.0674597	0.075201	0.0836244	0.0955651	0.109629	0.129596	0.151456	0.169801	0.181471	0.182232	0.180598	0.173578	0.166556	0.156095	0.146641	0.144786	0.147785	0.156452	0.173167	0.192656	0.216923	0.244934	0.280512	0.329414	0.384862	0.460276	0.536652	0.625995	0.717253	0.809041	0.892919	0.958967	0.993527	1	0.970294	0.908449	0.828761	0.740408	0.657519	0.582917	0.523199	0.487453	0.454895	0.443756	0.434133	0.441981	0.445686	0.459559
0.0854786	0.0805711	0.0785464	0.0725742	0.0667748	0.0622789	0.064104	0.0672863	0.0735164	0.0817293	0.0894785	0.092777	0.0953683	0.092777	0.0894785	0.0817293	0.0735164	0.0667152	0.0625561	0.0632364	0.0723172	0.102603	0.151996	0.210039	0.301499	0.412548	0.541999	0.685898	0.817453	0.919489	0.983658	1	0.976676	0.923981	0.846693	0.761406	0.679348	0.603752	0.533243	0.473736	0.434563	0.394278	0.369059	0.353022	0.33856	0.345501	0.37024	0.400337	0.449527	0.505906
0.0540116	0.0599396	0.064094	0.0655922	0.0637914	0.0585497	0.0503889	0.040438	0.0301303	0.0208673	0.0133192	0.00783494	0.00424757	0	0	0	0	0	0	0.00424757	0.037568	0.0936492	0.173854	0.279622	0.416168	0.577467	0.738577	0.879819	0.97051	1	0.96024	0.865181	0.736404	0.597652	0.472161	0.365681	0.285517	0.214888	0.176979	0.165666	0.173501	0.185391	0.204332	0.231896	0.259699	0.303776	0.346097	0.402791	0.471844	0.544109
0.205934	0.200836	0.195644	0.190375	0.183248	0.177046	0.174648	0.170276	0.166839	0.163022	0.161228	0.15622	0.147288	0.135382	0.119283	0.0965974	0.0756635	0.0546035	0.038186	0.0288341	0.0296733	0.0538333	0.0949558	0.161033	0.247703	0.35211	0.472006	0.592202	0.701877	0.7812	0.816148	0.80341	0.747964	0.661081	0.574234	0.490061	0.443125	0.428527	0.450533	0.517075	0.605464	0.717584	0.824153	0.914451	0.976286	1	0.992688	0.960528	0.915719	0.861969
0.156866	0.158335	0.157521	0.158366	0.159254	0.159289	0.157337	0.150895	0.142827	0.132687	0.118964	0.109109	0.0981519	0.0922956	0.0907034	0.0883617	0.0921116	0.0930519	0.0933873	0.0972091	0.102092	0.111412	0.131851	0.159368	0.202313	0.262273	0.335226	0.426137	0.527414	0.63383	0.734473	0.818193	0.891288	0.94124	0.975406	0.99228	1	0.993046	0.977983	0.953722	0.9202	0.883911	0.838515	0.807799	0.779877	0.759518	0.755391	0.760159	0.782095	0.799724
0.241134	0.23778	0.229046	0.224424	0.219374	0.215855	0.213015	0.209151	0.202065	0.192151	0.177492	0.154931	0.140984	0.125687	0.116846	0.11929	0.126217	0.141167	0.154748	0.173872	0.187097	0.194341	0.194108	0.19073	0.188676	0.187478	0.189986	0.20795	0.237802	0.284369	0.358379	0.442145	0.539664	0.650698	0.762113	0.868766	0.944111	0.989504	1	0.983869	0.939085	0.887626	0.831449	0.784467	0.761337	0.751056	0.763026	0.784839	0.817964	0.855772
0.267556	0.258675	0.246274	0.230543	0.211755	0.194145	0.173217	0.155698	0.138179	0.128387	0.120084	0.116628	0.130461	0.143582	0.157725	0.168586	0.176824	0.182033	0.179815	0.169967	0.156714	0.144613	0.142701	0.15717	0.196527	0.263795	0.358637	0.481057	0.612897	0.747402	0.863894	0.948434	0.99099	1	0.978225	0.928076	0.876687	0.81524	0.757768	0.711577	0.677482	0.662398	0.665819	0.679235	0.69806	0.728831	0.75829	0.795336	0.836735	0.876485
0.204431	0.192494	0.182497	0.168991	0.15455	0.14604	0.13635	0.132873	0.135444	0.143895	0.157986	0.178972	0.199268	0.22012	0.23601	0.243118	0.243567	0.233857	0.214598	0.186059	0.157878	0.130216	0.107917	0.108378	0.121723	0.153525	0.210264	0.294026	0.381398	0.478196	0.566493	0.649827	0.708372	0.742684	0.752172	0.748476	0.732094	0.712041	0.690448	0.685752	0.685592	0.699126	0.722432	0.739262	0.766528	0.790968	0.816485	0.845496	0.87705	0.917854
0.100021	0.106214	0.113021	0.11811	0.129288	0.137318	0.14774	0.157487	0.166837	0.177171	0.184093	0.191423	0.1926	0.189095	0.187612	0.187146	0.185385	0.188197	0.191258	0.193311	0.194641	0.189091	0.194227	0.197358	0.204906	0.22568	0.256306	0.30678	0.372418	0.452936	0.537602	0.619263	0.693211	0.749943	0.783686	0.803603	0.800927	0.789736	0.776201	0.75743	0.748012	0.74857	0.754065	0.774303	0.797343	0.822265	0.856541	0.88973	0.924141	0.953609
0.202398	0.173935	0.147609	0.124668	0.106062	0.0920426	0.0819307	0.0742261	0.0671159	0.0573803	0.0471628	0.0425304	0.0364138	0.0327895	0.0327895	0.0364138	0.0466044	0.0546776	0.0660812	0.0755417	0.0822054	0.0856192	0.0896932	0.0897201	0.100539	0.116788	0.136931	0.174728	0.217818	0.276112	0.338321	0.401301	0.461384	0.508911	0.544352	0.58607	0.625313	0.666212	0.714459	0.759164	0.805557	0.828649	0.858697	0.871803	0.871632	0.872485	0.870838	0.874604	0.883076	0.904174
0	0.00248925	0.00617384	0.009787	0.014767	0.0210609	0.0282103	0.0352934	0.0410632	0.0444818	0.0444818	0.0410632	0.0349938	0.0275292	0.0199917	0.0134016	0.00829269	0.0047365	0.0016651	0	0.0016651	0.0047365	0.0099578	0.0247985	0.0439002	0.0746191	0.113765	0.175878	0.243177	0.324373	0.407007	0.491017	0.567962	0.631325	0.674463	0.697041	0.699157	0.680801	0.656735	0.636015	0.616478	0.615812	0.630864	0.670851	0.720972	0.792898	0.863187	0.929755	0.978716	1
0.0186408	0.0216737	0.0263135	0.030087	0.0337777	0.0371365	0.0398231	0.0414189	0.0414993	0.0399345	0.0364142	0.0313092	0.0252725	0.01844	0.0131428	0.00868196	0.00531365	0.00236994	0.00128482	0	0.00128482	0.00493958	0.0177625	0.0412378	0.0791779	0.134724	0.211237	0.308648	0.420586	0.542554	0.663163	0.774862	0.86447	0.930447	0.970122	0.99311	1	0.991981	0.977229	0.95541	0.934829	0.915351	0.90254	0.892758	0.887015	0.886535	0.887163	0.884423	0.879848	0.876852
0	0	0	0	0	0	0	0	0	0	0	0	0	0	0	0	0	0	0.00158151	0.0029172	0.00495917	0.0109326	0.0281235	0.0610825	0.110386	0.176773	0.268469	0.386144	0.518967	0.655901	0.782786	0.887197	0.960383	0.996542	1	0.975133	0.935472	0.889794	0.848159	0.810071	0.780725	0.76218	0.750564	0.738311	0.728329	0.729617	0.741802	0.761943	0.790068	0.81893
0.0752493	0.0663336	0.0560321	0.0670915	0.0855672	0.113105	0.149135	0.196059	0.240579	0.274688	0.295533	0.301914	0.294401	0.274738	0.244032	0.220716	0.194267	0.19217	0.193006	0.218076	0.262245	0.328056	0.416276	0.514845	0.613519	0.714225	0.816287	0.901714	0.968384	1	0.989811	0.954232	0.88693	0.814599	0.746828	0.707824	0.70386	0.707791	0.73292	0.758285	0.784466	0.807886	0.830377	0.845703	0.872146	0.892289	0.912564	0.935221	0.952481	0.965708
0.104029	0.112856	0.118712	0.120286	0.116595	0.107371	0.0933284	0.0761381	0.0580327	0.0413616	0.0313665	0.0241811	0.0241811	0.03541	0.0528635	0.0822138	0.119537	0.15976	0.205358	0.246796	0.281166	0.303934	0.332125	0.357401	0.382482	0.415796	0.465089	0.533284	0.631299	0.721519	0.815769	0.886198	0.94225	0.977926	0.996172	1	0.992909	0.981144	0.971287	0.942507	0.915206	0.894717	0.866765	0.831297	0.802827	0.769111	0.754144	0.733425	0.721829	0.708867
0.0949522	0.0791859	0.0637367	0.0491795	0.0361218	0.0250793	0.0163535	0.00995949	0.00564023	0.00198281	0	0	0	0	0	0	0	0	0	0	0	0	0.00396562	0.0152461	0.0369788	0.0785018	0.13339	0.211043	0.316191	0.435452	0.571863	0.708107	0.825579	0.917304	0.978125	1	0.985422	0.941385	0.87098	0.785185	0.695246	0.611985	0.54591	0.507524	0.481412	0.4649	0.468414	0.471173	0.489651	0.519148
0.128962	0.121619	0.120577	0.120618	0.124327	0.131438	0.13946	0.150466	0.161441	0.170713	0.178301	0.184439	0.18942	0.192776	0.195434	0.195917	0.194129	0.190852	0.180578	0.165663	0.150712	0.133351	0.117748	0.110303	0.11002	0.12482	0.155098	0.206883	0.278704	0.370026	0.478094	0.600318	0.718233	0.826123	0.911961	0.970686	1	0.99602	0.963597	0.903676	0.823073	0.730981	0.635044	0.551764	0.48201	0.437169	0.411	0.402107	0.404069	0.421694
0.0431867	0.0454849	0.0366525	0.0308685	0.0226511	0.0136109	0.0107324	0.0134235	0.0212655	0.0337036	0.0412454	0.0502329	0.0545186	0.0535986	0.0524495	0.0478602	0.0363163	0.0272248	0.016965	0.00844655	0	0.00538033	0.0261118	0.0536296	0.0989669	0.164418	0.241717	0.335194	0.43177	0.5399	0.635356	0.722206	0.797703	0.857057	0.90943	0.944781	0.980891	0.998459	1	0.989031	0.960155	0.91607	0.845198	0.77022	0.686289	0.603155	0.528429	0.482924	0.457743	0.456029
0.103788	0.117201	0.126136	0.131964	0.130084	0.121564	0.106513	0.0879622	0.066745	0.0463366	0.0261786	0.00861663	0	0.00615967	0.0182145	0.038154	0.0648866	0.0953274	0.132188	0.164365	0.189249	0.205852	0.211249	0.206063	0.202129	0.199736	0.208425	0.241534	0.304911	0.391794	0.510458	0.640741	0.766238	0.874736	0.960357	0.999445	1	0.962077	0.890989	0.799072	0.69632	0.588342	0.49766	0.432806	0.391885	0.37583	0.390676	0.422344	0.471577	0.529876
0.0353832	0.0286499	0.0270899	0.0234922	0.0267694	0.0338714	0.0495582	0.0693603	0.0942251	0.121769	0.145975	0.165116	0.173547	0.173977	0.16201	0.143095	0.121571	0.101452	0.0852203	0.0733119	0.0718386	0.0907365	0.119215	0.173892	0.255059	0.356953	0.477462	0.605109	0.725442	0.814845	0.858786	0.855926	0.807843	0.731995	0.641117	0.557496	0.489895	0.439693	0.398485	0.379809	0.355043	0.336558	0.322821	0.3046	0.289858	0.285236	0.297156	0.31232	0.337429	0.369717
0.0265283	0.0288447	0.0307656	0.0367187	0.0405463	0.0463673	0.0525568	0.0597063	0.0711194	0.0814023	0.0909958	0.0987507	0.105615	0.109512	0.11049	0.108769	0.105251	0.102922	0.0998743	0.104462	0.126566	0.183514	0.253176	0.352581	0.480883	0.624123	0.772793	0.89727	0.977937	1	0.963104	0.876669	0.75721	0.624188	0.503209	0.401819	0.325769	0.274892	0.243053	0.245348	0.259141	0.273847	0.292892	0.310932	0.334122	0.359245	0.379696	0.398238	0.416504	0.431898
0.108679	0.110248	0.112994	0.115412	0.117355	0.117797	0.119231	0.11999	0.121094	0.121432	0.12206	0.123493	0.125749	0.126376	0.123167	0.116984	0.109152	0.0977406	0.0887674	0.0836176	0.0836236	0.10527	0.148952	0.214099	0.309383	0.428528	0.566253	0.709596	0.840752	0.943153	0.998904	1	0.947209	0.855672	0.739445	0.61601	0.502974	0.409375	0.334389	0.285996	0.259252	0.250194	0.25665	0.274712	0.299221	0.328463	0.359218	0.392808	0.425381	0.454394
0.0830861	0.090009	0.0950956	0.0971476	0.0958071	0.0929898	0.0878216	0.0824326	0.078706	0.0779728	0.0795475	0.0823369	0.0854574	0.0876438	0.0873965	0.0887028	0.088995	0.0891766	0.0921804	0.0979132	0.111018	0.140002	0.185215	0.252457	0.344318	0.455902	0.587348	0.722161	0.847668	0.943837	0.996038	1	0.955473	0.874244	0.768496	0.654203	0.54278	0.439802	0.347038	0.273236	0.217147	0.176253	0.150338	0.1329	0.128398	0.132	0.148917	0.174512	0.20662	0.246259
0.0531913	0.0462073	0.0416332	0.0359205	0.0339222	0.0378686	0.0437615	0.0543422	0.0710725	0.091971	0.113537	0.136554	0.155029	0.17091	0.180755	0.185584	0.185393	0.180091	0.169575	0.161971	0.157261	0.160396	0.183922	0.233877	0.313042	0.420318	0.54597	0.682263	0.814556	0.920651	0.985743	1	0.963286	0.880222	0.765842	0.63675	0.503795	0.390918	0.294872	0.217869	0.164391	0.132703	0.118727	0.120544	0.134569	0.151257	0.187524	0.231504	0.290225	0.351142
0.160918	0.160817	0.161139	0.15962	0.160985	0.162608	0.16695	0.171002	0.175094	0.179761	0.181387	0.177878	0.17373	0.16436	0.155355	0.146101	0.140311	0.139298	0.142049	0.150291	0.169853	0.206952	0.26072	0.33926	0.437286	0.556561	0.688109	0.817576	0.92652	0.991334	1	0.946648	0.842894	0.702795	0.550016	0.410421	0.293443	0.20433	0.144809	0.12001	0.114535	0.128498	0.149004	0.171302	0.195105	0.214158	0.238975	0.26593	0.295305	0.331251
0.150161	0.148343	0.147058	0.144191	0.143835	0.14477	0.147984	0.151375	0.154489	0.156675	0.155518	0.148677	0.140413	0.127718	0.116801	0.105094	0.0984532	0.0975332	0.101099	0.110862	0.132892	0.1742	0.231792	0.315505	0.418935	0.54381	0.680906	0.814088	0.925482	0.991755	1	0.945572	0.84107	0.699505	0.546565	0.406214	0.289309	0.20044	0.141241	0.118434	0.114325	0.129411	0.151415	0.175538	0.199592	0.219145	0.244566	0.270566	0.297917	0.33138
0.0779391	0.0723082	0.0646957	0.0564337	0.0484567	0.0418642	0.0376471	0.0363635	0.0379182	0.0426833	0.0482053	0.0553342	0.0616014	0.0680407	0.0740641	0.0795722	0.0825863	0.084965	0.085254	0.0871376	0.097482	0.121572	0.166529	0.240749	0.338701	0.461392	0.602275	0.747232	0.876552	0.966435	1	0.971284	0.884797	0.757035	0.608445	0.462095	0.333188	0.230934	0.157748	0.114113	0.0931537	0.0967348	0.113529	0.136186	0.160508	0.186189	0.211547	0.243022	0.27726	0.317916
0.0820546	0.076066	0.0679698	0.059183	0.0506991	0.0436878	0.0392028	0.0369945	0.037949	0.0419373	0.0463245	0.052083	0.0567872	0.0618488	0.0669942	0.0723965	0.0760578	0.0798484	0.0819424	0.086743	0.0986019	0.125376	0.173595	0.248744	0.349245	0.473277	0.614019	0.75812	0.885364	0.97114	1	0.966208	0.874876	0.743117	0.591709	0.444029	0.314801	0.215832	0.145438	0.106018	0.0935018	0.10275	0.126555	0.156652	0.186184	0.216888	0.245476	0.278018	0.311122	0.349352
0.0573525	0.0572994	0.0577372	0.0609819	0.0658998	0.0744566	0.0829003	0.0931527	0.103403	0.111728	0.118221	0.122232	0.124423	0.125651	0.125816	0.12597	0.125402	0.124387	0.120963	0.119421	0.125024	0.14291	0.178892	0.233186	0.311308	0.414824	0.538116	0.671589	0.799863	0.903625	0.973122	1	0.981571	0.924676	0.83812	0.733289	0.620233	0.503882	0.397919	0.305755	0.236601	0.184767	0.15211	0.137228	0.134204	0.14341	0.161569	0.185438	0.218676	0.26048
0.0392855	0.0385391	0.0387585	0.0390334	0.0400944	0.0414289	0.0450819	0.0480945	0.0507435	0.0541117	0.0557948	0.0569937	0.0585164	0.0597233	0.0618057	0.0659077	0.0704976	0.0743382	0.0786329	0.0841133	0.0905335	0.103081	0.128403	0.168869	0.229467	0.311705	0.415262	0.537936	0.667463	0.790572	0.89385	0.967115	1	0.995519	0.954554	0.885116	0.795886	0.696941	0.594842	0.500291	0.419758	0.359218	0.321378	0.299869	0.293635	0.299049	0.316451	0.340864	0.368076	0.398004
0	0	0	0	0	0	0	0	0	0	0	0.00346036	0.00638287	0.0108507	0.0204603	0.0309291	0.0435146	0.0570589	0.0698233	0.0798273	0.0853361	0.0887964	0.0896705	0.0870569	0.0883699	0.101825	0.152742	0.220405	0.309232	0.428371	0.568107	0.709848	0.849741	0.950343	1	0.991116	0.934528	0.835832	0.719267	0.601333	0.501279	0.423285	0.36445	0.317829	0.304498	0.316662	0.332836	0.358214	0.39151	0.437472
0.0155712	0.0173013	0.0179069	0.0182078	0.0182489	0.0180993	0.0178026	0.0173276	0.0165614	0.0154278	0.013738	0.0115732	0.00868636	0.0065276	0.00452082	0.00288554	0.00169741	0.000920219	0	0	0.00368087	0.0187525	0.0437309	0.0871499	0.146827	0.235416	0.345492	0.473772	0.610487	0.740876	0.854515	0.939879	0.987561	1	0.978591	0.932152	0.867052	0.79118	0.711378	0.635502	0.56691	0.511409	0.462993	0.432413	0.416434	0.412442	0.423256	0.447302	0.479677	0.521465
0	0	0	0	0	0	0	0.00306722	0.00560967	0.0125775	0.0205503	0.031109	0.0466889	0.0623888	0.0780358	0.0946383	0.106767	0.117941	0.124256	0.127681	0.128746	0.130722	0.129866	0.130519	0.1334	0.143049	0.167181	0.211376	0.273068	0.362745	0.479351	0.608614	0.739338	0.860583	0.950244	1	0.997599	0.944363	0.852306	0.735942	0.625016	0.52538	0.45217	0.407255	0.388547	0.389152	0.391895	0.401835	0.411032	0.412246
0.04715	0.0448923	0.0417521	0.0376769	0.0327365	0.0271565	0.0213117	0.0156618	0.0106417	0.00658598	0.00286311	0.00113222	0	0	0.00113222	0.00286311	0.0052454	0.00816891	0.0113138	0.0141787	0.0162003	0.0182717	0.0213543	0.0286904	0.0455825	0.0877647	0.14411	0.232691	0.340638	0.472527	0.614586	0.757106	0.878615	0.96001	1	0.991546	0.944858	0.871972	0.784703	0.691917	0.600769	0.513256	0.429342	0.366034	0.310177	0.279901	0.260773	0.263402	0.286411	0.322476
0.230068	0.215621	0.197418	0.175573	0.150811	0.124444	0.0981773	0.0737455	0.0525266	0.0342875	0.021167	0.0116977	0.00569354	0.00397149	0.00453461	0.0072421	0.00978072	0.0160716	0.0253131	0.0436727	0.0818998	0.130585	0.204389	0.303472	0.427047	0.564533	0.705563	0.834689	0.933885	0.991012	1	0.960707	0.881568	0.779479	0.667615	0.561221	0.467001	0.39008	0.345001	0.316763	0.30412	0.302404	0.308678	0.316258	0.320767	0.332165	0.349055	0.368912	0.398521	0.432841
0.0517836	0.0520012	0.05281	0.0562194	0.0624383	0.0684965	0.07427	0.0791692	0.0805877	0.0791926	0.0737374	0.0653859	0.0556395	0.045728	0.0349395	0.0266115	0.0185482	0.0130582	0.0119725	0.0183145	0.0375039	0.0805935	0.141896	0.226381	0.335987	0.468434	0.612165	0.750315	0.868507	0.955029	0.996928	1	0.976354	0.933552	0.885118	0.836393	0.787712	0.736285	0.675204	0.612168	0.537585	0.45378	0.366959	0.284244	0.21617	0.165148	0.133316	0.12688	0.143984	0.174709
0.0325955	0.0425883	0.0536165	0.0646009	0.0739698	0.0799321	0.080991	0.076524	0.06713	0.0547375	0.041134	0.0284881	0.0181834	0.0106963	0.0057988	0	0	0	0.0057988	0.0106963	0.0239822	0.0391844	0.0593174	0.0832256	0.108264	0.130612	0.146165	0.151749	0.146165	0.136411	0.124759	0.129502	0.167072	0.216838	0.307833	0.431396	0.576445	0.72333	0.857427	0.951225	1	0.984035	0.915671	0.810557	0.688291	0.566696	0.454807	0.361871	0.280408	0.215307
0	0	0	0	0	0	0	0	0	0	0	0	0.00681804	0.0125763	0.0213794	0.0334954	0.048364	0.0711766	0.0983236	0.143621	0.199167	0.267179	0.347473	0.461563	0.591168	0.718793	0.836612	0.928932	0.982607	1	0.979466	0.920152	0.837386	0.751138	0.661393	0.59121	0.526849	0.482756	0.456509	0.439364	0.408808	0.387818	0.382454	0.37341	0.364769	0.368777	0.367145	0.371575	0.388329	0.403496
0	0	0	0	0	0	0	0	0	0	0	0	0	0	0	0	0	0	0	0	0	0	0.00452621	0.0219275	0.0573444	0.111789	0.198739	0.313017	0.449178	0.600967	0.754552	0.886369	0.972082	1	0.967094	0.890808	0.777362	0.660947	0.55354	0.4691	0.417533	0.41525	0.451583	0.511414	0.599293	0.697574	0.802433	0.891501	0.956868	0.995383
0.0661583	0.0663324	0.0672337	0.0697586	0.069037	0.0683427	0.0702698	0.0743769	0.0788014	0.0841784	0.0869593	0.0882087	0.0836772	0.0767228	0.0682262	0.0627613	0.0551618	0.0537666	0.0578905	0.0659551	0.0759578	0.0873813	0.0924371	0.0939987	0.092418	0.0974992	0.102769	0.126763	0.17383	0.248174	0.334035	0.437163	0.541287	0.642995	0.733724	0.801413	0.838213	0.846085	0.826421	0.785469	0.726425	0.663122	0.598576	0.542125	0.484133	0.43281	0.385418	0.357218	0.343046	0.348389
0.139367	0.111578	0.0860736	0.0635469	0.0445856	0.029522	0.0183293	0.0106118	0.00570419	0	0	0	0.00570419	0.0105218	0.0178867	0.0280233	0.0404629	0.0538444	0.0660347	0.0746365	0.0777459	0.0803407	0.0936691	0.137522	0.196685	0.28092	0.402737	0.55314	0.710846	0.851463	0.956249	1	0.975139	0.888149	0.762635	0.615327	0.47751	0.359061	0.268673	0.222735	0.195381	0.233366	0.286164	0.353617	0.427929	0.506323	0.590921	0.656977	0.698831	0.721329
0.13085	0.141827	0.160763	0.175038	0.188413	0.199272	0.208899	0.21111	0.206094	0.194217	0.172537	0.150412	0.126947	0.0999227	0.0820531	0.0672701	0.0600125	0.0559787	0.0639869	0.0732936	0.106805	0.155874	0.213757	0.298014	0.403887	0.516181	0.630235	0.730966	0.800256	0.846058	0.857071	0.855593	0.841614	0.833131	0.825374	0.822247	0.816772	0.803138	0.775668	0.73996	0.689834	0.644301	0.607802	0.576303	0.569854	0.577824	0.594682	0.631134	0.670134	0.713499
0	0	0	0.0417048	0.0848024	0.139623	0.215749	0.311175	0.417119	0.52027	0.610509	0.669262	0.681577	0.658009	0.611347	0.556597	0.504707	0.459159	0.416785	0.383511	0.347548	0.339718	0.359989	0.399377	0.479684	0.58055	0.69203	0.785986	0.861029	0.892189	0.871873	0.808406	0.716626	0.624505	0.543249	0.474011	0.421124	0.38692	0.379819	0.380464	0.385818	0.372535	0.363382	0.333938	0.308042	0.286117	0.29542	0.322522	0.385161	0.461968
0.145038	0.155501	0.16386	0.178752	0.188073	0.197194	0.205928	0.220989	0.231164	0.239736	0.243502	0.24927	0.243841	0.241822	0.244696	0.24418	0.244696	0.241822	0.243841	0.257021	0.265548	0.286085	0.307838	0.336469	0.390418	0.455679	0.522176	0.594504	0.651466	0.699538	0.725598	0.729511	0.710052	0.665543	0.601029	0.523908	0.434704	0.364148	0.299848	0.259855	0.237153	0.215351	0.238492	0.274094	0.323976	0.391014	0.455389	0.513211	0.552698	0.584812
0.125374	0.113545	0.102233	0.0953371	0.0911952	0.0867089	0.0888837	0.0911658	0.0916615	0.0969995	0.102839	0.108263	0.114031	0.119777	0.123386	0.117063	0.106475	0.0921148	0.0816907	0.0689516	0.0628921	0.0674219	0.0807129	0.101101	0.125294	0.145617	0.163503	0.175872	0.186136	0.200905	0.212244	0.233261	0.254845	0.277285	0.293376	0.305338	0.307931	0.296731	0.277079	0.2593	0.233384	0.236667	0.26026	0.299266	0.375045	0.470147	0.587717	0.707752	0.805786	0.89386
0.278713	0.284408	0.28365	0.28341	0.283745	0.283929	0.28216	0.275712	0.261743	0.239532	0.204071	0.175173	0.142261	0.111166	0.0951556	0.0886405	0.0901838	0.0923312	0.0960606	0.100063	0.0960606	0.0849897	0.0693002	0.0667606	0.0704928	0.082605	0.116039	0.168447	0.234583	0.31191	0.395618	0.467173	0.521572	0.552458	0.55678	0.534939	0.490315	0.42852	0.363876	0.302614	0.24006	0.201019	0.184127	0.178329	0.191994	0.208134	0.226486	0.239532	0.254011	0.274836
0.283245	0.286192	0.284793	0.287118	0.288856	0.28596	0.284109	0.281221	0.280311	0.280719	0.277852	0.273445	0.260904	0.240017	0.213492	0.182384	0.151587	0.125341	0.10657	0.0990206	0.106222	0.128736	0.173877	0.236999	0.312779	0.39259	0.46481	0.519459	0.549373	0.550201	0.519986	0.466644	0.400113	0.326076	0.257961	0.19793	0.151613	0.117272	0.102785	0.0937073	0.0915851	0.0988141	0.110257	0.125195	0.139042	0.169797	0.20896	0.258385	0.328018	0.414273
0.121567	0.109591	0.0995398	0.0949686	0.0924649	0.0933744	0.0990663	0.104755	0.10988	0.111455	0.108975	0.105027	0.0972579	0.0839044	0.0686888	0.0504014	0.034591	0.0188291	0.00947396	0.00226294	0	0.00719988	0.0220399	0.0469895	0.0874905	0.140478	0.208579	0.289876	0.388201	0.496886	0.610322	0.715365	0.813739	0.889819	0.947068	0.984422	1	0.988436	0.956048	0.900719	0.824671	0.737273	0.642613	0.545575	0.452245	0.363606	0.286184	0.228184	0.187694	0.16438
0.189508	0.204181	0.206202	0.210653	0.224035	0.244526	0.267303	0.292489	0.315389	0.331822	0.332192	0.320823	0.293565	0.256693	0.216085	0.175821	0.14659	0.125449	0.108051	0.112483	0.12062	0.126103	0.139682	0.153771	0.173863	0.192951	0.240272	0.292092	0.362869	0.445504	0.52909	0.610173	0.674753	0.714566	0.735062	0.739895	0.724259	0.699435	0.669571	0.630578	0.596778	0.556386	0.513553	0.452639	0.409589	0.361277	0.32492	0.296007	0.276363	0.262915
0.28068	0.29768	0.313365	0.329944	0.347134	0.354994	0.358555	0.351902	0.339879	0.324466	0.307852	0.289147	0.271589	0.267877	0.266485	0.272451	0.280796	0.296258	0.324313	0.351659	0.378986	0.408351	0.441722	0.463314	0.485218	0.503001	0.510179	0.516575	0.52633	0.535262	0.545216	0.567088	0.588886	0.640215	0.696791	0.755899	0.829744	0.899966	0.956347	0.993977	1	0.974861	0.912875	0.840919	0.759889	0.678018	0.611146	0.562724	0.535308	0.520874
0.346754	0.349161	0.352836	0.357452	0.360411	0.360771	0.357814	0.353908	0.346406	0.334607	0.32076	0.313417	0.310186	0.311238	0.314652	0.321344	0.325633	0.332244	0.341531	0.354616	0.379615	0.426961	0.478694	0.543148	0.618299	0.704126	0.794595	0.879535	0.948235	0.99151	1	0.985584	0.946321	0.902017	0.857524	0.813342	0.773732	0.723866	0.662933	0.608692	0.549588	0.492889	0.445772	0.412313	0.391241	0.384296	0.390298	0.404154	0.418147	0.440486
0.306319	0.310408	0.312863	0.31743	0.324934	0.337126	0.344579	0.354647	0.360771	0.369066	0.385438	0.408632	0.432713	0.459499	0.481181	0.497015	0.498889	0.488756	0.464089	0.431053	0.401957	0.378576	0.368398	0.39003	0.430405	0.495754	0.587859	0.688659	0.785907	0.881233	0.951273	0.991557	1	0.986255	0.953698	0.907523	0.859414	0.801507	0.741293	0.679746	0.618194	0.561828	0.511483	0.46473	0.430699	0.406413	0.389533	0.38201	0.390669	0.407948
0.356073	0.357088	0.364539	0.379085	0.390965	0.407731	0.430181	0.450953	0.470774	0.482312	0.488796	0.478828	0.460346	0.436554	0.413437	0.39608	0.382725	0.369815	0.365935	0.366446	0.374013	0.391345	0.415528	0.439773	0.472962	0.520627	0.578758	0.648932	0.733299	0.818025	0.8983	0.961667	0.996128	1	0.964409	0.886719	0.781679	0.66274	0.542006	0.431379	0.344433	0.285218	0.244445	0.23005	0.232688	0.246954	0.273396	0.30763	0.349817	0.394753
0.469511	0.46726	0.470768	0.476587	0.482652	0.49238	0.498419	0.503404	0.495001	0.475529	0.452187	0.417898	0.38392	0.34932	0.324316	0.308763	0.297818	0.303508	0.312191	0.329411	0.354559	0.399382	0.444348	0.493753	0.555755	0.631868	0.715967	0.800809	0.883352	0.953044	0.99316	1	0.978731	0.931929	0.860527	0.779491	0.684726	0.581503	0.468168	0.366535	0.276623	0.196497	0.14182	0.10429	0.092672	0.0988692	0.116168	0.154106	0.203479	0.256431
0.432753	0.423738	0.412445	0.400459	0.388868	0.373931	0.36574	0.357779	0.352513	0.349486	0.349101	0.34033	0.332541	0.323419	0.313346	0.300872	0.293446	0.292071	0.300438	0.326539	0.368819	0.425899	0.50161	0.588563	0.685514	0.785905	0.874342	0.94605	0.990058	1	0.979854	0.94182	0.893636	0.837739	0.776227	0.708286	0.625602	0.536309	0.442309	0.349903	0.260375	0.186649	0.124832	0.0841586	0.0611762	0.0605432	0.0825876	0.118051	0.167549	0.223177
0.340442	0.328138	0.32061	0.314638	0.316735	0.320101	0.326129	0.331223	0.333593	0.332629	0.331865	0.331482	0.327291	0.327753	0.329558	0.334222	0.348053	0.360958	0.375252	0.389888	0.397914	0.397621	0.404097	0.418208	0.454512	0.508578	0.579342	0.672638	0.774117	0.877286	0.958129	1	0.993466	0.931952	0.828672	0.698964	0.556757	0.428412	0.320957	0.236177	0.178518	0.13989	0.126512	0.13103	0.142769	0.167243	0.201809	0.243812	0.293217	0.339463
0.273348	0.280052	0.285058	0.290377	0.292869	0.2946	0.295714	0.294473	0.293978	0.290992	0.290784	0.289831	0.289579	0.295762	0.302782	0.312215	0.319086	0.324989	0.333168	0.353042	0.379666	0.427697	0.495925	0.580252	0.680193	0.789795	0.891369	0.96358	1	0.987182	0.928812	0.838078	0.725891	0.607124	0.489789	0.383716	0.289095	0.218033	0.163858	0.132191	0.121677	0.124198	0.134526	0.155031	0.180381	0.210419	0.251809	0.297681	0.353684	0.422428
0.202738	0.206357	0.210285	0.217866	0.22724	0.240337	0.257146	0.266071	0.280429	0.28864	0.305751	0.323062	0.351283	0.373609	0.395935	0.413779	0.418362	0.417346	0.408075	0.402796	0.400721	0.421642	0.456758	0.513588	0.599203	0.693851	0.804615	0.90284	0.973423	1	0.986847	0.930341	0.842162	0.744085	0.650447	0.568002	0.511075	0.469055	0.432906	0.419861	0.406478	0.398208	0.392743	0.386812	0.400538	0.425424	0.453517	0.491773	0.535091	0.593989
0.14845	0.14771	0.148376	0.145052	0.13972	0.138102	0.132296	0.131237	0.130878	0.135454	0.140183	0.143628	0.149956	0.149007	0.148236	0.147043	0.148232	0.154537	0.164067	0.178907	0.211388	0.258509	0.318353	0.39748	0.491476	0.602565	0.719456	0.828732	0.919541	0.977823	1	0.978248	0.929375	0.867113	0.802171	0.743658	0.698638	0.658173	0.62071	0.588257	0.555457	0.515926	0.47391	0.438605	0.409652	0.384492	0.370704	0.369832	0.378	0.388042
0.226647	0.24663	0.267317	0.290325	0.316956	0.34975	0.376085	0.402185	0.429184	0.452056	0.472123	0.48847	0.509438	0.525379	0.53078	0.537834	0.538072	0.539373	0.540627	0.53661	0.524593	0.505897	0.48264	0.458834	0.433103	0.421884	0.43398	0.470643	0.532674	0.606699	0.704356	0.809871	0.897088	0.967508	1	0.995871	0.956447	0.88403	0.790623	0.680025	0.576517	0.473682	0.384211	0.307695	0.261294	0.243233	0.251307	0.275612	0.317422	0.370917
0.206956	0.232316	0.261623	0.285555	0.314013	0.339358	0.368113	0.392421	0.412412	0.432365	0.435362	0.435504	0.421417	0.402663	0.385833	0.368797	0.361023	0.353022	0.354261	0.370585	0.402287	0.434319	0.473895	0.512135	0.561049	0.61068	0.669992	0.735791	0.793642	0.85267	0.903864	0.950359	0.98737	1	0.976452	0.905875	0.790545	0.651356	0.504316	0.362478	0.240729	0.142443	0.0723702	0.0218116	0	0.00625021	0.0237851	0.062272	0.111316	0.165984
0.393425	0.383739	0.371926	0.358937	0.34742	0.334383	0.323904	0.310003	0.299706	0.290245	0.283861	0.279268	0.276781	0.275571	0.276486	0.280255	0.284582	0.291553	0.303945	0.32707	0.362812	0.414904	0.483232	0.566854	0.667876	0.769961	0.867287	0.943684	0.987458	1	0.973577	0.916293	0.838293	0.749783	0.661941	0.575422	0.491136	0.413145	0.343044	0.282579	0.228249	0.181747	0.14521	0.11968	0.10693	0.107923	0.124808	0.164083	0.220084	0.292855
0.185318	0.187252	0.191024	0.195054	0.200213	0.205939	0.213081	0.219845	0.227675	0.235884	0.244502	0.252602	0.260551	0.268027	0.274248	0.281423	0.287133	0.29108	0.293895	0.295693	0.298684	0.302962	0.316142	0.336701	0.372144	0.421173	0.489905	0.575598	0.672652	0.773698	0.866946	0.943302	0.988338	1	0.973297	0.909559	0.814781	0.69889	0.571602	0.439924	0.319465	0.214007	0.13117	0.0683444	0.0279154	0.00606851	0.0017851	0.0102399	0.0302145	0.0642997
0.333642	0.330725	0.323934	0.31957	0.315003	0.308229	0.304861	0.302903	0.302258	0.304773	0.308493	0.319221	0.326734	0.333864	0.343516	0.34827	0.360196	0.365905	0.373724	0.377661	0.375028	0.374912	0.380544	0.389432	0.41168	0.443656	0.491699	0.560056	0.641927	0.744878	0.843798	0.924541	0.98178	1	0.992091	0.949935	0.884742	0.796997	0.692103	0.588145	0.487786	0.402661	0.343036	0.303066	0.27767	0.269074	0.272325	0.287398	0.303925	0.32371
0.279244	0.276032	0.271709	0.264588	0.256391	0.246439	0.23629	0.227972	0.221024	0.215937	0.216827	0.221001	0.229173	0.240385	0.253526	0.267473	0.277926	0.280126	0.277083	0.271574	0.272187	0.285425	0.311003	0.358882	0.424692	0.512511	0.616524	0.725975	0.836807	0.927224	0.983498	1	0.977326	0.919596	0.836547	0.736325	0.629099	0.520894	0.418269	0.335531	0.269597	0.229421	0.209097	0.206505	0.21529	0.233298	0.257692	0.289324	0.321048	0.351552
0.195243	0.20001	0.204324	0.20882	0.215039	0.219135	0.224171	0.226989	0.225925	0.224359	0.219892	0.219344	0.222627	0.223226	0.225217	0.224872	0.223739	0.219717	0.215804	0.213515	0.216786	0.229897	0.261277	0.306934	0.370088	0.456898	0.563875	0.685199	0.800448	0.901318	0.971458	1	0.985335	0.933087	0.852648	0.754437	0.648445	0.538918	0.432328	0.334372	0.25388	0.19128	0.143536	0.108758	0.090529	0.0863899	0.0927631	0.110504	0.135897	0.172974
0.240922	0.256043	0.271428	0.284334	0.298148	0.314042	0.329139	0.33939	0.344132	0.347881	0.344473	0.341339	0.3305	0.317981	0.302195	0.292048	0.277898	0.269004	0.265419	0.270596	0.288213	0.31234	0.344204	0.391285	0.452345	0.526314	0.613957	0.709627	0.803657	0.897538	0.967028	1	0.994046	0.945511	0.859543	0.744217	0.615746	0.492107	0.38075	0.293752	0.228738	0.197651	0.186067	0.19422	0.218856	0.256048	0.295686	0.341964	0.383676	0.422599
0.186194	0.174869	0.161547	0.14686	0.140142	0.135402	0.137364	0.152099	0.176301	0.221103	0.272823	0.331641	0.398453	0.461034	0.516681	0.555636	0.575871	0.591367	0.597218	0.60278	0.634414	0.669855	0.721859	0.793618	0.868092	0.936499	0.98285	1	0.981431	0.921881	0.833937	0.729547	0.625137	0.530753	0.448975	0.3883	0.340595	0.28998	0.255867	0.221358	0.185472	0.155009	0.132051	0.117357	0.117534	0.129132	0.150015	0.175268	0.200782	0.226444
0.314866	0.341174	0.363786	0.372535	0.380604	0.375504	0.365349	0.351448	0.351138	0.361891	0.381191	0.403651	0.430728	0.461368	0.487355	0.504283	0.520991	0.532333	0.541628	0.559103	0.587193	0.643225	0.711798	0.787137	0.867439	0.933104	0.982397	1	0.974872	0.903074	0.791	0.654554	0.514644	0.381281	0.279245	0.211754	0.171636	0.158904	0.150326	0.172249	0.195176	0.215766	0.233908	0.25199	0.262751	0.265129	0.270185	0.270135	0.279716	0.292725
0.195284	0.193641	0.194015	0.207494	0.224694	0.255148	0.290372	0.331642	0.366473	0.393653	0.409609	0.403913	0.390802	0.365919	0.341079	0.313023	0.291134	0.273163	0.262146	0.270546	0.29317	0.34068	0.416336	0.512018	0.629183	0.755187	0.871273	0.958983	1	0.982755	0.915955	0.810405	0.684452	0.558795	0.444794	0.357685	0.290893	0.253149	0.248671	0.254051	0.286354	0.320461	0.35193	0.37614	0.394374	0.410557	0.426807	0.433337	0.434	0.432651
0.205446	0.213936	0.221209	0.227047	0.230788	0.231553	0.232632	0.233849	0.238455	0.245784	0.260342	0.280254	0.299191	0.319155	0.335865	0.347037	0.347831	0.342981	0.338228	0.333622	0.33935	0.35485	0.385138	0.427868	0.490843	0.574729	0.672576	0.770476	0.864426	0.939737	0.986487	1	0.978531	0.92975	0.853565	0.756927	0.652715	0.547913	0.454863	0.379824	0.329664	0.296475	0.27982	0.282626	0.30051	0.32012	0.343358	0.365909	0.384921	0.399584
0.352751	0.352181	0.345755	0.337305	0.323939	0.305361	0.285066	0.259138	0.232779	0.216141	0.204852	0.202955	0.204977	0.221179	0.24153	0.260647	0.281872	0.302621	0.321469	0.347602	0.385602	0.437523	0.504386	0.589265	0.694164	0.809717	0.907262	0.978383	1	0.966617	0.873081	0.754333	0.616964	0.497141	0.399559	0.333265	0.299697	0.290984	0.304302	0.328724	0.343701	0.341364	0.318113	0.285868	0.247728	0.213919	0.191388	0.187439	0.19697	0.23295
0.21718	0.21105	0.210733	0.213979	0.220349	0.228772	0.235031	0.240067	0.244204	0.246302	0.24722	0.24712	0.249552	0.258048	0.266655	0.273877	0.279793	0.285309	0.290381	0.293899	0.302621	0.324841	0.363689	0.428277	0.514983	0.621108	0.734992	0.848723	0.941404	0.993343	1	0.966114	0.897224	0.804233	0.698192	0.587878	0.482917	0.385438	0.300012	0.22995	0.171813	0.129218	0.0991241	0.0801047	0.0693415	0.0682708	0.0870933	0.119334	0.164217	0.222775
0.275056	0.255741	0.236164	0.220223	0.210898	0.20583	0.213815	0.230174	0.251266	0.271892	0.289661	0.300341	0.299659	0.294981	0.288463	0.279203	0.278356	0.280964	0.293555	0.318136	0.345624	0.379742	0.414034	0.44687	0.482322	0.518741	0.559184	0.607598	0.661492	0.714807	0.78053	0.852358	0.922778	0.975838	1	0.976963	0.909417	0.803144	0.669602	0.53122	0.401483	0.293273	0.212461	0.156538	0.126899	0.127524	0.159255	0.201693	0.261732	0.335763
0.245219	0.247082	0.249069	0.25095	0.253843	0.256345	0.257595	0.256745	0.256869	0.253721	0.245441	0.234096	0.22086	0.207825	0.197573	0.189286	0.183286	0.17885	0.179744	0.190578	0.211014	0.251395	0.314467	0.399919	0.50745	0.629575	0.7571	0.874747	0.959009	1	0.987486	0.927678	0.829976	0.711822	0.590433	0.475892	0.375149	0.297338	0.234755	0.192818	0.167488	0.152855	0.145626	0.144912	0.147693	0.154245	0.16326	0.180381	0.201306	0.228549
0.213918	0.215755	0.218626	0.223591	0.227285	0.231247	0.232281	0.232657	0.22847	0.22308	0.215547	0.207397	0.198515	0.189747	0.179535	0.170245	0.162731	0.158387	0.159384	0.178265	0.220206	0.281913	0.36999	0.480454	0.608608	0.744874	0.865062	0.955944	1	0.994282	0.942713	0.856697	0.751626	0.638654	0.531167	0.432675	0.343442	0.270347	0.220383	0.184154	0.165521	0.158198	0.161487	0.174405	0.192259	0.212695	0.239445	0.273948	0.313357	0.361791
0.178044	0.203193	0.227966	0.248568	0.258781	0.260113	0.252308	0.232169	0.211073	0.188728	0.16382	0.148502	0.139106	0.141069	0.143723	0.150565	0.168745	0.17937	0.197536	0.215735	0.233832	0.259853	0.295436	0.335594	0.390552	0.446538	0.525995	0.614624	0.703247	0.800124	0.888499	0.958835	1	0.998585	0.954486	0.860165	0.733174	0.587723	0.437822	0.293891	0.179204	0.0913382	0.0380649	0.00360365	0	0.0149332	0.0320847	0.0643501	0.103515	0.15156
0	0.0191257	0.037167	0.0607503	0.0871963	0.115842	0.148972	0.177266	0.20194	0.221845	0.236204	0.249751	0.253211	0.256683	0.256573	0.2549	0.256533	0.263527	0.274398	0.291762	0.307894	0.340977	0.389493	0.455755	0.549007	0.656244	0.770045	0.872528	0.950442	0.997061	1	0.963216	0.884692	0.776276	0.645214	0.513709	0.386587	0.275484	0.179485	0.112373	0.0717186	0.0520553	0.0564359	0.0907095	0.148128	0.218479	0.311449	0.404509	0.493858	0.583107
0.0267542	0.0238187	0.0200557	0.0174602	0.017061	0.0147618	0.0127602	0.0144945	0.01671	0.0183027	0.022837	0.0266359	0.0282221	0.030763	0.0318851	0.0307022	0.0257457	0.0217299	0.0189536	0.019298	0.0361187	0.0731527	0.137536	0.232196	0.347904	0.492743	0.649946	0.799878	0.919436	0.98873	1	0.94409	0.837642	0.70334	0.560435	0.435467	0.346981	0.281859	0.2504	0.249071	0.269015	0.308735	0.344313	0.377764	0.401953	0.412101	0.417545	0.416922	0.41561	0.414035
0	0	0.0122608	0.0204771	0.0325009	0.0486824	0.0683752	0.0895508	0.108893	0.123077	0.128205	0.123077	0.108893	0.0887906	0.0667241	0.0462111	0.0294956	0.0173506	0.00940633	0.028219	0.0802708	0.159351	0.261821	0.397797	0.558967	0.726498	0.873491	0.971631	1	0.952319	0.839204	0.703142	0.551088	0.419559	0.325383	0.282117	0.257852	0.284906	0.345879	0.426232	0.503709	0.582044	0.657899	0.723744	0.76823	0.788747	0.766483	0.716583	0.628217	0.545638
0.0865311	0.0807916	0.0760849	0.0768262	0.080896	0.0865357	0.0977248	0.106574	0.116057	0.124257	0.127024	0.128242	0.124675	0.115324	0.098729	0.0828372	0.0623479	0.0468279	0.0392632	0.0530147	0.0851951	0.140873	0.220145	0.322814	0.444935	0.581302	0.714457	0.827739	0.909078	0.962781	0.976465	0.954529	0.900314	0.826516	0.729478	0.622932	0.501267	0.385503	0.276574	0.186681	0.113224	0.0625828	0.0292949	0.0182452	0.0214342	0.0352813	0.0511464	0.0897691	0.146364	0.214935
0.321329	0.302833	0.282621	0.262774	0.245463	0.232371	0.224154	0.220209	0.216017	0.211715	0.202159	0.193876	0.183066	0.173294	0.165422	0.16135	0.163034	0.17362	0.191928	0.216974	0.244829	0.282041	0.320059	0.360661	0.409591	0.465101	0.521604	0.569487	0.607621	0.631171	0.627032	0.604539	0.565628	0.51817	0.467897	0.428807	0.398718	0.376231	0.351881	0.323707	0.292848	0.251387	0.215273	0.195722	0.195739	0.227563	0.284128	0.363521	0.456128	0.5576
0.193296	0.183409	0.17337	0.166691	0.16913	0.176951	0.190652	0.201733	0.204841	0.200566	0.185156	0.164101	0.142056	0.111809	0.0913186	0.0767724	0.0705309	0.0747859	0.0940548	0.137749	0.207005	0.283738	0.369511	0.456834	0.55455	0.646677	0.71561	0.761355	0.775608	0.740198	0.681066	0.597089	0.517881	0.449477	0.396699	0.357249	0.325161	0.293831	0.267366	0.241426	0.216641	0.186661	0.164347	0.152758	0.153028	0.1657	0.216968	0.289201	0.377924	0.48505
0.145033	0.147439	0.145541	0.141931	0.138365	0.134632	0.13489	0.136405	0.141774	0.151845	0.160711	0.173781	0.184365	0.18921	0.191177	0.1843	0.175496	0.159886	0.146643	0.138326	0.140897	0.15028	0.1688	0.198247	0.235851	0.284252	0.333639	0.386771	0.434171	0.469245	0.498957	0.512857	0.514315	0.499251	0.47088	0.427653	0.372727	0.306955	0.24054	0.176306	0.117973	0.0724256	0.03578	0.0219664	0.0182849	0.0303361	0.0546822	0.0856578	0.118799	0.159739
0.00225366	0.000608857	0.00149612	0.0133797	0.0227449	0.0372622	0.0536296	0.0748927	0.0919102	0.107074	0.129993	0.146215	0.16011	0.177694	0.18625	0.187278	0.187545	0.193516	0.19888	0.214048	0.223714	0.247836	0.270754	0.297931	0.324306	0.346835	0.365155	0.374145	0.386254	0.401547	0.431706	0.481369	0.539728	0.595666	0.642634	0.681546	0.689076	0.67758	0.646354	0.595894	0.535868	0.478971	0.428867	0.391333	0.355334	0.328246	0.302983	0.278079	0.256275	0.242173
0.094103	0.0901617	0.0931471	0.104713	0.120005	0.13797	0.159151	0.180804	0.2026	0.222615	0.233972	0.239686	0.236739	0.227471	0.218437	0.210825	0.201836	0.194135	0.18583	0.177671	0.167691	0.169694	0.18079	0.196315	0.218033	0.246681	0.280991	0.329486	0.38277	0.438922	0.495985	0.554101	0.599513	0.639463	0.666372	0.676576	0.663897	0.636622	0.602096	0.561002	0.519352	0.481761	0.450293	0.427906	0.41398	0.405273	0.41005	0.41545	0.42152	0.425639
0.380929	0.383158	0.38328	0.387428	0.387383	0.385887	0.381206	0.374236	0.35916	0.3392	0.308761	0.276234	0.236163	0.199885	0.161745	0.128325	0.102272	0.0765391	0.0610668	0.064067	0.0785381	0.13062	0.205546	0.30313	0.420344	0.550563	0.669867	0.759953	0.806655	0.799252	0.742894	0.65321	0.546956	0.439148	0.350056	0.277447	0.225814	0.203146	0.191213	0.200197	0.215699	0.227911	0.235891	0.236464	0.234495	0.222599	0.207707	0.191874	0.174893	0.161687
0.470137	0.482344	0.491262	0.496638	0.501901	0.510995	0.513161	0.513795	0.502641	0.483118	0.446362	0.415285	0.378785	0.344641	0.311141	0.284716	0.264457	0.250905	0.230632	0.212937	0.192925	0.165981	0.137529	0.117454	0.0979086	0.104309	0.124936	0.15847	0.207368	0.268628	0.332385	0.393991	0.439539	0.467038	0.474139	0.461101	0.430317	0.385589	0.331476	0.269921	0.210049	0.163852	0.117194	0.0876659	0.0845567	0.0975155	0.122451	0.165271	0.213823	0.269148
0.363812	0.341446	0.327304	0.308968	0.292166	0.283966	0.28458	0.290117	0.296263	0.307309	0.327115	0.344495	0.359272	0.374849	0.379743	0.369189	0.346894	0.325901	0.307799	0.293523	0.301997	0.333031	0.380836	0.453605	0.550551	0.652683	0.759894	0.854341	0.925091	0.968566	0.968383	0.927048	0.849139	0.736252	0.609327	0.479542	0.359394	0.253627	0.173875	0.120925	0.0884468	0.0768894	0.0812207	0.0974142	0.112943	0.134816	0.15855	0.197814	0.248033	0.306061
0.360362	0.377052	0.395104	0.402558	0.409429	0.409865	0.41023	0.408755	0.401353	0.394337	0.376538	0.361374	0.33982	0.319753	0.311113	0.30958	0.315525	0.329422	0.35767	0.393342	0.438241	0.490628	0.539276	0.588278	0.634279	0.676605	0.712656	0.735396	0.742664	0.748253	0.740735	0.721124	0.689749	0.656242	0.605708	0.555606	0.505459	0.466931	0.441182	0.435283	0.436968	0.45315	0.474939	0.512906	0.572969	0.634386	0.688735	0.737044	0.77188	0.79239
0.243286	0.256897	0.276133	0.299573	0.324773	0.352756	0.384444	0.41014	0.434773	0.449488	0.456231	0.457161	0.450764	0.444635	0.43577	0.434834	0.44488	0.454079	0.47115	0.487437	0.498817	0.506319	0.505863	0.49733	0.493794	0.489566	0.515436	0.555368	0.616784	0.711765	0.812846	0.907565	0.974187	1	0.984435	0.921879	0.826999	0.727437	0.639413	0.569948	0.53913	0.530492	0.552906	0.586629	0.633662	0.67805	0.699674	0.708529	0.699234	0.670563
0.0866165	0.114312	0.142444	0.186207	0.234796	0.300633	0.369097	0.452012	0.53351	0.611953	0.684468	0.748179	0.787889	0.806131	0.805442	0.778816	0.747008	0.701293	0.670098	0.650775	0.65167	0.691601	0.740539	0.810199	0.878951	0.945963	0.990732	1	0.967523	0.898502	0.793174	0.679847	0.565597	0.46319	0.393693	0.349491	0.330311	0.319133	0.314599	0.323862	0.33422	0.333438	0.329598	0.335343	0.343397	0.361237	0.384733	0.407705	0.42024	0.434266
0.307709	0.342852	0.383415	0.419092	0.451217	0.46904	0.469969	0.451719	0.422518	0.383534	0.340113	0.301977	0.274681	0.260304	0.250301	0.250222	0.250038	0.245898	0.233438	0.208127	0.177385	0.168879	0.173036	0.198061	0.262016	0.355273	0.480844	0.627094	0.77203	0.888131	0.970364	1	0.976557	0.910887	0.820511	0.715768	0.610408	0.511956	0.413072	0.34269	0.286686	0.237132	0.203209	0.186457	0.17252	0.171562	0.179128	0.187927	0.208482	0.230823
0	0.0241679	0.0444391	0.0647138	0.0852925	0.10524	0.124279	0.141564	0.156638	0.169825	0.184029	0.198941	0.213474	0.227597	0.234973	0.234244	0.225496	0.212616	0.198913	0.198801	0.2057	0.230319	0.273844	0.338897	0.428303	0.5325	0.64344	0.748141	0.831444	0.890153	0.918999	0.914258	0.87792	0.818392	0.736795	0.649738	0.559931	0.487085	0.424199	0.378054	0.341826	0.310881	0.290392	0.275133	0.266602	0.272427	0.297054	0.343982	0.413347	0.508698
0.0413457	0.0497965	0.0558003	0.0693132	0.0817879	0.0972039	0.113995	0.135327	0.156734	0.177513	0.192996	0.204553	0.203471	0.20009	0.193668	0.183626	0.181203	0.187826	0.206778	0.243941	0.297531	0.369736	0.452292	0.555775	0.66491	0.782598	0.883244	0.958304	0.997576	1	0.962809	0.900127	0.821493	0.731192	0.646336	0.567795	0.497503	0.439195	0.397645	0.372545	0.348641	0.333099	0.317804	0.318808	0.324646	0.346779	0.379006	0.424586	0.47938	0.539441
0.288855	0.270313	0.251438	0.233325	0.217189	0.204206	0.192542	0.184038	0.177545	0.172418	0.171617	0.170269	0.172864	0.175284	0.176258	0.178321	0.180284	0.181331	0.186587	0.199323	0.221939	0.25693	0.3092	0.38167	0.473362	0.580338	0.697114	0.811511	0.907901	0.97259	1	0.986078	0.932931	0.850947	0.75098	0.642739	0.53721	0.442205	0.363021	0.300538	0.255031	0.225292	0.207999	0.19994	0.19905	0.209812	0.226303	0.250784	0.286904	0.331956
0.129708	0.135498	0.141152	0.147203	0.152206	0.158225	0.162515	0.168092	0.174997	0.182652	0.193206	0.202514	0.209889	0.216927	0.221155	0.221175	0.217188	0.211816	0.206327	0.20771	0.215225	0.234871	0.268479	0.32359	0.396324	0.487823	0.591955	0.699796	0.80406	0.891126	0.956084	0.993588	1	0.976061	0.924209	0.851921	0.762642	0.671327	0.580925	0.499556	0.429933	0.376312	0.336094	0.310276	0.294908	0.289347	0.292431	0.29852	0.31223	0.334549
0.232997	0.226933	0.221954	0.219631	0.220729	0.226941	0.236675	0.24726	0.256943	0.265203	0.269824	0.269597	0.264396	0.255619	0.246903	0.234026	0.226103	0.219348	0.217889	0.220303	0.22744	0.24669	0.273169	0.31469	0.37309	0.447505	0.540763	0.644708	0.750769	0.848666	0.928393	0.978888	1	0.984385	0.940111	0.869655	0.780638	0.68315	0.581549	0.489597	0.408612	0.345307	0.297901	0.266101	0.250328	0.244822	0.249933	0.258194	0.26757	0.277949
0.304389	0.314963	0.318768	0.317339	0.311522	0.304814	0.297438	0.289678	0.284706	0.283681	0.290125	0.299115	0.311076	0.318462	0.324917	0.323978	0.315225	0.306448	0.298029	0.309918	0.337728	0.392371	0.467156	0.557745	0.662555	0.769824	0.870244	0.944835	0.989397	1	0.976055	0.923687	0.858293	0.783573	0.703975	0.629755	0.545771	0.465543	0.384907	0.316292	0.267594	0.235328	0.219078	0.21197	0.216933	0.227819	0.244858	0.274298	0.310701	0.356854
0.171028	0.175998	0.187685	0.203013	0.225836	0.250692	0.275962	0.305162	0.330592	0.356533	0.37487	0.383394	0.389501	0.390744	0.388522	0.384167	0.371984	0.367329	0.356197	0.350829	0.356833	0.36764	0.39822	0.438161	0.481147	0.534889	0.584617	0.643353	0.707623	0.769013	0.838987	0.906608	0.961252	0.999634	1	0.966214	0.891886	0.79042	0.675311	0.552154	0.439302	0.342838	0.265179	0.213177	0.184385	0.174679	0.189894	0.22415	0.267539	0.317094
0.298645	0.288004	0.278275	0.270614	0.266065	0.262477	0.261047	0.263193	0.26638	0.274341	0.283523	0.291397	0.297771	0.300089	0.300266	0.297187	0.293439	0.286142	0.278582	0.273432	0.270368	0.274969	0.294035	0.330386	0.385988	0.46241	0.556047	0.665336	0.779442	0.880152	0.956537	0.997494	1	0.965022	0.899218	0.807312	0.694836	0.575535	0.456196	0.343359	0.247763	0.174208	0.125362	0.0984231	0.0897658	0.0982156	0.12013	0.149824	0.18766	0.232523
0.368007	0.370743	0.368522	0.363839	0.359706	0.341094	0.316647	0.296514	0.282221	0.272965	0.276879	0.289584	0.308231	0.328993	0.354303	0.380822	0.406653	0.431385	0.456446	0.479229	0.500934	0.516623	0.543207	0.569748	0.594762	0.631452	0.688184	0.749756	0.820112	0.888947	0.952329	0.990228	1	0.975396	0.915412	0.821027	0.701764	0.568583	0.440081	0.319635	0.223351	0.151446	0.108146	0.0837713	0.0830691	0.0947132	0.111969	0.136196	0.166168	0.193332
0.388839	0.382805	0.385795	0.390062	0.396595	0.405579	0.415094	0.420706	0.421975	0.413629	0.393483	0.361762	0.328485	0.285015	0.246641	0.210346	0.192069	0.193839	0.208983	0.23852	0.282847	0.333643	0.384497	0.428482	0.466467	0.505099	0.538436	0.585227	0.643949	0.710986	0.787509	0.86418	0.932821	0.975034	0.997325	1	0.977874	0.941209	0.892745	0.840102	0.793352	0.744662	0.695279	0.658468	0.626929	0.601265	0.576826	0.553901	0.537901	0.531265
0.248611	0.244355	0.238097	0.239228	0.235698	0.233411	0.230895	0.230129	0.23029	0.234959	0.242382	0.247158	0.250592	0.247368	0.242577	0.237214	0.230642	0.224856	0.219836	0.223914	0.231125	0.246484	0.269914	0.299835	0.339794	0.387045	0.432757	0.475036	0.517839	0.567861	0.6183	0.676414	0.747517	0.82171	0.893552	0.952247	0.98486	1	0.994073	0.964269	0.923593	0.875422	0.834523	0.809523	0.800598	0.789435	0.774244	0.775896	0.768559	0.754233
0.183306	0.200815	0.217015	0.230766	0.23815	0.244229	0.241382	0.23476	0.229486	0.223156	0.222663	0.22894	0.24003	0.256915	0.28207	0.307101	0.326611	0.34159	0.347527	0.356835	0.38108	0.41852	0.469207	0.545331	0.640985	0.751494	0.858196	0.93833	0.98901	1	0.97197	0.912331	0.840679	0.767576	0.69774	0.639298	0.588179	0.547007	0.529644	0.526695	0.529574	0.543481	0.558533	0.585353	0.607334	0.621904	0.630536	0.630943	0.633374	0.638814
0.0676442	0.0781532	0.0897381	0.103957	0.122081	0.141529	0.161377	0.176832	0.191249	0.201339	0.20214	0.202452	0.19902	0.19213	0.180693	0.171058	0.161191	0.15681	0.153629	0.159988	0.183397	0.227455	0.291138	0.378755	0.492924	0.624436	0.757562	0.877461	0.960456	1	0.990503	0.937645	0.84781	0.743226	0.639103	0.548627	0.477131	0.428873	0.406165	0.411782	0.433721	0.462739	0.494484	0.525477	0.545535	0.554875	0.549744	0.533494	0.510564	0.488511
0.425739	0.40849	0.382577	0.351415	0.314924	0.273597	0.233074	0.189713	0.148311	0.11415	0.0899087	0.075506	0.0799034	0.09802	0.127939	0.165516	0.210448	0.253072	0.284609	0.30413	0.307344	0.305653	0.310526	0.319352	0.346583	0.415544	0.520421	0.648871	0.782034	0.897591	0.975067	1	0.969196	0.886361	0.766321	0.626529	0.487761	0.364368	0.258248	0.187476	0.155911	0.172381	0.198443	0.248299	0.317727	0.386145	0.453688	0.508053	0.557975	0.598527
0.221914	0.232037	0.240197	0.251626	0.265921	0.27685	0.287121	0.294094	0.294505	0.289885	0.272604	0.253866	0.227388	0.200777	0.175556	0.155235	0.146473	0.148073	0.161039	0.185431	0.21734	0.258888	0.30773	0.361894	0.417873	0.475322	0.52937	0.578188	0.616495	0.644757	0.657099	0.656189	0.643994	0.617452	0.58632	0.546588	0.499581	0.448323	0.396468	0.34725	0.301258	0.264157	0.238131	0.219697	0.214331	0.228282	0.260817	0.312186	0.383725	0.472615
0.410402	0.430626	0.439789	0.43919	0.429525	0.413554	0.388504	0.355905	0.325159	0.301081	0.277142	0.25776	0.245494	0.239387	0.236143	0.227178	0.222162	0.217029	0.214224	0.219215	0.243296	0.28456	0.345805	0.43259	0.543159	0.655772	0.765506	0.865881	0.943032	0.990041	1	0.972017	0.913465	0.828507	0.723564	0.619511	0.521313	0.43332	0.360267	0.307296	0.264357	0.240371	0.23018	0.236761	0.253727	0.284207	0.326898	0.382959	0.446147	0.510131
0.14121	0.153181	0.162353	0.175315	0.186163	0.197479	0.203868	0.210777	0.211054	0.210014	0.207046	0.202054	0.195523	0.188416	0.17741	0.170121	0.157163	0.149669	0.137728	0.132606	0.134254	0.144886	0.169314	0.20185	0.244779	0.301953	0.367476	0.439042	0.506384	0.561688	0.594277	0.600533	0.574121	0.521241	0.444102	0.359582	0.273231	0.191347	0.123829	0.0709795	0.0416379	0.0258751	0.0256951	0.0370224	0.0621869	0.103298	0.15904	0.23544	0.322957	0.426951
0.0559032	0.0625805	0.0709582	0.0785993	0.0858449	0.091759	0.0973266	0.103538	0.110227	0.118513	0.124435	0.126004	0.122569	0.115877	0.104827	0.0952779	0.0863628	0.0829778	0.0814849	0.083391	0.0911979	0.10675	0.132621	0.172145	0.221765	0.284113	0.358216	0.440002	0.526988	0.606343	0.669974	0.708974	0.71638	0.693251	0.645935	0.590149	0.532458	0.484661	0.4546	0.442171	0.446289	0.464756	0.483572	0.496857	0.501769	0.491208	0.474629	0.463016	0.467508	0.489214
0.163762	0.191608	0.216723	0.236344	0.247469	0.247395	0.245589	0.228948	0.210083	0.190292	0.17404	0.164006	0.155855	0.153286	0.14754	0.136289	0.111584	0.086398	0.0585151	0.0317652	0.0104036	0	0.00680577	0.0200962	0.0526926	0.101512	0.172918	0.270882	0.373047	0.484347	0.598344	0.708417	0.789792	0.840398	0.851075	0.827331	0.776802	0.703559	0.625041	0.556404	0.502541	0.471242	0.450938	0.441214	0.447664	0.466614	0.490345	0.501104	0.512073	0.523009
0.0910876	0.0825988	0.0790437	0.0760253	0.076096	0.0801295	0.0874962	0.0970587	0.109413	0.120813	0.128217	0.132505	0.130818	0.122798	0.114952	0.103235	0.0947341	0.087051	0.0852567	0.0875558	0.09956	0.121945	0.152858	0.206835	0.271423	0.350516	0.447154	0.557999	0.670151	0.781877	0.874933	0.944254	0.98698	1	0.988095	0.948757	0.887501	0.810964	0.724335	0.635541	0.544552	0.475807	0.423035	0.390794	0.380325	0.39726	0.43253	0.491878	0.557866	0.628562
0.0763904	0.0821188	0.0876856	0.0906215	0.0911083	0.091981	0.0918094	0.0909915	0.0895929	0.0907909	0.0934544	0.0976655	0.102728	0.109935	0.118862	0.129644	0.140404	0.148404	0.159147	0.176594	0.218759	0.274452	0.350031	0.45568	0.585825	0.725169	0.854965	0.952381	1	0.990392	0.929711	0.831514	0.7193	0.61237	0.52534	0.461204	0.421187	0.394767	0.39111	0.393619	0.392604	0.390695	0.384562	0.373196	0.36624	0.360921	0.366277	0.382144	0.413325	0.456906
0.100182	0.10825	0.121723	0.13769	0.158684	0.182619	0.205537	0.226163	0.23486	0.232021	0.214136	0.193355	0.170248	0.147377	0.130411	0.118563	0.115537	0.111009	0.109696	0.104652	0.103947	0.0955954	0.0864129	0.0833956	0.0977489	0.134431	0.191096	0.2764	0.388259	0.517098	0.657859	0.794437	0.90862	0.98183	1	0.961793	0.876076	0.751315	0.630067	0.514833	0.429949	0.378287	0.365877	0.386664	0.412929	0.446135	0.488438	0.52179	0.544245	0.575213
0.132217	0.133354	0.128807	0.11784	0.100532	0.0780158	0.0581385	0.0368723	0.0203411	0.0109089	0.00845557	0.0115429	0.0266511	0.0405535	0.0608499	0.0852819	0.117139	0.157844	0.215104	0.280416	0.350943	0.426613	0.504317	0.56628	0.614763	0.642099	0.654848	0.65844	0.659345	0.667128	0.69406	0.73846	0.808369	0.875939	0.938457	0.981597	1	0.993017	0.956144	0.898265	0.831101	0.758605	0.687444	0.608939	0.53659	0.470991	0.41731	0.378008	0.346834	0.326338
0.0314061	0.0410343	0.0516601	0.0622437	0.0712707	0.0770155	0.0780357	0.0737317	0.0646804	0.0527401	0.039633	0.0274486	0.0175199	0.010306	0.0055872	0	0	0	0	0	0.0055872	0.0438292	0.0793557	0.138155	0.220218	0.335126	0.462595	0.591136	0.707025	0.793783	0.838955	0.842448	0.799635	0.722113	0.62255	0.514578	0.415733	0.330705	0.250736	0.233783	0.247479	0.289079	0.348785	0.452327	0.574555	0.701978	0.825509	0.92368	0.980415	1
0.121406	0.10024	0.0822243	0.0679672	0.0572986	0.0489557	0.0406815	0.0298818	0.0194008	0.00866918	0	0.00260775	0.0207393	0.0490357	0.0943017	0.145424	0.200249	0.253935	0.308009	0.349573	0.385316	0.420464	0.462383	0.513159	0.582061	0.657044	0.738124	0.817494	0.887405	0.945133	0.990699	1	0.976922	0.911607	0.816968	0.696612	0.574294	0.457963	0.357857	0.288434	0.247646	0.233929	0.251569	0.290569	0.34918	0.413352	0.484757	0.558003	0.638606	0.715016
0.0853086	0.0821396	0.0780954	0.0744056	0.070462	0.0670416	0.0633828	0.0602798	0.0581984	0.0563907	0.0567468	0.0571707	0.0579269	0.0572473	0.055919	0.0540057	0.0519403	0.0545071	0.0619874	0.0847531	0.136493	0.209154	0.308263	0.431781	0.5722	0.719659	0.85218	0.950384	1	0.990262	0.927783	0.828811	0.713498	0.601546	0.504036	0.429256	0.373477	0.328404	0.303741	0.290648	0.28383	0.282425	0.283487	0.289941	0.300409	0.316126	0.343146	0.378711	0.419616	0.467958
0.174903	0.154667	0.134428	0.115482	0.0974812	0.0832705	0.0737548	0.0685393	0.0678845	0.0683421	0.0702898	0.0765124	0.0813015	0.0854743	0.0903866	0.0941255	0.0970003	0.0994239	0.107893	0.133626	0.177126	0.244827	0.337259	0.453074	0.58757	0.725052	0.853306	0.950149	0.999976	1	0.952597	0.869727	0.764338	0.654964	0.552677	0.463953	0.387502	0.330969	0.29434	0.27445	0.267738	0.270957	0.283435	0.299126	0.320184	0.348185	0.379949	0.417021	0.459971	0.507389
0.207577	0.187796	0.171161	0.157099	0.146008	0.136991	0.129407	0.126653	0.12467	0.120758	0.12096	0.119005	0.116514	0.110841	0.103439	0.098945	0.0959647	0.0987204	0.107665	0.120702	0.146602	0.185251	0.233811	0.296634	0.364813	0.451227	0.548238	0.649628	0.746808	0.844896	0.922529	0.974305	1	0.994432	0.962036	0.902814	0.826382	0.733224	0.631365	0.534027	0.439196	0.35939	0.291929	0.247857	0.228183	0.23481	0.251298	0.288872	0.335683	0.383956
0.135921	0.137195	0.138123	0.138097	0.137476	0.135354	0.134609	0.135146	0.135678	0.138213	0.144184	0.151491	0.158458	0.163624	0.168625	0.171322	0.169701	0.166486	0.161743	0.159851	0.166452	0.189887	0.230724	0.292302	0.377326	0.486465	0.610449	0.736108	0.85072	0.94067	0.991269	1	0.971224	0.915187	0.841481	0.761199	0.67894	0.599658	0.525022	0.465254	0.417567	0.383455	0.360532	0.347445	0.341757	0.343802	0.35363	0.374579	0.402854	0.438728
0.185392	0.186025	0.188689	0.192477	0.198272	0.205522	0.212288	0.225885	0.239889	0.258904	0.286501	0.32132	0.360745	0.396178	0.419726	0.428026	0.415395	0.383537	0.343969	0.310536	0.307182	0.333491	0.382606	0.471149	0.589146	0.731166	0.864551	0.96128	1	0.969619	0.879408	0.749991	0.601867	0.470304	0.371671	0.310061	0.276675	0.266306	0.282373	0.317938	0.344278	0.359172	0.368001	0.37423	0.37972	0.394436	0.41535	0.445377	0.489963	0.541611
0.139571	0.140133	0.155415	0.178275	0.199681	0.232729	0.268417	0.306587	0.341753	0.368747	0.375163	0.375242	0.356119	0.322522	0.288827	0.269467	0.257904	0.276037	0.317599	0.372887	0.444201	0.531843	0.618175	0.719256	0.818422	0.896419	0.952887	0.97772	0.958214	0.911798	0.848112	0.767321	0.67871	0.605212	0.52754	0.466735	0.420324	0.397091	0.395661	0.404921	0.409818	0.418529	0.431445	0.438049	0.444811	0.447133	0.444999	0.439755	0.434998	0.449046
0.190287	0.19386	0.196257	0.199122	0.200124	0.196488	0.187769	0.174971	0.158514	0.13916	0.120382	0.106912	0.0993841	0.0972744	0.0989023	0.104242	0.115403	0.132272	0.143807	0.162648	0.18399	0.217167	0.267171	0.335196	0.424416	0.533324	0.655358	0.774974	0.878967	0.957049	0.996853	1	0.968518	0.911051	0.834658	0.755439	0.670298	0.594806	0.525618	0.469059	0.426122	0.398181	0.381112	0.3703	0.367869	0.36914	0.370553	0.376163	0.378683	0.380496
0.147134	0.152598	0.158587	0.159771	0.161878	0.160792	0.160745	0.163036	0.166563	0.171712	0.175805	0.177854	0.176411	0.174356	0.17049	0.165445	0.162181	0.160097	0.158428	0.157087	0.161757	0.173487	0.197006	0.235611	0.28691	0.364138	0.464032	0.572661	0.691729	0.807307	0.903631	0.970464	1	0.991573	0.949679	0.877579	0.785101	0.680638	0.571416	0.47244	0.381866	0.311787	0.255955	0.222706	0.214962	0.221108	0.242072	0.274015	0.31072	0.34599
0.218373	0.229466	0.240659	0.2522	0.262283	0.272573	0.280909	0.289566	0.29383	0.292568	0.283898	0.26361	0.232904	0.198768	0.161097	0.130893	0.105303	0.0888305	0.0844359	0.096253	0.118345	0.150056	0.186734	0.229513	0.271415	0.322195	0.382183	0.45655	0.530114	0.619125	0.710181	0.802128	0.884229	0.952595	0.991492	1	0.971959	0.928382	0.871078	0.81721	0.770233	0.733922	0.706279	0.685866	0.668619	0.659438	0.639043	0.612701	0.578786	0.546906
0.316611	0.309544	0.309299	0.31659	0.330185	0.348486	0.373067	0.390922	0.401337	0.395993	0.387234	0.372949	0.352986	0.339735	0.335643	0.337269	0.340438	0.34826	0.356766	0.367431	0.382618	0.404678	0.436149	0.478824	0.533255	0.602449	0.67456	0.745919	0.813097	0.875552	0.92146	0.956607	0.98261	1	0.996239	0.988788	0.968246	0.937363	0.900046	0.855877	0.806629	0.762762	0.715623	0.681157	0.657544	0.638114	0.627746	0.630627	0.637686	0.656552
0.324882	0.33465	0.338512	0.341315	0.334298	0.327893	0.317154	0.302414	0.294577	0.288456	0.287122	0.29199	0.297551	0.302663	0.304727	0.300703	0.294869	0.283314	0.27478	0.266881	0.259682	0.261386	0.266617	0.287785	0.325398	0.375025	0.441293	0.520742	0.606759	0.702976	0.791142	0.870037	0.931465	0.971	0.997251	1	0.98595	0.957538	0.919799	0.875834	0.827709	0.783781	0.749269	0.721009	0.698533	0.677627	0.654896	0.64345	0.632918	0.624933
0.198453	0.200998	0.206622	0.211937	0.220038	0.229412	0.244063	0.261796	0.28192	0.303382	0.325138	0.343531	0.355989	0.361574	0.362827	0.351904	0.337654	0.323484	0.308832	0.293817	0.285123	0.276002	0.267506	0.254453	0.240541	0.234853	0.22698	0.230465	0.249024	0.294586	0.362702	0.456305	0.564532	0.680811	0.79168	0.888478	0.956389	0.992903	1	0.9783	0.932818	0.878311	0.816799	0.770455	0.731917	0.708497	0.694623	0.695577	0.693712	0.697459
0.280714	0.261981	0.237149	0.215027	0.194343	0.187869	0.193	0.219835	0.264861	0.329456	0.399005	0.468595	0.513778	0.532426	0.52073	0.474466	0.414934	0.347683	0.288999	0.246634	0.21836	0.205126	0.201973	0.201715	0.21095	0.2164	0.229674	0.246545	0.285943	0.33596	0.40413	0.474071	0.553609	0.622042	0.686234	0.733529	0.764274	0.764334	0.741535	0.686189	0.624736	0.545768	0.488012	0.434281	0.41407	0.409831	0.422826	0.444882	0.478944	0.51161
0.018532	0.0274085	0.0422405	0.0584121	0.0738678	0.09044	0.105004	0.116832	0.12457	0.1277	0.124627	0.115444	0.101002	0.0842014	0.0682451	0.0543864	0.0518924	0.057518	0.074651	0.0982843	0.132208	0.183511	0.234202	0.288531	0.349149	0.424717	0.504556	0.591567	0.689788	0.787225	0.874272	0.945494	0.988744	1	0.974731	0.914718	0.833067	0.738949	0.644062	0.567334	0.511156	0.467821	0.436747	0.435549	0.45138	0.475762	0.518732	0.569082	0.619344	0.672959
0.208982	0.217038	0.2195	0.226491	0.229092	0.235655	0.238757	0.24091	0.241328	0.239755	0.235479	0.2331	0.229633	0.220772	0.223616	0.226333	0.238653	0.253361	0.263334	0.269806	0.261077	0.25831	0.258772	0.2695	0.297719	0.35912	0.448593	0.564363	0.689659	0.802896	0.889926	0.940619	0.949687	0.926043	0.875805	0.816562	0.756408	0.70508	0.655585	0.612808	0.581521	0.546352	0.494425	0.443184	0.390262	0.351349	0.326098	0.32522	0.339197	0.371642
0.194743	0.206208	0.211444	0.220916	0.226507	0.234364	0.248622	0.262758	0.279206	0.295746	0.313578	0.327663	0.333607	0.339934	0.337554	0.326671	0.312097	0.299168	0.284784	0.276914	0.271301	0.274286	0.277161	0.280427	0.282417	0.277765	0.276554	0.268545	0.274937	0.302182	0.344955	0.41408	0.500326	0.599514	0.703445	0.808475	0.897278	0.964398	0.998117	1	0.969402	0.910247	0.83409	0.741469	0.652898	0.572169	0.502429	0.454932	0.426185	0.422756
0.0883401	0.10732	0.121291	0.136795	0.143442	0.146209	0.142761	0.144739	0.146078	0.149156	0.1515	0.158947	0.170212	0.181887	0.184379	0.185648	0.186396	0.188331	0.18851	0.196499	0.199465	0.214912	0.234144	0.258774	0.29776	0.349064	0.422012	0.518602	0.630703	0.739167	0.847983	0.932992	0.983195	1	0.989551	0.952903	0.893828	0.830202	0.749372	0.670898	0.60855	0.556867	0.53791	0.537516	0.552296	0.580353	0.62756	0.67684	0.735513	0.786979
0.2308	0.226603	0.221732	0.214493	0.204102	0.195506	0.189925	0.185078	0.180105	0.180557	0.187748	0.203795	0.225076	0.247232	0.275938	0.302941	0.332345	0.356802	0.378524	0.396401	0.406688	0.420231	0.42982	0.445507	0.472596	0.518434	0.578554	0.654458	0.736947	0.820201	0.895215	0.95706	0.994401	1	0.98258	0.939099	0.880159	0.808894	0.729001	0.658151	0.597238	0.548386	0.52296	0.513825	0.517695	0.542402	0.579824	0.616123	0.643832	0.674088
0.0743371	0.0718895	0.0692819	0.0689277	0.068476	0.0685425	0.0702483	0.0722882	0.0768477	0.0827373	0.0905733	0.0990359	0.108521	0.117976	0.126319	0.132313	0.136993	0.140282	0.149612	0.170796	0.207102	0.262741	0.341274	0.445965	0.568266	0.69545	0.813498	0.909029	0.973021	1	0.993465	0.960394	0.909829	0.848701	0.782839	0.71548	0.64684	0.582922	0.525307	0.469817	0.415866	0.369654	0.329	0.2983	0.273637	0.256026	0.247735	0.248599	0.258361	0.278447
0.225805	0.231177	0.234893	0.239801	0.244177	0.24932	0.252716	0.252937	0.250912	0.243732	0.233932	0.222424	0.212844	0.205821	0.20164	0.201064	0.20598	0.21164	0.22021	0.229794	0.240001	0.257867	0.287862	0.333526	0.400111	0.491588	0.605067	0.727986	0.846115	0.940118	0.995687	1	0.953385	0.862226	0.748213	0.630607	0.521558	0.436444	0.376713	0.351489	0.350509	0.370579	0.401702	0.440003	0.476999	0.512731	0.540718	0.5633	0.578675	0.585957
0.188248	0.186945	0.185363	0.181982	0.183564	0.183974	0.187694	0.191735	0.195913	0.200403	0.202012	0.199551	0.193715	0.184236	0.176408	0.168587	0.164906	0.166752	0.171787	0.184373	0.202075	0.225511	0.262709	0.314338	0.383632	0.470459	0.567953	0.672535	0.778082	0.87102	0.94591	0.98916	1	0.976827	0.924027	0.85195	0.766663	0.682713	0.601327	0.52811	0.462214	0.406272	0.362582	0.329156	0.309401	0.298703	0.299844	0.311132	0.332308	0.35982
0.39681	0.3727	0.347802	0.319791	0.289925	0.260407	0.231031	0.211866	0.196617	0.187999	0.184664	0.198036	0.205359	0.213622	0.230861	0.248852	0.267936	0.289561	0.316476	0.336085	0.393248	0.448804	0.517373	0.599949	0.695027	0.805891	0.907064	0.977633	1	0.967958	0.875134	0.742458	0.596118	0.45642	0.346904	0.271097	0.236024	0.207406	0.23067	0.265926	0.302919	0.332266	0.351299	0.359795	0.367796	0.366681	0.376249	0.402518	0.435988	0.491308
0.360614	0.386633	0.411015	0.421724	0.429667	0.423983	0.409077	0.385782	0.361964	0.331931	0.298895	0.273623	0.243522	0.224965	0.21442	0.211623	0.212234	0.21859	0.220968	0.217493	0.215054	0.210717	0.210241	0.230575	0.254846	0.293259	0.364736	0.436493	0.522459	0.623023	0.728054	0.82409	0.908541	0.973644	1	0.99746	0.966888	0.918176	0.847672	0.779452	0.697919	0.63818	0.581552	0.539104	0.520765	0.506018	0.491822	0.47525	0.451664	0.427231
0.477406	0.47174	0.464833	0.452617	0.43683	0.423864	0.404022	0.386191	0.364144	0.339974	0.319876	0.30267	0.286453	0.27475	0.266675	0.265561	0.264662	0.265774	0.269815	0.27185	0.282629	0.295842	0.318595	0.358182	0.411103	0.489387	0.58941	0.698194	0.809229	0.903212	0.972617	1	0.984753	0.934686	0.858206	0.766227	0.676989	0.587262	0.516496	0.46438	0.435279	0.422153	0.416511	0.416661	0.422192	0.430392	0.446075	0.468764	0.499899	0.54158
0.224297	0.20778	0.19427	0.179114	0.166161	0.155866	0.149896	0.146572	0.147143	0.145106	0.138357	0.125012	0.10721	0.0844496	0.0597464	0.040302	0.0271845	0.0257382	0.044145	0.0798196	0.136638	0.210683	0.295708	0.393141	0.491902	0.589933	0.683981	0.766874	0.838952	0.907196	0.958061	0.99111	1	0.988642	0.951851	0.8867	0.808341	0.721556	0.635159	0.556698	0.491253	0.447071	0.421228	0.421826	0.448173	0.492613	0.540889	0.614606	0.694897	0.77794
0.170413	0.148038	0.123913	0.0992646	0.0755696	0.0542939	0.0365766	0.0229774	0.0134016	0.00726545	0.00726545	0.0134016	0.0227824	0.0356934	0.0515377	0.0685818	0.0841086	0.0950647	0.0990252	0.10233	0.126572	0.152236	0.199028	0.266189	0.363256	0.47247	0.596198	0.694471	0.774707	0.811828	0.809073	0.780226	0.726716	0.676765	0.635057	0.597029	0.576825	0.567827	0.58872	0.623518	0.658412	0.699483	0.722664	0.736875	0.752161	0.762065	0.775418	0.804341	0.83121	0.864318
0.367989	0.35254	0.345786	0.337245	0.356297	0.3823	0.420402	0.466625	0.506945	0.525859	0.514621	0.48445	0.431474	0.37154	0.309989	0.268621	0.251309	0.244822	0.267917	0.294836	0.340657	0.372151	0.413509	0.454268	0.483427	0.520149	0.559466	0.593682	0.633099	0.661127	0.689965	0.70492	0.709043	0.693359	0.680037	0.660607	0.659451	0.670414	0.703697	0.755038	0.803906	0.84694	0.864409	0.859146	0.828905	0.77429	0.727902	0.692365	0.68494	0.702014
0.398179	0.384674	0.369338	0.351036	0.333729	0.311136	0.293761	0.273251	0.258431	0.250199	0.246918	0.246775	0.244657	0.240851	0.228382	0.210511	0.192031	0.174537	0.160414	0.15316	0.152969	0.162474	0.19431	0.237075	0.297757	0.374914	0.474995	0.588965	0.712259	0.824744	0.910757	0.977622	1	0.992938	0.964345	0.924265	0.890283	0.862032	0.850616	0.845777	0.843532	0.859382	0.859995	0.856216	0.851248	0.837639	0.830649	0.824302	0.802448	0.792599
0.250974	0.258926	0.265986	0.273878	0.278271	0.282371	0.285343	0.286045	0.284196	0.285578	0.287762	0.290929	0.291732	0.306963	0.317685	0.337004	0.364061	0.39427	0.427265	0.458708	0.480819	0.496679	0.494528	0.48827	0.48872	0.501737	0.528511	0.575755	0.644205	0.730489	0.808288	0.893118	0.954827	0.989551	1	0.992367	0.973171	0.954145	0.944097	0.950601	0.962533	0.9761	0.987105	0.991408	0.982031	0.95016	0.899839	0.836424	0.76132	0.689989
0.18984	0.180055	0.172981	0.168809	0.162095	0.155876	0.153913	0.147294	0.143774	0.140539	0.13871	0.143044	0.150466	0.156717	0.166651	0.175173	0.181809	0.190906	0.198927	0.20278	0.205841	0.209108	0.225177	0.244862	0.290338	0.357536	0.453998	0.574493	0.702982	0.826052	0.925219	0.984499	1	0.992198	0.957747	0.924706	0.901677	0.896536	0.903841	0.913217	0.924281	0.927481	0.923307	0.907034	0.882637	0.856546	0.829212	0.808195	0.788252	0.777156
0.268756	0.252583	0.237027	0.221452	0.204673	0.187451	0.169929	0.147161	0.124795	0.103023	0.0848077	0.0737471	0.0710004	0.0723959	0.0836477	0.0948988	0.107042	0.125192	0.145256	0.164967	0.18564	0.204377	0.235838	0.263261	0.307297	0.369841	0.451716	0.556972	0.670749	0.781837	0.877452	0.941347	0.975398	0.996413	0.993044	0.988087	0.989033	0.993776	1	0.996693	0.990896	0.971241	0.936174	0.900948	0.861856	0.829	0.803178	0.789856	0.7814	0.780642
0.336108	0.33794	0.340319	0.342406	0.344986	0.343192	0.342906	0.335903	0.328471	0.320628	0.309541	0.296603	0.279691	0.263271	0.24532	0.223191	0.205879	0.1892	0.177481	0.170858	0.170379	0.182766	0.212322	0.255857	0.315445	0.393824	0.493892	0.60717	0.727126	0.829802	0.903003	0.94714	0.951621	0.927793	0.886434	0.839104	0.802916	0.777398	0.768194	0.771155	0.779635	0.812307	0.833433	0.851709	0.8724	0.884192	0.903451	0.923815	0.927875	0.934581
0.426932	0.431074	0.435566	0.442166	0.447509	0.452348	0.451365	0.44389	0.428326	0.412194	0.394805	0.375043	0.36351	0.355808	0.349909	0.346618	0.349219	0.358203	0.373293	0.390787	0.405347	0.427928	0.451734	0.482583	0.526032	0.583887	0.649627	0.725724	0.806019	0.885836	0.947418	0.986405	1	0.978912	0.939367	0.878366	0.807248	0.741482	0.680192	0.639906	0.624899	0.6274	0.643892	0.671715	0.704418	0.735641	0.756791	0.776152	0.792643	0.802713
0.444509	0.417428	0.393693	0.382761	0.377342	0.372586	0.384835	0.407263	0.444675	0.488312	0.530528	0.582214	0.624249	0.655304	0.678383	0.68677	0.689545	0.684581	0.695127	0.701108	0.703188	0.715443	0.735263	0.755422	0.785787	0.814008	0.85099	0.880035	0.900382	0.908418	0.907542	0.893687	0.887882	0.867855	0.843664	0.800483	0.762184	0.709154	0.646317	0.572472	0.498124	0.427752	0.379635	0.341896	0.323759	0.325553	0.347361	0.368698	0.39715	0.413863
0.414478	0.402042	0.412442	0.435665	0.464609	0.506863	0.562083	0.620403	0.668446	0.697631	0.713113	0.705279	0.684888	0.654244	0.622885	0.589572	0.56256	0.553359	0.561897	0.570164	0.584866	0.599536	0.592366	0.571223	0.537205	0.508238	0.494811	0.4896	0.506283	0.543707	0.59896	0.660239	0.731721	0.797456	0.845285	0.881225	0.894943	0.885466	0.858377	0.819482	0.771947	0.7412	0.713913	0.698152	0.713704	0.735963	0.780991	0.824236	0.872653	0.91346
0.37221	0.36838	0.367722	0.369977	0.384863	0.407145	0.439505	0.475858	0.520939	0.5685	0.633916	0.699437	0.764998	0.834095	0.891649	0.939176	0.955698	0.952714	0.923277	0.876039	0.815718	0.739424	0.676062	0.62113	0.584766	0.564606	0.568357	0.586016	0.631646	0.675944	0.716506	0.760054	0.781718	0.807195	0.816606	0.820298	0.816295	0.79979	0.766899	0.70329	0.62663	0.534652	0.440523	0.351392	0.282117	0.233822	0.226814	0.242334	0.295959	0.374402
0.367312	0.365414	0.363712	0.361679	0.360734	0.359838	0.363266	0.367667	0.371166	0.386169	0.403283	0.42197	0.448261	0.470443	0.490072	0.507812	0.516714	0.524458	0.523712	0.521931	0.521781	0.52934	0.544565	0.573257	0.623205	0.689398	0.764878	0.845361	0.91095	0.939855	0.945582	0.917531	0.870143	0.823762	0.773357	0.730851	0.695465	0.663272	0.636114	0.611842	0.587169	0.553046	0.519054	0.471367	0.42919	0.39238	0.367303	0.36076	0.376268	0.405527
0.254666	0.246612	0.243407	0.228396	0.217819	0.213526	0.215247	0.237623	0.267155	0.305801	0.340388	0.370195	0.387814	0.396571	0.391493	0.368044	0.334328	0.293582	0.25086	0.216758	0.204367	0.230613	0.275326	0.354471	0.446726	0.557892	0.66914	0.770324	0.848948	0.888693	0.886061	0.851359	0.794084	0.734897	0.678498	0.641061	0.612363	0.594338	0.565635	0.563609	0.557183	0.558619	0.564725	0.574719	0.583126	0.593914	0.6004	0.603495	0.599199	0.599277
0.377677	0.345456	0.33504	0.323524	0.320973	0.325587	0.340253	0.358132	0.383151	0.404979	0.431515	0.462091	0.494922	0.527843	0.554608	0.569849	0.569668	0.548869	0.514835	0.461313	0.418258	0.380683	0.351496	0.325001	0.314231	0.294344	0.298583	0.29898	0.320254	0.358627	0.428679	0.51735	0.606427	0.716659	0.815626	0.89545	0.957082	0.994093	1	0.968306	0.911635	0.822628	0.738731	0.647517	0.585842	0.54597	0.528799	0.523249	0.546752	0.602673
0.362624	0.352189	0.355317	0.356672	0.357884	0.367165	0.380418	0.390606	0.402669	0.409926	0.412881	0.417904	0.412639	0.411935	0.403566	0.398596	0.407454	0.424325	0.449155	0.469006	0.502307	0.529272	0.540884	0.545772	0.544736	0.531141	0.51892	0.508345	0.495687	0.498199	0.514545	0.55766	0.607443	0.670098	0.743533	0.824008	0.889323	0.935925	0.978723	1	0.997822	0.966858	0.910043	0.835402	0.742069	0.658076	0.581085	0.527708	0.498263	0.507785
0.512995	0.520273	0.535976	0.554382	0.578236	0.604291	0.627766	0.640199	0.640144	0.618504	0.582895	0.533153	0.472282	0.410337	0.358266	0.310752	0.278586	0.263415	0.253436	0.252395	0.257828	0.262583	0.266336	0.275514	0.283004	0.298688	0.324545	0.353985	0.39776	0.445795	0.508251	0.574324	0.647331	0.723955	0.795511	0.862566	0.919538	0.966188	0.992124	0.996823	0.972953	0.933694	0.868958	0.788647	0.70192	0.603625	0.519781	0.438754	0.370588	0.326871
0.216689	0.237994	0.260893	0.286104	0.309174	0.331417	0.363723	0.390398	0.410562	0.426476	0.43409	0.434996	0.426523	0.411802	0.386475	0.349092	0.309614	0.274463	0.243915	0.226077	0.234198	0.261739	0.304469	0.352562	0.411589	0.463671	0.49466	0.502109	0.476652	0.439413	0.393631	0.349576	0.326146	0.318925	0.338059	0.385502	0.437478	0.481994	0.519516	0.536605	0.527216	0.493369	0.439921	0.377972	0.307393	0.243488	0.188067	0.155496	0.144295	0.150992
0.26875	0.294431	0.314486	0.329712	0.341453	0.341961	0.33225	0.31239	0.283779	0.249918	0.209698	0.171121	0.140881	0.114217	0.104755	0.123527	0.158183	0.21018	0.278933	0.357438	0.430317	0.494075	0.540818	0.555164	0.557601	0.542734	0.526089	0.513927	0.506367	0.493983	0.478177	0.448668	0.396523	0.33825	0.277632	0.216955	0.167065	0.126724	0.0923536	0.0708771	0.0637929	0.0569742	0.0593943	0.0617483	0.0676303	0.0759638	0.084069	0.0995561	0.117863	0.142506
0	0.0392954	0.0803101	0.121939	0.170989	0.221626	0.265047	0.303368	0.330432	0.347081	0.346779	0.33486	0.312045	0.286998	0.261021	0.230855	0.199868	0.179361	0.154871	0.142552	0.140759	0.150874	0.160753	0.182322	0.197856	0.214347	0.233571	0.270448	0.310688	0.354635	0.400218	0.43757	0.472106	0.489112	0.493832	0.480043	0.453527	0.420787	0.386676	0.364562	0.335603	0.310065	0.280031	0.249184	0.207383	0.177162	0.148408	0.122168	0.0998498	0.0810831
0.315716	0.290153	0.264971	0.240168	0.215567	0.190824	0.165583	0.144732	0.122844	0.111767	0.104615	0.110177	0.124378	0.147703	0.176123	0.207077	0.227293	0.242381	0.251746	0.25076	0.244289	0.234362	0.226907	0.216182	0.207111	0.210009	0.211927	0.226163	0.256708	0.295847	0.342009	0.392631	0.436315	0.477191	0.508816	0.516722	0.512718	0.499859	0.481121	0.454502	0.431331	0.405119	0.391023	0.375602	0.363786	0.347131	0.336387	0.325747	0.315476	0.303689
0.184011	0.214491	0.245296	0.280188	0.30618	0.323135	0.333723	0.329245	0.319991	0.303616	0.291102	0.279177	0.269406	0.268024	0.272384	0.272167	0.272922	0.273606	0.269851	0.262947	0.256234	0.249689	0.240197	0.22444	0.215705	0.205497	0.205177	0.216252	0.24856	0.289267	0.348654	0.417473	0.487834	0.560113	0.611612	0.63759	0.634225	0.599468	0.551551	0.491715	0.431047	0.371181	0.325806	0.296556	0.284159	0.280776	0.293434	0.296404	0.300338	0.317487
0.129855	0.133781	0.139797	0.144303	0.149481	0.163573	0.187285	0.218167	0.255292	0.295657	0.334519	0.357989	0.373218	0.370371	0.365172	0.341548	0.315647	0.289723	0.260525	0.241637	0.242344	0.256782	0.282871	0.335258	0.396887	0.462579	0.521637	0.558374	0.581788	0.58712	0.575666	0.554961	0.545742	0.546702	0.549916	0.552098	0.545948	0.516887	0.478707	0.429886	0.3698	0.317383	0.268185	0.223698	0.186479	0.158059	0.137036	0.125119	0.125826	0.155454
0.439566	0.444322	0.43679	0.418315	0.409078	0.396488	0.397144	0.404705	0.419613	0.437278	0.446653	0.432052	0.417984	0.379484	0.333241	0.281781	0.238521	0.201651	0.170481	0.155952	0.151612	0.142874	0.141611	0.137922	0.149905	0.162211	0.198621	0.250852	0.322339	0.409096	0.507639	0.60223	0.67467	0.711013	0.710133	0.674331	0.614992	0.550963	0.497361	0.460934	0.43877	0.427975	0.442853	0.467079	0.507156	0.548274	0.573849	0.587546	0.577664	0.553796
0.0883687	0.0854401	0.0813007	0.0913237	0.103948	0.121039	0.146487	0.179316	0.211669	0.237997	0.261011	0.272764	0.272917	0.268359	0.256791	0.237772	0.216379	0.197549	0.183382	0.172812	0.160349	0.156543	0.157627	0.155654	0.150235	0.144911	0.136106	0.133065	0.128962	0.1387	0.152896	0.171663	0.197451	0.216824	0.22793	0.234179	0.227806	0.211406	0.183562	0.148194	0.11531	0.0905022	0.0728558	0.0744693	0.077214	0.0981493	0.125139	0.163322	0.218913	0.271866
0.111607	0.120349	0.130616	0.144771	0.160298	0.176168	0.18846	0.19669	0.204554	0.208709	0.20647	0.208931	0.208518	0.207258	0.208026	0.210887	0.212522	0.209527	0.207051	0.200616	0.192312	0.20248	0.234293	0.286739	0.363688	0.46515	0.59491	0.736071	0.863822	0.960315	1	0.972981	0.88072	0.745164	0.588525	0.43234	0.294794	0.184272	0.103249	0.052718	0.0399739	0.05087	0.0767074	0.113405	0.159697	0.210616	0.256689	0.302394	0.345169	0.389767
0.210722	0.217332	0.222849	0.229516	0.237284	0.245404	0.253797	0.263172	0.272192	0.281215	0.287422	0.291673	0.295563	0.296451	0.294919	0.28947	0.280286	0.269905	0.255261	0.239962	0.224438	0.215654	0.216489	0.229868	0.261343	0.31094	0.380775	0.470602	0.575588	0.687562	0.796642	0.891212	0.962703	1	0.998838	0.959602	0.886227	0.784202	0.662234	0.533835	0.409783	0.29717	0.206678	0.137414	0.0889912	0.0595379	0.0475608	0.0515017	0.0703849	0.101555
0.258788	0.256184	0.252373	0.247113	0.243749	0.238651	0.234213	0.231437	0.229619	0.23128	0.234963	0.242134	0.254228	0.268293	0.284455	0.30153	0.318854	0.333587	0.343943	0.351509	0.354259	0.355251	0.357838	0.364348	0.378377	0.404524	0.441972	0.495137	0.561006	0.638814	0.721354	0.80695	0.884765	0.946557	0.986757	1	0.980863	0.930812	0.849137	0.745685	0.627432	0.503559	0.386423	0.284907	0.20205	0.143238	0.105026	0.0901472	0.0900114	0.103887
0.224522	0.228431	0.228641	0.228662	0.228592	0.227429	0.227055	0.225926	0.224973	0.225113	0.224779	0.224282	0.220706	0.220132	0.214329	0.209194	0.203762	0.199129	0.194301	0.19593	0.201811	0.222605	0.257292	0.306266	0.371374	0.457423	0.557827	0.669393	0.779747	0.878966	0.952413	0.995449	1	0.976163	0.923656	0.854306	0.777134	0.698006	0.618261	0.550892	0.492416	0.448232	0.409128	0.379907	0.360604	0.346267	0.336711	0.330921	0.331959	0.342512
0.186247	0.202649	0.218815	0.23178	0.245762	0.258168	0.266659	0.275598	0.284383	0.295569	0.305275	0.312326	0.318768	0.321068	0.321854	0.319611	0.312126	0.302031	0.291722	0.288663	0.294492	0.318461	0.36109	0.42938	0.517022	0.625655	0.738129	0.847239	0.931714	0.98216	1	0.984337	0.940708	0.880501	0.809119	0.734745	0.65418	0.583803	0.51798	0.47049	0.434018	0.413081	0.395513	0.388214	0.381491	0.382026	0.386552	0.394846	0.410913	0.432728
0.18919	0.193359	0.198511	0.202248	0.205596	0.207947	0.211428	0.218285	0.226687	0.238186	0.249993	0.259397	0.269385	0.275584	0.280357	0.278444	0.275468	0.267713	0.259873	0.248923	0.242421	0.250299	0.275297	0.31402	0.37499	0.457767	0.558053	0.67373	0.78861	0.8888	0.961694	1	0.995825	0.958165	0.892799	0.81384	0.73221	0.653252	0.578793	0.518877	0.476584	0.444015	0.423617	0.410577	0.40157	0.397889	0.397507	0.39741	0.394049	0.39552
0.182445	0.18821	0.19202	0.200006	0.204452	0.217875	0.228413	0.23806	0.253323	0.268981	0.288332	0.304515	0.31667	0.317959	0.314291	0.303333	0.294118	0.286162	0.283262	0.304981	0.339559	0.392109	0.450931	0.531636	0.626276	0.722475	0.824027	0.916976	0.979147	1	0.976227	0.907429	0.811062	0.696448	0.581271	0.494984	0.414902	0.377288	0.375169	0.4033	0.453031	0.507198	0.568137	0.609944	0.62406	0.628606	0.626227	0.628206	0.632866	0.643064
0.0510845	0.0647415	0.0780509	0.0940239	0.112411	0.13437	0.157181	0.176569	0.193508	0.20655	0.209727	0.210108	0.207498	0.207401	0.209486	0.21355	0.217612	0.219275	0.214557	0.211675	0.213049	0.224706	0.248166	0.292555	0.36078	0.455807	0.562745	0.68123	0.791578	0.890743	0.961486	0.999605	1	0.965613	0.908252	0.832906	0.752498	0.670695	0.596754	0.531461	0.475274	0.428147	0.387127	0.363873	0.348689	0.341797	0.342049	0.352788	0.368133	0.390299
0.130526	0.138527	0.150037	0.164431	0.183003	0.202349	0.222431	0.240114	0.253515	0.260084	0.257568	0.245761	0.230457	0.207167	0.181206	0.158396	0.139013	0.12625	0.122609	0.130351	0.146337	0.167201	0.199606	0.247088	0.309763	0.387604	0.485372	0.586953	0.690886	0.791199	0.881595	0.951681	0.99314	1	0.972102	0.904562	0.80481	0.690407	0.576123	0.475249	0.389926	0.326883	0.284381	0.259347	0.252478	0.254546	0.260446	0.279072	0.30284	0.333325
0.203258	0.208604	0.212793	0.213747	0.213447	0.214119	0.212918	0.209837	0.209252	0.209885	0.210684	0.208502	0.203655	0.198357	0.191128	0.182341	0.174829	0.166584	0.163834	0.164246	0.172987	0.184715	0.201065	0.232929	0.281718	0.344639	0.429883	0.529002	0.643051	0.754172	0.852299	0.936416	0.984377	1	0.974915	0.916398	0.831027	0.728144	0.623618	0.519517	0.42437	0.345774	0.290354	0.249695	0.237135	0.24057	0.261691	0.302919	0.348683	0.40849
0.201837	0.214097	0.222848	0.23051	0.240505	0.249922	0.254591	0.259607	0.261708	0.266026	0.270486	0.273426	0.276405	0.271555	0.266324	0.259551	0.248914	0.250871	0.26006	0.278681	0.311714	0.358209	0.416122	0.490571	0.569128	0.653144	0.737069	0.812931	0.881991	0.940662	0.979747	1	0.998899	0.972689	0.915112	0.832977	0.730887	0.612639	0.492294	0.386988	0.295657	0.226551	0.18433	0.167423	0.179551	0.213946	0.273874	0.350683	0.441295	0.544491
0.241115	0.214798	0.188706	0.169358	0.1575	0.151381	0.149814	0.149138	0.154893	0.160102	0.169288	0.184295	0.200741	0.218158	0.237523	0.249974	0.256788	0.260202	0.262455	0.269272	0.281567	0.302518	0.335892	0.389925	0.45076	0.517686	0.593791	0.667877	0.740735	0.804927	0.859292	0.891609	0.905289	0.88507	0.834408	0.755553	0.652755	0.536927	0.415651	0.299205	0.189232	0.109925	0.0467909	0.00447298	0	0.0155848	0.0601421	0.125237	0.213739	0.317058
0.184107	0.205329	0.22211	0.237719	0.241422	0.235721	0.221369	0.200769	0.177159	0.154066	0.13197	0.111426	0.0947533	0.0822116	0.0670396	0.0640069	0.0640069	0.0670396	0.0768805	0.0849197	0.094709	0.116441	0.146578	0.19593	0.252664	0.335095	0.425611	0.525635	0.615832	0.682407	0.720465	0.718686	0.677708	0.604488	0.515626	0.415024	0.334783	0.269017	0.229282	0.22716	0.245781	0.300551	0.35628	0.429647	0.490343	0.536764	0.573257	0.597497	0.615878	0.636345
0.0239702	0.034812	0.0453259	0.0587865	0.0687286	0.0765074	0.0811273	0.0817072	0.0776743	0.0694824	0.0566519	0.0438911	0.0268752	0.0138624	0.0209825	0.0307421	0.0540986	0.0877403	0.140295	0.201325	0.267496	0.351593	0.442599	0.527136	0.620369	0.72313	0.828417	0.91842	0.97895	1	0.970513	0.887042	0.776692	0.649446	0.526577	0.412547	0.327779	0.271262	0.237984	0.236118	0.256453	0.281371	0.299785	0.311452	0.32296	0.346885	0.37526	0.417959	0.484236	0.555543
0.130336	0.14255	0.151752	0.164842	0.1747	0.183479	0.190774	0.193456	0.193258	0.193321	0.190213	0.184938	0.181507	0.176812	0.179231	0.182301	0.183411	0.184181	0.187169	0.193865	0.203573	0.217773	0.240304	0.273861	0.32787	0.396889	0.481166	0.586637	0.696494	0.803463	0.896082	0.964881	1	0.99508	0.947735	0.861216	0.747653	0.6179	0.494876	0.383215	0.293602	0.229817	0.19398	0.182281	0.181658	0.200992	0.234256	0.274015	0.319038	0.371715
0.0955084	0.0763413	0.0575209	0.0416728	0.0306679	0.0235053	0.0226867	0.0274032	0.0397577	0.0578822	0.0796952	0.0996833	0.118833	0.131115	0.141574	0.145815	0.145714	0.14903	0.154323	0.166157	0.184338	0.215207	0.264853	0.330149	0.415293	0.514283	0.626304	0.741637	0.851646	0.941541	0.994774	1	0.960349	0.88019	0.766886	0.639425	0.510553	0.396401	0.296718	0.220599	0.172334	0.145593	0.139167	0.150433	0.180969	0.213607	0.25272	0.306476	0.358305	0.411883
0.0771206	0.105837	0.129717	0.153976	0.175651	0.191191	0.20278	0.208479	0.210575	0.212988	0.209009	0.216238	0.226225	0.242375	0.271291	0.306699	0.341667	0.366796	0.380976	0.39038	0.394565	0.396196	0.404226	0.424208	0.470609	0.534438	0.609612	0.695178	0.765602	0.81623	0.846894	0.846114	0.822502	0.777179	0.715102	0.640565	0.550053	0.455831	0.363612	0.280858	0.209768	0.152576	0.117289	0.104252	0.101959	0.116582	0.140858	0.169704	0.206397	0.248652
0.119616	0.125986	0.136273	0.152407	0.164853	0.179119	0.198875	0.217577	0.234926	0.248616	0.253515	0.249368	0.240232	0.221849	0.198402	0.179142	0.163071	0.152939	0.151791	0.161192	0.172643	0.214526	0.262695	0.330068	0.411966	0.501619	0.59509	0.672261	0.725836	0.744038	0.732325	0.692999	0.635198	0.567558	0.493994	0.428679	0.358869	0.300663	0.241	0.203262	0.171906	0.15388	0.14367	0.137622	0.138436	0.139198	0.158462	0.180684	0.209995	0.251053
0.134352	0.124529	0.120286	0.115965	0.122996	0.137364	0.15632	0.186859	0.219358	0.251122	0.276514	0.295636	0.305285	0.304379	0.290244	0.265447	0.24256	0.214339	0.19223	0.185319	0.200554	0.241514	0.307085	0.395623	0.48617	0.597151	0.710749	0.816359	0.902863	0.966645	0.997619	1	0.97214	0.913766	0.845522	0.762093	0.677052	0.591151	0.509889	0.44283	0.395475	0.360903	0.326626	0.299686	0.28112	0.270293	0.266892	0.277003	0.299821	0.342265
0.0698884	0.0643176	0.0580061	0.0510749	0.0437082	0.0361522	0.028709	0.0217145	0.0154914	0.0103376	0.00499764	0.00272788	0.00107874	0	0.00255453	0.00706801	0.0130942	0.0253844	0.0430785	0.074532	0.117401	0.178596	0.256939	0.354019	0.471974	0.598421	0.725422	0.839882	0.929214	0.979473	0.986614	0.944233	0.870248	0.771279	0.659883	0.560136	0.471593	0.408798	0.370705	0.357103	0.358596	0.368047	0.389488	0.408866	0.425918	0.439096	0.450093	0.46413	0.483161	0.502242
0.0726051	0.0723851	0.0713776	0.070696	0.0715075	0.0707307	0.0684834	0.064833	0.0592109	0.0516544	0.0431984	0.0352403	0.0276224	0.0219783	0.0180911	0.0154246	0.0151403	0.0171726	0.0222917	0.0393723	0.0895657	0.161402	0.253994	0.377033	0.524482	0.683633	0.831357	0.943733	1	0.995972	0.931508	0.824972	0.703467	0.592045	0.506175	0.455497	0.432591	0.422118	0.439395	0.471808	0.49595	0.51406	0.52443	0.529762	0.527567	0.521747	0.521861	0.530767	0.551586	0.586666
0.301659	0.266831	0.232945	0.199992	0.170567	0.145806	0.125232	0.111892	0.106333	0.10449	0.111218	0.117663	0.12584	0.137042	0.143993	0.149519	0.156745	0.164192	0.179129	0.209306	0.244231	0.292431	0.351072	0.419288	0.491144	0.558312	0.614219	0.65267	0.669965	0.674244	0.672352	0.672633	0.678028	0.688512	0.704149	0.716725	0.719093	0.726316	0.717891	0.702569	0.681896	0.657778	0.641268	0.633357	0.64313	0.669553	0.703827	0.748744	0.798024	0.851789
0.10534	0.10363	0.102837	0.10826	0.115373	0.125333	0.138113	0.154017	0.171913	0.190029	0.204644	0.214952	0.216066	0.209823	0.195576	0.177288	0.158777	0.142122	0.130982	0.134457	0.147057	0.183049	0.246314	0.336018	0.446353	0.57471	0.709232	0.833459	0.932731	0.990355	1	0.964211	0.893146	0.803874	0.713532	0.632121	0.570797	0.536246	0.520069	0.518072	0.529036	0.544148	0.563602	0.585276	0.609125	0.640038	0.677284	0.723776	0.773135	0.812488
0.0473761	0.0650901	0.0791246	0.0934077	0.106683	0.117444	0.124168	0.125621	0.12117	0.111482	0.0968181	0.079146	0.0660831	0.053463	0.0432976	0.0432976	0.0480834	0.0561601	0.0622771	0.0703894	0.0840811	0.100995	0.12662	0.173361	0.241605	0.327621	0.448468	0.579304	0.711928	0.828051	0.920781	0.976741	1	0.983879	0.946931	0.902121	0.846975	0.786793	0.731478	0.68346	0.640566	0.612861	0.59227	0.572282	0.576536	0.597283	0.627428	0.666525	0.701636	0.725841
0.190199	0.199245	0.207491	0.212675	0.216987	0.218824	0.216124	0.209259	0.198031	0.183461	0.164048	0.141486	0.12064	0.100044	0.0823669	0.0694113	0.0649926	0.0656192	0.0733549	0.087421	0.108958	0.13097	0.162714	0.199587	0.244651	0.297842	0.365132	0.440671	0.521163	0.598145	0.67037	0.726964	0.76347	0.782242	0.789712	0.78475	0.773348	0.751686	0.725515	0.689059	0.647341	0.600159	0.558702	0.522386	0.495932	0.484145	0.491858	0.514307	0.549634	0.599337
0.122639	0.121462	0.119856	0.118603	0.116652	0.113847	0.109166	0.103257	0.0963803	0.0897786	0.083692	0.0785918	0.0748604	0.0755576	0.0788155	0.0849761	0.0966784	0.111532	0.129195	0.147743	0.168496	0.1955	0.232347	0.278594	0.343423	0.428001	0.534023	0.650738	0.770999	0.875869	0.95459	0.995713	1	0.961696	0.89532	0.819303	0.736071	0.660447	0.602232	0.562322	0.541903	0.53385	0.532144	0.535778	0.540309	0.54372	0.546909	0.549978	0.557698	0.567381
0.0342926	0.036517	0.0411591	0.0483539	0.0601005	0.0715671	0.084008	0.0978768	0.110963	0.119946	0.125547	0.127003	0.125768	0.119215	0.112727	0.108233	0.105422	0.107406	0.110221	0.117597	0.126704	0.134395	0.152324	0.170848	0.195761	0.227377	0.272529	0.326395	0.392431	0.460971	0.540747	0.621953	0.706863	0.787691	0.858116	0.918313	0.951096	0.959561	0.949922	0.910851	0.859507	0.797689	0.737981	0.677512	0.620405	0.567966	0.526997	0.486	0.456328	0.435789
0.152639	0.176337	0.20249	0.226525	0.247053	0.259735	0.265723	0.264907	0.257665	0.24891	0.243555	0.235942	0.232845	0.232515	0.246932	0.271045	0.29411	0.320624	0.337488	0.337802	0.325349	0.310742	0.306543	0.310785	0.343994	0.400101	0.485973	0.589532	0.705406	0.813212	0.896016	0.94719	0.965107	0.963878	0.954238	0.944383	0.942105	0.93591	0.915846	0.882978	0.842295	0.790058	0.736143	0.676595	0.623294	0.57855	0.542212	0.520048	0.526593	0.560036
0.182138	0.189881	0.19546	0.200491	0.204368	0.209891	0.214904	0.223897	0.233767	0.246015	0.258919	0.26837	0.270191	0.264488	0.253858	0.234207	0.214966	0.199371	0.184837	0.178173	0.178763	0.19191	0.21349	0.246394	0.291763	0.348253	0.41546	0.494437	0.589854	0.687664	0.788589	0.879008	0.95006	0.988806	1	0.987096	0.955679	0.908474	0.8525	0.806905	0.767693	0.733675	0.717497	0.716116	0.719979	0.729988	0.753174	0.769731	0.792241	0.802889
0.199862	0.196327	0.192134	0.188732	0.187013	0.183551	0.182589	0.183134	0.184119	0.18706	0.187168	0.188582	0.186157	0.181104	0.174063	0.162796	0.150277	0.135213	0.127899	0.125028	0.133403	0.153703	0.18748	0.232843	0.288701	0.347331	0.400448	0.445992	0.470487	0.474577	0.45571	0.41898	0.374322	0.331111	0.293975	0.27404	0.282177	0.314408	0.373396	0.457421	0.553837	0.648364	0.737112	0.805116	0.841045	0.855171	0.846694	0.823456	0.795339	0.773642
0.19564	0.180934	0.16472	0.1424	0.119214	0.0933102	0.0709973	0.0514892	0.0425616	0.0426744	0.0486997	0.0635334	0.0887856	0.112704	0.143039	0.172083	0.197961	0.216394	0.231416	0.234619	0.241394	0.237538	0.238265	0.240986	0.246582	0.259738	0.28309	0.307405	0.333997	0.360928	0.391359	0.418141	0.450547	0.481764	0.516267	0.560265	0.606759	0.654681	0.714029	0.777309	0.837757	0.893697	0.935081	0.964829	0.993429	1	0.992841	0.979141	0.964522	0.932869
0.201989	0.209354	0.220539	0.230193	0.241195	0.254639	0.263492	0.273512	0.276014	0.275896	0.272749	0.26749	0.258287	0.254907	0.250717	0.246114	0.242996	0.237297	0.232159	0.224085	0.219774	0.224274	0.23921	0.275969	0.339052	0.4266	0.533421	0.65159	0.764297	0.859687	0.916367	0.936184	0.91112	0.851967	0.770789	0.683488	0.605452	0.551887	0.525732	0.533563	0.569032	0.628073	0.699929	0.773676	0.844627	0.907392	0.954497	0.985923	0.999238	1
0.189103	0.193672	0.196315	0.199048	0.207471	0.215981	0.224117	0.229867	0.236206	0.247492	0.254669	0.266497	0.27781	0.288179	0.29448	0.300189	0.310109	0.320419	0.331276	0.348745	0.367478	0.391674	0.425817	0.465906	0.514613	0.570775	0.627149	0.688195	0.740913	0.785341	0.815369	0.838697	0.843818	0.840181	0.836365	0.836175	0.837984	0.848952	0.865059	0.884898	0.914317	0.938606	0.962601	0.984344	0.997626	1	0.9965	0.982015	0.955049	0.926573
0.460254	0.465645	0.478855	0.482056	0.475993	0.465805	0.446324	0.419852	0.386698	0.347048	0.300424	0.254824	0.214457	0.188167	0.165426	0.178286	0.214853	0.271792	0.34489	0.414328	0.487859	0.546075	0.583588	0.604272	0.622355	0.634155	0.649222	0.66684	0.698224	0.727628	0.765682	0.805662	0.837573	0.866416	0.890799	0.910458	0.928178	0.934075	0.940822	0.946082	0.952316	0.950557	0.951412	0.938243	0.919889	0.878383	0.844302	0.797266	0.751788	0.721353
0.102291	0.10447	0.108139	0.109263	0.10364	0.0957056	0.0919577	0.0889531	0.0917221	0.103674	0.116052	0.129366	0.151687	0.171321	0.193226	0.209825	0.223963	0.22765	0.223946	0.210384	0.1982	0.192047	0.191765	0.200436	0.227761	0.267065	0.324708	0.416279	0.520832	0.621771	0.731607	0.815	0.890013	0.932259	0.962597	0.968719	0.959531	0.934233	0.900611	0.854467	0.796775	0.741281	0.684591	0.623816	0.568516	0.531832	0.511039	0.508767	0.535464	0.577228
0	0	0	0.00696515	0.0250013	0.0486495	0.0787943	0.11937	0.16843	0.221602	0.269572	0.309102	0.332105	0.332592	0.317071	0.29246	0.266003	0.248289	0.233319	0.228246	0.226129	0.246306	0.282586	0.344351	0.426311	0.531209	0.646096	0.758696	0.85297	0.908699	0.92566	0.890101	0.825493	0.733049	0.63325	0.553375	0.48539	0.443515	0.412257	0.399822	0.40286	0.417799	0.430589	0.462567	0.494385	0.532912	0.590919	0.646956	0.703746	0.74478
0.200068	0.210836	0.2252	0.240287	0.256334	0.270868	0.283231	0.288747	0.28555	0.275723	0.259064	0.239625	0.218087	0.196672	0.17844	0.159194	0.148441	0.1392	0.138477	0.14632	0.164292	0.193871	0.235879	0.283762	0.3418	0.405488	0.479375	0.556225	0.64328	0.734007	0.825907	0.907456	0.971212	1	0.996703	0.955602	0.885471	0.796426	0.699118	0.603521	0.525256	0.460498	0.420539	0.396088	0.391475	0.395492	0.4166	0.443799	0.476945	0.512822
0.24602	0.235104	0.223832	0.212809	0.202708	0.191288	0.185348	0.180078	0.182606	0.183839	0.186265	0.194794	0.201419	0.208823	0.208486	0.20346	0.18947	0.176946	0.159821	0.148801	0.152083	0.171503	0.208921	0.258725	0.325638	0.398995	0.485142	0.567561	0.634647	0.696705	0.73626	0.770253	0.789	0.800093	0.801512	0.792076	0.780344	0.751651	0.716415	0.681142	0.64893	0.619811	0.595759	0.570102	0.546866	0.521018	0.493162	0.477755	0.469606	0.482267
0.154482	0.152843	0.153738	0.158458	0.164603	0.17352	0.184807	0.194941	0.199364	0.196346	0.189563	0.17916	0.165927	0.156623	0.152644	0.158123	0.169725	0.181738	0.196489	0.207496	0.216399	0.228099	0.24036	0.268571	0.310326	0.368223	0.448017	0.538284	0.642819	0.743777	0.836683	0.906598	0.962283	0.991487	1	0.98771	0.958085	0.910498	0.851931	0.787296	0.71275	0.645901	0.585845	0.524875	0.477845	0.442747	0.426416	0.423283	0.440083	0.457028
0.0646491	0.0855997	0.106996	0.12662	0.141617	0.153917	0.160134	0.161724	0.157781	0.155095	0.159954	0.17248	0.192613	0.211397	0.232912	0.260618	0.279275	0.301964	0.3192	0.337998	0.370133	0.40346	0.433135	0.47101	0.508425	0.559385	0.606824	0.643665	0.672675	0.691735	0.703405	0.701174	0.69055	0.682341	0.659787	0.631192	0.594949	0.548109	0.518245	0.488828	0.469415	0.471487	0.477522	0.51048	0.563534	0.619231	0.673385	0.715514	0.747254	0.751563
0.132495	0.135042	0.130838	0.123455	0.113686	0.102687	0.0916017	0.081135	0.0750268	0.0725176	0.0778978	0.0867908	0.102498	0.135877	0.173337	0.218908	0.262473	0.299309	0.321549	0.329924	0.320005	0.293818	0.255473	0.210186	0.170654	0.13473	0.116047	0.11527	0.147246	0.202425	0.276748	0.375639	0.4796	0.584887	0.673035	0.738288	0.767982	0.764359	0.736209	0.679532	0.614408	0.55083	0.501337	0.471079	0.458986	0.466827	0.489431	0.514349	0.54473	0.568038
0.281569	0.269415	0.256987	0.246769	0.241669	0.240024	0.248966	0.26589	0.284599	0.304017	0.313137	0.318741	0.308915	0.289338	0.262456	0.227057	0.192009	0.166355	0.145054	0.135625	0.141045	0.177998	0.225183	0.294249	0.383783	0.486725	0.609005	0.730374	0.839899	0.924044	0.970841	0.966786	0.91903	0.839345	0.746214	0.662108	0.594851	0.541811	0.499199	0.498076	0.499947	0.512641	0.533854	0.550729	0.577171	0.598299	0.630435	0.669103	0.715834	0.767216
0.370644	0.35212	0.330256	0.307603	0.278841	0.254888	0.227857	0.201006	0.184196	0.171833	0.164572	0.170446	0.180562	0.186015	0.190405	0.19453	0.201215	0.212859	0.237618	0.279972	0.336657	0.411576	0.496375	0.59422	0.692186	0.774603	0.859868	0.922615	0.965483	0.990242	1	0.989594	0.9573	0.91977	0.868428	0.828106	0.783963	0.748947	0.728272	0.721896	0.734055	0.753014	0.779633	0.789501	0.801215	0.803175	0.805519	0.818471	0.844503	0.872942
0.150792	0.149625	0.144782	0.135719	0.124906	0.112276	0.10018	0.0892478	0.0826944	0.0816887	0.0837434	0.0895027	0.0915535	0.0930668	0.0873458	0.0800686	0.0728913	0.0667699	0.0642611	0.0683148	0.0833057	0.130213	0.198293	0.279234	0.382151	0.510319	0.645143	0.778434	0.89678	0.973435	1	0.974995	0.904131	0.813605	0.716458	0.629187	0.559625	0.514096	0.480041	0.483151	0.507787	0.548398	0.592484	0.641993	0.694329	0.733551	0.76834	0.793799	0.812781	0.820651
0.193074	0.194252	0.189539	0.184979	0.171954	0.155945	0.139414	0.124778	0.113467	0.105767	0.0993422	0.100807	0.108304	0.113605	0.129228	0.156877	0.188816	0.224203	0.256734	0.279431	0.301358	0.313528	0.333396	0.355734	0.394875	0.449349	0.517833	0.588966	0.641209	0.682397	0.691681	0.663303	0.606458	0.547535	0.487091	0.436528	0.403342	0.374196	0.376126	0.37637	0.402659	0.44624	0.508666	0.592902	0.692184	0.787006	0.86401	0.927695	0.981335	0.997793
0.0694219	0.0894864	0.111605	0.130868	0.148608	0.16304	0.172473	0.175581	0.171611	0.16121	0.144019	0.121919	0.0973742	0.073047	0.0473223	0.0317227	0.0196296	0.0112117	0.00394146	0	0	0.00394146	0.00727029	0.0123593	0.0233049	0.0352292	0.0495645	0.0649919	0.0795309	0.0909258	0.0972004	0.0972004	0.0909258	0.0795309	0.0649919	0.0495645	0.0352292	0.0272464	0.023571	0.0268999	0.0396057	0.0585341	0.0887351	0.121827	0.160824	0.201032	0.25148	0.296351	0.357492	0.425182
0.202156	0.211135	0.218611	0.218233	0.21083	0.195969	0.174168	0.146875	0.118814	0.0951183	0.0707629	0.0530041	0.0427411	0.0407657	0.0479299	0.0570533	0.0703115	0.0784035	0.0846917	0.0849751	0.0855198	0.0812068	0.0740308	0.0644643	0.0556053	0.0515631	0.0513705	0.0666014	0.0897914	0.125001	0.169676	0.219021	0.267841	0.306603	0.330966	0.332872	0.317	0.286007	0.253526	0.221831	0.198597	0.191074	0.195257	0.213848	0.245762	0.282303	0.322972	0.367091	0.407016	0.444729
0.0520514	0.0590425	0.0669724	0.0761008	0.0878984	0.103638	0.120595	0.13465	0.14926	0.157969	0.160476	0.162677	0.167573	0.173771	0.180197	0.1929	0.209637	0.231459	0.249811	0.269619	0.283163	0.286738	0.280073	0.26246	0.242558	0.218384	0.201337	0.196948	0.202764	0.220601	0.257081	0.307152	0.358983	0.406532	0.44479	0.466543	0.474143	0.465092	0.445885	0.418078	0.391385	0.365756	0.344899	0.333284	0.327056	0.325261	0.325522	0.322176	0.322531	0.322525
0	0	0	0	0	0	0	0	0	0	0	0	0	0	0	0	0	0.00688157	0.0126935	0.0215786	0.0338075	0.0625778	0.124753	0.193171	0.285125	0.401614	0.532111	0.667986	0.790946	0.880048	0.917522	0.901499	0.834385	0.727074	0.608621	0.500948	0.416212	0.366744	0.333702	0.318407	0.329576	0.337023	0.344063	0.344988	0.345747	0.347185	0.353139	0.359878	0.387971	0.416876
0	0	0	0	0	0.00772148	0.0138543	0.02318	0.0360081	0.0519921	0.0691865	0.0848502	0.0959029	0.0998983	0.0959029	0.0848502	0.0691865	0.0519921	0.0360081	0.0229832	0.0135198	0.0073295	0.0073295	0.0135198	0.0303127	0.0568574	0.0958245	0.141698	0.210493	0.280129	0.351893	0.417859	0.484145	0.526303	0.54831	0.557099	0.546312	0.523868	0.493722	0.454682	0.424129	0.383041	0.356541	0.328358	0.312505	0.305399	0.324836	0.34981	0.386587	0.419541
0	0	0	0	0	0.00292498	0.00524816	0.00878084	0.0136403	0.0196952	0.0262086	0.0321422	0.0363291	0.0378426	0.0391056	0.0372636	0.0349149	0.0333354	0.0333354	0.0349149	0.0400401	0.044227	0.0521019	0.0713182	0.100842	0.143338	0.198755	0.269745	0.351973	0.439618	0.515399	0.574489	0.607999	0.610074	0.587981	0.545381	0.491947	0.441542	0.395125	0.353779	0.318321	0.301892	0.313048	0.34542	0.3925	0.455932	0.534584	0.622282	0.704723	0.777771
0	0	0	0	0	0	0.00492169	0.00893503	0.0150604	0.0235953	0.0340692	0.0453363	0.0556003	0.0628429	0.0702638	0.0717021	0.0706607	0.0689315	0.0681383	0.0689315	0.0754635	0.0901669	0.107845	0.130221	0.170385	0.219988	0.281789	0.348154	0.41874	0.478263	0.524862	0.543918	0.551285	0.542915	0.518669	0.49125	0.471445	0.45828	0.448301	0.449701	0.451129	0.447329	0.444073	0.44396	0.44756	0.454876	0.479122	0.502528	0.531934	0.561419
0.169572	0.158809	0.148642	0.147095	0.14469	0.145558	0.148757	0.152472	0.154407	0.153042	0.142719	0.131309	0.114036	0.0932215	0.0778355	0.062971	0.0509978	0.0509978	0.0566347	0.0661477	0.0796889	0.0945954	0.112567	0.125724	0.144505	0.168776	0.194803	0.224846	0.261995	0.293949	0.319083	0.342781	0.355891	0.359759	0.363023	0.366806	0.381177	0.39175	0.412315	0.431107	0.45818	0.478078	0.493359	0.499352	0.493522	0.480941	0.47731	0.467687	0.45438	0.465869
0.111313	0.121724	0.142747	0.15594	0.168306	0.1794	0.188521	0.199493	0.204861	0.211739	0.217046	0.218038	0.216167	0.218783	0.221243	0.219596	0.217354	0.207294	0.188401	0.156803	0.132973	0.116107	0.107034	0.118892	0.141839	0.205692	0.290119	0.384867	0.4904	0.591042	0.684315	0.751803	0.789587	0.791407	0.772277	0.727607	0.67697	0.625459	0.576301	0.53869	0.507681	0.486982	0.461494	0.444051	0.450673	0.461001	0.479949	0.509565	0.558725	0.604365
0.16692	0.18524	0.198079	0.202709	0.211608	0.206453	0.197905	0.190013	0.186232	0.1884	0.193126	0.195972	0.192041	0.171759	0.151964	0.123911	0.093116	0.0644893	0.0411622	0.0242134	0.0131269	0	0	0.0262538	0.0615537	0.106538	0.183268	0.288062	0.406313	0.533489	0.666213	0.770827	0.839468	0.863898	0.856701	0.808939	0.738943	0.658936	0.591773	0.527955	0.463868	0.425534	0.402487	0.386412	0.369303	0.374172	0.37386	0.383653	0.418866	0.471706
0.57511	0.515303	0.454251	0.397857	0.346029	0.297771	0.257044	0.224566	0.199778	0.17774	0.158485	0.151059	0.136988	0.123864	0.107731	0.0955246	0.0831866	0.080003	0.081106	0.0870994	0.112402	0.147172	0.202686	0.278226	0.373413	0.479424	0.583909	0.674521	0.735249	0.764482	0.750041	0.697439	0.616045	0.51844	0.427038	0.341627	0.275033	0.225938	0.221421	0.2414	0.279295	0.346557	0.433926	0.52751	0.622316	0.715925	0.800771	0.872373	0.922604	0.949895
0.122832	0.11578	0.105155	0.0914029	0.0755032	0.0588602	0.0551566	0.0573203	0.072518	0.0985538	0.14345	0.193728	0.259381	0.325204	0.378782	0.416527	0.434751	0.43302	0.413435	0.379433	0.334829	0.307144	0.284782	0.278225	0.29761	0.351127	0.430096	0.517843	0.610412	0.673457	0.700464	0.687929	0.64078	0.564198	0.482481	0.402338	0.347881	0.308854	0.290741	0.305503	0.340031	0.395192	0.447329	0.500502	0.553594	0.582957	0.603819	0.602354	0.595436	0.587879
0.387005	0.38066	0.366305	0.342727	0.309659	0.268248	0.227266	0.183544	0.145128	0.122252	0.105901	0.103363	0.113834	0.13058	0.146687	0.163662	0.180013	0.188452	0.192844	0.205947	0.226341	0.270649	0.330006	0.406502	0.504859	0.615543	0.722251	0.814177	0.867255	0.868444	0.817518	0.73515	0.629011	0.517863	0.437422	0.385857	0.372387	0.389206	0.414674	0.458241	0.499851	0.534108	0.563252	0.578185	0.592856	0.606717	0.638378	0.664198	0.695395	0.738258
0	0.00333095	0.00700704	0.0106685	0.0180513	0.0253276	0.0322079	0.0399108	0.0484305	0.057584	0.0658458	0.0735239	0.0786766	0.0811884	0.0821686	0.0808376	0.0842512	0.0911671	0.100006	0.123674	0.169166	0.228506	0.310972	0.417601	0.543101	0.680685	0.812548	0.916023	0.968806	0.961191	0.890382	0.770177	0.627066	0.47973	0.353159	0.258172	0.191039	0.157074	0.155329	0.181384	0.222183	0.268112	0.318574	0.368826	0.423562	0.480874	0.538653	0.596101	0.653659	0.707941
0.207571	0.188078	0.16914	0.150172	0.13446	0.12203	0.113525	0.107741	0.104683	0.102152	0.0994283	0.100787	0.100454	0.0985988	0.0997336	0.103173	0.11117	0.123039	0.1399	0.164147	0.197762	0.23259	0.270722	0.316397	0.364678	0.41344	0.455984	0.487199	0.497306	0.485231	0.454966	0.403108	0.344759	0.283065	0.232361	0.191058	0.162765	0.148571	0.153676	0.177048	0.209272	0.252675	0.310211	0.379119	0.455763	0.536994	0.628146	0.710157	0.7917	0.864761
0.230442	0.252231	0.274089	0.290541	0.302418	0.305785	0.297492	0.282047	0.259097	0.235614	0.215423	0.201694	0.199159	0.205453	0.222741	0.254095	0.29563	0.347501	0.393697	0.434715	0.463819	0.485817	0.495704	0.498946	0.499934	0.508884	0.524372	0.54778	0.567884	0.574816	0.568605	0.540489	0.496432	0.440998	0.372749	0.313675	0.257933	0.211174	0.175375	0.158983	0.169073	0.189226	0.222585	0.263186	0.311868	0.361355	0.410812	0.45831	0.50548	0.545521
0.144549	0.127829	0.111887	0.0993535	0.0930797	0.0938111	0.0986772	0.112714	0.127373	0.144387	0.15722	0.169239	0.176708	0.179026	0.18082	0.179201	0.176646	0.177495	0.178986	0.178617	0.18192	0.189021	0.202517	0.22322	0.251191	0.295517	0.347732	0.402292	0.453031	0.490292	0.509258	0.504751	0.483209	0.450546	0.410673	0.368643	0.331253	0.293123	0.260258	0.229874	0.205934	0.183004	0.164592	0.146643	0.142671	0.141892	0.154172	0.189115	0.236648	0.301558
0.211628	0.201685	0.188735	0.174869	0.165434	0.153763	0.143369	0.134736	0.127906	0.12155	0.115473	0.107999	0.0990943	0.0865191	0.0688614	0.0540144	0.0466954	0.0425921	0.0429942	0.0553602	0.0786073	0.108538	0.144865	0.184068	0.221484	0.258866	0.285872	0.309788	0.324345	0.334678	0.337932	0.335063	0.330208	0.322973	0.312754	0.310198	0.310718	0.317642	0.332329	0.355111	0.37494	0.389515	0.387133	0.380526	0.357812	0.33103	0.306137	0.293141	0.297388	0.322125
0	0.00860736	0.0203909	0.0387869	0.0608487	0.0856898	0.112932	0.141874	0.168275	0.187896	0.198151	0.200436	0.192939	0.178983	0.161157	0.141687	0.120904	0.101215	0.0847643	0.0823585	0.0811085	0.0943358	0.122612	0.162942	0.213023	0.268935	0.321383	0.363072	0.38594	0.388575	0.371506	0.346068	0.310372	0.273954	0.241156	0.212765	0.188996	0.178849	0.168469	0.159695	0.154857	0.151251	0.15187	0.155762	0.159339	0.164931	0.183278	0.21112	0.236593	0.281237
0.240371	0.235988	0.226838	0.21216	0.191759	0.166299	0.137408	0.112412	0.0881728	0.0702053	0.0570348	0.0548803	0.0600352	0.0704797	0.0792725	0.0906215	0.103503	0.111725	0.118036	0.122625	0.130177	0.139308	0.156284	0.17722	0.199622	0.232103	0.272846	0.311622	0.344727	0.363051	0.367688	0.357252	0.328383	0.286794	0.245425	0.21053	0.180288	0.156278	0.141415	0.130177	0.125406	0.127057	0.123983	0.121492	0.125869	0.13091	0.140616	0.154811	0.168758	0.184647
0.0606694	0.0689575	0.0729322	0.0784329	0.086604	0.0971175	0.110802	0.124122	0.137838	0.150839	0.163753	0.170648	0.174571	0.173523	0.177181	0.178337	0.18726	0.196897	0.212759	0.236077	0.25361	0.27281	0.295889	0.315335	0.341562	0.380233	0.423072	0.473715	0.524706	0.569779	0.601185	0.609292	0.602114	0.577688	0.539836	0.490548	0.433181	0.375053	0.312058	0.24759	0.19348	0.142673	0.0958914	0.0647511	0.0411153	0.0354905	0.0451652	0.0781349	0.125134	0.191236
0.263999	0.258385	0.260002	0.261423	0.265189	0.269675	0.272096	0.268977	0.257201	0.234183	0.204264	0.169268	0.134585	0.101542	0.0791362	0.0649544	0.0561798	0.0514038	0.0541493	0.0522667	0.0541493	0.0555422	0.059675	0.0702977	0.0906288	0.118201	0.157271	0.20672	0.263405	0.333278	0.395866	0.466493	0.537581	0.608981	0.675597	0.725919	0.75311	0.748461	0.713046	0.649437	0.564727	0.472526	0.379748	0.291758	0.224411	0.175883	0.150583	0.162538	0.194462	0.244848
0.0293688	0.0393681	0.0503055	0.0616539	0.0725164	0.0847704	0.0930478	0.0978489	0.0984191	0.095141	0.087783	0.0774749	0.0653621	0.0508799	0.0385543	0.0292624	0.0202971	0.0141187	0.0154443	0.0205405	0.0320621	0.0450451	0.0605154	0.0764631	0.0958114	0.119413	0.142721	0.179621	0.223901	0.28315	0.347142	0.415156	0.483358	0.538571	0.570735	0.57779	0.555427	0.505446	0.441665	0.368251	0.299275	0.234599	0.186873	0.161563	0.148167	0.157213	0.173974	0.203009	0.230541	0.252282
0.139162	0.157244	0.193003	0.222505	0.255186	0.289221	0.320971	0.351847	0.368254	0.371412	0.357715	0.329664	0.28864	0.248289	0.213519	0.179705	0.155523	0.13918	0.143455	0.15419	0.182478	0.21654	0.251951	0.282703	0.299387	0.312382	0.306051	0.286013	0.26351	0.243043	0.232298	0.247075	0.283409	0.333053	0.409884	0.49464	0.576781	0.662762	0.719824	0.748193	0.745973	0.722334	0.671797	0.619771	0.558755	0.500955	0.453946	0.414794	0.38729	0.378846
0.470797	0.473258	0.472615	0.467582	0.451217	0.430935	0.403759	0.365558	0.325384	0.281788	0.248245	0.212015	0.183647	0.169005	0.161051	0.164738	0.174291	0.177724	0.182359	0.181082	0.178637	0.175725	0.164894	0.15692	0.145491	0.132365	0.12784	0.138872	0.161295	0.217289	0.299493	0.414843	0.541846	0.680832	0.808754	0.912707	0.978039	1	0.990429	0.957457	0.912194	0.861586	0.810578	0.751529	0.69295	0.645068	0.587778	0.550001	0.52216	0.520128
0.291772	0.28835	0.282133	0.271516	0.258074	0.242335	0.223308	0.20246	0.182043	0.16301	0.146253	0.131867	0.126627	0.126179	0.128556	0.135019	0.141626	0.153842	0.172724	0.196513	0.233646	0.284912	0.350043	0.434856	0.531222	0.637406	0.737111	0.829927	0.90372	0.956056	0.986601	0.999358	1	0.99252	0.971823	0.948652	0.920102	0.883551	0.837136	0.791858	0.741221	0.697479	0.651809	0.61665	0.580448	0.54853	0.520313	0.500245	0.489705	0.482561
0.217679	0.241075	0.262819	0.278127	0.282127	0.282378	0.274101	0.259002	0.241748	0.229144	0.21616	0.205583	0.195797	0.186309	0.17292	0.167553	0.154739	0.150634	0.149534	0.151011	0.157738	0.167273	0.176655	0.199359	0.22148	0.261377	0.305888	0.364275	0.437901	0.526742	0.624184	0.729888	0.813138	0.895621	0.953004	0.985198	1	0.996279	0.982763	0.959064	0.927403	0.889676	0.83712	0.79845	0.758717	0.721493	0.688595	0.664311	0.634386	0.627467
0.162676	0.177289	0.187831	0.195118	0.200307	0.201404	0.198537	0.190403	0.179282	0.167279	0.154139	0.138192	0.124984	0.10741	0.0934221	0.0778416	0.0660703	0.0620653	0.0622504	0.0716808	0.0938877	0.13944	0.20611	0.281227	0.385204	0.502028	0.636474	0.768893	0.884918	0.964931	1	0.983304	0.914418	0.818492	0.714087	0.620798	0.547797	0.506265	0.486196	0.495038	0.535533	0.575583	0.630921	0.690051	0.749519	0.806744	0.851432	0.87596	0.889103	0.891509
0.0945965	0.121925	0.146883	0.172594	0.202231	0.229203	0.248968	0.260654	0.264089	0.259748	0.245395	0.223315	0.198764	0.178205	0.159665	0.150331	0.149378	0.165565	0.189247	0.224454	0.261308	0.291982	0.311952	0.318134	0.305659	0.283472	0.256297	0.243757	0.242356	0.267997	0.323608	0.405311	0.503879	0.609071	0.710928	0.796822	0.862309	0.900301	0.916849	0.914164	0.905	0.895054	0.884966	0.883425	0.886128	0.897778	0.91055	0.923687	0.947149	0.966033
0.315589	0.33662	0.359407	0.374396	0.382505	0.385804	0.381253	0.369757	0.349826	0.33206	0.31205	0.294595	0.284829	0.278454	0.274035	0.261996	0.24908	0.232208	0.21769	0.197552	0.187328	0.179645	0.181931	0.200726	0.227419	0.269958	0.321265	0.382035	0.443166	0.52215	0.602866	0.689314	0.778837	0.862721	0.927223	0.974249	1	0.991627	0.960926	0.910005	0.842753	0.776836	0.708784	0.643856	0.596592	0.565063	0.537054	0.529281	0.536861	0.555018
0.155381	0.164352	0.180374	0.197572	0.217595	0.237352	0.25672	0.272141	0.281161	0.284224	0.279042	0.271514	0.257255	0.244964	0.233377	0.223631	0.216923	0.207062	0.198282	0.185506	0.180798	0.174989	0.181756	0.20847	0.245336	0.305361	0.380655	0.478624	0.582445	0.691981	0.793	0.88656	0.955558	0.994689	1	0.976812	0.929655	0.863841	0.796719	0.728228	0.656709	0.603755	0.555821	0.52481	0.498849	0.492465	0.493951	0.501591	0.514754	0.526876
0.273695	0.271467	0.266211	0.248287	0.223198	0.199493	0.184998	0.173591	0.179171	0.196318	0.22338	0.25179	0.28064	0.305045	0.313652	0.31104	0.293271	0.267783	0.244983	0.219902	0.209276	0.207192	0.232845	0.273853	0.339163	0.428804	0.54161	0.668217	0.795748	0.899711	0.971836	1	0.971621	0.912387	0.823085	0.722348	0.63426	0.558721	0.51759	0.489926	0.494321	0.511906	0.53031	0.554134	0.569861	0.58067	0.596337	0.603557	0.616605	0.649854
0.418034	0.414697	0.414301	0.404171	0.39953	0.383931	0.365869	0.347704	0.331225	0.314911	0.301745	0.289233	0.262545	0.239132	0.207914	0.183338	0.164487	0.157446	0.155899	0.181399	0.211683	0.263286	0.351597	0.456885	0.573899	0.700635	0.823531	0.92495	0.983978	1	0.956217	0.86233	0.731401	0.591253	0.464646	0.376683	0.320798	0.328009	0.361068	0.429783	0.540591	0.662315	0.765603	0.848467	0.897552	0.9088	0.885132	0.8537	0.818423	0.781565
0.138796	0.146489	0.158038	0.167439	0.184781	0.196815	0.210503	0.221475	0.233311	0.242683	0.249598	0.258502	0.263243	0.264717	0.268149	0.272944	0.290276	0.314778	0.346247	0.390688	0.453224	0.520205	0.60237	0.690097	0.783789	0.868603	0.939714	0.987296	1	0.977197	0.918725	0.826696	0.711301	0.591385	0.47987	0.385178	0.307462	0.257943	0.236031	0.239747	0.259931	0.293478	0.344177	0.399502	0.461575	0.530459	0.596185	0.657223	0.708673	0.744728
0	0	0	0	0.0137278	0.0242094	0.0400328	0.0680119	0.112323	0.160114	0.213894	0.274634	0.328469	0.372259	0.40056	0.409703	0.398485	0.368443	0.323598	0.282129	0.242151	0.215866	0.231763	0.27214	0.336144	0.422275	0.53361	0.646302	0.728579	0.781836	0.794331	0.767996	0.716781	0.643779	0.562528	0.49961	0.432195	0.386888	0.368345	0.368484	0.398827	0.453088	0.513561	0.568912	0.616658	0.659844	0.681145	0.682728	0.655287	0.613121
0.0266807	0.0321275	0.0412253	0.0479877	0.054148	0.0591806	0.0626444	0.0642155	0.0636704	0.0611318	0.0561763	0.0491411	0.0406608	0.0346572	0.0301087	0.0299722	0.0369135	0.0475512	0.0656479	0.096261	0.152295	0.234389	0.329386	0.444663	0.579307	0.721628	0.855276	0.953358	1	0.980905	0.902367	0.788312	0.654345	0.524894	0.423855	0.356093	0.31447	0.300102	0.31248	0.359465	0.415398	0.481415	0.557873	0.639878	0.720986	0.787839	0.840119	0.859579	0.859866	0.840204
0.174417	0.172665	0.171867	0.172625	0.16892	0.163887	0.159995	0.154172	0.149819	0.145507	0.145496	0.149061	0.151356	0.165491	0.187511	0.21355	0.242596	0.278425	0.314304	0.357912	0.393499	0.446243	0.500581	0.561392	0.630594	0.695048	0.748292	0.773193	0.762	0.719172	0.642938	0.548007	0.453099	0.368873	0.303748	0.266027	0.248983	0.268119	0.301557	0.345683	0.407243	0.468332	0.545218	0.620209	0.703264	0.782432	0.856913	0.917749	0.964428	0.996321
0.165252	0.173691	0.186068	0.193954	0.198261	0.197138	0.189363	0.174829	0.154649	0.131412	0.104417	0.0845164	0.0655857	0.0549337	0.0452517	0.046349	0.0627288	0.0842717	0.10853	0.133132	0.159897	0.18594	0.203965	0.221265	0.235386	0.249648	0.269015	0.295098	0.326842	0.368926	0.413553	0.455879	0.488498	0.49492	0.485788	0.466102	0.437869	0.412385	0.396396	0.402263	0.41494	0.450372	0.504979	0.574672	0.669529	0.762212	0.842954	0.909663	0.957966	0.989306
0.165387	0.185871	0.199173	0.210549	0.216984	0.219301	0.216128	0.214877	0.219993	0.230279	0.243232	0.265828	0.286666	0.314254	0.336787	0.361967	0.38253	0.394806	0.404595	0.406997	0.4212	0.43961	0.458216	0.487875	0.523295	0.560689	0.605304	0.631932	0.630955	0.609542	0.566042	0.509498	0.451136	0.411176	0.388577	0.377407	0.391759	0.419259	0.464772	0.528832	0.587321	0.65068	0.706906	0.753594	0.810529	0.862588	0.90709	0.947462	0.978078	0.997334
0.080272	0.0966593	0.11215	0.124534	0.131416	0.130877	0.122216	0.106423	0.0860402	0.0646572	0.0447796	0.0285819	0.0168132	0.00911495	0	0	0	0	0	0	0	0.00911495	0.044158	0.0881363	0.147338	0.227578	0.324792	0.428297	0.549208	0.637986	0.715205	0.755512	0.772999	0.775977	0.770665	0.775682	0.773819	0.758437	0.736439	0.714902	0.703957	0.705442	0.72244	0.749013	0.779381	0.784408	0.805726	0.813606	0.825805	0.837719
0.077784	0.0981978	0.128499	0.155471	0.18156	0.20375	0.218878	0.230855	0.230819	0.224046	0.21123	0.20168	0.190189	0.181646	0.179385	0.182885	0.184908	0.192067	0.196608	0.193687	0.189906	0.184916	0.178247	0.180817	0.181257	0.19812	0.226655	0.276865	0.336257	0.408867	0.479483	0.552557	0.622245	0.687666	0.751341	0.810949	0.86486	0.89677	0.910941	0.924094	0.925397	0.942089	0.96636	0.986881	0.994381	1	0.993	0.988362	0.97508	0.979723
0.140542	0.142851	0.140986	0.137665	0.128889	0.118657	0.107828	0.0981846	0.0912034	0.0882101	0.0871691	0.0858685	0.0886005	0.0934034	0.0948432	0.0950504	0.0934377	0.0923294	0.0913939	0.0936952	0.0956042	0.105267	0.12871	0.164952	0.216889	0.289111	0.375649	0.477123	0.591976	0.706161	0.807104	0.890093	0.950758	0.986577	1	0.997962	0.986676	0.971078	0.960968	0.944595	0.935851	0.926078	0.915916	0.911534	0.90678	0.894598	0.881586	0.863238	0.838998	0.8038
0.406889	0.386604	0.363662	0.344554	0.323533	0.306226	0.297473	0.295764	0.299916	0.3096	0.320315	0.324843	0.320919	0.309525	0.289487	0.261231	0.23183	0.209872	0.191209	0.182091	0.181414	0.196295	0.225135	0.264477	0.318324	0.383763	0.462599	0.560601	0.66518	0.769765	0.853877	0.916886	0.953828	0.963298	0.956761	0.936986	0.923844	0.911322	0.907984	0.910608	0.922716	0.945062	0.966479	0.985777	0.995081	1	0.992319	0.986317	0.974071	0.948688
0.336673	0.33747	0.333721	0.331778	0.332271	0.337732	0.347546	0.362753	0.386045	0.4123	0.432682	0.45713	0.472551	0.490019	0.497832	0.503459	0.501364	0.493495	0.477843	0.454695	0.423356	0.388095	0.350768	0.313723	0.277758	0.245079	0.216438	0.19818	0.187444	0.19589	0.221664	0.258221	0.302142	0.355142	0.398059	0.43555	0.462211	0.477635	0.479973	0.472611	0.463035	0.464126	0.470693	0.48972	0.532611	0.591162	0.670339	0.752041	0.837514	0.909107
0.564941	0.525738	0.493737	0.476815	0.46986	0.464455	0.468	0.474074	0.474113	0.464725	0.459118	0.440159	0.416733	0.381666	0.331693	0.274037	0.222075	0.166614	0.127901	0.116504	0.115393	0.13713	0.179317	0.223367	0.264435	0.29499	0.309021	0.311093	0.299705	0.290135	0.287552	0.301961	0.35407	0.414432	0.487204	0.55846	0.637562	0.703479	0.756588	0.796602	0.827927	0.837034	0.822243	0.783549	0.72198	0.660726	0.596422	0.55005	0.527003	0.529529
0	0	0	0	0.00321959	0.00875598	0.0149119	0.023718	0.0350809	0.0483074	0.0614062	0.0720565	0.0780554	0.0780554	0.0720565	0.064328	0.0566189	0.0496327	0.0528771	0.0662557	0.0974099	0.150451	0.214127	0.295373	0.384452	0.480213	0.578773	0.66264	0.722895	0.756357	0.764931	0.757737	0.736084	0.707095	0.672543	0.627843	0.586678	0.552234	0.528792	0.532725	0.543857	0.571682	0.611493	0.649898	0.705031	0.75703	0.797826	0.828679	0.855644	0.885487
0.0402388	0.0446552	0.0518749	0.0557552	0.0619455	0.0661464	0.0707108	0.0759322	0.0815277	0.0899866	0.0955235	0.0985704	0.0984743	0.0937231	0.0889512	0.0820503	0.0769397	0.0798439	0.0945843	0.126956	0.18682	0.266972	0.380093	0.514363	0.66017	0.798319	0.907421	0.980022	1	0.968418	0.89573	0.790851	0.673409	0.551917	0.441244	0.350309	0.288861	0.260773	0.266797	0.292507	0.345441	0.413203	0.490571	0.572271	0.639395	0.687815	0.719122	0.728833	0.728886	0.728683
0.208288	0.183644	0.156397	0.130976	0.100518	0.0737322	0.0496915	0.0284214	0.0121751	0.00054149	0	0.00431298	0.0133269	0.0262503	0.0401168	0.0546114	0.0702224	0.0894895	0.104493	0.120268	0.132695	0.140633	0.143325	0.145549	0.148098	0.156825	0.169764	0.188029	0.22201	0.261646	0.319767	0.389144	0.475206	0.570733	0.672725	0.777712	0.870162	0.944578	0.993059	1	0.971272	0.911675	0.826979	0.738507	0.644896	0.559962	0.49796	0.455315	0.437491	0.444696
0	0	0	0	0	0	0.00569234	0.0103341	0.0174185	0.0272898	0.0394038	0.0524351	0.0643063	0.0726829	0.0757109	0.0782378	0.0745526	0.0698536	0.0666936	0.0666936	0.0754085	0.084799	0.0956563	0.114111	0.132579	0.157133	0.192677	0.23436	0.308019	0.381348	0.471098	0.564688	0.652937	0.747415	0.810751	0.842542	0.84415	0.813527	0.766793	0.705244	0.641414	0.594413	0.549711	0.516683	0.492138	0.458792	0.455265	0.449675	0.443043	0.44902
0.0376302	0.0491665	0.0618981	0.0745791	0.0853951	0.0922784	0.0935009	0.0883438	0.0774988	0.0631922	0.0474875	0.0328884	0.020992	0.0123484	0.00669448	0.00669448	0.0190429	0.0333404	0.0538804	0.0803759	0.11068	0.140691	0.165093	0.178837	0.192226	0.18979	0.189369	0.188805	0.196343	0.213153	0.235826	0.257423	0.26668	0.262782	0.252935	0.226327	0.20016	0.1809	0.183688	0.212744	0.272325	0.34308	0.448059	0.552171	0.660379	0.75053	0.812774	0.849251	0.861296	0.853831
0.0113911	0.0277917	0.0433106	0.0589078	0.0765567	0.0945056	0.110039	0.120554	0.128795	0.128345	0.12484	0.114091	0.101927	0.0903214	0.0822724	0.0793287	0.0790005	0.0853885	0.0900248	0.0950907	0.104186	0.110954	0.12322	0.149103	0.186053	0.23729	0.307276	0.389064	0.478992	0.566503	0.63891	0.681023	0.693934	0.681335	0.647921	0.60899	0.567269	0.531263	0.511611	0.502587	0.504487	0.529952	0.562536	0.607633	0.656278	0.707552	0.756942	0.795926	0.827585	0.843028
0.098709	0.086576	0.0824774	0.0785998	0.07867	0.0894738	0.100514	0.114007	0.13005	0.143008	0.155038	0.164977	0.168397	0.171253	0.168621	0.171058	0.171411	0.179733	0.194866	0.216156	0.253228	0.293722	0.346317	0.407613	0.479036	0.555861	0.631176	0.703265	0.763246	0.802498	0.813601	0.804575	0.77199	0.723776	0.668549	0.611946	0.569199	0.546901	0.54336	0.554829	0.587452	0.619562	0.646164	0.671696	0.68071	0.681406	0.685367	0.679519	0.684148	0.692077
0.0774199	0.0956873	0.112901	0.133343	0.153281	0.171376	0.187399	0.201489	0.208705	0.209306	0.200314	0.180938	0.154444	0.124276	0.0906533	0.0595075	0.0364103	0.0166313	0.00297833	0	0.000752903	0.00945271	0.0224586	0.0388371	0.0608271	0.0956568	0.13957	0.196465	0.269049	0.360127	0.465873	0.581644	0.690775	0.789662	0.871363	0.938123	0.978882	1	0.992563	0.965803	0.919631	0.866088	0.807644	0.760217	0.721951	0.694181	0.680412	0.678692	0.697508	0.727074
0.245048	0.246984	0.24706	0.24871	0.250594	0.250254	0.247583	0.24445	0.240946	0.23877	0.242341	0.247726	0.250976	0.256341	0.254124	0.252231	0.255655	0.256635	0.252584	0.247562	0.242497	0.242995	0.243212	0.254493	0.278003	0.313628	0.370761	0.436393	0.518098	0.602477	0.68652	0.763359	0.832234	0.891842	0.944505	0.980988	1	0.997679	0.97874	0.948068	0.90006	0.84658	0.794949	0.747171	0.712452	0.687312	0.679173	0.678208	0.681215	0.678686
0.275314	0.294044	0.318347	0.339472	0.354552	0.362356	0.362686	0.352796	0.330396	0.301129	0.26803	0.23258	0.197836	0.169537	0.149086	0.135461	0.123204	0.11613	0.118659	0.115763	0.126403	0.140847	0.171498	0.210553	0.260492	0.325603	0.401845	0.483268	0.575013	0.664662	0.75079	0.820423	0.864993	0.878783	0.859228	0.803904	0.735309	0.651777	0.578319	0.523644	0.497965	0.492535	0.509375	0.537685	0.581004	0.630927	0.682143	0.732993	0.787469	0.839031
0.148697	0.16613	0.185968	0.205864	0.225004	0.241234	0.25182	0.252031	0.241966	0.225106	0.200782	0.17483	0.150905	0.13128	0.114811	0.102797	0.100545	0.104252	0.117961	0.145993	0.193131	0.256701	0.343526	0.44986	0.568734	0.688707	0.793549	0.872026	0.90735	0.901745	0.856515	0.78188	0.693607	0.607342	0.536121	0.488838	0.466349	0.462849	0.476397	0.498994	0.524232	0.55164	0.584545	0.619403	0.652683	0.695406	0.735717	0.774194	0.812309	0.846632
0.0857788	0.0959607	0.106438	0.118228	0.130022	0.13983	0.147187	0.153355	0.153836	0.152899	0.149645	0.14971	0.154189	0.16176	0.171348	0.178877	0.186736	0.188031	0.191861	0.208475	0.245618	0.309762	0.390266	0.493306	0.616282	0.75249	0.876125	0.965766	1	0.968171	0.875633	0.739637	0.584012	0.439072	0.322346	0.237191	0.187897	0.174974	0.207386	0.270695	0.347618	0.436083	0.522558	0.606808	0.687228	0.750744	0.800743	0.837915	0.854648	0.862815
0.106968	0.136903	0.164547	0.188417	0.205526	0.214673	0.212845	0.202805	0.188185	0.170157	0.153548	0.144395	0.139933	0.146183	0.153313	0.173569	0.193692	0.220237	0.244347	0.265928	0.281315	0.297105	0.312309	0.325789	0.346703	0.375996	0.424975	0.482232	0.545922	0.611821	0.665167	0.705566	0.728946	0.746899	0.752067	0.758855	0.771875	0.790916	0.815091	0.835206	0.856023	0.864174	0.862032	0.850458	0.842234	0.840517	0.848236	0.866432	0.890193	0.915739
0.100532	0.111059	0.119392	0.129672	0.137095	0.144011	0.15584	0.164516	0.174109	0.187652	0.202488	0.212337	0.228807	0.242339	0.260235	0.274025	0.289525	0.302844	0.30585	0.305441	0.310833	0.320223	0.333994	0.351001	0.387835	0.427966	0.470794	0.530673	0.589418	0.647985	0.707823	0.764391	0.816076	0.870847	0.919461	0.963456	0.99529	1	0.994144	0.969687	0.929433	0.874027	0.825573	0.781608	0.740753	0.720308	0.710222	0.710064	0.716056	0.739831
0.0302604	0.0322978	0.0338169	0.0345714	0.0343401	0.0329825	0.0304912	0.0270193	0.0235522	0.0197628	0.0176896	0.0164954	0.0172686	0.0194425	0.0232184	0.0287733	0.0336935	0.0370576	0.0390266	0.0400556	0.0408303	0.0417162	0.0437891	0.0511134	0.0629091	0.0810494	0.104603	0.131508	0.161949	0.194799	0.229601	0.263513	0.296963	0.331251	0.366479	0.406974	0.454074	0.507046	0.565343	0.63138	0.6957	0.760868	0.824985	0.882339	0.931234	0.968041	0.992622	1	0.998296	0.981723
0.0759169	0.0832386	0.0919055	0.0996073	0.106585	0.110889	0.115503	0.119008	0.124346	0.129628	0.133806	0.135667	0.13528	0.133722	0.129739	0.126164	0.121715	0.11532	0.109595	0.101658	0.0939349	0.0931469	0.0966425	0.107334	0.131362	0.167454	0.219074	0.283896	0.356445	0.431415	0.505862	0.571081	0.622431	0.657084	0.676428	0.679784	0.672472	0.65743	0.643132	0.636212	0.633194	0.641376	0.658675	0.694424	0.739207	0.790512	0.847869	0.894501	0.941387	0.974217
0.0172896	0.0152002	0.0120523	0.0100475	0.00683147	0.0078242	0.0109	0.0182559	0.0306682	0.0466621	0.0652585	0.0847646	0.104019	0.119291	0.127841	0.130288	0.127378	0.120372	0.110459	0.0984072	0.0872221	0.0823873	0.085645	0.0973235	0.122572	0.159478	0.213193	0.280142	0.349943	0.41932	0.481132	0.534666	0.588242	0.635821	0.674346	0.709635	0.732278	0.737821	0.738052	0.718159	0.697147	0.673754	0.650277	0.636939	0.638791	0.651666	0.673945	0.700091	0.72567	0.741575
0.352565	0.370936	0.381459	0.381189	0.367767	0.340261	0.299893	0.250251	0.196678	0.145579	0.100495	0.0612307	0.0337014	0.0192491	0.00676696	0	0	0	0	0	0	0	0	0.00676696	0.032783	0.0654326	0.116151	0.188203	0.281594	0.391682	0.509147	0.61502	0.705224	0.767448	0.79889	0.809979	0.794547	0.774812	0.756328	0.744664	0.73804	0.740064	0.755983	0.77408	0.793485	0.820518	0.846588	0.874089	0.904203	0.918614
0.134	0.126307	0.114716	0.0997136	0.0823682	0.064212	0.0469376	0.0319942	0.0202479	0.0119107	0.00645718	0	0	0	0	0	0	0	0	0	0	0	0	0	0	0	0.00645718	0.0119107	0.0331623	0.0620012	0.104668	0.163013	0.230241	0.310626	0.394359	0.473591	0.547758	0.598776	0.644184	0.676109	0.702715	0.728079	0.753869	0.775871	0.793148	0.798016	0.798456	0.800651	0.791844	0.793552
0	0.00307671	0.00975904	0.0158846	0.0242309	0.0339498	0.0435584	0.0528056	0.0617496	0.0694238	0.073836	0.0764743	0.0761499	0.073943	0.071532	0.0685249	0.0658388	0.0636599	0.0620694	0.0616685	0.0648564	0.0731177	0.0887558	0.109543	0.143321	0.186018	0.238209	0.300726	0.365211	0.430548	0.49054	0.539971	0.576886	0.605851	0.624887	0.635313	0.638299	0.640541	0.645238	0.652073	0.665972	0.680794	0.700537	0.730616	0.758206	0.791434	0.827107	0.857373	0.882912	0.906977
0.0079435	0.00896327	0.00967791	0.00993564	0.00962587	0.00872416	0.00732031	0.00560852	0.00383534	0.00224189	0.000943422	0	0.000113572	0	0.000943422	0.00297257	0.00518314	0.00784069	0.0107007	0.013396	0.0155084	0.018133	0.0244821	0.0390244	0.0643649	0.110925	0.176541	0.266793	0.377951	0.509395	0.64556	0.77473	0.880359	0.952844	0.987855	0.985993	0.956892	0.906346	0.84905	0.791559	0.745815	0.717482	0.705508	0.717252	0.73949	0.778265	0.817909	0.861985	0.900683	0.927375
0.014897	0.017946	0.0199004	0.0212976	0.0219606	0.0217769	0.0215713	0.0203998	0.0189131	0.0182493	0.0174272	0.0170189	0.0165927	0.0170058	0.0167656	0.0166121	0.0155418	0.013522	0.0102964	0.00723856	0.00399386	0.00346575	0.00886101	0.0304212	0.0728024	0.137669	0.227057	0.345399	0.481977	0.630827	0.77343	0.886135	0.95793	0.978586	0.950979	0.887175	0.800209	0.706966	0.622944	0.55758	0.515467	0.502858	0.520611	0.567842	0.633135	0.711351	0.781764	0.84208	0.881565	0.896631
0.0745686	0.0833087	0.0901096	0.0965459	0.101808	0.107303	0.108997	0.107645	0.103217	0.0989298	0.0921917	0.0841711	0.0785631	0.0734302	0.0686078	0.0612709	0.0567954	0.0529605	0.0462451	0.041598	0.0377496	0.037727	0.042411	0.0571883	0.0877433	0.128242	0.185983	0.267037	0.36839	0.482665	0.60933	0.730498	0.840909	0.923337	0.976495	1	0.985208	0.943769	0.879729	0.805428	0.730598	0.660417	0.610941	0.577471	0.562703	0.56201	0.575682	0.596345	0.622576	0.646026
0	0	0.00151666	0.00253302	0.00402035	0.00602201	0.008458	0.0110774	0.01347	0.0163882	0.0180052	0.0188732	0.0191863	0.0192372	0.0192372	0.0191863	0.0200368	0.0201514	0.0200368	0.0215134	0.0258568	0.0343176	0.0478456	0.0688522	0.0989771	0.138349	0.188555	0.247192	0.314705	0.390175	0.469494	0.553423	0.632516	0.705121	0.7689	0.816647	0.84486	0.846134	0.824295	0.776791	0.7132	0.639562	0.568769	0.508292	0.468366	0.445758	0.442959	0.460273	0.487409	0.52385
0.0507614	0.0530606	0.0543535	0.0537659	0.0528258	0.050669	0.0490019	0.0471978	0.0466701	0.0465335	0.0465346	0.0474247	0.0471171	0.0483689	0.0500072	0.0533777	0.0568712	0.0613489	0.0667948	0.0728126	0.0796596	0.0877498	0.0952985	0.102292	0.114067	0.128574	0.148029	0.174036	0.202922	0.24134	0.279835	0.319569	0.361988	0.403839	0.440755	0.471474	0.491567	0.506865	0.510338	0.514135	0.513834	0.516904	0.527134	0.54354	0.56179	0.580772	0.597452	0.61507	0.629114	0.63407
0.0366526	0.0345057	0.0340202	0.0332467	0.0339247	0.036577	0.0390019	0.0422606	0.0461	0.0497141	0.0532598	0.0548994	0.0539031	0.0494257	0.0430358	0.0346547	0.0250245	0.0166583	0.00950203	0.00351184	0	0.00134337	0.00378061	0.0109636	0.0214615	0.0405595	0.0668968	0.0993483	0.14186	0.195144	0.255522	0.323389	0.391303	0.456475	0.513119	0.555952	0.5792	0.582302	0.562396	0.531155	0.496968	0.465081	0.438473	0.425296	0.425384	0.433334	0.447861	0.473087	0.501111	0.52975
0.0493532	0.0415019	0.0342417	0.0278205	0.0223764	0.0178658	0.0140561	0.0106066	0.00721278	0.00320664	0.00065293	5.38389e-05	0	0.00154286	0.00472942	0.00912938	0.0132914	0.0176471	0.0201004	0.0201004	0.0176471	0.0156813	0.0135377	0.0134184	0.0214629	0.0341107	0.0528223	0.0818219	0.117038	0.160765	0.212749	0.264838	0.318099	0.371617	0.419152	0.463673	0.500354	0.521567	0.530575	0.527348	0.513118	0.487203	0.46674	0.447397	0.428034	0.416032	0.412259	0.418837	0.432349	0.445011
0	0	0	0	0	0	0	0	0	0	0	0	0	0	0	0	0	0	0	0	0.0012623	0.0035907	0.00628661	0.0126842	0.0261238	0.0454772	0.0781343	0.119554	0.173157	0.23941	0.313853	0.389548	0.464183	0.528213	0.575966	0.601702	0.607794	0.597273	0.569968	0.534012	0.489644	0.442063	0.396833	0.352907	0.326115	0.307017	0.305947	0.318488	0.352392	0.398803
0.0189349	0.0228004	0.0264544	0.0293755	0.030999	0.0308719	0.0288288	0.0251035	0.0202955	0.0152516	0.0105628	0.00674202	0.00396596	0.00215007	0	0	0	0	0	0	0	0	0	0	0.00215007	0.0125662	0.0355063	0.0656267	0.112337	0.178661	0.256948	0.346893	0.443049	0.525732	0.590863	0.632538	0.643648	0.627882	0.594104	0.543265	0.490318	0.432119	0.377163	0.330552	0.302888	0.293667	0.289267	0.305468	0.331577	0.359687
0	0	0	0	0	0	0	0	0	0	0	0	0	0	0	0	0	0	0	0	0	0	0	0.00580649	0.0107105	0.035627	0.0664638	0.106522	0.158595	0.225117	0.292304	0.353815	0.399645	0.421803	0.416686	0.38604	0.33615	0.28153	0.229969	0.185092	0.157689	0.149743	0.154345	0.196892	0.251238	0.315397	0.395438	0.47641	0.557156	0.654408
0	0	0	0	0	0	0	0	0	0	0	0	0	0	0	0	0	0	0	0	0.0159144	0.0373124	0.0685592	0.110474	0.164457	0.226214	0.287568	0.337905	0.367082	0.368744	0.342576	0.294398	0.234059	0.176163	0.124556	0.090307	0.0779097	0.0826075	0.116005	0.169456	0.248922	0.333648	0.422318	0.508527	0.583877	0.635051	0.663873	0.682862	0.682023	0.679738
0.110034	0.0955863	0.0800094	0.0640941	0.0487945	0.035057	0.0236171	0.0148363	0.00865327	0.00469122	0	0	0	0	0	0	0	0	0	0	0.00469122	0.0133445	0.0233636	0.0518309	0.082284	0.126382	0.176384	0.234924	0.28987	0.345616	0.384473	0.407415	0.413465	0.404051	0.391317	0.372057	0.35368	0.338435	0.33371	0.348313	0.366196	0.415783	0.467331	0.527866	0.585973	0.642792	0.684766	0.724882	0.751501	0.757465
0	0	0	0	0	0	0	0	0	0	0	0	0	0	0	0.00309586	0.00571053	0.00970775	0.0152092	0.0219606	0.0292233	0.0358394	0.0436037	0.0510018	0.0621178	0.081465	0.115324	0.16172	0.226265	0.31444	0.420664	0.530335	0.633365	0.723208	0.788903	0.827782	0.829819	0.804193	0.758047	0.701772	0.650169	0.611156	0.596687	0.599758	0.627653	0.665211	0.702012	0.74095	0.779268	0.813226
0.0274245	0.0276408	0.0275506	0.0271456	0.026397	0.0264382	0.0257248	0.0249225	0.0240895	0.0233847	0.02266	0.021282	0.0205151	0.0191108	0.0170177	0.014336	0.01076	0.00808593	0.00560007	0.00585421	0.00630788	0.0105685	0.0211049	0.0349737	0.0561146	0.0827265	0.113448	0.146543	0.178676	0.208385	0.229764	0.245645	0.253162	0.257927	0.261406	0.275451	0.299805	0.339073	0.391945	0.462159	0.55219	0.644962	0.740628	0.833893	0.909872	0.96222	0.989052	1	0.986432	0.960259
0.0111539	0.0158128	0.0216009	0.0282399	0.0350858	0.0411388	0.0452293	0.0463696	0.0441372	0.0390504	0.0318415	0.0239282	0.0165719	0.017324	0.0186665	0.0245283	0.0365171	0.0540785	0.0742606	0.0946727	0.115576	0.130016	0.137902	0.142183	0.139809	0.134413	0.13119	0.134031	0.147332	0.183139	0.223276	0.289887	0.36841	0.454681	0.552062	0.644811	0.719495	0.77521	0.804751	0.827101	0.838509	0.861903	0.882142	0.908616	0.927304	0.938436	0.941431	0.949434	0.957194	0.965982
0.330696	0.322517	0.319051	0.311184	0.306092	0.308311	0.311722	0.315778	0.316402	0.310705	0.289908	0.261916	0.227034	0.188219	0.150919	0.118068	0.0907939	0.0730283	0.0632635	0.0607876	0.0648939	0.0687305	0.0734967	0.079367	0.0851702	0.0912373	0.104809	0.115654	0.130677	0.144427	0.160137	0.177246	0.192943	0.205419	0.21614	0.222264	0.22236	0.231298	0.244001	0.266528	0.308536	0.364474	0.433178	0.51129	0.593788	0.669834	0.735153	0.789201	0.8347	0.866223
0.0662486	0.0575501	0.0481716	0.0385894	0.0293779	0.0211069	0.0142193	0.00893254	0.00520991	0.00282446	0	0	0	0	0.00282446	0.00520991	0.00885671	0.0138759	0.0200354	0.0266614	0.0326975	0.0369567	0.0413208	0.0449911	0.0637109	0.0919513	0.139225	0.205744	0.292603	0.396226	0.511541	0.613062	0.695878	0.755963	0.787101	0.79181	0.785641	0.77707	0.788998	0.80853	0.847279	0.88363	0.923726	0.963325	0.987322	0.997484	1	0.991001	0.98438	0.969045
0	0	0	0	0	0	0	0	0	0	0	0	0	0	0	0	0	0	0	0	0	0	0.00793738	0.0225784	0.0395304	0.0638839	0.103236	0.14587	0.199639	0.24938	0.293234	0.333897	0.366514	0.400998	0.424465	0.456027	0.487813	0.530559	0.569999	0.606802	0.629507	0.638827	0.64894	0.629942	0.626266	0.614716	0.642661	0.683355	0.740512	0.814826
0	0	0	0	0	0	0	0	0	0	0	0	0	0	0	0	0	0	0	0	0	0	0	0	0	0.003994	0.0113612	0.0198913	0.0321457	0.0479532	0.0700268	0.0952991	0.118388	0.142836	0.170005	0.199776	0.22728	0.261146	0.303612	0.352391	0.413903	0.472814	0.52675	0.580889	0.631284	0.67055	0.694856	0.695173	0.682525	0.650085
0	0	0	0	0	0	0	0	0	0	0	0	0	0	0	0	0	0	0	0	0.00610489	0.0173658	0.036509	0.0665008	0.103701	0.150067	0.207702	0.262746	0.31053	0.343631	0.356945	0.349014	0.334368	0.303999	0.277666	0.254825	0.255138	0.261903	0.301924	0.353354	0.417637	0.492637	0.574527	0.642734	0.711034	0.759858	0.786494	0.786411	0.757602	0.701376
0	0	0	0	0	0	0	0	0	0	0	0	0	0	0	0	0	0	0	0	0	0	0.0074678	0.0137749	0.0234169	0.0366875	0.0529731	0.0704919	0.0864511	0.10518	0.123026	0.142372	0.16033	0.191037	0.2269	0.270021	0.322228	0.366469	0.406052	0.42286	0.428758	0.418879	0.404757	0.381508	0.356022	0.329745	0.306605	0.290824	0.276842	0.2874
0	0	0	0	0	0	0	0	0	0	0	0	0	0	0	0	0	0	0	0	0	0.00204258	0.00785285	0.0364087	0.084715	0.154945	0.253467	0.383606	0.535983	0.694436	0.839444	0.947622	1	0.991592	0.927138	0.824538	0.709272	0.604185	0.529594	0.4994	0.498368	0.537835	0.599394	0.665059	0.71189	0.740976	0.749274	0.735349	0.711537	0.686576
0.0420687	0.0466859	0.0499216	0.0510886	0.049686	0.0456033	0.039247	0.0314965	0.023468	0.0162532	0.0103741	0.00610249	0.00330836	0	0	0	0	0	0	0.00992508	0.0282326	0.0560464	0.0953952	0.155939	0.225279	0.309513	0.401579	0.482427	0.55064	0.614781	0.649969	0.671345	0.691583	0.703122	0.713777	0.733376	0.742888	0.765381	0.786254	0.80574	0.815913	0.829773	0.830823	0.815873	0.792026	0.745886	0.681547	0.620383	0.56599	0.511878
0	0	0	0	0	0	0	0	0	0	0	0	0	0	0	0	0	0	0	0	0.00504573	0.00930719	0.0208677	0.0441871	0.0702284	0.119199	0.191886	0.274974	0.369402	0.471218	0.570069	0.657782	0.714893	0.738919	0.725182	0.674692	0.60124	0.516248	0.438265	0.377407	0.325066	0.308173	0.309593	0.336687	0.391662	0.4852	0.590272	0.703793	0.81118	0.89854
0	0	0	0	0	0	0	0	0	0	0	0	0	0	0	0	0	0	0	0	0	0	0	0.0156628	0.0393329	0.0735956	0.124541	0.188404	0.263938	0.34257	0.417358	0.469457	0.502825	0.502329	0.48842	0.463486	0.437623	0.426499	0.430927	0.448706	0.466237	0.502176	0.541439	0.583224	0.634098	0.688757	0.750352	0.807075	0.858505	0.882937
0	0	0	0	0.00344392	0.00607345	0.0100431	0.0154861	0.0221706	0.0295027	0.036182	0.0408952	0.0457244	0.0466603	0.0459826	0.0448574	0.0443412	0.0448574	0.0491081	0.0618018	0.0790712	0.0971818	0.139645	0.197554	0.269516	0.363809	0.468633	0.57701	0.680363	0.772382	0.836784	0.874445	0.878232	0.852782	0.801889	0.733423	0.654099	0.575336	0.50302	0.428454	0.364687	0.318529	0.278174	0.257118	0.260247	0.270901	0.285664	0.310358	0.332905	0.362317
0	0	0	0	0	0	0	0	0	0	0	0	0	0	0	0	0	0.00245277	0.00942984	0.0167398	0.0347906	0.0575242	0.088001	0.125518	0.172702	0.222694	0.283578	0.346296	0.411772	0.482154	0.560187	0.641427	0.718336	0.790686	0.840557	0.864636	0.864475	0.828111	0.768163	0.690841	0.603329	0.51383	0.435143	0.370993	0.332529	0.319623	0.321139	0.338686	0.370694	0.407131
0.0263502	0.0332656	0.0435305	0.0526675	0.0639025	0.0732496	0.0811374	0.0867891	0.0917858	0.0936231	0.095049	0.0938776	0.091783	0.0913897	0.0892521	0.0892143	0.0877705	0.0892317	0.09055	0.0977274	0.117862	0.153575	0.220196	0.303668	0.411117	0.54273	0.684739	0.816681	0.922454	0.986336	1	0.965821	0.891713	0.792954	0.68158	0.571396	0.467757	0.381249	0.313675	0.264415	0.245204	0.24377	0.245292	0.263811	0.283022	0.31373	0.345168	0.373828	0.409263	0.444018
0.0191372	0.0195728	0.0192887	0.0181922	0.0163059	0.0149843	0.0130776	0.011668	0.0122433	0.013655	0.0163082	0.0209107	0.0249068	0.0296366	0.0334469	0.0359132	0.0367659	0.0359132	0.0345778	0.0351157	0.0414973	0.0631944	0.105407	0.179158	0.273074	0.39851	0.543081	0.695802	0.836764	0.94356	1	0.99887	0.940443	0.839805	0.719124	0.593613	0.482226	0.390209	0.318596	0.274326	0.248503	0.249504	0.261406	0.2841	0.31371	0.346883	0.384246	0.423972	0.465641	0.507944
0.194902	0.183649	0.172129	0.158511	0.144656	0.13132	0.117627	0.105559	0.0983011	0.0914918	0.0896091	0.0920091	0.0981184	0.109138	0.11958	0.126834	0.13032	0.1272	0.122925	0.117507	0.119983	0.140512	0.184	0.254918	0.354381	0.48046	0.626434	0.772718	0.896516	0.977349	1	0.961613	0.870098	0.741658	0.600345	0.463701	0.345687	0.253636	0.185974	0.146765	0.131081	0.131281	0.140972	0.158189	0.175886	0.199756	0.229314	0.270569	0.325289	0.390894
0.147822	0.141158	0.135025	0.127468	0.119902	0.112633	0.104447	0.0960002	0.0912818	0.0856366	0.0839218	0.0850928	0.0886855	0.0971075	0.105567	0.11191	0.115706	0.113231	0.110394	0.106257	0.109895	0.130611	0.174522	0.24561	0.345882	0.473088	0.621245	0.769564	0.895673	0.977737	1	0.959503	0.865601	0.734377	0.591698	0.454781	0.338602	0.249524	0.185921	0.151696	0.139128	0.14207	0.154042	0.172277	0.19126	0.215207	0.2443	0.283837	0.336104	0.398855
0	0	0	0	0.00170842	0.00301285	0.00657086	0.0105666	0.0174103	0.0266627	0.038219	0.0502607	0.064108	0.0782344	0.0903846	0.101822	0.109789	0.114453	0.116979	0.123194	0.139164	0.167097	0.21143	0.285203	0.380685	0.501629	0.63552	0.768897	0.88441	0.962682	1	0.986936	0.928716	0.843676	0.740031	0.637688	0.541344	0.465717	0.411408	0.379684	0.356928	0.349816	0.346732	0.345965	0.347681	0.354491	0.367554	0.378958	0.396442	0.419241
0.0652824	0.0604434	0.0555797	0.0523853	0.0495287	0.0473436	0.045484	0.0435154	0.0410241	0.0386964	0.0379824	0.0371322	0.0385408	0.0422669	0.0486928	0.0567152	0.0690336	0.0817496	0.0940378	0.105639	0.115508	0.13025	0.153744	0.183243	0.228155	0.288235	0.365299	0.45946	0.567519	0.679729	0.787386	0.878392	0.949112	0.988648	1	0.985674	0.949457	0.892163	0.81824	0.730838	0.642849	0.554564	0.477392	0.421622	0.386895	0.375694	0.384617	0.410415	0.44628	0.486694
0.0516926	0.049829	0.0468436	0.0427152	0.0384949	0.0332451	0.0279169	0.0238456	0.0212401	0.0198888	0.0196507	0.0217535	0.0244585	0.0278516	0.0313581	0.0338926	0.0365945	0.0381592	0.0393094	0.0410971	0.0476387	0.0673566	0.100846	0.151108	0.223267	0.32035	0.439006	0.567033	0.694974	0.803809	0.878391	0.907957	0.891587	0.832146	0.746074	0.64516	0.543774	0.449856	0.369728	0.313636	0.277857	0.258228	0.249704	0.25263	0.260357	0.271315	0.283524	0.299998	0.314532	0.32987
0.0204339	0.0219654	0.0225016	0.0233273	0.0245885	0.0262497	0.02923	0.0314729	0.0330403	0.033627	0.0327614	0.0299854	0.0283603	0.0257352	0.0231736	0.0209565	0.0191901	0.0172151	0.0157556	0.0149432	0.0134558	0.012446	0.015455	0.0257571	0.0444813	0.0811494	0.13021	0.198634	0.28139	0.380769	0.487422	0.593828	0.686992	0.767247	0.826939	0.864396	0.878153	0.866441	0.82671	0.761009	0.675329	0.584157	0.487594	0.40825	0.344754	0.309584	0.299423	0.31848	0.356907	0.410793
0.0253442	0.0252285	0.0240421	0.0201243	0.0179423	0.0134557	0.010674	0.0113313	0.0158837	0.0226359	0.0331655	0.0463024	0.0604889	0.0719375	0.0823648	0.0884058	0.0887976	0.0850799	0.0767315	0.0710607	0.0650731	0.058921	0.0600655	0.063144	0.0696961	0.0840134	0.108387	0.134066	0.179465	0.243235	0.324335	0.430014	0.553371	0.6811	0.795155	0.887971	0.934661	0.938607	0.896094	0.815485	0.716051	0.608459	0.504747	0.41586	0.353764	0.302687	0.274297	0.275563	0.285204	0.307266
0.0850371	0.0837704	0.0823717	0.0829704	0.0852544	0.0879556	0.0911219	0.0956725	0.103978	0.112322	0.121324	0.131394	0.138885	0.143403	0.142869	0.138034	0.132445	0.125381	0.119524	0.118327	0.117396	0.119554	0.125309	0.139501	0.155613	0.174607	0.207853	0.256017	0.312119	0.384397	0.467741	0.557595	0.643342	0.713539	0.756619	0.76428	0.733774	0.670824	0.584817	0.487936	0.393856	0.316364	0.258906	0.217572	0.195696	0.194334	0.20298	0.216211	0.230081	0.248162
0.153071	0.14937	0.142601	0.132212	0.118886	0.103404	0.0865549	0.0693607	0.0541686	0.0422364	0.0350338	0.0286711	0.0284742	0.0311486	0.0325418	0.0332821	0.0343817	0.0347922	0.037326	0.0417201	0.0493123	0.0563224	0.062671	0.0700725	0.0810145	0.0957507	0.119809	0.153632	0.197596	0.253048	0.322056	0.398763	0.473584	0.537534	0.57983	0.594696	0.578969	0.535969	0.473849	0.402692	0.328156	0.260859	0.209596	0.176128	0.162847	0.170421	0.194368	0.224259	0.259401	0.295179
0	0	0	0	0	0	0	0	0	0	0	0	0	0	0	0	0	0.00212101	0.00391235	0.0108929	0.0224867	0.0361719	0.056284	0.0815183	0.11057	0.143284	0.176548	0.204489	0.229227	0.253192	0.273548	0.290666	0.306312	0.320594	0.329761	0.33786	0.340423	0.34368	0.340942	0.333067	0.325791	0.321813	0.315992	0.312798	0.313265	0.310827	0.303628	0.302311	0.304625	0.310369
0	0	0	0	0	0	0	0	0	0	0	0	0	0	0	0	0	0	0	0	0	0	0	0	0	0	0	0	0	0	0	0.00655361	0.0120886	0.0205502	0.0321963	0.0464882	0.0618625	0.075868	0.0923043	0.101412	0.106301	0.108064	0.114904	0.120439	0.128615	0.138497	0.154454	0.179363	0.203017	0.232999
0.199806	0.226913	0.25212	0.27253	0.288404	0.292355	0.284766	0.269176	0.244016	0.215739	0.186751	0.163555	0.140576	0.127545	0.114255	0.10607	0.098391	0.0901911	0.0856723	0.0816638	0.0866939	0.0941393	0.111003	0.136578	0.167497	0.203124	0.233715	0.252406	0.252696	0.237479	0.206783	0.166787	0.124585	0.0861622	0.055159	0.0310732	0.0155683	0.00321356	0	0	0	0	0.00321356	0.00592762	0.0100768	0.0157874	0.026009	0.0394754	0.0532062	0.067912
0.360523	0.369709	0.370312	0.365199	0.353519	0.334729	0.308759	0.276191	0.242748	0.210739	0.181098	0.158198	0.146479	0.15471	0.176646	0.210604	0.247336	0.292566	0.335091	0.373975	0.40848	0.447729	0.471089	0.487226	0.496585	0.497202	0.495871	0.484639	0.465048	0.431923	0.382003	0.327688	0.26747	0.214366	0.162971	0.124013	0.0949497	0.0765507	0.0603291	0.0659528	0.0761707	0.0937095	0.110496	0.127802	0.143415	0.154343	0.160618	0.162639	0.160618	0.158699
0.48569	0.455815	0.419032	0.375407	0.326022	0.273021	0.219383	0.168404	0.123024	0.0833666	0.0529376	0.0400436	0.0306629	0.0364638	0.0486373	0.0637402	0.0848198	0.108516	0.134846	0.157627	0.176109	0.194126	0.217535	0.240729	0.267945	0.289356	0.302577	0.304288	0.293594	0.278185	0.255558	0.229748	0.203653	0.178762	0.153166	0.127761	0.107194	0.0891461	0.0705925	0.0506972	0.0363629	0.0220722	0.0230739	0.024862	0.0326693	0.0441445	0.068233	0.0976	0.130891	0.171007
0.275774	0.299322	0.327737	0.357579	0.382738	0.404398	0.430689	0.448862	0.46073	0.470329	0.472505	0.459146	0.440507	0.422074	0.404941	0.392225	0.389613	0.388738	0.396009	0.39673	0.3928	0.383492	0.36314	0.326853	0.287603	0.240754	0.187023	0.139155	0.104192	0.0736743	0.056265	0.0541983	0.0667642	0.0866145	0.110474	0.126875	0.139483	0.140365	0.132268	0.121526	0.109657	0.101052	0.102712	0.116216	0.141967	0.184107	0.238103	0.293789	0.351651	0.402413
0.402318	0.398632	0.396632	0.403986	0.415891	0.439745	0.463217	0.490113	0.514394	0.543115	0.572901	0.596495	0.617749	0.63114	0.628373	0.621238	0.618088	0.605939	0.603884	0.607352	0.60899	0.609868	0.602369	0.594589	0.571222	0.534527	0.476708	0.413849	0.343254	0.267654	0.206941	0.156122	0.113542	0.0756276	0.0622409	0.0493739	0.0424431	0.0415368	0.0473492	0.0615781	0.0762282	0.100523	0.126008	0.154676	0.185877	0.224623	0.255634	0.290438	0.31603	0.348287
0.145895	0.131847	0.123321	0.122952	0.131535	0.150555	0.169332	0.192897	0.207712	0.220948	0.231334	0.232787	0.241566	0.249647	0.257051	0.257709	0.253503	0.235875	0.213754	0.187947	0.162028	0.135249	0.106811	0.0844721	0.0544055	0.0374594	0.01804	0.007492	0.0138187	0.0403178	0.0847927	0.146416	0.220432	0.302068	0.382785	0.451493	0.508516	0.548592	0.579097	0.592449	0.591193	0.588016	0.585221	0.583629	0.594045	0.59847	0.613784	0.634078	0.662188	0.687715
0.140706	0.142534	0.145898	0.149341	0.158507	0.168554	0.173039	0.17829	0.184502	0.193133	0.20727	0.228894	0.245944	0.263431	0.271079	0.27155	0.272803	0.258591	0.242618	0.221918	0.198437	0.176677	0.161142	0.163473	0.172374	0.184347	0.207913	0.228637	0.254457	0.286803	0.320075	0.362755	0.411259	0.465425	0.520854	0.577342	0.6216	0.648643	0.658959	0.669671	0.674536	0.68101	0.693147	0.695071	0.705768	0.709375	0.709356	0.709661	0.709915	0.714381
0.165855	0.192234	0.21764	0.24222	0.258642	0.269708	0.275308	0.275191	0.272407	0.267768	0.267968	0.266759	0.263708	0.271763	0.280768	0.290857	0.302962	0.308257	0.312249	0.313678	0.313762	0.326305	0.347005	0.381757	0.428249	0.492967	0.580081	0.671462	0.768812	0.867344	0.937318	0.985605	1	0.993514	0.977375	0.950918	0.931644	0.91637	0.915157	0.920045	0.928764	0.946546	0.961504	0.970368	0.984059	0.991496	0.989967	0.996227	0.997034	0.99639
0.337151	0.315642	0.289447	0.266391	0.245585	0.224546	0.213931	0.208433	0.209478	0.221587	0.243222	0.261914	0.28986	0.308796	0.323095	0.333457	0.341085	0.352688	0.364122	0.377413	0.386636	0.394867	0.401225	0.398378	0.392609	0.380371	0.359364	0.339693	0.337401	0.340359	0.370616	0.426619	0.505957	0.598135	0.702285	0.804446	0.888854	0.953882	0.990728	1	0.982715	0.945269	0.897689	0.849047	0.806798	0.780463	0.781312	0.798988	0.827072	0.853337
0.273561	0.251391	0.233737	0.217856	0.207385	0.201347	0.200188	0.206043	0.214491	0.224926	0.236501	0.249994	0.264165	0.273621	0.278163	0.280189	0.27993	0.27648	0.272658	0.270855	0.285742	0.311496	0.355715	0.417123	0.487955	0.5648	0.635584	0.69755	0.736418	0.750043	0.749668	0.730624	0.709835	0.685918	0.670647	0.666704	0.680265	0.705161	0.749605	0.796403	0.845802	0.886296	0.91148	0.92097	0.920624	0.909372	0.893772	0.871199	0.847867	0.824394
0.162056	0.159361	0.15789	0.158488	0.165755	0.176063	0.195697	0.22079	0.255754	0.29385	0.333544	0.368582	0.396517	0.412439	0.413863	0.398415	0.372224	0.341552	0.309783	0.288338	0.288595	0.310911	0.359473	0.435692	0.53854	0.652414	0.771807	0.873273	0.954858	0.995398	1	0.974605	0.929239	0.868327	0.809397	0.754076	0.705462	0.66247	0.629575	0.603187	0.576259	0.547004	0.519209	0.491349	0.466409	0.441188	0.427893	0.425166	0.432677	0.455306
0.212299	0.228871	0.243897	0.264976	0.289036	0.311193	0.332213	0.348746	0.359187	0.360937	0.352108	0.332592	0.309848	0.280648	0.251909	0.223712	0.199284	0.18741	0.184438	0.197584	0.224696	0.266643	0.324193	0.394462	0.471141	0.551383	0.633213	0.705692	0.767013	0.811433	0.845236	0.859538	0.866049	0.860284	0.852322	0.840414	0.825749	0.814188	0.808737	0.799899	0.788038	0.772962	0.755031	0.73038	0.708464	0.682226	0.656424	0.62736	0.604812	0.5761
0.392841	0.368773	0.347663	0.322885	0.304997	0.286016	0.268674	0.258366	0.25271	0.255366	0.263863	0.275529	0.290354	0.302128	0.30877	0.311502	0.310094	0.306136	0.29805	0.286579	0.280351	0.271184	0.268638	0.265473	0.261227	0.255885	0.240547	0.232326	0.226897	0.234522	0.256555	0.290975	0.338025	0.380827	0.420681	0.452428	0.468812	0.472313	0.474353	0.483661	0.494772	0.510208	0.534657	0.568633	0.594629	0.621231	0.639896	0.656979	0.667235	0.671534
0.163085	0.189839	0.206095	0.221277	0.23316	0.245023	0.254108	0.26022	0.26601	0.276519	0.287514	0.296115	0.305147	0.297633	0.287264	0.265827	0.2462	0.222453	0.208256	0.203439	0.202169	0.201508	0.192032	0.177784	0.149322	0.118602	0.0908141	0.0622313	0.0705074	0.096817	0.162702	0.257645	0.372455	0.48965	0.61103	0.70314	0.766685	0.795747	0.793791	0.772591	0.734978	0.690351	0.646506	0.609413	0.590237	0.572682	0.573875	0.574194	0.570587	0.577284
0.408946	0.404026	0.398151	0.396015	0.382612	0.361337	0.332873	0.303624	0.274073	0.244319	0.229186	0.217294	0.200179	0.186705	0.194213	0.215043	0.239757	0.275894	0.319593	0.347346	0.364222	0.381896	0.392334	0.397889	0.393122	0.40404	0.405074	0.417469	0.449739	0.512796	0.616009	0.732438	0.854488	0.956252	1	0.978965	0.914516	0.80064	0.664454	0.533999	0.441442	0.383878	0.360406	0.399246	0.470533	0.57532	0.675193	0.758361	0.832034	0.879888
0.270425	0.267275	0.260903	0.257093	0.257163	0.260939	0.271146	0.287835	0.309983	0.33855	0.376287	0.416841	0.45764	0.495651	0.532134	0.555996	0.565307	0.569593	0.561266	0.545677	0.526668	0.504359	0.482745	0.468751	0.460545	0.46012	0.476222	0.498088	0.533607	0.576356	0.619132	0.652834	0.669464	0.6609	0.62121	0.558235	0.483444	0.39618	0.315279	0.262644	0.22474	0.214089	0.230504	0.266329	0.32825	0.401424	0.475995	0.547784	0.610998	0.674924
0.317095	0.315251	0.308372	0.300346	0.298456	0.297872	0.299033	0.306054	0.316737	0.327779	0.344153	0.354526	0.356613	0.35675	0.352522	0.347765	0.339203	0.331516	0.320822	0.313548	0.315444	0.323689	0.348307	0.387048	0.437624	0.494544	0.547748	0.582245	0.60346	0.606159	0.59087	0.567729	0.537113	0.506799	0.474486	0.447171	0.419912	0.387775	0.361219	0.341431	0.322912	0.304307	0.294113	0.300192	0.316392	0.336244	0.366523	0.402085	0.431872	0.461198
0.189001	0.201854	0.213112	0.22209	0.228454	0.232457	0.233168	0.230476	0.228753	0.223478	0.217705	0.21117	0.196831	0.183258	0.169236	0.154573	0.145005	0.137789	0.128596	0.124809	0.126066	0.131826	0.157766	0.210072	0.275681	0.363431	0.472741	0.591106	0.709158	0.812868	0.881922	0.908252	0.895406	0.843557	0.766557	0.67939	0.58711	0.500329	0.425864	0.357718	0.300948	0.266258	0.243269	0.23242	0.233942	0.242968	0.262292	0.288229	0.32476	0.366315
0.315996	0.31984	0.313654	0.310269	0.299929	0.287857	0.275133	0.262279	0.248777	0.234093	0.217973	0.200369	0.176712	0.157942	0.137787	0.126369	0.117793	0.110638	0.09942	0.0904914	0.0872277	0.103624	0.134272	0.178834	0.246282	0.333	0.428274	0.512562	0.576093	0.598973	0.576093	0.518987	0.4337	0.341295	0.2577	0.192845	0.149344	0.117355	0.0969163	0.0939937	0.0959177	0.100949	0.110488	0.123148	0.150347	0.18994	0.240563	0.305431	0.376349	0.460645
0.0909861	0.102329	0.117875	0.135714	0.158044	0.184793	0.213925	0.237251	0.255247	0.262894	0.263477	0.256017	0.241687	0.226308	0.216658	0.206883	0.20801	0.216676	0.232437	0.261098	0.300475	0.353637	0.412144	0.472412	0.53682	0.595881	0.64738	0.689034	0.707175	0.701604	0.667678	0.611525	0.547137	0.47791	0.412319	0.354384	0.305969	0.265005	0.228385	0.202372	0.185269	0.175346	0.172708	0.173277	0.176909	0.199454	0.227597	0.262172	0.304566	0.353387
0.132265	0.153186	0.172316	0.193142	0.215996	0.238789	0.254307	0.264638	0.271746	0.275113	0.276487	0.273055	0.268176	0.259814	0.244905	0.224348	0.203254	0.183001	0.16367	0.149703	0.149077	0.165454	0.20399	0.269536	0.353154	0.458643	0.576927	0.691739	0.785893	0.839586	0.844924	0.798573	0.7168	0.608639	0.494604	0.398132	0.323511	0.261953	0.222373	0.202291	0.1978	0.209768	0.221707	0.240152	0.26123	0.287164	0.328415	0.377747	0.440491	0.518575
0.237586	0.219398	0.203179	0.190438	0.178796	0.171106	0.166374	0.165901	0.165942	0.166181	0.167393	0.163683	0.158268	0.150861	0.146062	0.143641	0.140731	0.142664	0.14265	0.145313	0.156027	0.172344	0.200145	0.249604	0.323519	0.416959	0.529962	0.648081	0.769849	0.874449	0.954811	0.995571	1	0.966713	0.904985	0.828917	0.742256	0.655508	0.579912	0.512152	0.453656	0.405005	0.37208	0.348605	0.342409	0.340021	0.34416	0.35382	0.369351	0.382576
0.128153	0.148657	0.168491	0.190912	0.212021	0.231633	0.246046	0.257543	0.263188	0.260893	0.25354	0.24262	0.227268	0.216959	0.21268	0.209106	0.212263	0.220837	0.234215	0.250553	0.279513	0.319175	0.36737	0.429833	0.500128	0.577222	0.663914	0.739147	0.79996	0.826876	0.81585	0.769678	0.697517	0.611135	0.522883	0.441542	0.377857	0.32835	0.298608	0.288071	0.28295	0.287992	0.297191	0.302629	0.31075	0.316118	0.32444	0.334726	0.344375	0.360027
0.349608	0.337726	0.324486	0.310026	0.296664	0.286623	0.276496	0.269337	0.263429	0.260794	0.258598	0.263095	0.263137	0.266606	0.268444	0.272456	0.274329	0.274084	0.269354	0.271726	0.284167	0.310218	0.347867	0.408886	0.490194	0.584889	0.677969	0.758939	0.807187	0.82255	0.795658	0.734714	0.646061	0.553606	0.464173	0.386333	0.329041	0.291939	0.277752	0.285707	0.297011	0.312352	0.326044	0.339451	0.350232	0.356816	0.363802	0.379687	0.40036	0.431553
0.291258	0.294911	0.292151	0.288166	0.282035	0.274943	0.269505	0.264472	0.264405	0.270904	0.282264	0.298896	0.312663	0.322701	0.326562	0.324523	0.31275	0.300962	0.287929	0.287653	0.30372	0.340976	0.39368	0.472422	0.568999	0.681717	0.793499	0.892697	0.965982	1	0.996947	0.959421	0.901892	0.844423	0.784347	0.732183	0.681826	0.63098	0.585074	0.548613	0.511341	0.485465	0.460595	0.449918	0.443707	0.445697	0.456067	0.475401	0.504195	0.539317
0.254666	0.249089	0.233013	0.218304	0.20868	0.206317	0.210846	0.222262	0.234871	0.248211	0.257654	0.261798	0.267174	0.259917	0.246776	0.230077	0.220422	0.209916	0.204759	0.214549	0.247559	0.288604	0.330856	0.378935	0.430648	0.489029	0.535503	0.568011	0.586662	0.585368	0.572536	0.552237	0.534089	0.511346	0.506821	0.500938	0.503922	0.492821	0.486249	0.483704	0.475585	0.473563	0.472379	0.482887	0.498026	0.52116	0.557712	0.595809	0.629368	0.655917
0.475955	0.455998	0.440038	0.437377	0.431549	0.431954	0.427299	0.418222	0.408946	0.388825	0.371893	0.351564	0.331218	0.312346	0.291685	0.270542	0.255139	0.242311	0.236695	0.231691	0.222874	0.223661	0.222133	0.224718	0.226395	0.227169	0.239341	0.258994	0.302262	0.360424	0.445502	0.550291	0.661733	0.757064	0.825864	0.843055	0.807828	0.730223	0.629799	0.518224	0.424927	0.358712	0.326858	0.327833	0.3568	0.404422	0.464299	0.529092	0.582359	0.629701
0.0729994	0.0934204	0.112575	0.135652	0.150296	0.161997	0.168558	0.174188	0.180489	0.199168	0.218448	0.24738	0.284078	0.320407	0.35451	0.37248	0.375084	0.352641	0.311595	0.25825	0.222482	0.204833	0.202682	0.232482	0.290801	0.373147	0.458094	0.534233	0.576238	0.585226	0.553616	0.492668	0.430479	0.370854	0.331847	0.313077	0.31033	0.311635	0.331315	0.360537	0.397812	0.436333	0.473814	0.506822	0.548517	0.584926	0.614141	0.639062	0.659438	0.663012
0.154504	0.134217	0.112345	0.0899976	0.0685146	0.0492252	0.0331619	0.0208323	0.0121505	0.00658717	0	0.00658717	0.0121505	0.0206555	0.0323612	0.0467263	0.0621792	0.0762565	0.0861898	0.0897805	0.0861898	0.0828437	0.0875041	0.131206	0.185523	0.268187	0.382605	0.519921	0.658505	0.781879	0.859146	0.873509	0.828199	0.726964	0.595801	0.460276	0.341081	0.249361	0.189576	0.169775	0.153475	0.193692	0.250955	0.331173	0.425787	0.533183	0.644206	0.747581	0.832888	0.883285
0.217673	0.214482	0.21115	0.201721	0.194508	0.186477	0.179901	0.173781	0.172395	0.17377	0.173582	0.181693	0.187142	0.191831	0.199521	0.203721	0.206362	0.209656	0.216032	0.223596	0.23696	0.254196	0.280233	0.317247	0.367966	0.426333	0.493053	0.557822	0.614927	0.651681	0.672889	0.673486	0.658993	0.633659	0.603249	0.565161	0.520839	0.470675	0.412879	0.352232	0.293726	0.24095	0.200793	0.1735	0.171164	0.182612	0.215348	0.264724	0.326572	0.397262
0.202748	0.205219	0.208124	0.205592	0.20105	0.192964	0.182352	0.168626	0.154663	0.143676	0.134729	0.130182	0.123808	0.12374	0.121918	0.124342	0.128081	0.135842	0.1466	0.155136	0.16435	0.168915	0.169117	0.163241	0.15155	0.13462	0.124782	0.114323	0.115164	0.139909	0.183824	0.243263	0.317653	0.40163	0.472804	0.53356	0.570168	0.582074	0.573	0.551647	0.521577	0.486762	0.454315	0.416621	0.39558	0.371588	0.353867	0.348261	0.359434	0.371392
0.226771	0.232438	0.230972	0.228317	0.222003	0.214553	0.208957	0.201816	0.19957	0.198522	0.20125	0.204635	0.20803	0.210739	0.210641	0.21121	0.209044	0.20511	0.203813	0.210281	0.222429	0.242949	0.266147	0.293733	0.328949	0.361113	0.395551	0.421489	0.449203	0.472345	0.497453	0.524039	0.549991	0.575558	0.590603	0.583466	0.554886	0.505598	0.440625	0.371755	0.305873	0.250417	0.214982	0.19755	0.199392	0.211621	0.238339	0.266154	0.2966	0.323917
0.260164	0.273252	0.286695	0.302994	0.321728	0.339175	0.354519	0.362981	0.3689	0.369443	0.362504	0.35379	0.340619	0.327075	0.310156	0.295647	0.282347	0.268637	0.257974	0.254526	0.254677	0.259838	0.271299	0.286726	0.30322	0.321999	0.337419	0.35182	0.36553	0.382054	0.399853	0.423158	0.448095	0.474183	0.492288	0.49663	0.480659	0.448656	0.4041	0.349566	0.290427	0.232705	0.174238	0.131834	0.0954229	0.0682808	0.0548777	0.0557029	0.0660801	0.0853568
0.255115	0.245776	0.242422	0.232881	0.217404	0.20069	0.184622	0.170298	0.157146	0.146299	0.133289	0.114696	0.0839553	0.0610324	0.0407564	0.0186144	0.00485953	0	0.0023424	0.00294723	0.0173227	0.0405827	0.0688199	0.0972766	0.125833	0.151018	0.166563	0.174795	0.187765	0.192975	0.206912	0.221325	0.25455	0.302701	0.361896	0.417836	0.464623	0.482988	0.473547	0.436342	0.395131	0.356124	0.3232	0.305964	0.307398	0.306022	0.319466	0.326686	0.329753	0.322534
0	0.0177816	0.0381426	0.0648227	0.093817	0.119458	0.150488	0.173967	0.197609	0.216844	0.236033	0.249363	0.257637	0.258853	0.253252	0.240335	0.217104	0.193537	0.169089	0.149598	0.134606	0.142863	0.188027	0.240182	0.321264	0.424476	0.541106	0.651839	0.759972	0.840395	0.871984	0.867037	0.840076	0.806323	0.766822	0.740034	0.715882	0.687737	0.644007	0.588582	0.542085	0.489326	0.433505	0.383622	0.34179	0.304715	0.278719	0.268654	0.270664	0.28316
0.407084	0.381218	0.354966	0.321449	0.286391	0.261988	0.238388	0.222442	0.218729	0.220808	0.22199	0.232715	0.23898	0.242746	0.23898	0.228084	0.208815	0.188477	0.164364	0.14516	0.132265	0.132492	0.163155	0.214804	0.288878	0.391508	0.52168	0.64859	0.764692	0.853859	0.902175	0.909208	0.871589	0.79977	0.709571	0.607289	0.501288	0.413531	0.33603	0.271669	0.248298	0.245601	0.247878	0.272297	0.313637	0.357192	0.407427	0.446834	0.47291	0.490283
0.352737	0.378386	0.397649	0.418436	0.430884	0.439359	0.442634	0.444568	0.449248	0.450687	0.452392	0.454158	0.455238	0.448622	0.429519	0.406877	0.37554	0.334577	0.298864	0.274964	0.26791	0.282007	0.312902	0.364026	0.423131	0.487215	0.562177	0.624792	0.681518	0.72952	0.767151	0.807823	0.846377	0.882746	0.907698	0.906527	0.87953	0.816548	0.728528	0.623525	0.514538	0.414892	0.328587	0.260223	0.223846	0.210319	0.22312	0.25762	0.296482	0.348525
0.363133	0.340172	0.315104	0.289178	0.274429	0.259848	0.251621	0.246667	0.251143	0.257474	0.263713	0.268597	0.270465	0.272153	0.263129	0.253472	0.239549	0.221798	0.209109	0.201624	0.203007	0.200789	0.215471	0.244625	0.286437	0.340619	0.410366	0.489928	0.582692	0.682844	0.781017	0.872377	0.941667	0.987561	1	0.965763	0.888451	0.774134	0.64502	0.501508	0.362899	0.243871	0.152333	0.0918861	0.0646005	0.0726943	0.105098	0.165554	0.248041	0.345184
0.185088	0.181748	0.17693	0.171426	0.165189	0.160126	0.154468	0.152686	0.151839	0.151305	0.154686	0.149317	0.147107	0.14216	0.140717	0.139122	0.140852	0.149739	0.162903	0.175977	0.190279	0.216857	0.242711	0.293561	0.360988	0.449159	0.555405	0.667633	0.78097	0.872474	0.932494	0.946506	0.921252	0.857759	0.769164	0.67003	0.574472	0.486188	0.412403	0.369786	0.33144	0.313344	0.313151	0.319943	0.33399	0.345555	0.375255	0.401106	0.443231	0.493445
0.0874091	0.100452	0.110221	0.121024	0.129958	0.133682	0.145678	0.155201	0.168215	0.185003	0.201298	0.213041	0.213439	0.202903	0.191826	0.167242	0.144418	0.121458	0.111448	0.116063	0.125093	0.13968	0.155428	0.163021	0.16644	0.169332	0.16351	0.167356	0.17279	0.200389	0.236891	0.280887	0.340761	0.405053	0.469055	0.52143	0.561749	0.590843	0.598615	0.587128	0.555054	0.515407	0.456821	0.403101	0.339995	0.291829	0.255224	0.234452	0.233585	0.255112
0.167533	0.180905	0.187623	0.194161	0.189183	0.177605	0.160529	0.139259	0.114802	0.08868	0.0591793	0.0303819	0.0144057	0.00379161	0	0.0280061	0.07155	0.122663	0.193305	0.259596	0.312282	0.358749	0.379425	0.376795	0.35285	0.332273	0.296715	0.263976	0.243025	0.229767	0.243973	0.273797	0.293796	0.339611	0.392543	0.457314	0.533304	0.623307	0.7284	0.834194	0.926858	0.990253	1	0.987659	0.925949	0.828639	0.716928	0.602622	0.501341	0.44361
0.0894428	0.127133	0.166464	0.197481	0.225273	0.235945	0.230301	0.213929	0.183683	0.151954	0.119816	0.0963094	0.0798152	0.0843789	0.0921218	0.112351	0.129573	0.142941	0.150977	0.150008	0.143618	0.131572	0.136334	0.152536	0.171729	0.205525	0.245959	0.296921	0.354842	0.405157	0.454373	0.499987	0.540646	0.576638	0.619983	0.672042	0.720388	0.765451	0.797983	0.813804	0.813799	0.804994	0.78428	0.743349	0.690894	0.644587	0.607694	0.575196	0.561914	0.571173
0	0	0.00904173	0.0151009	0.0239678	0.0359009	0.0504234	0.0660394	0.0803031	0.0907635	0.0945447	0.0907635	0.0803031	0.0654788	0.0492058	0.0340784	0.0217516	0.0127952	0.00693671	0	0.0138734	0.0464006	0.0888255	0.146207	0.229335	0.332385	0.440795	0.557618	0.650558	0.714112	0.748317	0.75184	0.7329	0.695793	0.65951	0.621353	0.586961	0.561993	0.534132	0.524949	0.521692	0.510707	0.508847	0.517022	0.523034	0.544537	0.561114	0.570239	0.580957	0.594693
0.182514	0.182546	0.172607	0.146998	0.111319	0.0775734	0.0475158	0.0169675	0	0.00151329	0.010109	0.0306302	0.0538453	0.0782786	0.107363	0.128892	0.146696	0.163111	0.168861	0.170561	0.179863	0.187623	0.208811	0.244201	0.290228	0.33423	0.382897	0.432832	0.471905	0.508949	0.523038	0.53103	0.532293	0.525369	0.515869	0.516229	0.522445	0.516666	0.510508	0.482733	0.466279	0.441208	0.418156	0.399751	0.397315	0.413032	0.43883	0.475202	0.497446	0.523939
0.0490222	0.0455992	0.0404421	0.033767	0.0323809	0.0291369	0.028749	0.032107	0.0391697	0.04894	0.0587932	0.0645851	0.0677173	0.0645851	0.0559202	0.0436405	0.0301608	0.01763	0.00741898	0	0.00089312	0.00574604	0.023764	0.0519929	0.0984987	0.160464	0.242575	0.333659	0.431731	0.530735	0.617117	0.688717	0.732059	0.747812	0.73809	0.705584	0.660839	0.606166	0.556829	0.508781	0.478792	0.449691	0.444477	0.456497	0.489204	0.53606	0.581291	0.627344	0.66253	0.687935
0.217886	0.205693	0.197447	0.205196	0.205039	0.223218	0.241804	0.266392	0.286248	0.314615	0.329768	0.339592	0.343839	0.334024	0.322695	0.30123	0.288257	0.284338	0.282008	0.28703	0.299247	0.33051	0.349085	0.366741	0.360204	0.329816	0.266105	0.196911	0.124802	0.0672056	0.0573074	0.0970444	0.172554	0.27642	0.394814	0.51366	0.612734	0.6672	0.684249	0.659741	0.619593	0.58262	0.565933	0.55584	0.566635	0.593097	0.629423	0.654031	0.675373	0.70107
0.336507	0.330975	0.322298	0.311474	0.295472	0.274345	0.249722	0.227499	0.211237	0.201475	0.204428	0.222294	0.24268	0.272795	0.2992	0.325489	0.341287	0.357678	0.36317	0.365638	0.361044	0.357795	0.358869	0.364205	0.368407	0.37972	0.397571	0.425672	0.449517	0.480383	0.493425	0.49416	0.48538	0.472314	0.450817	0.43946	0.437394	0.450324	0.473997	0.511236	0.559354	0.616259	0.668953	0.72031	0.762027	0.791697	0.805433	0.811898	0.806279	0.788235
0.239133	0.244033	0.243321	0.240755	0.246426	0.252045	0.262141	0.284396	0.332259	0.383328	0.443455	0.499311	0.540179	0.559563	0.571938	0.544901	0.507584	0.442749	0.360634	0.287447	0.233944	0.196476	0.190536	0.209164	0.232681	0.259642	0.283174	0.307329	0.326499	0.351543	0.377717	0.421378	0.483082	0.550217	0.638474	0.726003	0.810793	0.868785	0.917775	0.937791	0.932333	0.916099	0.873157	0.839141	0.795871	0.766837	0.74718	0.748503	0.742503	0.752729
0.195363	0.205589	0.209251	0.214343	0.216673	0.219002	0.225381	0.235987	0.24615	0.259829	0.27257	0.279997	0.280903	0.274146	0.260006	0.238739	0.216632	0.189979	0.163286	0.142799	0.124445	0.116037	0.121401	0.134661	0.173845	0.236708	0.309062	0.392337	0.483322	0.561497	0.623754	0.656158	0.655996	0.622385	0.567235	0.507613	0.469994	0.453329	0.470373	0.508519	0.578168	0.649912	0.730386	0.806403	0.863927	0.903743	0.936991	0.962927	0.987241	0.999549
0.122676	0.147306	0.173763	0.192931	0.21319	0.222173	0.225454	0.225083	0.215646	0.205478	0.193047	0.180777	0.162891	0.143068	0.127332	0.114206	0.110997	0.115001	0.125371	0.144183	0.176865	0.201798	0.224996	0.239138	0.250834	0.258742	0.260114	0.2661	0.284136	0.303097	0.329883	0.354806	0.39488	0.430478	0.468825	0.498789	0.526757	0.538376	0.543696	0.552761	0.559787	0.561807	0.573921	0.590605	0.6059	0.612403	0.623685	0.626692	0.635873	0.637869
0.0452623	0.108804	0.167571	0.231064	0.273925	0.304894	0.30526	0.27588	0.232437	0.185639	0.12966	0.117696	0.112513	0.121762	0.160581	0.201239	0.257439	0.302324	0.347799	0.371931	0.372581	0.373525	0.358043	0.352872	0.351298	0.359332	0.377869	0.423152	0.437185	0.471795	0.499075	0.503304	0.529371	0.539811	0.551985	0.54817	0.551786	0.539312	0.524058	0.517053	0.505983	0.489328	0.47526	0.462743	0.449428	0.466624	0.482636	0.514837	0.558423	0.5924
0.404566	0.411746	0.417749	0.414501	0.411998	0.403259	0.397337	0.385823	0.370499	0.352238	0.334104	0.303279	0.290588	0.28093	0.272103	0.261374	0.259631	0.262152	0.255667	0.25219	0.248683	0.240875	0.236519	0.231963	0.234381	0.238124	0.257236	0.285383	0.320281	0.349749	0.381717	0.397812	0.406818	0.405485	0.398888	0.408656	0.426996	0.470252	0.523521	0.588549	0.647899	0.690589	0.721377	0.737879	0.735567	0.735832	0.740051	0.742885	0.773937	0.801973
0.389563	0.405344	0.415661	0.418173	0.418052	0.408796	0.392758	0.374596	0.358406	0.34162	0.32754	0.314096	0.308437	0.312079	0.311667	0.320077	0.324243	0.322293	0.308861	0.291018	0.266803	0.232405	0.199221	0.162618	0.126798	0.0962451	0.0771681	0.0790946	0.0954246	0.130925	0.177592	0.248152	0.334021	0.426169	0.523219	0.609872	0.676017	0.71275	0.718801	0.703124	0.68124	0.653134	0.637787	0.623851	0.616092	0.626234	0.650493	0.697639	0.745576	0.794485
0.253046	0.275884	0.303657	0.333863	0.365563	0.390523	0.40388	0.404385	0.394261	0.374942	0.346747	0.318169	0.288961	0.264713	0.240624	0.226287	0.226801	0.231047	0.250212	0.273174	0.303297	0.356041	0.418952	0.497211	0.58839	0.693242	0.801111	0.896875	0.968667	1	0.980594	0.925245	0.837921	0.743947	0.65103	0.571643	0.52312	0.494225	0.47818	0.491997	0.520627	0.560321	0.597672	0.638677	0.675073	0.701642	0.724954	0.744844	0.761098	0.774643
0.143675	0.165679	0.195163	0.222907	0.254888	0.28007	0.304296	0.3183	0.326831	0.330532	0.335392	0.338557	0.343696	0.354292	0.365407	0.38143	0.401306	0.417992	0.432005	0.438927	0.442941	0.435845	0.424017	0.400669	0.37763	0.352708	0.32503	0.309055	0.311532	0.331514	0.373898	0.448969	0.54353	0.647755	0.758567	0.859492	0.936903	0.981729	1	0.989205	0.953401	0.905152	0.84195	0.786788	0.725044	0.672604	0.634401	0.610219	0.590771	0.587065
0.356233	0.35496	0.352275	0.347387	0.345878	0.342309	0.333378	0.330514	0.327559	0.328465	0.336974	0.340727	0.343719	0.34258	0.338383	0.333641	0.33319	0.323507	0.308702	0.294998	0.283936	0.271994	0.269397	0.278798	0.287749	0.305253	0.319379	0.35013	0.389323	0.437098	0.49349	0.568389	0.651669	0.742429	0.83586	0.918144	0.972343	0.994983	1	0.982768	0.950441	0.915472	0.877853	0.84573	0.808526	0.787313	0.764219	0.736908	0.705127	0.675402
0.570134	0.537999	0.506696	0.478691	0.461391	0.458601	0.462592	0.469101	0.469689	0.456561	0.429482	0.389965	0.341922	0.300546	0.264452	0.245876	0.245826	0.259789	0.279909	0.313639	0.344864	0.371703	0.394326	0.421098	0.439785	0.466637	0.493171	0.52649	0.563481	0.608687	0.661774	0.722358	0.780999	0.834559	0.889904	0.936259	0.968252	0.997217	1	0.993298	0.970815	0.944669	0.899508	0.851092	0.788557	0.720531	0.648123	0.574608	0.522345	0.496388
0.397579	0.421745	0.444755	0.467999	0.483084	0.4915	0.498385	0.497275	0.491393	0.49111	0.489101	0.499701	0.5218	0.539257	0.558721	0.552355	0.539179	0.503386	0.465565	0.422189	0.384639	0.355756	0.332693	0.303766	0.279014	0.259404	0.249551	0.265998	0.297737	0.34563	0.421952	0.51978	0.637506	0.754742	0.86376	0.942636	0.991344	0.994266	0.949293	0.880928	0.792117	0.690813	0.610246	0.537689	0.500927	0.496477	0.527286	0.576673	0.641492	0.719889
0.211555	0.235938	0.256541	0.282156	0.308295	0.333949	0.363182	0.389051	0.419378	0.44602	0.477382	0.521339	0.563036	0.60122	0.646032	0.677478	0.699785	0.698331	0.679185	0.647283	0.585397	0.518799	0.444029	0.378439	0.32984	0.296473	0.294559	0.306859	0.324294	0.361161	0.411194	0.471225	0.543619	0.619576	0.713651	0.790381	0.843541	0.87632	0.873907	0.86284	0.814834	0.775774	0.742291	0.721402	0.724885	0.763477	0.823265	0.88667	0.946269	0.980695
0.548407	0.536743	0.52904	0.526764	0.521133	0.520775	0.519508	0.516944	0.509579	0.498987	0.483929	0.463504	0.438414	0.411083	0.382087	0.356675	0.332479	0.31957	0.312774	0.30232	0.293687	0.289594	0.282211	0.283128	0.28683	0.300663	0.314111	0.329714	0.354969	0.386342	0.423041	0.474351	0.528299	0.598829	0.662823	0.72216	0.775755	0.811293	0.830778	0.833693	0.818198	0.790515	0.747084	0.704092	0.666294	0.633319	0.612406	0.605545	0.612031	0.625533
0.598769	0.586717	0.569721	0.549114	0.528542	0.50412	0.473073	0.437012	0.402559	0.365992	0.341028	0.318532	0.307198	0.304175	0.307249	0.322158	0.337576	0.365562	0.397451	0.438337	0.478194	0.511833	0.551234	0.591091	0.634473	0.679227	0.730602	0.772852	0.813998	0.832801	0.833296	0.82663	0.801456	0.785087	0.773731	0.764256	0.762075	0.771219	0.772889	0.75691	0.735263	0.705431	0.662516	0.614657	0.576769	0.537493	0.519926	0.513518	0.519863	0.552902
[truncated: 891 more rows]
[truncated: 150 more columns]
