# Supplementary material for: Flexible neural population dynamics govern the speed and stability of sensory encoding in mouse visual cortex
Source: Nat Commun. 2024 Jul 30;15:6415. doi: 10.1038/s41467-024-50563-y (PMC11289260; doi:10.1038/s41467-024-50563-y)
Supplement: Supplementary file 8 — Source Data [file 41467_2024_50563_MOESM8_ESM.zip › F1e_run.xls]

## Sheet: Sheet1
5.59077	5.57683	5.56398	5.55231	5.54353	5.53785	5.53564	5.53892	5.5447	5.55253	5.56268	5.57041	5.57616	5.57746	5.5745	5.5669	5.55726	5.55397	5.58077	5.68776	5.92637	6.34152	6.9763	7.87106	9.02868	10.4175	11.9416	13.4715	14.8591	15.9699	16.7202	17.083	17.0977	16.8436	16.4203	15.9141	15.4002	14.9399	14.5774	14.3277	14.1756	14.1003	14.0767	14.082	14.0925	14.0928	14.0752	14.0348	13.9759	13.8962
[truncated: 150 more columns]
