# Supplementary material for: Flexible neural population dynamics govern the speed and stability of sensory encoding in mouse visual cortex
Source: Nat Commun. 2024 Jul 30;15:6415. doi: 10.1038/s41467-024-50563-y (PMC11289260; doi:10.1038/s41467-024-50563-y)
Supplement: Supplementary file 8 — Source Data [file 41467_2024_50563_MOESM8_ESM.zip › F1e_stat.xls]

## Sheet: Sheet1
4.41238	4.42305	4.43149	4.43788	4.44327	4.44486	4.44416	4.44041	4.43663	4.43435	4.43424	4.4356	4.43952	4.44394	4.44895	4.45393	4.46148	4.47638	4.51458	4.61342	4.83033	5.2064	5.7784	6.59249	7.66472	8.97424	10.4454	11.9508	13.3365	14.4498	15.1724	15.4453	15.269	14.7024	13.835	12.7708	11.604	10.4231	9.32752	8.37985	7.60219	7.00923	6.59677	6.35586	6.26942	6.31806	6.4829	6.74591	7.0893	7.49807
[truncated: 150 more columns]
