# Supplementary material for: Flexible neural population dynamics govern the speed and stability of sensory encoding in mouse visual cortex
Source: Nat Commun. 2024 Jul 30;15:6415. doi: 10.1038/s41467-024-50563-y (PMC11289260; doi:10.1038/s41467-024-50563-y)
Supplement: Supplementary file 8 — Source Data [file 41467_2024_50563_MOESM8_ESM.zip › F1g_ii_statVals.xls]

## Sheet: Sheet1
Feature_index	Session
1	1
1	1
5	1
5	1
5	1
4	1
4	1
5	1
1	1
1	1
5	1
5	1
3	1
5	1
5	1
5	1
3	1
1	1
3	1
1	1
1	1
1	1
3	1
1	1
5	1
1	1
5	1
1	1
1	1
1	1
5	1
1	1
1	1
1	1
1	1
5	1
1	1
5	1
1	1
3	1
3	1
5	1
5	1
1	1
1	1
1	1
4	1
5	1
5	1
5	1
5	1
5	1
5	1
5	1
1	1
5	1
5	1
5	1
3	1
5	1
3	1
5	1
5	1
1	1
5	1
5	1
1	1
3	1
1	1
5	1
1	1
5	1
5	1
5	1
1	1
1	1
1	1
3	1
1	1
4	1
1	1
5	1
5	1
1	1
1	1
1	1
1	1
1	1
1	1
5	1
1	1
5	1
5	1
1	1
4	1
2	1
1	1
5	1
1	1
1	1
1	1
1	1
1	1
1	1
3	1
1	1
1	1
1	1
1	1
1	1
1	1
1	1
5	1
2	1
2	1
2	1
2	1
2	1
4	1
4	1
5	1
3	1
1	1
1	1
1	1
1	1
1	1
1	1
1	1
5	1
5	1
2	1
3	1
3	1
2	1
5	1
5	1
1	1
1	1
1	1
1	1
1	1
5	1
1	1
1	1
4	1
4	1
1	1
1	1
1	1
1	1
3	1
1	1
1	1
1	1
1	1
1	1
1	1
1	1
1	1
5	1
5	1
5	1
5	1
5	1
5	1
5	1
1	1
5	1
1	1
1	1
5	1
1	1
1	1
1	1
1	1
1	1
1	1
1	1
5	1
5	1
2	1
4	1
1	1
2	1
5	1
1	1
3	1
5	1
1	1
1	1
1	1
5	1
4	1
5	1
1	1
1	1
1	1
4	1
1	1
5	1
5	1
5	1
5	1
5	1
5	1
1	1
1	1
1	1
5	1
1	1
5	1
5	1
1	1
5	1
3	1
3	1
3	1
3	1
4	1
2	1
1	1
4	1
4	1
4	1
4	1
1	1
1	1
5	1
1	1
1	1
1	1
1	1
1	1
1	1
1	1
1	1
1	1
5	1
3	1
5	1
5	1
2	1
2	1
2	1
2	1
2	1
5	1
1	1
1	1
1	1
1	1
1	1
5	1
1	1
1	1
1	1
1	1
1	1
3	1
5	1
1	1
1	1
1	1
1	1
1	1
4	1
1	1
5	1
5	1
5	1
5	1
5	1
5	1
5	1
1	1
1	1
1	1
1	1
1	1
3	1
4	1
1	1
5	1
5	1
5	1
5	1
5	1
5	1
5	1
5	1
5	1
5	1
1	1
1	1
1	1
3	1
2	1
2	1
3	1
2	1
3	1
2	1
2	1
2	1
5	1
1	1
1	1
5	1
5	1
1	1
1	1
1	1
1	1
1	1
1	1
1	1
1	1
1	1
1	1
5	1
1	1
1	1
1	1
4	1
1	1
5	1
1	1
1	1
1	1
1	1
1	1
5	1
1	1
1	1
1	1
4	1
4	1
1	1
1	1
1	1
4	1
1	1
1	1
1	1
3	1
3	1
1	1
1	1
1	1
4	1
1	1
1	1
3	1
1	1
5	1
4	1
3	1
3	1
3	1
3	1
1	1
1	1
1	1
1	1
1	1
1	1
3	1
1	1
3	1
5	1
1	1
1	1
1	1
1	1
1	1
1	1
1	1
1	1
1	1
1	1
3	1
3	1
5	1
5	1
1	1
5	1
5	1
5	1
1	1
5	1
3	1
3	1
3	1
3	1
5	1
2	1
1	1
5	1
3	1
3	1
3	1
3	1
1	1
1	1
1	1
1	1
1	1
1	1
5	1
1	1
1	1
3	1
5	1
5	1
1	1
2	1
2	1
2	1
1	1
5	1
1	1
1	1
1	1
1	1
4	1
1	1
1	1
5	1
5	1
5	1
1	1
1	1
1	1
1	1
4	1
3	1
5	1
5	1
5	1
1	1
5	1
1	1
1	1
1	1
1	1
1	1
5	1
1	1
1	1
1	1
1	1
1	1
1	1
1	1
1	1
5	1
5	1
5	1
5	1
5	1
5	1
5	1
1	1
1	1
1	1
5	1
1	1
1	1
1	1
1	1
1	1
5	1
1	1
1	1
1	1
5	1
1	1
1	1
1	1
1	1
1	1
5	1
1	1
5	1
1	1
5	1
5	1
5	1
5	1
3	1
3	1
2	1
2	1
2	1
2	1
3	1
5	1
1	1
3	1
3	1
3	1
3	1
4	1
3	1
1	1
4	1
2	1
2	1
2	1
2	1
2	1
1	1
1	1
1	1
1	1
1	1
1	1
1	1
1	1
1	1
1	1
4	1
1	1
1	1
1	1
1	1
1	1
1	1
5	1
3	1
1	1
1	1
3	1
1	1
1	1
1	1
1	1
5	1
5	1
1	1
4	1
1	1
1	1
4	1
1	1
5	1
1	1
1	1
1	1
1	1
1	1
3	1
1	1
1	1
1	1
1	1
1	1
5	1
5	1
3	1
1	1
5	1
5	1
1	1
5	1
1	1
5	1
1	1
1	1
5	1
1	1
1	1
5	1
1	1
5	1
1	1
1	1
1	1
1	1
3	1
2	1
2	1
5	1
1	1
1	1
4	1
4	1
1	1
1	1
1	1
1	1
1	1
1	1
1	1
1	1
1	1
2	1
5	1
2	1
5	1
1	1
5	1
2	1
1	1
1	1
1	1
1	1
1	1
1	1
4	1
5	1
1	1
1	1
1	1
4	1
4	1
5	1
1	1
1	1
4	1
4	1
4	1
1	1
1	1
4	1
4	1
4	1
2	1
1	1
1	1
1	1
1	1
1	1
1	1
4	1
4	1
1	1
1	1
4	1
1	1
2	1
5	1
1	1
5	1
1	1
1	1
1	1
1	1
5	2
1	2
1	2
5	2
5	2
1	2
5	2
1	2
4	2
4	2
1	2
1	2
1	2
1	2
1	2
1	2
1	2
1	2
2	2
2	2
1	2
1	2
5	2
2	2
5	2
2	2
1	2
5	2
5	2
1	2
1	2
5	2
5	2
5	2
1	2
1	2
1	2
1	2
5	2
5	2
1	2
1	2
1	2
1	2
1	2
2	2
2	2
2	2
5	2
1	2
1	2
1	2
1	2
1	2
5	2
1	2
5	2
1	2
1	2
5	2
5	2
4	2
5	2
4	2
4	2
4	2
1	2
1	2
1	2
1	2
1	2
5	2
5	2
4	2
4	2
4	2
4	2
4	2
5	2
1	2
5	2
5	2
5	2
1	2
4	2
5	2
5	2
4	2
4	2
4	2
4	2
4	2
5	2
1	2
1	2
1	2
1	2
1	2
1	2
1	2
5	2
5	2
5	2
5	2
1	2
4	2
1	2
1	2
1	2
1	2
1	2
4	2
3	2
4	2
1	2
1	2
5	2
5	2
1	2
1	2
1	2
1	2
1	2
1	2
5	2
5	2
1	2
4	2
4	2
4	2
5	2
5	2
4	2
1	2
1	2
4	2
4	2
1	2
4	2
4	2
4	2
4	2
4	2
1	2
1	2
2	2
2	2
5	2
1	2
3	2
5	2
5	2
1	2
5	2
5	2
5	2
5	2
1	2
1	2
5	2
5	2
5	2
5	2
5	2
5	2
5	2
1	2
1	2
1	2
2	2
2	2
3	2
2	2
5	2
5	2
3	2
1	2
4	2
1	2
1	2
5	2
4	2
1	2
1	2
1	2
1	2
1	2
5	2
5	2
5	2
5	2
5	2
5	2
5	2
1	2
1	2
1	2
4	2
1	2
1	2
1	2
1	2
1	2
1	2
1	2
1	2
1	2
5	2
5	2
1	2
4	2
5	2
4	2
4	2
4	2
2	2
5	2
5	2
5	2
1	2
1	2
5	2
1	2
5	2
1	2
4	2
1	2
1	2
1	2
1	2
5	2
5	2
5	2
4	2
3	2
1	2
1	2
1	2
5	2
3	2
1	2
4	2
4	2
1	2
3	2
3	2
3	2
2	2
5	2
1	2
1	2
1	2
1	2
1	2
1	2
1	2
1	2
1	2
1	2
1	2
5	2
4	2
1	2
4	2
1	2
1	2
5	2
5	2
1	2
1	2
1	2
1	2
1	2
1	2
5	2
1	2
1	2
1	2
5	2
5	2
5	2
1	2
4	2
4	2
4	2
4	2
1	2
1	2
1	2
1	2
1	2
5	2
4	2
5	2
1	2
4	2
4	2
1	2
5	2
1	2
1	2
1	2
1	2
1	2
2	2
4	2
4	2
1	2
5	2
1	2
4	2
1	2
1	2
4	2
5	2
1	2
1	2
1	2
1	2
1	2
1	2
4	2
4	2
1	2
4	2
4	2
5	2
4	2
4	2
4	2
4	2
4	2
1	2
4	2
1	2
1	2
1	2
1	2
2	2
3	2
4	2
5	2
5	2
1	2
5	2
1	2
1	2
5	2
5	2
5	2
5	2
5	2
5	2
3	2
2	2
3	2
3	2
3	2
1	2
5	2
1	2
5	2
1	2
3	2
3	2
1	2
3	2
3	2
1	2
3	2
3	2
1	2
1	2
1	2
1	2
1	2
3	2
1	2
1	2
2	2
3	2
3	2
2	2
5	2
4	2
4	2
4	2
4	2
4	2
5	2
1	2
1	2
1	2
1	2
1	2
1	2
4	2
4	2
5	2
2	2
4	2
5	2
1	2
1	2
1	2
1	2
1	2
5	2
1	2
1	2
4	2
4	2
4	2
1	2
1	2
1	2
1	2
5	2
5	2
5	2
1	2
1	2
1	2
1	2
1	2
1	2
5	2
5	2
1	2
1	2
1	2
1	2
5	2
5	2
1	2
5	2
1	2
1	2
5	2
4	2
4	2
4	2
4	2
2	2
2	2
5	2
2	2
4	2
4	2
3	2
4	2
5	2
1	2
1	2
4	2
5	2
1	2
1	2
1	2
1	2
1	2
1	2
5	2
1	2
1	2
1	2
1	2
1	2
1	2
1	2
1	2
1	2
1	2
4	2
5	2
1	2
1	2
1	2
1	2
1	2
5	2
1	2
1	2
1	2
1	2
1	2
5	2
1	2
1	2
1	2
1	2
4	2
5	2
2	2
5	2
4	2
1	2
4	2
5	2
5	2
4	2
1	2
1	2
5	2
1	2
1	2
1	2
1	2
2	2
5	3
1	3
1	3
5	3
5	3
5	3
2	3
2	3
2	3
5	3
1	3
1	3
1	3
5	3
3	3
3	3
3	3
5	3
1	3
1	3
1	3
5	3
5	3
4	3
4	3
1	3
2	3
2	3
5	3
1	3
1	3
4	3
1	3
1	3
4	3
4	3
4	3
1	3
4	3
2	3
2	3
2	3
4	3
5	3
5	3
1	3
1	3
1	3
1	3
1	3
5	3
4	3
4	3
4	3
4	3
4	3
1	3
5	3
5	3
5	3
5	3
1	3
1	3
1	3
3	3
1	3
1	3
5	3
1	3
4	3
4	3
1	3
4	3
5	3
4	3
4	3
4	3
4	3
1	3
5	3
3	3
3	3
3	3
3	3
1	3
5	3
5	3
5	3
1	3
3	3
5	3
5	3
5	3
1	3
5	3
1	3
3	3
5	3
3	3
1	3
1	3
4	3
4	3
5	3
1	3
1	3
1	3
1	3
1	3
5	3
1	3
1	3
5	3
1	3
1	3
1	3
1	3
1	3
5	3
5	3
1	3
5	3
5	3
5	3
5	3
5	3
5	3
5	3
1	3
1	3
1	3
1	3
3	3
1	3
1	3
1	3
1	3
4	3
5	3
4	3
4	3
4	3
4	3
4	3
5	3
5	3
1	3
5	3
1	3
1	3
3	3
1	3
1	3
5	3
3	3
1	3
4	3
1	3
1	3
5	3
1	3
5	3
5	3
5	3
5	3
5	3
1	3
1	3
1	3
1	3
5	3
5	3
5	3
5	3
5	3
5	3
3	3
5	3
1	3
5	3
5	3
5	3
3	3
3	3
3	3
1	3
1	3
1	3
5	3
1	3
5	3
1	3
3	3
5	3
5	3
1	3
1	3
1	3
1	3
5	3
5	3
5	3
5	3
5	3
4	3
5	3
5	3
4	3
5	3
5	3
5	3
5	3
4	3
5	3
5	3
5	3
1	3
3	3
2	3
1	3
1	3
5	3
5	3
5	3
5	3
5	3
1	3
5	3
1	3
1	3
1	3
1	3
5	3
5	3
1	3
1	3
1	3
1	3
1	3
5	3
5	3
5	3
5	3
5	3
5	3
1	3
1	3
1	3
1	3
3	3
5	3
5	3
1	3
1	3
1	3
1	3
1	3
1	3
1	3
1	3
1	3
1	3
5	3
1	3
4	3
4	3
4	3
4	3
5	3
3	3
3	3
3	3
3	3
3	3
4	3
1	3
1	3
1	3
1	3
1	3
1	3
1	3
3	3
3	3
3	3
3	3
5	3
5	3
5	3
5	3
1	3
1	3
1	3
5	3
1	3
1	3
1	3
1	3
5	3
1	3
5	3
5	3
5	3
5	3
5	3
1	3
1	3
1	3
5	3
1	3
1	3
1	3
1	3
5	3
1	3
1	3
1	3
5	3
1	3
1	3
1	3
1	3
3	3
3	3
3	3
3	3
3	3
1	3
1	3
4	3
1	3
1	3
1	3
1	3
1	3
3	3
5	3
3	3
5	3
1	3
5	3
4	4
3	4
3	4
3	4
5	4
1	4
1	4
1	4
1	4
1	4
5	4
5	4
1	4
2	4
1	4
1	4
1	4
1	4
1	4
5	4
1	4
1	4
1	4
5	4
5	4
2	4
4	4
5	4
5	4
2	4
5	4
3	4
1	4
1	4
5	4
5	4
3	4
1	4
1	4
3	4
3	4
3	4
1	4
1	4
1	4
5	4
4	4
3	4
1	4
5	4
4	4
1	4
1	4
1	4
1	4
5	4
5	4
5	4
5	4
5	4
5	4
5	4
1	4
5	4
1	4
1	4
5	4
5	4
5	4
5	4
5	4
5	4
5	4
5	4
5	4
3	4
3	4
1	4
1	4
1	4
2	4
5	4
5	4
5	4
1	4
5	4
5	4
2	4
3	4
3	4
1	4
1	4
1	4
5	4
3	4
5	4
4	4
1	4
1	4
4	4
4	4
5	4
1	4
5	4
5	4
1	4
1	4
2	4
4	4
4	4
3	4
2	4
2	4
5	4
5	4
5	4
1	4
5	4
5	4
1	4
5	4
1	4
1	4
1	4
5	4
1	4
1	4
1	4
5	4
5	4
3	4
1	4
1	4
1	4
4	4
1	4
5	4
1	4
1	4
1	4
1	4
1	4
5	4
3	4
5	4
3	4
5	4
3	4
3	4
4	4
1	4
1	4
1	4
5	4
4	4
4	4
1	4
1	4
1	4
5	4
1	4
1	4
1	4
1	4
1	4
5	4
5	4
5	4
5	4
4	4
4	4
5	4
1	4
5	4
2	4
1	4
5	4
1	4
1	4
1	4
5	4
1	4
1	4
5	4
5	4
1	4
5	4
4	4
3	4
4	4
4	4
4	4
5	4
1	4
1	4
1	4
1	4
1	4
2	4
1	4
1	4
1	4
1	4
1	4
5	4
1	4
5	4
5	4
5	4
1	4
1	4
5	4
4	4
4	4
4	4
4	4
4	4
4	4
1	4
1	4
1	4
5	4
5	4
5	4
5	4
2	4
5	4
5	4
5	4
5	4
1	4
1	4
1	4
1	4
1	4
1	4
1	4
2	4
3	4
3	4
3	4
3	4
3	4
5	4
1	4
1	4
1	4
1	4
5	4
3	4
3	4
3	4
2	4
3	4
5	4
4	4
4	4
4	4
4	4
4	4
5	4
1	4
2	4
2	4
2	4
3	4
2	4
2	4
3	4
1	4
1	4
1	4
1	4
1	4
3	4
3	4
1	4
1	4
1	4
5	4
1	4
1	4
1	4
1	4
1	4
5	4
1	4
1	4
1	4
1	4
1	4
2	4
3	4
3	4
4	4
4	4
4	4
4	4
4	4
4	4
4	4
5	4
1	4
1	4
1	4
1	4
1	4
5	4
5	4
5	4
1	4
1	4
1	4
5	4
1	4
1	4
1	4
1	4
1	4
1	4
5	4
4	4
2	4
5	4
2	4
4	4
1	4
5	4
4	4
4	4
1	4
1	4
4	4
1	4
1	4
1	4
1	4
1	4
5	4
1	4
4	4
4	4
4	4
4	4
1	4
1	4
1	4
1	4
1	4
5	4
5	4
1	4
1	4
5	4
5	4
5	4
1	4
1	4
1	4
1	4
1	4
5	4
1	4
1	4
1	4
1	4
1	4
3	4
3	4
3	4
5	4
1	4
1	4
1	4
1	4
1	4
5	5
2	5
2	5
2	5
2	5
2	5
5	5
5	5
1	5
1	5
1	5
1	5
4	5
4	5
1	5
5	5
1	5
5	5
5	5
5	5
5	5
5	5
1	5
5	5
1	5
1	5
1	5
3	5
5	5
1	5
1	5
1	5
1	5
5	5
5	5
1	5
1	5
1	5
5	5
5	5
5	5
4	5
3	5
3	5
3	5
3	5
5	5
5	5
5	5
5	5
5	5
5	5
1	5
5	5
5	5
1	5
1	5
4	5
1	5
4	5
4	5
5	5
1	5
1	5
1	5
1	5
1	5
2	5
2	5
2	5
4	5
1	5
4	5
5	5
5	5
4	5
2	5
2	5
4	5
4	5
4	5
2	5
4	5
4	5
4	5
4	5
1	5
1	5
1	5
1	5
1	5
1	5
4	5
4	5
1	5
5	5
1	5
5	5
1	5
1	5
5	5
1	5
4	5
1	5
5	5
5	5
5	5
5	5
5	5
1	5
1	5
1	5
5	5
2	5
5	5
4	5
4	5
2	5
1	5
1	5
5	5
5	5
5	5
1	5
[truncated: 77 more rows]
