# Supplementary material for: Flexible neural population dynamics govern the speed and stability of sensory encoding in mouse visual cortex
Source: Nat Commun. 2024 Jul 30;15:6415. doi: 10.1038/s41467-024-50563-y (PMC11289260; doi:10.1038/s41467-024-50563-y)
Supplement: Supplementary file 8 — Source Data [file 41467_2024_50563_MOESM8_ESM.zip › F1h_ii_stat_run_vals.xls]

## Sheet: Sheet1
Stationary	Locomotion
0.0556419	0.470106
0.0529225	0.409665
0.226363	0.456099
0.122203	0.275155
0.350517	0.601137
0.167925	0.618711
0.0289502	0.545863
0.11039	0.330036
0.29975	0.509949
0.287632	0.234192
0.179015	0.256906
0.138481	0.283723
0.131063	0.436681
0.380647	0.712908
0.36231	0.659016
0.353338	0.60052
0.0012592	0.223203
0.389168	0.194526
0.180434	0.615333
0.0835628	0.450155
0.248722	0.228205
0.107843	0.322217
0.312653	0.427659
0.338875	0.421511
0.287955	0.263579
0.0591492	0.195163
0.393128	0.525416
0.524279	0.778422
0.648576	0.6813
0.672553	0.6745
0.194171	0.417195
0.627153	0.513129
0.289461	0.584061
0.341661	0.418291
0.163479	0.140905
0.182826	0.212172
0.182393	0.212231
0.401838	0.368606
0.399648	0.449299
0.502214	0.45068
0.275203	0.388554
0.258573	0.338326
0.227114	0.304545
0.21797	0.318511
0.262878	0.3734
0.336369	0.536925
0.227303	0.428324
0.383143	0.606794
0.183596	0.57625
0.159276	0.140239
0.17215	0.333905
0.220331	0.204694
0.214296	0.0930237
0.180385	0.0656879
0.189242	0.111348
0.144132	0.430615
0.220499	0.348694
0.517322	0.626644
0.573679	0.577098
0.367839	0.561988
0.256478	0.219541
0.484098	0.66733
0.386959	0.619806
0.34189	0.516697
0.294072	0.271049
0.275927	0.220017
0.465567	0.679177
0.0712432	0.359141
0.513345	0.31248
0.449985	0.388679
0.39561	0.421493
0.134995	0.291912
0.0676548	0.173044
0.36561	0.637929
0.672024	0.708817
0.678408	0.728613
0.731391	0.706858
0.367093	0.770939
0.205044	0.639119
0.0397637	0.280421
0.0273666	0.437018
0.312459	0.322658
0.569291	0.0270774
0.583009	0.19399
0.349253	0.510269
0.174161	0.23454
0.270588	0.531785
0.719295	0.74909
0.764231	0.79234
0.690687	0.760668
0.53185	0.6946
0.480604	0.745784
0.599462	0.290754
0.736725	0.558932
0.642793	0.74816
0.639586	0.656354
0.696099	0.703104
0.161757	0.350441
0.490205	0.596618
0.400645	0.460617
0.574108	0.649794
0.606974	0.519603
0.669281	0.516217
0.570269	0.657369
0.29531	0.6603
0.362807	0.423764
0.149558	0.506588
0.221961	0.12529
0.428689	0.544081
0.282774	0.491951
0.433994	0.694484
0.375998	0.68601
0.492717	0.576594
0.466602	0.424177
0.375374	0.667828
0.30504	0.41967
0.651596	0.822654
0.677585	0.818404
0.0879533	0.325132
0.0723849	0.243673
0.0850848	0.139433
0.396693	0.260044
0.320956	0.304229
0.525472	0.459607
0.489627	0.481093
0.614726	0.473381
0.547537	0.526134
0.58021	0.754593
0.317577	0.426656
0.308059	0.382297
0.452407	0.619969
0.55314	0.540549
0.234484	0.586545
0.108573	0.678849
0.0285046	0.669078
0.198806	0.274306
0.383306	0.511284
0.565803	0.51533
0.403689	0.670101
0.398007	0.476879
0.274485	0.226408
0.00321412	0.519531
0.390511	0.150372
0.84029	0.835203
0.915238	0.860429
0.915435	0.887214
0.904455	0.895247
0.86308	0.874382
0.839817	0.860423
0.484017	0.140995
0.104265	0.648024
0.192339	0.710451
0.477431	0.63816
0.179976	0.574647
0.153916	0.268691
0.28888	0.466859
0.164306	0.469108
0.628812	0.657478
0.177313	0.654569
0.037235	0.493068
0.278849	0.508295
0.601424	0.400706
0.765972	0.317619
0.778128	0.479189
0.298743	0.143931
0.146355	0.148693
0.511712	0.546734
0.21292	0.340305
0.45162	0.656426
0.46429	0.650303
0.48456	0.662342
0.511471	0.575552
0.0986142	0.230066
0.444394	0.602981
0.513856	0.600332
0.505506	0.579939
0.183001	0.118645
0.125259	0.157808
0.100847	0.0980934
0.0766095	0.0594851
0.341606	0.570029
0.168513	0.605032
0.299978	0.407182
0.297399	0.625497
0.275461	0.503852
0.208536	0.288494
0.48081	0.697524
0.350369	0.721335
0.233675	0.456136
0.117885	0.42315
0.0937397	0.204612
0.302257	0.271343
0.487623	0.0610677
0.458971	0.373274
0.619088	0.437785
0.520239	0.468718
0.0898356	0.480229
0.205645	0.464212
0.451318	0.263894
0.567206	0.725238
0.560088	0.734253
0.510612	0.729899
0.322569	0.638152
0.30329	0.178139
0.601585	0.333017
0.547052	0.807558
0.561323	0.677534
0.248672	0.326024
0.39913	0.474975
0.475967	0.399047
0.463855	0.435446
0.32777	0.465237
0.0879855	0.12257
0.261174	0.548202
0.236241	0.0950278
0.062913	0.0199031
0.256132	0.622484
0.634088	0.791757
0.785115	0.833452
0.674209	0.763148
0.57663	0.766244
0.424116	0.686958
0.213332	0.321721
0.338975	0.420024
0.331075	0.443996
0.248453	0.37869
0.19292	0.290811
0.275442	0.350797
0.271722	0.34764
0.508639	0.567437
0.483662	0.57494
0.421297	0.523419
0.421367	0.488811
0.401571	0.46984
0.0925213	0.478879
0.595555	0.543846
0.477858	0.581802
0.247191	0.483691
0.397222	0.360505
0.280223	0.473277
0.245671	0.329335
0.297484	0.324355
0.240943	0.320186
0.217807	0.308699
0.187576	0.316389
0.148529	0.131482
0.764703	0.704522
0.759556	0.76172
0.601375	0.763145
0.517125	0.66678
0.441227	0.643545
0.281663	0.406938
0.480051	0.671068
0.399001	0.519061
0.139758	0.209067
0.360144	0.56453
0.208712	0.478052
0.106639	0.330546
0.261027	0.38254
0.360832	0.542855
0.175401	0.67498
0.0672617	0.0645917
0.184018	0.279696
0.339882	0.272315
0.34887	0.428725
0.354271	0.530265
0.379862	0.487991
0.72004	0.627355
0.309338	0.224329
0.352567	0.297956
0.840303	0.835931
0.88437	0.914687
0.859244	0.907643
0.865969	0.889416
0.847405	0.847822
0.781333	0.864337
0.359042	0.649937
0.461107	0.803345
0.53134	0.720078
0.241479	0.56919
0.129104	0.242268
0.523474	0.405587
0.413691	0.64396
0.256847	0.535813
0.572948	0.621516
0.56913	0.635493
0.0510118	0.631639
0.0309709	0.648331
0.276037	0.370851
0.0469126	0.463569
0.493417	0.385273
0.487593	0.46995
0.561206	0.731077
0.502251	0.725798
0.387252	0.667875
0.22214	0.433626
0.252722	0.161825
0.320596	0.350105
0.320682	0.544789
0.467426	0.692911
0.409675	0.650768
0.13804	0.28938
0.66345	0.724861
0.507271	0.639851
0.329254	0.738124
0.237551	0.604394
0.165839	0.60616
0.211348	0.501332
0.161231	0.00845967
0.287815	0.248131
0.141538	0.2539
0.466228	0.163489
0.199512	0.216689
0.469154	0.373572
0.408461	0.491937
0.128953	0.558728
0.219176	0.396225
0.380691	0.442694
0.339302	0.566616
0.499027	0.565248
0.596322	0.520673
0.346425	0.469935
0.642298	0.808746
0.290842	0.151703
0.0897959	0.21538
0.274028	0.148698
0.357018	0.402536
0.470935	0.606608
0.434141	0.625349
0.371538	0.68298
0.107942	0.217021
0.39379	0.330887
0.546831	0.597171
0.415484	0.559898
0.369108	0.571113
0.268599	0.442612
0.719172	0.626112
0.593022	0.640699
0.614944	0.597156
0.305978	0.411778
0.55623	0.33134
0.0688735	0.456676
0.155484	0.369304
0.68702	0.568899
0.147281	0.0923869
0.0923009	0.275527
0.132508	0.436418
0.314227	0.446724
0.288306	0.508376
0.203864	0.503862
0.136403	0.502683
0.18716	0.540877
0.215913	0.281015
0.471964	0.610574
0.453767	0.557864
0.439998	0.495767
0.32225	0.44172
0.282643	0.475799
0.0641723	0.0571511
0.449886	0.130411
0.283261	0.591857
0.222481	0.35714
0.423994	0.228436
0.555913	0.557986
0.572283	0.692549
0.236643	0.399098
0.401494	0.155216
0.421564	0.362311
0.197469	0.57173
0.257205	0.374535
0.228456	0.528517
0.211693	0.283505
0.459909	0.627203
0.424581	0.647734
0.260742	0.50801
0.195593	0.344175
0.177971	0.354149
0.376067	0.632499
0.316548	0.150756
0.379624	0.267802
0.541865	0.632039
0.601906	0.554214
0.281459	0.62075
0.314086	0.740738
0.345725	0.258228
0.33954	0.483272
0.396795	0.574675
0.286455	0.43602
0.239541	0.45724
0.242002	0.719586
0.199849	0.667574
0.211505	0.40529
0.556197	0.57
0.516513	0.621232
0.348223	0.760819
0.389489	0.687711
0.386055	0.651438
0.194597	0.284046
0.372691	0.363726
0.237147	0.259124
0.172401	0.430543
0.501344	0.62073
0.483072	0.66685
0.341549	0.664504
0.0234354	0.550932
0.462311	0.459185
0.310569	0.515389
0.0819965	0.200526
0.0610171	0.0856795
0.0326806	0.0851594
0.0295561	0.0550567
0.0231125	0.0332146
0.212514	0.0634886
0.0368878	0.554656
0.535263	0.330724
0.469824	0.727182
0.17675	0.627826
0.306477	0.379463
0.551008	0.372369
0.456747	0.784249
0.27267	0.657989
0.411635	0.678008
0.354256	0.460252
0.277177	0.415886
0.566028	0.304738
0.496955	0.658153
0.0102878	0.570331
0.148074	0.370569
0.523084	0.248962
0.562876	0.661616
0.267731	0.787348
0.274644	0.652821
0.201055	0.33002
0.130948	0.178657
0.48508	0.652301
0.223745	0.589621
0.110922	0.25193
0.124109	0.136052
0.108386	0.165374
0.643824	0.736292
0.852215	0.753844
0.751506	0.778811
0.415363	0.414686
0.358665	0.546471
0.451901	0.71286
0.328268	0.409652
0.304785	0.712741
0.0894747	0.0740504
0.46247	0.0737704
0.559231	0.436852
0.447458	0.582893
0.449353	0.472009
0.227428	0.263126
0.625422	0.646729
0.558442	0.579329
0.37626	0.508184
0.692719	0.607109
0.520136	0.501601
0.14502	0.467911
0.0790056	0.532177
0.142577	0.528885
0.0983846	0.42002
0.0795134	0.375158
0.204168	0.408422
0.490686	0.536099
0.491631	0.55878
0.310572	0.651045
0.324306	0.659034
0.321931	0.67781
0.275124	0.299974
0.0797484	0.723861
0.0947432	0.382215
0.401785	0.584777
0.376003	0.391004
0.392262	0.470217
0.320217	0.40656
0.152696	0.224014
0.373873	0.170915
0.577878	0.359763
0.646838	0.498018
0.493652	0.453219
0.131468	0.261871
0.420853	0.299984
0.462204	0.341849
0.463929	0.54471
0.21506	0.152211
0.1648	0.32638
0.154705	0.455464
0.185505	0.134024
0.300802	0.588195
0.367217	0.434357
0.56874	0.485236
0.254989	0.316695
0.469737	0.447913
0.338269	0.357623
0.353981	0.17962
0.179074	0.3251
0.181247	0.15178
0.305526	0.413119
0.43694	0.663947
0.367255	0.602378
0.329697	0.584973
0.373299	0.498743
0.368358	0.516985
0.284064	0.432366
0.554691	0.336371
0.445067	0.585196
0.101196	0.138296
0.614027	0.501412
0.42792	0.724782
0.032182	0.260397
0.630853	0.652215
0.389103	0.724895
0.184942	0.599668
0.0122715	0.330138
0.0465554	0.477895
0.263117	0.545788
0.285737	0.108934
0.173986	0.179863
0.155639	0.402011
0.218796	0.162722
0.180438	0.0385407
0.112091	0.124729
0.349444	0.436408
0.505242	0.317598
0.278837	0.626733
0.444321	0.533529
0.247008	0.516764
0.663336	0.72119
0.530184	0.66428
0.217989	0.700154
0.312323	0.403449
0.137604	0.515426
0.284244	0.640461
0.238939	0.553493
0.162849	0.519876
0.0175883	0.435212
0.111584	0.694863
0.0542328	0.251563
0.296778	0.474988
0.101774	0.544874
0.263943	0.0579133
0.27322	0.361053
0.238657	0.338159
0.027789	0.48145
0.128061	0.629279
0.287037	0.21411
0.657473	0.423749
0.542551	0.520279
0.603572	0.50667
0.421803	0.375448
0.521266	0.572684
0.146593	0.580478
0.734861	0.521635
0.676949	0.655178
0.19819	0.753376
0.149605	0.287088
0.399218	0.16787
0.0471727	0.303465
0.186004	0.338781
0.0853135	0.353701
0.128285	0.238042
0.176473	0.417618
0.618316	0.626894
0.472402	0.690142
0.0348276	0.348969
0.147204	0.0797576
0.297204	0.326559
0.22586	0.457268
0.206314	0.286473
0.190767	0.256105
0.171094	0.239259
0.122699	0.304227
0.426104	0.16475
0.525429	0.428423
0.39336	0.14032
0.370706	0.536835
0.462762	0.601239
0.426561	0.589989
0.447526	0.302301
0.590127	0.715882
0.658311	0.754325
0.691928	0.718023
0.818142	0.89066
0.874227	0.847209
0.703403	0.854472
0.159591	0.504408
0.416454	0.659733
0.0903868	0.444956
0.0428325	0.786036
0.111185	0.647096
0.316544	0.497748
0.484279	0.416715
0.514887	0.268845
0.205312	0.156779
0.501845	0.361905
0.554841	0.599303
0.657602	0.610221
0.275221	0.395985
0.0954796	0.113835
0.27939	0.148993
0.647871	0.487603
0.506335	0.620461
0.3107	0.585516
0.227633	0.49044
0.238742	0.420326
0.402328	0.690594
0.30969	0.734875
0.36496	0.571624
0.303104	0.685992
0.243098	0.626422
0.156508	0.272354
0.230018	0.544234
0.23991	0.606179
0.312498	0.555971
0.258776	0.479304
0.232843	0.486523
0.276731	0.452474
0.132649	0.182556
0.0385777	0.178436
0.127969	0.153434
0.208452	0.358616
0.272531	0.274347
0.173299	0.480422
0.407031	0.56231
0.237188	0.636336
0.11665	0.558948
0.0326	0.474077
0.0528197	0.336826
0.288657	0.52696
0.382252	0.404107
0.362428	0.77374
0.370443	0.797191
0.362481	0.467446
0.376545	0.267041
0.190568	0.574512
0.212593	0.731851
0.1571	0.551841
0.040494	0.331969
0.0837403	0.304186
0.0804191	0.294286
0.608523	0.148891
0.481153	0.505487
0.545887	0.440432
0.48886	0.654119
0.193423	0.420039
0.273333	0.493589
0.301357	0.491659
0.107769	0.522508
0.061703	0.51842
0.0619477	0.387714
0.361453	0.546673
0.58088	0.397614
0.508267	0.109054
0.129637	0.629703
0.395039	0.527017
0.551173	0.406951
0.860524	0.0903302
0.695464	0.620448
0.819711	0.638351
0.153647	0.664819
0.278514	0.742895
0.186192	0.519312
0.21362	0.556708
0.444151	0.68825
0.389205	0.682352
0.552357	0.49095
0.586275	0.0666768
0.538697	0.104477
0.401087	0.0235777
0.544653	0.527514
0.175062	0.739879
0.399306	0.307052
0.50569	0.181933
0.390113	0.439676
0.205836	0.325424
0.25456	0.489447
0.0476565	0.337271
0.158602	0.336361
0.286584	0.495688
0.27477	0.554325
0.253526	0.456733
0.308482	0.421474
0.320643	0.360554
0.3125	0.450822
0.172754	0.389479
0.0112002	0.25302
0.4709	0.445651
0.50195	0.633406
0.494272	0.697534
0.394586	0.718489
0.0994921	0.521054
0.225564	0.537068
0.470935	0.670368
0.475229	0.77603
0.552878	0.67343
0.415264	0.7117
0.400609	0.72036
0.453424	0.0636482
0.557742	0.0989244
0.963773	0.891361
0.94979	0.888897
0.420404	0.302837
0.361231	0.485455
0.505997	0.489733
0.44975	0.0467358
0.260132	0.0329201
0.170536	0.420808
0.215983	0.537466
0.152151	0.365496
0.125819	0.340747
0.146639	0.431339
0.193365	0.337811
0.0269088	0.188445
0.118329	0.33611
0.0908905	0.27375
0.113395	0.230549
0.185097	0.284496
0.0176155	0.247238
0.15003	0.370721
0.582312	0.690489
0.478882	0.788302
0.121195	0.741274
0.061298	0.721979
0.0518721	0.0532996
0.864601	0.849385
0.896601	0.904969
0.245561	0.604809
0.553195	0.727719
0.459803	0.702746
0.693302	0.467221
0.332724	0.410553
0.409645	0.640922
0.447989	0.656105
0.214631	0.608683
0.228595	0.54888
0.0594018	0.383481
0.0728315	0.330526
0.313782	0.339279
0.0553465	0.134418
0.175854	0.446117
0.190267	0.495931
0.137406	0.337125
0.0788661	0.459701
0.239268	0.558915
0.0114745	0.494599
0.741212	0.529866
0.881894	0.452749
0.746656	0.416304
0.443101	0.548856
0.168244	0.548649
0.433443	0.210004
0.587309	0.487669
0.425858	0.437724
0.265334	0.361318
0.313215	0.449959
0.431574	0.431271
0.282461	0.570089
0.207197	0.434976
0.10278	0.353089
0.210717	0.534407
0.0912625	0.537607
0.16516	0.630936
0.748087	0.00934284
0.674918	0.121613
0.30639	0.477871
0.370536	0.362643
0.530289	0.535764
0.546267	0.588654
0.320051	0.62135
0.0413585	0.740971
0.370805	0.500679
0.683852	0.640478
0.585946	0.684657
0.480705	0.527151
0.38633	0.273431
0.27413	0.59004
0.567933	0.0670959
0.39102	0.0542598
0.712822	0.0534351
0.660503	0.0498847
0.455457	0.491378
0.308883	0.381531
0.499849	0.316204
0.491888	0.603155
0.627909	0.434832
0.528904	0.500968
0.63452	0.511282
0.305357	0.0523246
0.213765	0.0192167
0.159952	0.181348
0.225636	0.414962
0.274137	0.572521
0.408877	0.466426
0.518701	0.578248
0.441916	0.600874
0.436142	0.568968
0.0360511	0.393437
0.375254	0.188903
0.464309	0.515401
0.391689	0.0995327
0.411969	0.252116
0.359109	0.581808
0.106407	0.232424
0.492259	0.474485
0.633543	0.828967
0.494769	0.855524
0.303082	0.613438
0.295762	0.448294
0.185043	0.619032
0.196493	0.408204
0.169532	0.525674
0.109631	0.574825
0.217388	0.63436
0.0769831	0.40893
0.0631754	0.246003
0.164133	0.207776
0.257888	0.446194
0.336552	0.436436
0.388343	0.503877
0.34606	0.595306
0.226607	0.414646
0.243357	0.348165
0.041144	0.382843
0.237818	0.740599
0.145601	0.622943
0.245606	0.625866
0.30938	0.742768
0.24273	0.571705
0.110536	0.701879
0.109713	0.70202
0.4151	0.761569
0.294218	0.680378
0.386569	0.755187
0.116699	0.379183
0.142781	0.37531
0.174278	0.136282
0.183676	0.567011
0.137716	0.629208
0.0307868	0.485629
0.224275	0.59617
0.13893	0.763831
0.157769	0.648689
0.122471	0.778622
0.0834853	0.767217
0.139937	0.649391
0.116908	0.570885
0.522836	0.765083
0.241644	0.746116
0.387857	0.69318
0.197704	0.540729
0.276278	0.577039
0.100588	0.113681
0.430529	0.637666
0.394851	0.71189
0.493045	0.583122
0.378046	0.55227
0.317425	0.514994
0.241415	0.522981
0.340255	0.555713
0.136247	0.597964
0.133371	0.416117
0.0451171	0.38515
0.166867	0.5132
0.300751	0.0971955
0.173532	0.145887
0.358297	0.603095
0.462883	0.641241
0.525887	0.638153
0.374878	0.57852
0.24526	0.623962
0.42399	0.783678
0.380193	0.776155
0.509753	0.75247
0.331241	0.765806
0.269309	0.675986
0.164947	0.247259
0.768762	0.806948
0.778805	0.904442
0.719995	0.83871
0.697233	0.700278
0.597083	0.532617
0.402947	0.404878
0.187657	0.0601334
0.184058	0.0316864
0.152083	0.266719
0.0397329	0.230963
0.0592532	0.157426
0.121341	0.0755912
0.155811	0.381852
0.262212	0.395732
0.46729	0.650215
0.585453	0.708233
0.474517	0.691403
0.313747	0.493697
0.319425	0.595657
0.410956	0.331561
0.0588379	0.19251
0.407735	0.21821
0.380223	0.441089
0.568666	0.710991
0.370387	0.721043
0.274686	0.496311
0.095287	0.284796
0.152488	0.283841
0.194319	0.394867
0.310132	0.488976
0.351122	0.573162
0.553401	0.564958
0.124543	0.501413
0.0764353	0.127827
0.301094	0.612059
0.396433	0.60743
0.618201	0.760892
0.603309	0.733782
0.769167	0.831911
0.317508	0.49722
0.412188	0.564247
0.579551	0.586382
0.512282	0.548925
0.59602	0.656489
0.289044	0.752117
0.399352	0.820508
0.313767	0.757644
0.299583	0.595773
0.0337521	0.535677
0.120149	0.55984
0.437978	0.54843
0.317146	0.367183
0.286197	0.411689
0.327253	0.402577
0.50489	0.776898
0.407771	0.780135
0.196018	0.564082
0.336118	0.610544
0.344559	0.727601
0.350866	0.645149
0.333676	0.705209
0.34774	0.657023
0.715979	0.769176
0.768163	0.54621
0.629549	0.413398
0.562595	0.637497
0.58918	0.543838
0.386705	0.533297
0.439674	0.467827
0.126117	0.165968
0.211541	0.212621
0.279697	0.370993
0.325497	0.343886
0.348081	0.384118
0.0234765	0.390203
0.200538	0.688419
0.0199311	0.680182
0.810281	0.574518
0.760037	0.710213
0.61107	0.436325
0.842528	0.643128
0.806794	0.71907
0.731308	0.60572
0.201893	0.208465
0.0963639	0.348811
0.11558	0.323669
0.032578	0.391713
0.435462	0.511801
0.640935	0.661711
0.475151	0.771383
0.404433	0.655079
0.550313	0.387709
0.398789	0.13015
0.42597	0.24212
0.385716	0.325658
0.525663	0.0506787
0.603738	0.551118
0.67324	0.641955
0.0416818	0.393145
0.225732	0.311056
0.141472	0.173202
0.184383	0.38549
0.312942	0.587645
0.332132	0.717709
0.433254	0.606702
0.289746	0.834094
0.237737	0.647094
0.0662254	0.531285
0.35765	0.724969
0.161068	0.578367
0.224106	0.501992
0.125245	0.431527
0.321254	0.214483
0.338959	0.292891
0.225967	0.486496
0.24023	0.491951
0.3366	0.624104
0.227776	0.718716
0.375577	0.670652
0.505812	0.693767
0.221548	0.814338
0.168858	0.712565
0.157125	0.804044
0.170754	0.731666
0.435558	0.803655
0.604883	0.23213
0.301355	0.351163
0.276685	0.69313
0.0614612	0.415451
0.0413827	0.378982
0.198922	0.55405
0.187998	0.410758
0.260716	0.259988
0.0548542	0.0500691
0.221404	0.0902962
0.481185	0.570625
0.373066	0.561425
0.170123	0.367979
0.111311	0.119823
0.0201608	0.335862
0.19756	0.28056
0.844413	0.482336
0.775835	0.539306
0.788636	0.477416
0.572454	0.457265
0.518934	0.217296
0.284135	0.526221
0.0231774	0.664008
0.0295685	0.520931
0.35375	0.439462
0.414426	0.355652
0.0767404	0.347972
0.284313	0.514387
0.379952	0.584484
0.349829	0.629382
0.278802	0.49985
0.233712	0.462791
0.235835	0.390191
0.241024	0.392246
0.103243	0.0621469
0.115474	0.261249
0.629372	0.591598
0.54304	0.60325
0.584887	0.469658
0.140524	0.0290566
0.198451	0.313369
0.469679	0.665558
0.46493	0.689362
0.403678	0.624457
0.279012	0.0218754
0.170494	0.150741
0.583868	0.417404
0.521384	0.688663
0.665914	0.519727
0.43911	0.571685
0.176653	0.103252
0.51371	0.124652
0.800673	0.66675
0.507437	0.721861
0.180211	0.363922
0.251063	0.716162
0.474129	0.783854
0.518458	0.840105
0.14767	0.446386
0.151406	0.495141
0.293803	0.760599
0.333624	0.657282
0.454984	0.651858
0.453764	0.748289
0.542108	0.734181
0.181685	0.501591
0.363835	0.721897
0.497694	0.684939
0.542891	0.751951
0.520552	0.79234
0.634581	0.723513
0.0944329	0.596853
0.156239	0.312139
0.553515	0.551433
0.110383	0.464375
0.381823	0.425776
0.354787	0.745488
0.453951	0.678483
0.553081	0.618712
0.498915	0.523286
0.249896	0.0452465
0.590532	0.549325
0.541355	0.603873
0.55267	0.604135
0.348476	0.162651
0.151287	0.343018
0.307623	0.644186
0.305118	0.453608
0.603789	0.686025
0.650453	0.737372
0.543414	0.68853
0.148862	0.546547
0.271572	0.453788
0.132227	0.608132
0.393894	0.642389
0.447528	0.691812
0.458224	0.516075
0.28973	0.384634
0.267572	0.314303
0.227622	0.471129
0.234324	0.654294
0.418374	0.318409
0.237115	0.702388
0.651726	0.601199
0.78289	0.207111
0.290075	0.567099
0.0516024	0.330711
0.0728799	0.195823
0.000703917	0.239731
0.25457	0.245687
0.141029	0.449123
0.471126	0.543154
0.384996	0.471139
0.229365	0.485962
0.591851	0.782716
0.508624	0.756621
0.585772	0.719956
0.558999	0.622514
0.47058	0.590901
0.413762	0.372187
0.473339	0.321604
0.489466	0.522054
0.318613	0.754888
0.54075	0.475024
0.635733	0.608758
0.50848	0.619527
0.416193	0.668079
0.467647	0.702594
0.387644	0.472754
0.629076	0.644607
0.530503	0.536049
0.209411	0.548307
0.233301	0.524276
0.156778	0.628903
0.0865876	0.385751
0.327917	0.505824
0.700593	0.263308
0.293365	0.35457
0.517515	0.203424
0.43989	0.294909
0.636205	0.55114
0.498105	0.40867
0.568926	0.512385
0.269473	0.589969
0.314119	0.642956
0.241797	0.683028
0.138061	0.441367
0.58245	0.621485
0.675234	0.616136
0.732859	0.737107
0.157819	0.14386
0.123279	0.261669
0.130308	0.155033
0.197093	0.155224
0.455487	0.430818
0.675579	0.41618
0.60755	0.581688
0.534062	0.319374
0.0304156	0.251582
0.376888	0.597481
0.495965	0.626962
0.639106	0.732614
0.646636	0.68128
0.485304	0.56932
0.107713	0.116249
0.274773	0.210573
0.274432	0.422581
0.228905	0.469611
0.16852	0.36336
0.154648	0.314946
0.137921	0.185759
0.301595	0.33514
0.385717	0.557639
0.567356	0.521235
0.440907	0.392331
0.253521	0.569887
0.264145	0.616026
0.206917	0.577412
0.170962	0.343341
0.171868	0.504789
0.249196	0.563243
0.508238	0.460112
0.306371	0.550734
0.204498	0.530908
0.24938	0.643272
0.132671	0.193566
0.180565	0.123396
0.282659	0.235618
0.426024	0.369535
0.659483	0.530481
0.762204	0.793668
0.67435	0.660771
0.251206	0.61162
0.226034	0.64303
0.367911	0.564163
0.469599	0.406733
0.0281172	0.629101
0.615415	0.398328
0.095385	0.585628
0.363172	0.624708
0.487464	0.592724
0.188036	0.65049
0.00838469	0.628512
0.581414	0.528271
0.819496	0.388161
0.294478	0.322335
0.100221	0.317338
0.618298	0.450997
0.44294	0.28968
0.462597	0.438728
0.218143	0.501843
0.880657	0.575395
0.0159641	0.210347
0.0432779	0.0112932
0.713056	0.401238
0.642089	0.558062
0.649704	0.653405
0.525637	0.509055
0.437409	0.162246
0.282308	0.354441
0.166443	0.215806
0.159068	0.160262
0.204672	0.131172
0.131788	0.306685
0.387288	0.432343
0.20765	0.255284
0.250323	0.521761
0.360119	0.388075
0.224773	0.302749
0.333735	0.478971
0.41927	0.492119
0.512357	0.573055
0.565677	0.552787
0.450414	0.592139
0.425548	0.631831
0.104692	0.374779
0.164671	0.639777
0.125143	0.451635
0.0945483	0.228079
0.0923318	0.287355
0.0783559	0.31115
0.231444	0.490874
0.411349	0.293885
0.296964	0.397159
0.380805	0.578813
0.358508	0.592532
0.317179	0.520205
0.365351	0.626698
0.189731	0.664707
0.202234	0.597025
0.205184	0.609482
0.351414	0.495428
0.148374	0.522987
0.0110251	0.404899
0.309844	0.537492
0.137278	0.741537
0.224245	0.759693
0.0336005	0.30361
0.459985	0.678283
0.377204	0.632493
0.0948376	0.146771
0.173773	0.0612528
0.142161	0.0925025
0.0787916	0.427784
0.546009	0.753878
0.318345	0.67398
0.351572	0.652621
0.409783	0.615646
0.434968	0.685103
0.304691	0.594575
0.178276	0.50244
0.187943	0.427861
0.211462	0.348966
0.268959	0.0262066
0.159208	0.0590187
0.203855	0.302282
0.112028	0.403769
0.210821	0.448356
0.170859	0.213197
0.700202	0.567024
0.522743	0.663559
0.358739	0.64887
0.149149	0.531253
0.404587	0.283234
0.192624	0.622629
0.167903	0.349998
0.0744793	0.379575
0.682035	0.344414
0.0312147	0.391767
0.499488	0.258203
0.00636788	0.295402
0.126544	0.424584
0.0915083	0.647435
0.288698	0.584091
0.171647	0.711608
0.172911	0.585989
0.582934	0.706775
0.647038	0.52921
0.56715	0.65951
0.420449	0.524513
0.28742	0.028716
0.570274	0.52985
0.478764	0.757552
0.560533	0.681338
0.541342	0.410057
0.434978	0.498473
0.33753	0.619513
0.373354	0.653377
0.138995	0.165547
0.25035	0.353966
0.285865	0.482593
0.252448	0.381885
0.254514	0.447062
0.45549	0.43825
0.411059	0.602721
0.111885	0.645332
0.387389	0.655816
0.375594	0.705234
0.354007	0.745491
0.0170434	0.27124
0.306837	0.43253
0.453917	0.495543
9.95812e-05	0.183854
0.284234	0.433515
0.455208	0.330688
0.119592	0.197782
0.564094	0.514316
0.583291	0.640409
0.419398	0.642774
0.326466	0.291665
0.282569	0.207567
0.134925	0.3514
0.272069	0.695031
0.219219	0.711227
0.263631	0.539884
0.303557	0.612095
0.404074	0.369595
0.367834	0.547023
0.0765434	0.0959832
0.208623	0.201884
0.378148	0.408078
0.259842	0.591915
0.220186	0.443788
0.175275	0.368436
0.756746	0.541106
0.58836	0.406128
0.817911	0.585609
0.858089	0.748352
0.873957	0.791188
0.427321	0.520213
0.275986	0.562545
0.0603046	0.417442
0.407744	0.541564
0.568532	0.62163
0.572391	0.521344
0.516831	0.578187
0.433388	0.593488
0.732463	0.397548
0.169314	0.43833
0.528	0.353521
0.30178	0.369029
0.272622	0.487624
0.344235	0.00490992
0.155479	0.15246
0.0857241	0.0447626
0.464325	0.566528
0.385187	0.504046
0.524173	0.492876
0.428647	0.503771
0.638453	0.421429
0.707129	0.470807
0.784176	0.528911
0.0721856	0.226685
0.0808454	0.10612
0.115804	0.141609
0.17996	0.19208
0.272514	0.277531
0.252243	0.296559
0.608373	0.570639
0.179244	0.305967
0.112395	0.029581
0.0812307	0.021635
0.0843416	0.155813
0.177083	0.173299
0.141429	0.278782
0.117826	0.361294
0.0734095	0.223588
0.0445747	0.137033
0.0460161	0.423995
0.306328	0.457661
0.199568	0.423708
0.392841	0.380239
0.404023	0.4529
0.134637	0.110885
0.173647	0.101245
0.292696	0.141195
0.423311	0.197466
0.370151	0.249983
0.293391	0.249925
0.246757	0.425361
0.192696	0.361119
0.39931	0.488376
0.295332	0.412619
0.302634	0.287745
0.694378	0.273063
0.384604	0.219301
0.537216	0.0190036
0.402241	0.356119
0.406406	0.171551
0.0455128	0.197308
0.364922	0.712427
0.205763	0.705463
0.154955	0.624625
0.205165	0.587469
0.150823	0.432764
0.0488166	0.504757
0.440958	0.479974
0.260222	0.386129
0.34629	0.209435
0.525594	0.583562
0.591906	0.595709
0.493096	0.367214
0.00145918	0.183644
0.0398953	0.307458
0.193391	0.294633
0.322302	0.202901
0.632489	0.314428
0.0733195	0.278955
0.235052	0.7891
0.407813	0.691271
0.303867	0.508681
0.205368	0.420343
0.184393	0.565311
0.373349	0.0422928
0.107231	0.0870264
0.156912	0.340816
0.26947	0.499969
0.656103	0.581389
0.672775	0.369108
0.12059	0.230894
0.171485	0.0853428
0.496513	0.136087
0.44036	0.345439
0.325796	0.52207
0.619429	0.564112
0.286605	0.451613
0.45117	0.347411
0.0611741	0.433885
0.198452	0.26324
0.1699	0.367351
0.319269	0.439022
0.513222	0.603675
0.458942	0.660371
0.104872	0.191447
0.292272	0.24315
0.36757	0.248708
0.501271	0.36509
0.522788	0.465149
0.484918	0.45833
0.504792	0.235061
0.367847	0.383516
0.508375	0.224668
0.532584	0.577208
0.443739	0.522453
0.465061	0.485093
0.1788	0.4136
0.184753	0.414735
0.446609	0.454851
0.674238	0.400525
0.648317	0.597435
0.47085	0.413913
0.802512	0.441482
0.695675	0.296208
0.574884	0.297554
0.240455	0.30312
0.109392	0.514285
0.0124867	0.468716
0.120559	0.286939
0.278943	0.174215
0.260503	0.334053
0.152724	0.0272654
0.197173	0.438248
0.251185	0.415791
0.183377	0.37545
0.287625	0.0543668
0.535602	0.523905
0.552626	0.866005
0.100497	0.776016
0.349982	0.72019
0.340213	0.695046
0.170262	0.666507
0.137794	0.376845
0.405224	0.465446
0.412119	0.593655
0.341983	0.439898
0.623741	0.745019
0.246882	0.615421
0.253586	0.48908
0.0683387	0.61986
0.0695001	0.601067
0.31803	0.521685
0.39474	0.407718
0.359769	0.247526
0.318831	0.058737
0.341967	0.100713
0.47145	0.349757
0.705157	0.308954
0.0320512	0.552091
0.530394	0.67869
0.827767	0.729585
0.834472	0.817837
0.860696	0.841727
0.00354333	0.208643
0.0634931	0.139731
0.0767845	0.137028
0.165705	0.339142
0.386175	0.57032
0.379442	0.523409
0.14699	0.226684
0.362479	0.478886
0.275751	0.581915
0.385541	0.274533
0.448994	0.313333
0.457214	0.444511
0.379262	0.431197
0.241649	0.45398
0.492194	0.784794
0.327901	0.647419
0.0913665	0.230759
0.417537	0.678848
0.581279	0.744309
0.012579	0.245558
0.383773	0.684395
0.510031	0.673857
0.369845	0.545851
0.395492	0.569951
0.555039	0.863954
0.205569	0.25817
0.445756	0.640545
0.416584	0.644169
0.401617	0.489921
0.458793	0.48936
0.495882	0.533788
0.830073	0.188126
0.633485	0.567579
0.539004	0.187663
0.469442	0.393481
0.494399	0.436773
0.42935	0.593872
0.184927	0.496242
0.468277	0.0849203
0.585712	0.251901
0.505601	0.644396
0.454155	0.409307
0.15959	0.0380479
0.586482	0.781147
0.536398	0.812346
0.487158	0.535766
0.52125	0.485843
0.549535	0.592524
0.0633117	0.16461
0.4355	0.334171
0.609845	0.636648
0.426094	0.72534
0.282103	0.336361
0.190022	0.159394
0.727815	0.572523
0.451649	0.273543
0.656034	0.417427
0.61854	0.417436
0.28117	0.473105
0.436037	0.276569
0.263103	0.14606
0.370167	0.477239
0.638682	0.345179
0.0428994	0.580427
0.15151	0.504981
0.0677429	0.382423
0.339013	0.193624
0.664296	0.254067
0.133153	0.303233
0.261486	0.731204
0.242454	0.821329
0.411502	0.69512
0.377733	0.560718
0.454788	0.548202
0.0725906	0.271614
0.450285	0.676673
0.380905	0.706747
0.655136	0.624387
0.612793	0.611036
0.440826	0.513712
0.148676	0.015067
0.032635	0.430465
0.214352	0.472895
0.16306	0.595893
0.0196464	0.531992
0.0172374	0.263918
0.533198	0.514883
0.529314	0.537076
0.0899143	0.165944
0.162595	0.594982
0.00559767	0.548833
0.261358	0.45753
0.528484	0.676637
0.089263	0.00725177
0.058852	0.573239
0.580072	0.704646
0.309519	0.731026
0.237223	0.484998
0.485302	0.475022
0.545492	0.466113
0.465485	0.0253153
0.153885	0.359849
0.271361	0.142911
0.428576	0.0819247
0.566618	0.245654
0.363884	0.188437
0.353737	0.205907
0.156381	0.249286
0.220127	0.298563
0.321465	0.532902
0.542336	0.548181
0.682791	0.7536
0.576373	0.653545
0.0139588	0.181025
0.465821	0.375493
0.633337	0.681292
0.458967	0.725807
0.317652	0.41414
0.261997	0.244521
0.194455	0.521755
0.0836518	0.323717
0.565379	0.768337
0.390769	0.77183
0.660078	0.726384
0.696516	0.705391
0.614276	0.644298
0.055446	0.473278
0.294104	0.683711
0.492112	0.691665
0.488974	0.676301
0.478945	0.729872
0.403175	0.63617
0.250199	0.560759
0.377765	0.589836
0.407268	0.612063
0.472859	0.700783
0.510368	0.533732
0.503754	0.608114
0.234338	0.624332
0.36894	0.644511
0.549723	0.582176
0.0506859	0.256282
0.226367	0.556606
0.183734	0.676856
0.140639	0.46371
0.0518496	0.368572
0.0945957	0.389486
0.192498	0.488277
0.248973	0.296282
0.270137	0.351925
0.246428	0.390864
0.210483	0.366217
0.231212	0.34843
0.275644	0.303905
0.32127	0.453937
0.28451	0.156975
0.306165	0.176937
0.379824	0.374237
0.334736	0.511549
0.091039	0.0828195
0.173307	0.732713
0.204912	0.612925
0.185382	0.319426
0.126784	0.450286
0.145575	0.566894
0.219975	0.355466
0.0649778	0.675574
0.10878	0.668408
0.263919	0.641305
0.422495	0.0936775
0.0778747	0.393626
0.0576112	0.232644
0.0569513	0.0744965
0.0450327	0.0625596
0.917974	0.915541
0.0168332	0.559559
0.19689	0.344937
0.246212	0.670271
0.447242	0.521982
0.257716	0.499924
0.215092	0.508062
0.822763	0.0957204
0.0573305	0.692067
0.201572	0.443168
0.238997	0.0873756
0.161501	0.388481
0.152487	0.392184
0.539188	0.297692
0.469459	0.13838
0.484636	0.155111
0.0386578	0.597677
0.0823618	0.517212
0.181191	0.37488
0.368355	0.0872976
0.364008	0.060715
0.679469	0.763819
0.679422	0.43967
0.704079	0.458461
0.65005	0.605402
0.552401	0.156118
0.24494	0.678653
0.233962	0.498383
0.298178	0.188326
0.614015	0.318851
0.391085	0.534789
0.407182	0.563357
0.230179	0.620471
0.372791	0.0779214
0.248283	0.347535
0.721118	0.40062
0.861742	0.085897
0.604066	0.672265
0.449748	0.727553
0.536112	0.774154
0.828027	0.579575
0.842596	0.541886
0.330939	0.279424
0.192217	0.631805
0.171278	0.284483
0.312441	0.13479
0.13674	0.569801
0.175515	0.543424
0.169436	0.484858
0.143438	0.529122
0.462733	0.656734
0.0809315	0.480407
0.188944	0.563185
0.290981	0.573904
0.0402502	0.53273
0.0584441	0.573942
0.0541597	0.181008
0.304311	0.466491
0.106457	0.443605
0.0229621	0.1007
0.00914489	0.17304
0.127721	0.0682175
0.180848	0.431135
0.200578	0.151957
0.19479	0.125709
0.209004	0.201222
0.0584735	0.0381623
0.0933874	0.00725313
0.334804	0.422623
0.262519	0.495743
0.263733	0.414937
0.362381	0.324672
0.425653	0.28754
0.490101	0.396817
0.530352	0.554988
0.433454	0.660338
0.558948	0.247221
0.60217	0.49153
0.635213	0.407732
0.658864	0.269824
0.693313	0.406935
0.744555	0.415238
0.54253	0.44446
0.535655	0.502332
0.490594	0.356909
0.737903	0.491619
0.0205965	0.470005
0.868242	0.16701
0.799502	0.545324
0.770944	0.363504
0.925549	0.119106
0.835776	0.18507
0.658892	0.523224
0.031302	0.46887
0.119142	0.407285
0.746271	0.29024
0.648218	0.315079
0.55045	0.394215
0.291897	0.551794
0.160865	0.113801
0.722863	0.183312
0.0508982	0.254265
0.881942	0.230228
0.542449	0.149083
0.0858181	0.166879
0.110088	0.205461
0.219081	0.399721
0.881133	0.754713
0.835599	0.755105
0.0854247	0.0918451
0.085031	0.101876
0.106262	0.106446
0.11516	0.133226
0.19869	0.145527
0.217268	0.180576
0.230011	0.248525
0.174714	0.183313
0.147027	0.253965
0.245725	0.548817
