# Supplementary material for: Flexible neural population dynamics govern the speed and stability of sensory encoding in mouse visual cortex
Source: Nat Commun. 2024 Jul 30;15:6415. doi: 10.1038/s41467-024-50563-y (PMC11289260; doi:10.1038/s41467-024-50563-y)
Supplement: Supplementary file 8 — Source Data [file 41467_2024_50563_MOESM8_ESM.zip › F2bi.xls]

## Sheet: Sheet1
Stationary	-0.412089	-0.430209	-0.320786	-0.321898	-0.339288	-0.363088	-0.313105	-0.32688	-0.356319	-0.32661	-0.311184	-0.398135	-0.37364	-0.394735	-0.326158	-0.412573	-0.317887	-0.232195	-0.184168	-0.229026	-0.186664	-0.0490672	-0.0172254	0.0884801	0.103453	-0.0119296	0.194743	0.306935	0.234147	0.258473	0.203758	0.436719	0.431984	0.334205	0.306183	0.373216	0.501622	0.443772	0.518449	0.573401	0.608178	0.646482	0.567342	0.672377	0.713184	0.677615	0.628002	0.706144	0.728993
Locomotion	-0.350662	-0.360708	-0.377519	-0.319617	-0.398079	-0.364325	-0.355159	-0.296683	-0.358041	-0.334813	-0.279141	-0.319168	-0.260672	-0.278554	-0.396482	-0.325804	-0.162443	-0.154539	0.0223109	-0.0261852	-0.0805453	-0.0446621	-0.0571662	-0.0670477	-0.0570248	-0.0268998	0.204333	0.15587	0.128531	0.0746502	0.19508	0.0505007	0.133452	0.163225	0.162461	0.274677	0.0839831	-0.0810247	0.0214369	0.0476344	0.208413	0.0831554	0.133325	0.250457	0.17256	0.145284	0.261738	0.206184	0.133026
[truncated: 132 more columns]
