# Supplementary material for: Flexible neural population dynamics govern the speed and stability of sensory encoding in mouse visual cortex
Source: Nat Commun. 2024 Jul 30;15:6415. doi: 10.1038/s41467-024-50563-y (PMC11289260; doi:10.1038/s41467-024-50563-y)
Supplement: Supplementary file 8 — Source Data [file 41467_2024_50563_MOESM8_ESM.zip › F2c.xls]

## Sheet: Sheet1
	Stationary window 1
Speed	1	2	3	4	5	6
MeanFR	2.886	4.7619	4.7619	1.1544	1.1544	1.1544
NegErrBar	0.716069	1.57826	1.0567	0.622752	0.416038	0.416038
PosErrBar	0.716069	1.57826	1.0567	0.622752	0.416038	0.416038
	Stationary window 2
Speed	1	2	3	4	5	6
MeanFR	3.78788	8.0303	8.48485	2.87879	0.606061	0.757576
NegErrBar	0.75473	1.44238	1.45131	0.843601	0.288476	0.492424
PosErrBar	0.75473	1.44238	1.45131	0.843601	0.288476	0.492424
	Locomotion window 1
Speed	1	2	3	4	5	6
MeanFR	11.2554	22.0779	20.202	13.4199	6.63781	3.3189
NegErrBar	1.86302	2.8851	2.71019	2.59214	1.22496	0.732243
PosErrBar	1.86302	2.8851	2.71019	2.59214	1.22496	0.732243
	Locomotion window 2
Speed	1	2	3	4	5	6
MeanFR	9.69697	19.3939	14.697	5.60606	1.36364	2.72727
NegErrBar	1.61285	2.56319	2.1644	1.06061	0.393648	1.39484
PosErrBar	1.61285	2.56319	2.1644	1.06061	0.393648	1.39484
