# Supplementary material for: Flexible neural population dynamics govern the speed and stability of sensory encoding in mouse visual cortex
Source: Nat Commun. 2024 Jul 30;15:6415. doi: 10.1038/s41467-024-50563-y (PMC11289260; doi:10.1038/s41467-024-50563-y)
Supplement: Supplementary file 8 — Source Data [file 41467_2024_50563_MOESM8_ESM.zip › F2d.xls]

## Sheet: Sheet1
Stationary	Locomotion
1.49	0.88
0.18	0.13
0.9	1.07
0.08	0.08
0.76	0.15
0.08	0.08
0.08	0.04
0.07	0.05
0.15	0.11
0.57	0.89
0.02	0.03
0.04	0.03
0.15	0.07
0.56	0.07
0.47	0.2
0.03	0.05
0.04	0.03
0.33	0.08
0.13	0.05
0.12	0.08
0.07	0.04
0.05	0.05
0.22	0.12
0.08	0.08
0.07	0.05
0.28	0.11
0.37	0.14
0.12	0.06
0.05	0.03
0.09	0.05
0.59	0.25
0.77	0.14
0.26	0.28
1.13	0.13
0.33	0.21
0.15	0.04
0.43	0.74
0.21	0.39
0.08	0.06
1.03	0.33
0.17	0.07
0.6	0.2
0.05	0.02
0	0
0.01	0.03
0.43	0.54
0.36	0.07
0.07	0.05
0.18	0.03
0.12	0.07
0.83	0.25
0.3	0.19
0.35	0.33
0.02	0.03
0.02	0.01
0.21	0.09
0.83	0.53
0.03	0.01
0.02	0.02
0.31	0.09
0.02	0
0.3	0.02
0	0.18
0.32	0.05
0.42	0.21
0.74	0.15
0.16	0
0.1	0.15
0.17	0.04
0.13	0.07
0.49	0.06
1.06	0.18
0.03	0.02
0.04	0.04
0.07	0.05
0.27	0.11
0.21	0.04
0.58	0.56
1.02	0.73
0.08	0.07
0.32	0.21
0.33	0.15
0.9	0.69
1.04	0.2
0.04	0.03
0.02	0.01
0.11	0.01
0.22	0.13
0.08	0.03
0.28	0.24
0.01	0.01
1.27	0.19
1.05	0
0.11	0.22
0.06	0.03
0.07	0.01
0.06	0.05
0.57	0.75
0.15	0.06
0	0
0.13	0.09
0.14	0.04
0.44	1.1
0.07	0.01
0.14	0.07
0.61	0.42
0	0
0.64	0.16
0.05	0.04
0.07	0.08
0.19	0.12
0.07	0.01
0.17	0.04
0.08	0.1
0.02	0.46
1.14	0.24
0.29	0.18
0.22	0
0.28	0.23
0.31	0.33
0.04	0.04
0.02	0
0.05	0.04
0.28	0.37
0.13	0.07
0.07	0.08
0.13	0.04
0.03	0.03
0.07	0.05
0.17	0.08
0.08	0.05
0.13	0
0.16	0.15
0.02	0.15
0.05	0.05
0.06	0.05
0.48	0.2
0.76	0.05
0.12	0.08
0.48	0.14
0.04	0.02
0.01	0.05
0.02	0.01
0.26	0.35
0.01	0.03
0.01	0
0.1	0.09
0.93	0.35
0.01	0.04
0.66	0.14
0.11	0.04
0.71	0.08
0.15	0.07
0.48	0.07
0.12	0.17
0.04	0
0.13	0.07
0.08	0.11
0.1	0.1
0.17	0.15
1.23	0.11
0.02	0.54
0.74	0.16
0.37	0.11
0.05	0.04
0.05	0.08
0.51	0.07
0.01	0.02
0.59	0.55
0.92	0.68
0.55	0.03
0.03	0.08
0.03	0.06
0.25	0.08
0.01	0.01
0.87	0.23
0.19	0.15
0.01	0.01
0.94	0.74
0.56	1.15
0.04	0.1
0.01	0
0.06	0.89
0.38	0.13
0.06	0.03
0.03	0.05
0.05	0.25
0.01	0.01
0.22	0.11
0.06	0.01
0.97	0.21
0.39	0.05
0.92	0.31
0.89	0.19
0.36	0.16
0.19	0.16
0.01	0.03
0.03	0.02
0.02	0.08
0.56	0.4
0.82	0.71
0.96	0.2
0.06	0.05
1.27	0.08
0.06	0.07
0.02	0.03
0.04	0.03
0.01	0.13
0.36	0.08
0.86	0.36
0.02	0.16
0.88	0.11
0.83	0.35
0.12	0.12
0.04	0.03
0.25	0.47
1	0.98
0.17	0.05
0.19	0.88
0.16	0.12
0.92	0.42
0.13	0.04
0.3	0.63
0.23	0.06
0.25	0.13
0.3	0.27
0.28	0.37
0.25	0.13
0.02	0.12
0.06	0.09
0.01	0.05
0.34	0.09
0.85	0.16
0.64	0.1
1.34	0.77
0.21	0.15
0.18	0.22
0.03	0.06
0.5	0.74
0.33	0.4
0.05	0.03
0.07	0.01
0.23	0.19
0.18	0.71
0.46	0.07
0.33	0.73
0.06	0
0.25	1.24
0.61	0.11
0.15	0.04
0.23	0.13
0.21	0.08
0.17	0.13
0.5	0.17
0.65	0.03
0.28	0.04
0.48	0.7
1.01	0.59
0.55	0.14
0.83	0.54
1.1	0.17
1.22	0.21
0.02	0.08
0.86	0.27
0.33	0.16
0.01	0.06
0.26	0.16
1.01	0.12
0.12	0.17
0.57	0.11
0.23	0.25
0.39	0.48
0.03	0.03
0.09	0.04
0.16	0.59
0.04	0.04
0	0.09
0.5	0.64
0.04	0.02
0.55	0.59
1	0.21
0.01	0
0.33	0.14
0.13	0.45
0.01	0.41
0.35	0.51
0.1	0.17
0.17	0.06
0.31	0.3
0.05	0.15
0.1	0.1
0.09	0.07
0.04	0.01
0.32	0.14
0.07	0.05
0.05	0.13
0.43	0.04
0.46	0.22
0.14	0.08
0.18	0.19
0.24	0.29
0.12	0.21
0.07	0.06
0.09	0.18
0.36	0.12
0.15	0.21
0.06	0.12
0.11	0.05
0.01	0.07
0.26	0.09
0.19	0.92
0.1	0.16
0	0.04
0	0.2
0	0.07
0.16	0.09
0.2	0.06
0.06	0.09
0.25	0
0.47	0.12
0.11	0.11
0.2	0
0.26	0.1
1	0.98
0.01	0.06
0.44	0.53
0.49	0.21
0.01	0.26
0	0.03
0.02	0.27
0.01	0.02
0.89	1.28
0.6	0.12
0.06	0.1
0.37	0.1
0.65	0.12
0.34	0.38
0.27	0.15
0.23	0.09
0.99	1.1
0.7	0.45
0.75	0.18
0.56	0.93
0.07	0.04
