# Supplementary material for: Flexible neural population dynamics govern the speed and stability of sensory encoding in mouse visual cortex
Source: Nat Commun. 2024 Jul 30;15:6415. doi: 10.1038/s41467-024-50563-y (PMC11289260; doi:10.1038/s41467-024-50563-y)
Supplement: Supplementary file 8 — Source Data [file 41467_2024_50563_MOESM8_ESM.zip › F2e.xls]

## Sheet: Sheet1
Stationary	Locomotion
1.55	0.92
0.27	1.08
1.16	1.63
1.29	1.23
0.84	1.1
0.43	1.29
1.14	1.68
0.91	1.38
1.43	1.69
0.92	1
1.23	1.59
1.35	1.09
0.55	0.97
0.71	0.8
1.14	1.14
1.54	1.58
1.07	1.14
0.47	1.13
1.7	1.21
1.14	1.11
1.34	1.68
1.04	1.09
1.08	1.42
1.14	1.16
0.92	1.09
1.28	0.24
0.86	1.08
1.5	1.13
1.31	1.31
1.19	1.51
1.22	1.29
1.05	1.53
0.39	1.11
1.61	1.37
0.97	1.43
0.57	1.08
0.64	0.78
0.28	1.54
1.18	1.24
1.17	1.17
0.21	0.31
0.67	1.13
0.26	0.5
1.4	1.59
1.13	1.2
0.47	1.19
1.1	1.16
1.36	1.15
0.57	0.5
0.21	1.43
0.96	0.8
1.09	1.05
1.15	1.7
0.99	1.05
1	1.1
1.03	1.43
1.13	1.13
0.85	1.12
1.12	1.15
1.48	1.59
1.08	1.16
1.47	0.72
1.14	1.18
1.38	1.54
0.46	0.33
1.44	1.7
1.03	1.7
1.01	0.91
1.08	1.42
1.05	0.92
1.12	1.54
1.59	1.28
0.38	1.3
1.2	1.18
1.01	1.35
0.31	1.52
0.43	0.34
0.62	1.4
1.13	0.88
1.43	1.2
1.09	1.15
1.7	1.7
1.04	1.07
1.11	1.17
0.24	1.57
1.06	1.39
1.19	1.4
0.59	0.96
1.5	1.52
0.59	0.59
1.16	1.59
1.45	1
1.7	1.45
0.25	1.07
0.28	1.15
0.76	0.99
0.45	0.56
0.64	0.92
1	1.14
1.17	1.16
0.99	1.09
1.14	1.16
0.5	1.16
1.04	1.16
1.04	1.17
0.76	0.86
1.11	1.15
1.08	1.07
1.07	1.47
1.36	1.16
1.19	1.07
0.59	0.73
0.96	1.06
0.61	0.15
0.19	1.04
1.19	1.19
1.06	1.7
1.17	1.2
0.71	1.17
1.04	1.19
1.13	1.08
1.54	1.7
1.09	1.7
1.7	1.41
0.86	1.68
0.36	0.61
1	1.19
1.22	1.52
1.21	1.11
1.07	1.02
1.22	1.34
1.12	1.16
0.21	1.18
1.1	0.95
1.01	1.15
1.16	1.13
0.81	1.06
0.96	1.64
1.37	1.36
1.16	1.08
1.09	1.19
1.58	1.09
1.03	1.07
1.07	1.55
1.35	1
0.54	1.32
1.18	1.19
0.97	0.39
0.58	1.38
0.85	0.78
1.13	1.57
0.87	1.56
0.24	1.27
1.12	0.88
0.16	0.94
1.09	1.08
0.83	1.33
0.21	1.18
0.15	0.31
0.63	1.43
1.36	1.36
1.32	0.7
1.12	1.14
0.67	1.05
1.16	1.2
1.1	1.25
1.5	1.1
0.81	1.24
0.99	1.7
1.04	1.28
0.81	1.2
1.35	1.4
0.23	1.12
1.59	1.13
0.4	1.3
1.04	1.08
1.02	1.11
1.07	1.1
1.01	0.78
1.03	1.29
0.56	1.09
0.25	1.04
0.62	0.95
1.07	1.51
1.16	1.46
0.27	1.08
0.11	1.19
1.57	1.02
1.09	1.54
1.19	1.24
1.01	1.06
0.61	1.06
0.97	0.99
0.93	1.16
1.11	1.56
1.07	0.99
1.3	1.14
1.33	1.14
1.09	0.2
1.04	1.18
0.87	0.77
1	0.6
0.22	0.22
1.31	0.3
0.76	1.06
1.02	1.21
1.29	1.08
1.06	1.19
1.09	1.06
1.02	1.25
0.19	1.27
0.97	1.03
1.04	0.65
0.29	0.29
1	1.15
1.14	1.1
1.17	1.05
1.11	1.7
1.03	0.92
0.61	1.06
0.96	1.09
1.7	1.4
0.35	1.1
0.48	0.97
1.06	1.01
0.7	0.94
0.42	0.78
0.62	0.76
0.86	1.13
1.09	1.34
1.02	1.08
1.07	1.14
0.91	0.79
0.75	1.09
1.46	0.87
1.04	1.26
1.06	1.1
0.99	1.24
1.1	1.27
0.48	0.76
0.22	1.16
1.08	1.23
0.41	1.1
0.24	0.84
1.67	1
0.46	0.78
0.82	0.26
0.63	1.39
1.01	0.32
1.02	1
1.15	0.97
0.26	1.3
1.09	1.1
0.59	0.79
0.93	1.3
1.09	1.15
0.56	0.99
1.08	0.64
1.07	1.08
0.9	0.58
1.16	1.02
1.26	0.36
1.13	1.54
0.93	1.28
1.08	0.95
1.12	1.41
1.12	1.1
1.22	1.47
1.06	0.97
1.22	1.12
1.06	0.62
1.09	1.32
0.42	1.67
1.16	1.17
0.21	1.7
1.22	1.44
0.77	1.07
1.66	1.21
1.05	1.26
1.34	1.37
1.2	1.63
1.13	1.18
1.16	1.7
1.2	1.22
0.18	1.3
1.1	1.35
1.07	1.16
1.16	1.24
1.1	1.41
1.43	1.16
1.26	1.32
1.61	1.49
1.27	1.41
1.17	1.7
0.83	1.21
1.17	0.56
1.1	1.44
1.31	1.7
1.34	1.24
1.57	1.16
1.15	0.89
1.15	1.21
1.26	1.22
1.18	1.1
1.58	1.41
1.5	0.94
1.13	0.97
1.15	1.08
1.41	1.13
1.12	1.13
1.13	1.43
1.31	1.01
1.09	0.98
1.6	1.13
1.13	1.1
0.44	1.7
1.04	1.7
1.07	1.2
1.52	1.44
1.14	1.06
1.7	0.42
1.07	1.06
1.13	1.13
1.17	1.1
1.15	1.14
1.08	1.43
0.81	1.3
1.06	1.32
0.06	0.92
1.04	1.05
0.08	1.03
0.94	1.55
1.01	1.11
1.07	1.1
1.07	1.2
0.95	1.39
0.44	0.62
1.06	1.65
0.96	1.7
1.03	1.3
0.98	1.54
0.83	1.57
1.06	1.1
0.16	1.1
