# Supplementary material for: Flexible neural population dynamics govern the speed and stability of sensory encoding in mouse visual cortex
Source: Nat Commun. 2024 Jul 30;15:6415. doi: 10.1038/s41467-024-50563-y (PMC11289260; doi:10.1038/s41467-024-50563-y)
Supplement: Supplementary file 8 — Source Data [file 41467_2024_50563_MOESM8_ESM.zip › F2f.xls]

## Sheet: Sheet1
Stationary	Locomotion
0.07	0.05
0.1	0.77
0.23	0.14
0.93	1.16
0.09	0.81
0.34	0.6
1.07	1.34
0.85	1.15
0.64	1.29
0.36	0.12
1.06	1.2
1.24	1.07
0.18	0.75
0.16	0.49
0.66	0.95
1.1	1.09
1.04	1.12
0.15	1.06
1.36	1.08
1.03	1.04
0.5	1.31
1	1.05
0.87	1.31
1.07	1.09
0.79	1.05
0.29	0.14
0.13	0.95
0.88	1.08
1.27	1.2
0.79	1.4
0.31	0.42
0.27	1.21
0.14	0.4
0.44	0.85
0.24	0.93
0.38	0.55
0.17	0.05
0.08	1.15
0.94	1.16
0.15	0.26
0.05	0.25
0.08	0.94
0.22	0.49
1.12	1.55
1.13	1.18
0.05	0.36
0.75	1.1
0.28	1.11
0.12	0.47
0.1	1.36
0.14	0.11
0.16	0.15
0.62	1.2
0.88	0.94
0.99	1.1
0.7	1.04
0.31	0.58
0.79	1.12
1.11	1.14
1.16	1.51
0.93	1.17
0.44	0.57
1.15	1.01
0.96	1.44
0.05	0.13
0.63	1.56
0.69	1.7
0.92	0.76
0.89	1.18
0.77	0.85
0.64	1.35
0.15	0.9
0.35	1.22
1.05	1.1
0.53	1.02
0.05	0.95
0.18	0.31
0.05	0.85
0.12	0.16
1.32	1.14
0.78	0.94
0.85	1.29
0.15	0.26
0.08	0.39
0.19	0.57
0.83	0.93
0.51	1.29
0.3	0.84
1.41	1.5
0.13	0.27
1.16	1.59
0.19	0.82
0.38	1.4
0.14	0.86
0.23	1.13
0.69	0.98
0.4	0.5
0.08	0.18
0.77	1.09
0.5	1.19
0.83	0.9
1.01	1.13
0.07	0.07
0.61	1.16
0.91	1.11
0.16	0.45
1.12	1.17
0.44	0.7
1.01	1.35
1.15	1.09
0.26	0.96
0.36	0.73
0.76	1.02
0.52	0.06
0.17	0.37
0.06	0.69
0.76	1.22
0.46	1.21
0.3	0.19
0.45	0.87
1.1	1.05
1.27	1.48
0.96	1.33
0.74	0.7
0.35	0.99
0.29	0.54
0.86	1.16
1.13	1.42
0.73	1.07
0.91	0.95
1.06	1.18
0.99	1.17
0.06	1.04
0.4	0.8
0.54	1.11
1.11	1.09
0.34	0.87
0.21	1.08
1.25	1.22
0.68	0.95
1.06	1.18
1.19	1.05
0.57	1.07
0.67	0.62
1.12	0.98
0.47	1.34
1.09	1.11
0.05	0.05
0.29	1.14
0.15	0.45
1	1.49
0.17	1.07
0.1	1.08
0.65	0.82
0.05	0.16
1.04	1.09
0.15	0.94
0.14	0.26
0.06	0.22
0.29	0.96
0.14	0.77
0.41	0.17
0.34	0.98
0.21	0.52
1.12	1.17
1.06	1.14
0.29	1.03
0.68	1.23
0.4	1.1
0.13	0.61
0.21	1.09
0.88	1.09
0.21	1.07
1.03	1.06
0.4	1.12
0.14	0.85
0.84	0.97
0.9	1.1
0.08	0.05
0.36	0.15
0.38	1
0.25	1.05
0.27	0.07
0.34	1.39
1.11	1.43
0.25	1.04
0.07	0.8
1.02	1.02
0.8	1.23
1.14	1.17
0.05	0.83
0.19	1.02
0.06	0.53
0.05	0.53
0.76	1.41
0.45	0.84
0.6	1.12
1.23	1.13
0.52	0.13
0.49	0.31
0.06	0.07
0.05	0.23
0.17	0.17
0.05	0.23
0.64	1
0.42	1.19
0.41	1.02
0.28	1.07
0.74	0.82
0.17	0.68
0.18	0.93
0.1	0.93
0.22	0.31
0.18	0.18
0.93	1.13
0.9	0.55
0.18	0.08
0.95	1.18
0.73	0.05
0.45	0.95
0.05	0.51
0.15	1.24
0.06	0.38
0.26	0.92
0.53	0.89
0.11	0.38
0.14	0.42
0.36	0.64
0.84	1.02
0.86	0.7
0.98	1.04
0.67	1.04
0.07	0.4
0.11	0.98
0.13	0.11
0.57	0.71
0.63	0.89
0.57	1.1
0.36	0.53
0.15	0.35
0.18	1.13
1.02	1.16
0.19	0.92
0.07	0.14
0.26	0.75
0.13	0.06
0.32	0.27
0.11	0.13
0.1	0.22
0.34	0.87
0.7	0.8
0.06	1.22
0.93	0.97
0.1	0.14
0.28	0.62
0.82	1.12
0.09	0.29
0.08	0.06
0.38	0.88
0.08	0.05
0.07	0.41
0.05	0.16
1.11	1.37
0.08	0.95
0.74	0.8
1.07	1.27
0.86	0.95
0.22	0.5
0.82	0.8
0.59	0.84
0.34	0.34
0.41	0.83
0.27	1.61
1.08	1.14
0.06	1
1.15	1.3
0.64	0.99
0.98	0.58
1.02	1.19
0.8	0.79
0.21	1.27
1.12	1.19
0.83	1.32
0.46	0.37
0.18	0.12
0.75	0.85
0.98	0.51
1	1.18
0.22	1.08
1.04	0.9
1.09	1.02
1.2	1.36
0.94	1.41
0.36	1.49
0.75	1.17
1.03	0.4
0.56	1.37
0.73	1.2
1.11	1.11
0.7	0.93
0.82	0.31
1.03	0.73
1.08	1.17
0.88	0.86
0.77	1.3
1.17	0.52
1.05	0.86
1.04	1.03
1.34	1.07
0.87	1.05
0.52	0.52
1.01	0.8
0.98	0.95
0.25	0.94
0.98	1.04
0.21	1.6
0.82	1.65
1.02	1.12
0.97	1.17
0.68	0.86
1.19	0.32
0.88	0.94
0.88	1.04
0.18	0.12
1.03	1.08
0.54	0.78
0.18	0.95
0.35	0.77
0.07	0.89
0.35	0.79
0.08	0.97
0.06	0.14
0.38	1
0.89	1.01
0.31	1.11
0.26	0.99
0.11	0.25
0.64	1.27
0.51	1.56
0.05	0.2
0.11	0.46
0.09	1.08
0.39	0.18
0.1	0.42
