# Supplementary material for: Flexible neural population dynamics govern the speed and stability of sensory encoding in mouse visual cortex
Source: Nat Commun. 2024 Jul 30;15:6415. doi: 10.1038/s41467-024-50563-y (PMC11289260; doi:10.1038/s41467-024-50563-y)
Supplement: Supplementary file 8 — Source Data [file 41467_2024_50563_MOESM8_ESM.zip › F2g.xls]

## Sheet: Sheet1
Stationary (mean)	Stationary (SEM)	Locomotion (mean)	Locomotion (SEM)
0.856075	0.0438282	1.27181	0.0576237
0.849489	0.0428577	1.26761	0.0572047
0.849687	0.043073	1.26249	0.0573351
0.843577	0.0421628	1.27843	0.0580593
0.84456	0.0422811	1.27579	0.0578416
0.844237	0.0426059	1.26782	0.0568928
0.859639	0.0436129	1.2795	0.0571946
0.861262	0.0436459	1.2893	0.0568428
0.892738	0.0446879	1.33536	0.0572229
0.973277	0.047439	1.41822	0.0584974
1.07983	0.0508611	1.53053	0.0611013
1.17012	0.0546035	1.64705	0.064568
1.27126	0.0594002	1.787	0.0701715
1.35041	0.0638369	1.9395	0.0772971
1.43001	0.0678141	2.08997	0.0849254
1.51223	0.0720232	2.25307	0.094053
1.60325	0.0782623	2.4625	0.104888
1.67796	0.0836103	2.65358	0.11485
1.74807	0.0882344	2.84525	0.124579
1.80416	0.0921177	3.04076	0.134757
1.84255	0.0946154	3.24219	0.14528
1.89968	0.0984863	3.45824	0.156173
1.94588	0.101659	3.66324	0.167236
1.99795	0.104457	3.86534	0.177974
2.04442	0.107722	4.07585	0.189282
2.10496	0.110973	4.29424	0.199917
2.1735	0.115166	4.50499	0.210342
2.24788	0.12081	4.71643	0.221014
2.30102	0.12557	4.88096	0.228475
2.31406	0.127851	4.98203	0.233275
2.29201	0.127663	5.06853	0.23688
2.27623	0.127265	5.12442	0.238075
2.26316	0.126467	5.2009	0.240807
2.25002	0.125191	5.24006	0.242562
2.23418	0.123881	5.26557	0.244195
2.22821	0.12369	5.29369	0.245147
2.22761	0.122873	5.273	0.24534
2.23146	0.122622	5.26888	0.244659
2.23488	0.12215	5.25964	0.245042
2.25748	0.122224	5.25855	0.24458
2.26242	0.121877	5.24646	0.244364
2.28909	0.122108	5.22976	0.243044
2.30692	0.122202	5.20633	0.241919
2.31741	0.122612	5.18704	0.240411
2.31931	0.121909	5.15232	0.238427
2.31335	0.12113	5.11566	0.236906
2.32187	0.121273	5.08485	0.234619
2.31509	0.120407	5.06132	0.233471
2.30436	0.118982	5.03686	0.231625
2.30659	0.119196	5.01627	0.23064
2.30158	0.11879	5.00317	0.229741
2.30003	0.119041	4.96996	0.227568
2.29709	0.119119	4.94084	0.226802
2.29696	0.119865	4.90386	0.224653
2.305	0.120948	4.88978	0.223204
2.28841	0.120419	4.85977	0.221435
2.28525	0.120852	4.85591	0.221704
2.27392	0.121606	4.83469	0.220462
2.27022	0.12204	4.80827	0.217974
2.27994	0.123352	4.79705	0.216938
2.28664	0.124445	4.76801	0.215939
2.3134	0.12605	4.742	0.214604
2.31728	0.125878	4.71415	0.213428
2.32216	0.127045	4.71055	0.212533
2.32647	0.127465	4.70072	0.211667
2.31842	0.127128	4.68862	0.210738
2.30842	0.126263	4.67958	0.209917
2.30897	0.12622	4.63782	0.207923
2.29618	0.125637	4.61351	0.207524
2.28124	0.124319	4.58715	0.205808
2.27188	0.123343	4.5778	0.205091
2.25626	0.122991	4.5732	0.2052
2.24391	0.121897	4.54636	0.203787
2.23981	0.121426	4.53887	0.203764
2.24019	0.121054	4.50986	0.202867
2.23955	0.121187	4.50785	0.2026
2.23676	0.121114	4.49057	0.201009
2.23595	0.121291	4.48731	0.200465
2.24348	0.121454	4.47304	0.199581
2.24685	0.121153	4.46615	0.199211
2.23935	0.121056	4.45122	0.197498
2.24728	0.121829	4.4492	0.197102
2.24837	0.122949	4.44909	0.197865
2.26982	0.123469	4.45331	0.198033
2.27121	0.123572	4.45522	0.198234
2.27719	0.123571	4.46568	0.197936
2.28469	0.124308	4.47957	0.198741
2.28809	0.124453	4.47629	0.199052
2.29259	0.124281	4.49586	0.199758
2.29389	0.124115	4.49675	0.200097
2.30411	0.125047	4.49302	0.19978
2.29351	0.123524	4.47734	0.199365
2.27802	0.122338	4.48426	0.199595
2.26368	0.120691	4.48567	0.198843
2.258	0.119769	4.48663	0.198368
2.25165	0.119808	4.48997	0.198151
2.2446	0.118101	4.48403	0.197815
2.25309	0.118062	4.46253	0.196512
2.25942	0.118256	4.47744	0.197334
2.26609	0.118966	4.49193	0.197218
2.2604	0.118632	4.50286	0.197821
2.26937	0.119004	4.48573	0.197402
2.2725	0.118728	4.4737	0.196151
2.28154	0.118961	4.4691	0.195853
2.28182	0.119331	4.46659	0.195421
2.27623	0.119132	4.44651	0.194088
2.273	0.118132	4.39782	0.191514
2.23816	0.115203	4.313	0.186371
2.21409	0.112787	4.23165	0.181403
2.18002	0.111285	4.10739	0.174603
2.14441	0.108976	3.99639	0.168928
2.10051	0.106723	3.86139	0.162466
2.04	0.103771	3.70725	0.155837
1.95741	0.100259	3.53975	0.148875
1.87907	0.0961306	3.3766	0.142334
1.79392	0.0913996	3.21844	0.136309
1.71348	0.0872955	3.10086	0.132375
1.61867	0.0825084	2.96919	0.128002
1.53074	0.0770296	2.83977	0.123576
1.43997	0.07158	2.70735	0.119243
1.34474	0.0659251	2.58359	0.114327
1.27108	0.0616715	2.48942	0.111035
1.20521	0.0588629	2.39957	0.108152
1.14627	0.0569927	2.32155	0.10638
1.09879	0.0556621	2.23902	0.105065
1.06737	0.056166	2.17722	0.105094
1.04699	0.0566466	2.12002	0.104125
1.02283	0.0563385	2.04422	0.101947
0.987515	0.0556989	1.96889	0.0998782
0.969255	0.0552604	1.92561	0.0983755
0.943505	0.0545695	1.88572	0.0968596
0.942424	0.0558357	1.85286	0.094729
0.941633	0.0561468	1.82648	0.0931539
0.93577	0.056419	1.79865	0.0908374
0.934741	0.0567421	1.7895	0.0905559
0.945265	0.0564507	1.77249	0.0894098
0.953951	0.0559081	1.7562	0.0879296
0.959787	0.0546009	1.74479	0.0868199
0.964522	0.054308	1.73204	0.0862447
0.974787	0.0537595	1.72625	0.0861723
0.981064	0.0534727	1.72215	0.0860756
0.980479	0.0536797	1.71644	0.0861176
0.970851	0.0527219	1.70012	0.0854347
0.966818	0.052205	1.6809	0.084946
0.96409	0.052238	1.6707	0.0838123
0.959413	0.0514292	1.65477	0.0827076
0.960823	0.0516253	1.6357	0.0824484
0.960568	0.051706	1.62296	0.08199
0.966082	0.0525677	1.59972	0.0808024
0.955415	0.051183	1.60169	0.0807039
0.958222	0.0515233	1.58773	0.0801822
0.944136	0.0512876	1.56831	0.0789863
0.937135	0.0511618	1.55594	0.0779717
0.929723	0.0505712	1.55502	0.0783157
0.923994	0.050808	1.5434	0.0780039
0.915267	0.0491805	1.54284	0.0767636
0.916298	0.0492459	1.51569	0.0753358
0.921972	0.0493144	1.50594	0.0749099
0.914774	0.048932	1.49429	0.0738683
0.90948	0.0482761	1.47614	0.0731722
0.895064	0.0469241	1.46853	0.0719877
0.899812	0.0471998	1.45169	0.0705641
0.901806	0.0473442	1.44343	0.070016
0.905966	0.0472537	1.43758	0.0698127
0.905416	0.047279	1.43807	0.0695811
0.905533	0.0474974	1.43065	0.068592
0.909281	0.0476664	1.4218	0.0677887
0.918707	0.0485879	1.40813	0.0670044
0.923705	0.048337	1.40931	0.0668015
0.935641	0.0497218	1.39422	0.0662558
0.939736	0.0501959	1.38287	0.0653977
0.946641	0.0502064	1.37483	0.0656151
0.947073	0.0501712	1.37036	0.0653441
0.948581	0.0499822	1.35203	0.0646627
0.93643	0.0491638	1.3451	0.0640833
0.946154	0.0498582	1.34946	0.0642801
0.941506	0.0493274	1.35328	0.0646835
0.941409	0.0496273	1.34824	0.0636077
0.939898	0.0500558	1.34192	0.0633689
0.933958	0.0496493	1.33999	0.0631272
0.93403	0.0497321	1.33444	0.063223
