# Supplementary material for: Flexible neural population dynamics govern the speed and stability of sensory encoding in mouse visual cortex
Source: Nat Commun. 2024 Jul 30;15:6415. doi: 10.1038/s41467-024-50563-y (PMC11289260; doi:10.1038/s41467-024-50563-y)
Supplement: Supplementary file 8 — Source Data [file 41467_2024_50563_MOESM8_ESM.zip › F2h.xls]

## Sheet: Sheet1
Stationary (mean)	Stationary (SEM)	Locomotion (mean)	Locomotion (SEM)	Difference (mean)	Difference (SEM)
0.182778	0.0155991	0.184811	0.00749698	0.00203367	0.0100064
0.180384	0.0098446	0.182993	0.00951894	0.00260943	0.00867231
0.169515	0.0162887	0.191081	0.0183872	0.0215657	0.0317834
0.16964	0.0122428	0.183195	0.0200714	0.0135556	0.030545
0.172811	0.0033321	0.170367	0.00942978	-0.00244444	0.0102124
0.174421	0.0100127	0.187259	0.010791	0.0128384	0.0164751
0.192034	0.00636556	0.192953	0.0161184	0.000919192	0.0166511
0.19371	0.0121863	0.16863	0.00720664	-0.0250808	0.00805885
0.201869	0.0131768	0.171303	0.00577704	-0.0305657	0.00822196
0.194663	0.0170934	0.171707	0.00331838	-0.0229562	0.0159053
0.18937	0.0133431	0.177993	0.00984925	-0.0113771	0.0151
0.172747	0.00703811	0.168168	0.00673333	-0.00457912	0.0110972
0.165589	0.0105532	0.17237	0.00568218	0.00678114	0.014403
0.180582	0.00990817	0.165532	0.00389597	-0.0150505	0.00919888
0.17269	0.0061463	0.17231	0.00877577	-0.000380471	0.0109495
0.177973	0.00830179	0.167178	0.00655747	-0.0107946	0.0135704
0.170219	0.00732683	0.178468	0.00385891	0.00824916	0.00641496
0.165667	0.00918616	0.172215	0.00223624	0.00654882	0.00915685
0.165057	0.00927663	0.177953	0.00653644	0.0128956	0.0108662
0.213222	0.0243461	0.202458	0.00815436	-0.0107643	0.021395
0.237418	0.00982836	0.250556	0.017178	0.013138	0.0129737
0.260502	0.014316	0.279774	0.0154076	0.0192727	0.013858
0.295451	0.00936221	0.342135	0.0134261	0.0466835	0.0124878
0.300559	0.0155786	0.376818	0.0139843	0.0762593	0.0129443
0.308872	0.0246541	0.406912	0.0163779	0.0980404	0.0308095
0.352862	0.0304078	0.452798	0.0239504	0.099936	0.0212412
0.387919	0.0269896	0.492051	0.0348351	0.104131	0.0258959
0.395987	0.0403175	0.528249	0.0320307	0.132263	0.0248205
0.395673	0.0425452	0.560949	0.0428948	0.165276	0.0220506
0.40799	0.0408646	0.581694	0.0445145	0.173704	0.00903194
0.388337	0.0511038	0.602155	0.0385121	0.213818	0.0140067
0.406185	0.0525944	0.604387	0.0455972	0.198202	0.0307858
0.399596	0.0531714	0.627017	0.0401753	0.227421	0.0213833
0.387471	0.046698	0.622865	0.0459091	0.235394	0.0231899
0.381879	0.0449316	0.646276	0.0418496	0.264397	0.0273614
0.368148	0.0501546	0.646051	0.0381973	0.277902	0.0230076
0.355253	0.0608489	0.646791	0.038551	0.291539	0.0421997
0.331104	0.0545604	0.654764	0.0349105	0.32366	0.0364879
0.317899	0.0625717	0.65503	0.0440203	0.337131	0.0500394
0.318387	0.0618027	0.652024	0.0416783	0.333636	0.0541092
0.324077	0.0665566	0.650276	0.0477358	0.326199	0.0707537
0.334593	0.0653194	0.644246	0.0390841	0.309653	0.0724477
0.346118	0.065386	0.664717	0.0310185	0.318599	0.0725961
0.366505	0.072926	0.665098	0.0257042	0.298593	0.0740022
0.379687	0.0709274	0.667377	0.0321773	0.28769	0.079925
0.386758	0.0489691	0.683098	0.0275886	0.29634	0.0521748
0.426855	0.0704674	0.694667	0.0332303	0.267811	0.0730801
0.422869	0.0524642	0.698327	0.0377163	0.275458	0.050823
0.444141	0.0636472	0.693465	0.0307097	0.249323	0.0628375
0.448098	0.0477848	0.696633	0.0297555	0.248535	0.0437178
0.445003	0.0524476	0.680475	0.0405276	0.235471	0.0464832
0.456034	0.0585663	0.679778	0.0381366	0.223744	0.0506219
0.449657	0.0603632	0.693391	0.0340705	0.243734	0.0450956
0.45704	0.0536222	0.706943	0.0283424	0.249902	0.0352997
0.448556	0.0650455	0.692495	0.0305274	0.243939	0.0436804
0.428842	0.0529533	0.691862	0.0272576	0.26302	0.0310332
0.421424	0.0551592	0.697226	0.026478	0.275801	0.0381054
0.408596	0.0623929	0.698165	0.0219883	0.289569	0.0414016
0.422212	0.060491	0.703532	0.0192138	0.28132	0.0473112
0.450478	0.0572041	0.687886	0.0261185	0.237407	0.0546466
0.431199	0.0509697	0.697172	0.0265683	0.265973	0.0402477
0.451552	0.0429871	0.706926	0.0192129	0.255374	0.0357637
0.468138	0.0493736	0.704505	0.0264534	0.236367	0.0491395
0.467138	0.0498166	0.690717	0.0306753	0.223579	0.0578111
0.480687	0.0536378	0.688556	0.0250288	0.207869	0.0451759
0.472939	0.0428016	0.682121	0.0243667	0.209182	0.0375207
0.439973	0.0470324	0.700054	0.0213307	0.260081	0.0380373
0.449939	0.062311	0.705987	0.0166534	0.256047	0.0475807
0.492747	0.0699888	0.712653	0.0192948	0.219906	0.0569455
0.467343	0.06825	0.70897	0.0278044	0.241626	0.0459618
0.452707	0.0546615	0.691646	0.0255704	0.238939	0.0432975
0.448889	0.051266	0.682478	0.0239036	0.233589	0.0380058
0.444236	0.0507468	0.696869	0.0303897	0.252633	0.0367407
0.463805	0.0443275	0.692768	0.0361765	0.228963	0.0283488
0.462303	0.0454036	0.680545	0.0337528	0.218242	0.0294227
0.470067	0.0439899	0.685525	0.0349484	0.215458	0.0394713
0.47329	0.0404912	0.684899	0.0283704	0.211609	0.028445
0.456279	0.042189	0.674054	0.0217462	0.217774	0.0308801
0.449848	0.047228	0.655081	0.0321293	0.205232	0.0262336
0.447253	0.0519796	0.671997	0.0272588	0.224744	0.0369776
0.468734	0.0463497	0.682943	0.027529	0.214209	0.0246576
0.464636	0.0480579	0.682973	0.0383278	0.218337	0.025142
0.445892	0.058005	0.67029	0.031301	0.224397	0.0311166
0.449684	0.0616198	0.690529	0.0399681	0.240845	0.032967
0.456121	0.0595315	0.68997	0.0379807	0.233848	0.0369609
0.458084	0.0672995	0.698572	0.0448099	0.240488	0.038003
0.450316	0.0639351	0.698148	0.0362244	0.247832	0.0354251
0.461505	0.0462145	0.692694	0.043564	0.231189	0.0300384
0.463673	0.0534315	0.703061	0.026695	0.239387	0.0330851
0.458458	0.0489739	0.694165	0.0315483	0.235707	0.030171
0.466522	0.0462284	0.706148	0.0198003	0.239626	0.032434
0.483236	0.0490928	0.711057	0.0273434	0.227822	0.0403402
0.486721	0.0455812	0.706525	0.0303741	0.219805	0.0361679
0.459889	0.0573573	0.699074	0.0380972	0.239185	0.0393462
0.46932	0.0517615	0.706835	0.0418867	0.237515	0.030249
0.467094	0.0532274	0.701626	0.038267	0.234532	0.0350992
0.468805	0.0528267	0.686125	0.0364515	0.21732	0.039383
0.478222	0.0522104	0.692421	0.0367731	0.214199	0.0320276
0.477226	0.046083	0.687707	0.0265046	0.210481	0.0277368
0.502987	0.0378455	0.688862	0.0192358	0.185875	0.0299632
0.516178	0.0310279	0.678155	0.0320299	0.161976	0.0244664
0.504286	0.0315462	0.671421	0.0333851	0.167135	0.0218572
0.478704	0.0358298	0.677377	0.0313149	0.198673	0.0184009
0.48671	0.0353324	0.684286	0.031212	0.197576	0.0240761
0.501094	0.0448639	0.670916	0.0282671	0.169822	0.020124
0.491192	0.0506071	0.672387	0.028263	0.181195	0.0298947
0.496892	0.049217	0.675788	0.0321847	0.178896	0.0274358
0.491128	0.0505538	0.667889	0.0293345	0.176761	0.0267741
0.485633	0.0459436	0.685492	0.0337961	0.199859	0.0168203
0.490481	0.0654363	0.690135	0.0354009	0.199653	0.0389073
0.494428	0.054106	0.701303	0.0254632	0.206875	0.0316362
0.497246	0.0644993	0.687943	0.0317215	0.190697	0.0355229
0.506609	0.0597669	0.688249	0.0274825	0.18164	0.0332377
0.486273	0.0656348	0.694926	0.0251707	0.208653	0.044357
0.490081	0.0609757	0.692572	0.0255812	0.202492	0.0378778
0.498909	0.0602225	0.702084	0.0200763	0.203175	0.0430728
0.487471	0.0545179	0.690296	0.0209425	0.202825	0.0378447
0.469532	0.0552802	0.675242	0.0248385	0.20571	0.0318517
0.461441	0.0451572	0.661458	0.0229712	0.200017	0.0291286
0.443677	0.0420677	0.64434	0.0201508	0.200663	0.0225104
0.429899	0.0378551	0.636242	0.0300024	0.206343	0.0122552
0.447374	0.028603	0.62236	0.0300169	0.174987	0.00814919
0.413465	0.032763	0.601249	0.0358047	0.187785	0.0201669
0.411818	0.0351488	0.609027	0.0337651	0.197209	0.0255854
0.379461	0.0442333	0.572424	0.037963	0.192963	0.0361487
0.365822	0.0520091	0.565431	0.0365389	0.199609	0.0322506
0.350114	0.0412957	0.547724	0.0310322	0.197609	0.0171799
0.344731	0.0380393	0.516148	0.0386433	0.171418	0.0183019
0.320104	0.0559644	0.479498	0.0365004	0.159394	0.0264632
0.289707	0.0569379	0.46199	0.0356469	0.172283	0.0325623
0.267909	0.033522	0.43434	0.0433461	0.166431	0.0390753
0.270242	0.028907	0.425761	0.0383306	0.155519	0.0272735
0.276741	0.0385981	0.386906	0.0442237	0.110165	0.0345593
0.256714	0.0323408	0.385508	0.0477272	0.128795	0.0486381
0.240478	0.0218713	0.394552	0.0460529	0.154074	0.0462102
0.236744	0.0210152	0.37504	0.0377318	0.138296	0.0373679
0.228327	0.0291957	0.397512	0.041497	0.169185	0.0469138
0.226404	0.0249915	0.408384	0.0415966	0.18198	0.037865
0.240599	0.0218534	0.406047	0.034734	0.165448	0.0277459
0.226657	0.0290628	0.407054	0.0430378	0.180397	0.0406753
0.227929	0.0253282	0.405848	0.032248	0.177919	0.0299669
0.224013	0.0190306	0.407232	0.0372664	0.183219	0.0322996
0.223094	0.0294825	0.405098	0.0325674	0.182003	0.0191148
0.21996	0.0213749	0.380566	0.0244803	0.160606	0.0179648
0.239007	0.0268836	0.39338	0.0188898	0.154374	0.0287832
0.258983	0.0345182	0.373795	0.0218954	0.114811	0.0209753
0.245576	0.0302191	0.364253	0.0298375	0.118677	0.0316585
0.263741	0.0313775	0.345892	0.0348729	0.0821515	0.0288024
0.258906	0.0348889	0.365202	0.016421	0.106296	0.0275008
0.254316	0.0286761	0.360498	0.0147375	0.106182	0.0219575
0.237239	0.024522	0.341296	0.0166698	0.104057	0.0233729
0.228384	0.0239787	0.36571	0.0190679	0.137327	0.0114662
0.218313	0.0266025	0.323276	0.0273614	0.104963	0.0275187
0.214226	0.0249142	0.338249	0.0248494	0.124024	0.0166848
0.206306	0.0336697	0.338071	0.0274764	0.131764	0.0313228
0.195148	0.0258038	0.345963	0.0216813	0.150815	0.0113371
0.206663	0.0268819	0.332104	0.0298732	0.125441	0.0125941
0.205902	0.0174362	0.328293	0.0275086	0.122391	0.0166883
0.195407	0.0222192	0.324047	0.0266196	0.12864	0.020322
0.179731	0.0184452	0.322263	0.0261533	0.142532	0.0121008
0.181165	0.0153579	0.3163	0.0286694	0.135135	0.0147619
0.190155	0.017076	0.313465	0.0296974	0.12331	0.0151614
0.192357	0.0180782	0.360579	0.0222744	0.168222	0.0171012
0.201061	0.0129349	0.329316	0.0280037	0.128256	0.0156346
0.201283	0.017645	0.339148	0.0160748	0.137865	0.0161159
0.190892	0.0226103	0.343973	0.0158837	0.153081	0.0107696
0.20433	0.0151895	0.31065	0.0262604	0.10632	0.0141028
0.1957	0.0100858	0.319054	0.0194458	0.123354	0.0204157
0.204657	0.0165552	0.315357	0.00900245	0.1107	0.018255
0.214296	0.0208425	0.29699	0.0195964	0.0826936	0.0219006
0.211875	0.0191376	0.284138	0.0218309	0.0722626	0.0230322
0.210404	0.0174445	0.267562	0.0264851	0.0571582	0.0169418
0.213377	0.0217279	0.27038	0.0252652	0.0570034	0.0211083
0.192125	0.0205443	0.282848	0.021252	0.0907239	0.0189102
0.207603	0.0272456	0.263859	0.020236	0.0562559	0.0219764
0.204643	0.0174679	0.267805	0.0200264	0.0631616	0.00660268
0.20297	0.0227989	0.271906	0.022869	0.068936	0.0165176
0.190842	0.0215504	0.244024	0.0175422	0.0531818	0.0142796
0.195882	0.0280054	0.258862	0.0192522	0.0629798	0.0147428
0.187404	0.0230607	0.268377	0.0181151	0.0809731	0.0183138
0.19869	0.0165642	0.250269	0.021832	0.0515791	0.0133344
0.173374	0.0124387	0.267394	0.0187774	0.0940202	0.0151043
0.191067	0.0120177	0.25504	0.0283036	0.0639731	0.0210945
0.190293	0.0182715	0.236751	0.0228097	0.0464579	0.0102715
0.186081	0.00829082	0.259505	0.020952	0.0734242	0.0167965
0.179401	0.0150532	0.257067	0.0251141	0.0776667	0.018297
0.176135	0.00465159	0.261131	0.0221233	0.0849966	0.0187029
0.186276	0.0107422	0.264209	0.0277927	0.0779327	0.0339227
0.19135	0.0102116	0.255522	0.0194682	0.0641717	0.0181704
0.185327	0.00977403	0.264956	0.0195199	0.0796296	0.0199058
0.181633	0.0121757	0.257259	0.018036	0.0756263	0.0197312
