# Supplementary material for: Flexible neural population dynamics govern the speed and stability of sensory encoding in mouse visual cortex
Source: Nat Commun. 2024 Jul 30;15:6415. doi: 10.1038/s41467-024-50563-y (PMC11289260; doi:10.1038/s41467-024-50563-y)
Supplement: Supplementary file 8 — Source Data [file 41467_2024_50563_MOESM8_ESM.zip › F3a.xls]

## Sheet: Sheet1
Stationary Signal	Locomotion Signal	Stationary Noise	Locomotion Noise
0.00147438	0.0130064	0.247584	0.274095
0.0417051	-0.0591074	0.217892	0.35398
0.0154612	0.00221755	0.22373	0.293842
0.0103194	0.0062358	0.21654	0.252072
-0.00873181	-0.0204733	0.235759	0.260462
-0.0250942	0.051911	0.260117	0.157198
-6.78455e-05	-0.00498423	0.217174	0.233078
0.0169474	-0.000959899	0.205687	0.165423
0.0255679	0.00668138	0.151456	0.15025
0.0366864	-0.0331838	0.158649	0.196976
0.021106	-0.0594244	0.190875	0.166266
-0.0147531	-0.0763908	0.185018	0.150747
0.0902149	-0.0206075	0.158921	0.0554424
0.137105	-0.00851999	0.0474379	0.00394785
0.107986	-0.0307595	0.0709101	0.00409922
0.136868	-0.00488419	0.068527	-0.0141881
0.103889	0.0107192	0.0876609	0.00307388
0.117208	0.0548338	0.0673083	-0.0523661
0.15851	0.103327	0.00945209	-0.0077169
0.127014	0.0956455	0.050248	0.072803
0.157254	0.171013	-0.0210583	0.020967
0.138488	0.169703	0.00668468	0.0693966
0.171647	0.160918	-0.0413749	0.0633534
0.169796	0.192713	0.0119285	0.0590586
0.1506	0.242373	0.0464308	0.00772667
0.128003	0.266264	0.0556116	0.0265791
0.171096	0.277358	0.00129175	0.044335
0.170789	0.286067	0.070155	0.0393111
0.158304	0.28896	0.150467	0.0357984
0.194535	0.288624	0.168837	0.0392723
0.185176	0.317665	0.262011	0.0234164
0.165178	0.301685	0.360999	0.0180391
0.125712	0.304949	0.457576	0.0647934
0.0858122	0.306308	0.549744	0.0762905
0.112839	0.269368	0.553455	0.104913
0.0996721	0.307938	0.589816	0.0604889
0.105536	0.278119	0.596582	0.083492
0.102087	0.264949	0.574672	0.0870109
0.109541	0.275762	0.548283	0.078515
0.01775	0.242755	0.596905	0.0816267
0.0727276	0.199116	0.537714	0.089878
0.101413	0.22342	0.466887	0.0626004
0.109436	0.246374	0.424756	0.0443133
0.098492	0.231816	0.390047	0.0582653
0.0543015	0.198605	0.392313	0.101416
0.107052	0.1836	0.345827	0.0716561
0.0597162	0.186476	0.390503	0.0620429
0.059316	0.16883	0.345794	0.0352933
0.0483139	0.17946	0.326122	0.0196937
0.10792	0.163063	0.277802	0.0389257
0.0439339	0.166611	0.246348	0.031465
0.0693253	0.184964	0.214473	-0.00819292
0.0497299	0.162041	0.258863	0.0226697
0.00793609	0.154833	0.331732	0.0201158
0.0198779	0.107345	0.321619	0.0551498
0.0238525	0.146679	0.349033	0.00262431
0.0035136	0.143284	0.383212	0.0395169
0.0597275	0.137218	0.343112	0.0420596
0.0469557	0.116591	0.322218	0.0247945
0.0316432	0.12117	0.373005	0.0131114
0.0884856	0.142435	0.308136	-0.00551604
0.018668	0.108471	0.356177	0.00301244
0.050048	0.0898618	0.311289	-0.00587817
0.0813623	0.102247	0.330032	-0.0222733
0.00848138	0.0875512	0.378836	0.000725516
0.0280605	0.106391	0.364159	-0.0584546
0.0252097	0.112115	0.350644	-0.0425142
0.0109693	0.0992571	0.392242	-0.0170066
0.00907437	0.10999	0.377049	-0.0290538
-0.018262	0.0701715	0.377449	0.00732568
0.00688878	0.0424856	0.411815	-0.0153809
0.00837797	0.0658093	0.435022	0.0217806
-0.00635107	0.0452025	0.426528	0.0361267
0.0128378	0.064831	0.405223	-0.00368254
0.0347093	0.0190952	0.337316	-0.00443884
0.00967708	0.00120719	0.373545	0.0558631
-0.0058203	0.00810159	0.385175	0.0349862
0.0149017	0.0203921	0.390042	0.014139
0.0235517	0.0455586	0.415699	-0.00812699
-0.0446573	0.0447003	0.439747	-0.0155758
0.00590636	-0.00981636	0.401595	0.0519221
0.0381351	0.00959261	0.358647	0.027302
0.0203129	-0.0061867	0.392402	0.0193816
0.0524599	-0.0395943	0.332074	0.0527175
0.0247095	-0.00720633	0.363193	0.0171449
0.0271666	-0.0295798	0.306633	0.0629826
0.00373655	-0.00357211	0.389269	0.0342539
0.0241836	0.0418048	0.365834	0.00184441
0.030526	-0.0165569	0.379637	0.059536
0.0324512	0.0132627	0.374484	0.041325
-0.0137481	0.00641973	0.409377	0.0474992
0.0217215	0.0181892	0.340657	0.0272191
0.00369007	0.0266311	0.349546	-0.00696152
0.0111383	0.051941	0.335733	0.0250843
0.0311483	-0.00618384	0.285893	0.10184
0.0159692	-0.0069708	0.264649	0.0724975
0.0189937	-0.00656945	0.247073	0.0621628
0.0131744	0.0120829	0.24387	0.0239509
0.0151776	0.00351017	0.208116	0.0172293
0.0142677	0.0134147	0.244066	-0.00558057
0.0281554	0.0233917	0.230021	0.00157092
0.0242928	0.0298435	0.254563	0.00358459
-0.00263738	0.0242217	0.283865	0.0528705
0.034295	0.0701411	0.253892	0.0451257
0.00840403	0.0347209	0.257841	0.0584853
0.0532051	0.0232915	0.245132	0.0326094
0.00432122	-0.0225131	0.250575	0.0386336
0.0542076	0.00222789	0.14516	-0.00742275
0.0390059	-0.0295601	0.169184	-0.00168211
0.0260193	-0.0205746	0.1684	-0.00591062
-0.00462797	-0.0404027	0.163267	-0.000963413
-0.0449123	-0.0395977	0.233691	-0.0185559
-0.0296544	-0.0377839	0.235778	-0.00362431
0.0268013	-0.0324017	0.186351	0.00725533
-0.00642743	-0.0162954	0.207853	-0.00604401
-0.0179896	0.0135916	0.222543	-0.0271776
-0.00717255	-0.0141963	0.221481	0.00752403
0.0171289	-0.0314649	0.20689	0.0596563
-0.000520798	-0.016955	0.213763	0.0640543
-0.0296951	0.0166376	0.233724	0.0344222
-0.0138467	-0.0104487	0.245356	0.056277
-0.014572	0.0262726	0.293065	0.0331755
0.0130416	0.00605459	0.266172	0.122068
0.00419587	-0.0165965	0.294749	0.182922
-0.0264769	-0.0493256	0.335939	0.251287
-0.0135573	-0.084903	0.324665	0.354742
0.0108545	-0.0233925	0.370098	0.312549
0.0277527	-0.0375494	0.361958	0.368834
-0.0187655	0.028793	0.426542	0.33681
-0.00858862	-0.0122552	0.453411	0.360259
-0.00927439	-0.00199495	0.483562	0.324987
0.00695926	-0.0475761	0.47397	0.401956
0.00807619	0.00830224	0.458295	0.351531
-0.0271543	0.0123397	0.443818	0.330539
0.0161784	-0.00147839	0.389032	0.325588
0.0312343	-0.0117181	0.400241	0.325959
0.0211405	0.00868542	0.434194	0.337855
0.0247432	0.00594422	0.460131	0.353528
0.00731411	0.00150538	0.522729	0.35226
0.0401086	-0.0274768	0.470287	0.391758
0.0350354	-0.0155686	0.472025	0.393111
0.00699176	0.00893582	0.490365	0.382217
-0.00551327	-0.00970165	0.474425	0.406846
0.033451	0.0322293	0.444981	0.34611
-0.00605057	0.00462035	0.444357	0.417573
0.0455118	0.0087368	0.355137	0.352951
0.0599053	0.021547	0.336733	0.357358
0.0739367	0.011289	0.289705	0.370361
0.0304493	0.0128929	0.339644	0.321793
0.0422292	-0.00638961	0.360055	0.333436
0.00405985	0.00992795	0.370768	0.328929
0.0147447	-0.00969577	0.331924	0.358142
0.0325212	-0.0331763	0.326947	0.374046
0.000575049	-0.00402761	0.360555	0.383185
0.0343895	-0.0440143	0.344703	0.419886
0.0313872	-0.0364317	0.338236	0.451495
0.0224405	-0.0504965	0.370875	0.448118
0.0488487	-0.0201355	0.342308	0.452107
0.0397	-0.0206621	0.372461	0.470647
0.0417312	0.00675101	0.353401	0.422739
0.0365244	-0.015481	0.402075	0.433047
0.0130086	-0.00821616	0.401288	0.386589
0.0175505	-0.0320913	0.425334	0.413659
-0.0227652	-0.0189573	0.466016	0.42329
-0.0377322	-0.0451285	0.517659	0.415814
0.0196558	0.0243278	0.402207	0.349026
-0.000397629	0.0217939	0.439943	0.348323
-0.00975173	0.00723204	0.426022	0.325484
0.0102941	0.0170728	0.395738	0.328691
0.00633579	-0.0329032	0.492214	0.369401
0.0212184	0.0246622	0.454489	0.308197
0.0228008	0.0221032	0.423956	0.289275
0.0275009	0.0279977	0.443793	0.251979
-0.0206474	-0.00578853	0.4813	0.287765
0.0628956	-0.0302981	0.358753	0.262652
0.0541974	0.0621758	0.338341	0.158036
0.013264	-0.010476	0.368233	0.223281
0.0251797	-0.0484995	0.387425	0.259297
0.0186155	0.00433316	0.339874	0.186947
-0.00105713	0.0338502	0.367909	0.170502
0.0128613	-0.0442516	0.325662	0.238461
