# Supplementary material for: Flexible neural population dynamics govern the speed and stability of sensory encoding in mouse visual cortex
Source: Nat Commun. 2024 Jul 30;15:6415. doi: 10.1038/s41467-024-50563-y (PMC11289260; doi:10.1038/s41467-024-50563-y)
Supplement: Supplementary file 8 — Source Data [file 41467_2024_50563_MOESM8_ESM.zip › F3b.xls]

## Sheet: Sheet1
Stationary Signal (mean)	Stationary Signal (SEM)	Locomotion Signal (mean)	Locomotion Signal (SEM)	Stationary Noise (mean)	Stationary Noise (SEM)	Locomotion Noise (mean)	Locomotion Noise (SEM)
0.0234064	0.000139211	0.0259912	0.000181002	0.124054	0.000849034	0.112655	0.000739189
0.0240254	0.000144024	0.0242939	0.000161846	0.122736	0.00085744	0.110929	0.000714069
0.0247308	0.000151393	0.0253238	0.00017349	0.120771	0.000828961	0.113306	0.000734832
0.0249028	0.000160961	0.024252	0.000165079	0.120823	0.000837687	0.112101	0.000732927
0.0231759	0.000144655	0.0248155	0.000159411	0.127105	0.000916904	0.110785	0.000727576
0.0246798	0.000158511	0.0254156	0.000180785	0.122319	0.000845862	0.109086	0.000704636
0.0231298	0.000139215	0.0259615	0.000166137	0.12359	0.000876493	0.115826	0.000766263
0.0235415	0.000141541	0.0256556	0.000175325	0.11857	0.000810409	0.109895	0.000709482
0.0233781	0.000143452	0.024171	0.000160276	0.116398	0.000786716	0.113327	0.000719854
0.0253539	0.000158925	0.025758	0.0001573	0.113576	0.000742221	0.112773	0.000718644
0.0270002	0.000168595	0.026927	0.000167974	0.109121	0.000692225	0.114213	0.000736793
0.0280679	0.000184323	0.0292871	0.00019455	0.109771	0.000690256	0.110249	0.000721494
0.0305073	0.000212165	0.0337578	0.000240805	0.109031	0.0006924	0.105793	0.000695918
0.0342008	0.000251211	0.0375696	0.000280029	0.107403	0.000677022	0.105651	0.000696394
0.0371002	0.000282563	0.0429073	0.000330229	0.105609	0.000656543	0.102672	0.00068005
0.0403839	0.000307743	0.0485712	0.00037669	0.105993	0.000657589	0.101131	0.000665269
0.0439431	0.0003389	0.0561007	0.000441383	0.103096	0.000634052	0.100376	0.000663265
0.0472985	0.000373161	0.0612693	0.000490816	0.100472	0.00061962	0.100113	0.000675705
0.0501682	0.000399737	0.0670376	0.000536317	0.0994783	0.000616599	0.0963671	0.00065084
0.0526401	0.00042151	0.072925	0.000571564	0.0958061	0.000593526	0.0948559	0.000640752
0.0532041	0.000429508	0.0779329	0.000611463	0.0999038	0.00062167	0.0957302	0.000660954
0.0562022	0.000449909	0.0819843	0.000635084	0.0984654	0.000620859	0.0928845	0.000631611
0.0574684	0.000459564	0.0861055	0.000661973	0.100164	0.000635075	0.093755	0.000644773
0.0600614	0.000472197	0.0900288	0.000686001	0.0998288	0.0006341	0.0905283	0.000628203
0.0615126	0.00047814	0.0935694	0.000706141	0.10205	0.000652936	0.0918908	0.000647528
0.0635379	0.000487793	0.0978743	0.000727702	0.103136	0.000664785	0.0901296	0.000623819
0.0649754	0.000493057	0.101338	0.000743708	0.106372	0.000693626	0.0874584	0.000604831
0.0670427	0.000499506	0.105185	0.00076596	0.109805	0.000719397	0.0878395	0.00061398
0.0688189	0.00051445	0.108799	0.000780607	0.113452	0.000734224	0.0877647	0.00061086
0.0699396	0.000522004	0.110971	0.000789406	0.116279	0.000778094	0.0866354	0.000604643
0.0689955	0.000510517	0.112748	0.000799798	0.127249	0.000832394	0.0838954	0.000595651
0.0661435	0.000487429	0.112627	0.000792483	0.139359	0.000919701	0.0824541	0.00056494
0.0655193	0.000478616	0.113445	0.000790511	0.143472	0.00092974	0.0803175	0.000545993
0.0644001	0.000472207	0.114221	0.000793603	0.1506	0.000977983	0.0788139	0.000530584
0.0616637	0.000450915	0.113002	0.000785898	0.153154	0.000980796	0.0808493	0.000553677
0.0640562	0.000455547	0.11117	0.000773116	0.149327	0.000940331	0.0817154	0.000556619
0.0620246	0.000449932	0.108641	0.000757449	0.150677	0.000954426	0.0811509	0.000561301
0.059571	0.000435892	0.107653	0.000754123	0.152437	0.00095829	0.0780017	0.000521886
0.0604523	0.000440023	0.106606	0.000747367	0.149324	0.000942781	0.081746	0.000573586
0.0602659	0.000448214	0.106238	0.000746332	0.148331	0.000931071	0.0790218	0.000536398
0.061167	0.000456289	0.104618	0.000738035	0.143679	0.000916256	0.079138	0.000534728
0.0629706	0.000462919	0.104596	0.000735377	0.139547	0.000880794	0.0805407	0.000560048
0.0622749	0.000465088	0.103981	0.000733902	0.134759	0.000854034	0.0798491	0.000552236
0.063159	0.000474751	0.103243	0.000737758	0.132784	0.00084524	0.0791602	0.000545582
0.0639397	0.000476997	0.102679	0.000732502	0.130327	0.000840923	0.077387	0.000524127
0.0632786	0.000462053	0.101751	0.000731544	0.126043	0.000790362	0.0777289	0.000530558
0.0630869	0.00046741	0.101691	0.000728952	0.123227	0.000792522	0.0768138	0.000518657
0.0618761	0.00045622	0.102018	0.000724882	0.122465	0.000779506	0.0758109	0.000510252
0.0620621	0.000456164	0.1002	0.000714298	0.121241	0.000771441	0.0784267	0.000539775
0.0629365	0.000449846	0.100178	0.000711081	0.116426	0.000716517	0.0773059	0.000525092
0.060675	0.000444815	0.0997585	0.000707358	0.114515	0.000715975	0.0787086	0.000554196
0.0608847	0.000441839	0.0993509	0.000701058	0.111784	0.000691097	0.0788249	0.00053822
0.0596882	0.000431489	0.0988729	0.000702059	0.11441	0.000701956	0.0763759	0.000508991
0.0606454	0.000433936	0.098357	0.000700657	0.113323	0.000716332	0.0785154	0.00054295
0.059823	0.000432375	0.0976487	0.000692632	0.111503	0.000696032	0.0795849	0.000550423
0.0599308	0.000426047	0.0978621	0.000690764	0.113942	0.000718636	0.0797916	0.000559767
0.0581692	0.000418979	0.0970564	0.000691096	0.115659	0.00072688	0.0777546	0.00054098
0.0590146	0.000421715	0.0973164	0.000683589	0.113612	0.00071508	0.0785302	0.000529969
0.0577469	0.000408248	0.0973758	0.000688699	0.11888	0.00074639	0.0764519	0.000520699
0.0589608	0.000427873	0.0974114	0.00068491	0.115989	0.000736073	0.0783254	0.000538431
0.0590036	0.000427199	0.0971149	0.00068522	0.117829	0.000744264	0.0779171	0.000540746
0.058438	0.000421753	0.0974371	0.000679501	0.12022	0.000758054	0.0769314	0.000520919
0.060966	0.000440421	0.0967493	0.000680217	0.115923	0.000735847	0.0770792	0.000521501
0.0617551	0.000444944	0.0967412	0.00067646	0.116771	0.000743809	0.0783469	0.000542452
0.0607548	0.000432533	0.097128	0.000677065	0.120445	0.000759504	0.0759889	0.000514364
0.0609416	0.000436647	0.0964817	0.00067064	0.118387	0.000745344	0.0782916	0.000532563
0.0615583	0.000440394	0.0962608	0.000668411	0.118939	0.000755854	0.0775411	0.000517928
0.0613207	0.000438154	0.095248	0.000659131	0.120647	0.000772104	0.0778809	0.000520347
0.0608942	0.000436491	0.0957353	0.000659076	0.119658	0.000756922	0.0771748	0.000506335
0.0605732	0.000436727	0.0949012	0.000659416	0.117897	0.000757411	0.0787334	0.000530435
0.0600968	0.000430927	0.0949213	0.000654215	0.117916	0.000745341	0.0790431	0.000528362
0.0613914	0.000436729	0.095093	0.000654926	0.116549	0.000757079	0.0781729	0.000522417
0.0596849	0.000420582	0.0944874	0.00065337	0.117543	0.000770546	0.0791597	0.000538684
0.0596098	0.000421273	0.0943439	0.000653713	0.11449	0.000745557	0.0782495	0.000526422
0.0595361	0.00041574	0.0944826	0.000658486	0.113197	0.000736002	0.0810561	0.000557671
0.0580017	0.000414871	0.0935493	0.000651288	0.114544	0.000751516	0.0793509	0.000534377
0.0578308	0.00040759	0.0930605	0.000654224	0.115318	0.000769407	0.0791877	0.000536859
0.0576514	0.000412089	0.0930316	0.000653562	0.115095	0.00076073	0.0780756	0.00052334
0.0562568	0.000401419	0.0929705	0.000649164	0.117308	0.000766049	0.0791285	0.000521373
0.056558	0.000397108	0.0916854	0.000646997	0.11959	0.000782366	0.078062	0.000524881
0.0573369	0.000405186	0.091458	0.000639313	0.114911	0.000763014	0.0786074	0.000531908
0.0577878	0.000407325	0.0906809	0.000636402	0.112158	0.00074155	0.0794007	0.000523825
0.0556774	0.000396942	0.0905772	0.000635641	0.117737	0.000760129	0.0809038	0.000553389
0.0563804	0.000405092	0.0903574	0.000637951	0.115063	0.000750915	0.0797233	0.00053971
0.0563541	0.000404993	0.0901695	0.000635573	0.114934	0.000751479	0.0788593	0.000532396
0.0561409	0.00040114	0.0907771	0.00063505	0.118441	0.000771288	0.0796188	0.000543089
0.0556178	0.000399394	0.0908735	0.000633146	0.114363	0.000735431	0.0777335	0.000520011
0.0559681	0.000406342	0.0899835	0.000629683	0.11473	0.000750851	0.0786018	0.00052625
0.0569589	0.000409841	0.0898761	0.000628665	0.113091	0.000736435	0.0797589	0.000541637
0.0558791	0.000405567	0.0898943	0.000628728	0.112981	0.000728269	0.0789348	0.000526087
0.056628	0.000406546	0.0893003	0.000625892	0.113275	0.000748722	0.0784459	0.000531812
0.056135	0.000399765	0.088519	0.000619764	0.111221	0.000709789	0.0789353	0.000519539
0.0550414	0.000396927	0.0892454	0.000620868	0.112762	0.000730577	0.0810036	0.000549374
0.0549655	0.000389959	0.0888007	0.000621029	0.112631	0.000719566	0.0777011	0.000519304
0.0559163	0.000397101	0.0890061	0.000619653	0.109992	0.000703957	0.0798417	0.000533902
0.055199	0.000392153	0.0886893	0.000618583	0.110932	0.000707142	0.0795999	0.000542564
0.0552839	0.000397021	0.0889549	0.000615959	0.111783	0.000717848	0.080313	0.000544205
0.0568607	0.000401725	0.0896756	0.00061206	0.107833	0.000691833	0.0775717	0.000518418
0.0567709	0.000397484	0.0888153	0.000610081	0.109441	0.000700273	0.0795055	0.000546231
0.0569194	0.000399046	0.0897968	0.000612083	0.109541	0.000710816	0.0780612	0.00051962
0.0563171	0.000397409	0.0904173	0.000611321	0.109605	0.00070116	0.079044	0.000530544
0.056093	0.000402098	0.0915992	0.000613924	0.110951	0.000708318	0.0792401	0.000531323
0.0570446	0.000404394	0.0900768	0.000613715	0.107827	0.000689457	0.0797366	0.000541616
0.056867	0.000401994	0.0895047	0.000606635	0.108489	0.000694919	0.0795181	0.000536053
0.0569996	0.000401598	0.0900898	0.000611714	0.108269	0.000690638	0.0793296	0.000532286
0.0562749	0.000398795	0.0912778	0.000610762	0.106836	0.00068144	0.0792495	0.000534651
0.056781	0.000397516	0.0897469	0.000602875	0.108048	0.000688832	0.0793155	0.000530879
0.0559684	0.000389211	0.0880337	0.000595358	0.106626	0.000676565	0.0798804	0.000534572
0.0553796	0.000383859	0.0864021	0.000585292	0.10572	0.000665407	0.0805888	0.000545646
0.0561247	0.000383135	0.0836159	0.000563628	0.105379	0.000658664	0.0815132	0.000549905
0.0537715	0.000376541	0.0810439	0.000550324	0.107049	0.000666899	0.0830239	0.000556318
0.0536765	0.000368525	0.0788271	0.000537759	0.104182	0.000656999	0.0838623	0.000565384
0.0518838	0.000357161	0.0760551	0.000520991	0.105517	0.000657068	0.0829975	0.000549363
0.0502934	0.000355958	0.0730427	0.000501391	0.105575	0.00066557	0.0859369	0.000583868
0.0481641	0.000336431	0.0696156	0.000482335	0.106636	0.00067218	0.0849909	0.000564626
0.046184	0.000323377	0.0667872	0.00045795	0.10627	0.000665512	0.08364	0.000550074
0.0451895	0.000316132	0.0647752	0.000442123	0.108404	0.000680598	0.0826647	0.000534071
0.0425783	0.00029343	0.0614048	0.000419115	0.10778	0.000677691	0.0875186	0.000578621
0.0400524	0.000270586	0.0589917	0.000402164	0.109656	0.00068583	0.0869814	0.000568281
0.0395179	0.000262132	0.056959	0.00038354	0.110323	0.000703909	0.0863686	0.000566401
0.0370454	0.000245818	0.0545085	0.000369527	0.111147	0.000709997	0.0876683	0.00057091
0.0362586	0.000241364	0.0514767	0.000346848	0.110955	0.000710802	0.0911811	0.000600538
0.0351239	0.000225552	0.0494428	0.000323293	0.112788	0.00071762	0.0914872	0.000592233
0.0332088	0.000215993	0.0474854	0.000314759	0.112595	0.000735702	0.0934561	0.000607414
0.0325017	0.000208033	0.0456877	0.000302812	0.11788	0.000771134	0.0957028	0.000621613
0.0325727	0.000208487	0.0444436	0.000290093	0.11663	0.000765997	0.0984971	0.000642871
0.0334496	0.000220716	0.0430767	0.000280721	0.118382	0.00078992	0.0967327	0.000623091
0.0317519	0.00020512	0.041017	0.000274943	0.12499	0.000833052	0.0963669	0.000627069
0.0322942	0.000213269	0.0406713	0.000274342	0.129837	0.000889764	0.0993373	0.000656773
0.031637	0.00020852	0.038834	0.000257932	0.134681	0.000913884	0.101873	0.0006889
0.0329099	0.000218868	0.0396806	0.000275514	0.137199	0.000942662	0.103448	0.000700662
0.0317283	0.000211166	0.0401959	0.000273195	0.144829	0.000976065	0.102641	0.000687384
0.0321297	0.000225533	0.0378339	0.000254951	0.145384	0.000984113	0.104675	0.000710997
0.0307269	0.000219361	0.0390506	0.000268643	0.146629	0.000985258	0.10432	0.000699937
0.0299806	0.000197869	0.0378407	0.000257338	0.144708	0.000967077	0.102687	0.000688327
0.0304978	0.000193193	0.0373658	0.000253832	0.141405	0.000951565	0.102358	0.000688589
0.0288846	0.00018635	0.0375635	0.000255208	0.146604	0.000959714	0.10133	0.000673898
0.0284202	0.000172715	0.0367734	0.000244209	0.141756	0.000942758	0.101704	0.000688901
0.0280693	0.000166243	0.037118	0.000243318	0.140307	0.000933092	0.101639	0.000683544
0.0312262	0.000199895	0.0363803	0.000240037	0.13374	0.000884148	0.101768	0.000682643
0.029972	0.000180129	0.035257	0.000230137	0.132244	0.000874471	0.104803	0.00071052
0.0290322	0.000177597	0.0368213	0.000245704	0.132012	0.000871563	0.0998793	0.000656354
0.0282294	0.000172443	0.0360876	0.000246269	0.132055	0.000864898	0.100026	0.000654958
0.0293276	0.000178879	0.0347892	0.000231131	0.12752	0.000844757	0.100331	0.000672453
0.0291653	0.000188542	0.0354573	0.000231742	0.127785	0.000837152	0.100275	0.00067679
0.0278957	0.000167681	0.035597	0.000241955	0.128644	0.000855507	0.097776	0.000637898
0.0287854	0.000184843	0.0337158	0.000223096	0.124302	0.000807999	0.100111	0.000672756
0.0269648	0.000162162	0.0334208	0.000220205	0.125143	0.000830738	0.100393	0.000673685
0.0272756	0.000164605	0.0340373	0.000223754	0.12436	0.000814568	0.100031	0.000656179
0.0275708	0.000172021	0.0333162	0.000218899	0.123174	0.000810702	0.101226	0.000685034
0.0273678	0.000180433	0.0329666	0.000217443	0.123879	0.000807596	0.101557	0.00068633
0.0280914	0.000183158	0.0318507	0.000212406	0.121907	0.000794466	0.102155	0.000680665
0.0281065	0.000183772	0.0315819	0.000209041	0.119787	0.000782348	0.101029	0.000676824
0.0283062	0.000175224	0.0319171	0.000209054	0.121141	0.000794871	0.100389	0.000666879
0.0273895	0.000173001	0.031232	0.000203593	0.121254	0.000788203	0.10334	0.000692833
0.0270134	0.00017585	0.0321583	0.000214825	0.122017	0.000802028	0.0995805	0.000658616
0.02702	0.000173521	0.0307438	0.000198795	0.125069	0.000822213	0.102412	0.000687773
0.0268087	0.000169892	0.0313921	0.000198204	0.126251	0.000813383	0.102109	0.000689929
0.0263587	0.000156245	0.0310334	0.000199277	0.126892	0.000838879	0.101642	0.000680656
0.0266359	0.000163527	0.030978	0.000196271	0.126349	0.000818904	0.1014	0.000685065
0.0254769	0.000155922	0.0306373	0.00019258	0.128211	0.000834666	0.104187	0.000714295
0.0258988	0.000155953	0.0296276	0.000190094	0.129009	0.000835204	0.102437	0.000682611
0.0267158	0.000164014	0.0306847	0.000201839	0.126907	0.000826029	0.102407	0.000686235
0.0262114	0.000156381	0.0288397	0.000185785	0.13015	0.000839381	0.101575	0.000684166
0.0261905	0.000161652	0.0312157	0.000195132	0.127118	0.00081855	0.105395	0.000712431
0.0257687	0.000162809	0.0295559	0.000190517	0.12769	0.000822402	0.103664	0.00070629
0.0273353	0.000173569	0.0299541	0.000206111	0.127271	0.000819548	0.101341	0.000664076
0.0268192	0.000172095	0.0308484	0.000211126	0.125617	0.000810839	0.104579	0.000700927
0.0268395	0.000173376	0.0290438	0.000184246	0.124901	0.00080966	0.103732	0.000709608
0.02682	0.000168914	0.0288109	0.000186954	0.127891	0.000835693	0.102659	0.000690379
0.0274991	0.000179523	0.0285281	0.000181115	0.127133	0.000828407	0.104606	0.000717932
0.0262124	0.000166254	0.0285777	0.000181608	0.130043	0.000843058	0.104537	0.000710175
0.0277631	0.00016947	0.0286783	0.000180486	0.130322	0.00084113	0.104332	0.000698988
0.0259703	0.000169775	0.0280036	0.000178875	0.133865	0.000864672	0.106491	0.000727733
0.0261781	0.000164529	0.0275424	0.000179773	0.134281	0.000872815	0.104509	0.000713488
0.0282119	0.000192015	0.0288083	0.000198734	0.130487	0.00084147	0.101266	0.00069071
0.0272056	0.000179089	0.0280834	0.000184732	0.130799	0.000854968	0.104751	0.000727302
0.0250626	0.000160657	0.0283346	0.000189408	0.135187	0.000895804	0.105414	0.000725947
0.0262069	0.00016788	0.0277336	0.000177496	0.134154	0.000887523	0.101858	0.000688806
0.0249898	0.000157292	0.0278632	0.000182258	0.135051	0.000887443	0.102415	0.000697813
0.0266022	0.000171398	0.0278639	0.000179141	0.131679	0.000858698	0.104522	0.000709375
