# Supplementary material for: Flexible neural population dynamics govern the speed and stability of sensory encoding in mouse visual cortex
Source: Nat Commun. 2024 Jul 30;15:6415. doi: 10.1038/s41467-024-50563-y (PMC11289260; doi:10.1038/s41467-024-50563-y)
Supplement: Supplementary file 8 — Source Data [file 41467_2024_50563_MOESM8_ESM.zip › F3d.xls]

## Sheet: Sheet1
Stationary (Signal)	Stationary (Noise)	Locomotion (Signal)	Locomotion (Noise)
-0.0219848	0.153894	-0.0396089	0.145659
0.0666971	0.456819	-0.0893574	0.186753
0.0522149	0.197489	0.00962157	0.0956774
0.0140924	0.054576	-0.00443131	0.136738
0.055818	0.118356	0.0115785	0.0210241
0.0560338	0.111129	-0.030246	-0.14477
-0.0273054	-0.0447119	-0.0595565	-0.0417728
0.0351983	0.115265	-0.00630555	-0.0806014
-0.0221755	0.12022	0.0271693	-0.100438
0.00335912	-0.0319846	0.0333809	-0.0171673
0.0317755	-0.150554	-0.0172206	0.0153072
0.0595917	-0.0673691	-0.0209889	0.0242995
0.0449377	-0.142566	0.0880526	0.0238877
0.0803346	0.0416058	-0.102005	0.0198019
0.0441329	0.0340941	-0.0296953	0.098363
-0.0323477	-0.0207949	-0.0113895	-0.151252
-0.004375	0.0377698	-0.0563598	0.0113986
0.0639342	0.100339	-0.0466723	-0.0813117
0.107253	0.0733342	-0.0681782	-0.0679062
-0.108683	0.058529	0.0412995	0.077842
0.170273	0.0237276	-0.112163	0.0991083
0.0887113	0.101403	-0.0989574	0.019394
0.0245117	-0.122289	-0.0865317	0.074984
0.0198809	-0.134321	-0.0339615	-0.010095
0.0446182	0.0758184	-0.0696431	-0.034698
0.1702	-0.0724272	-0.0940682	-0.00343186
0.0299973	0.0594212	-0.0283866	0.0357964
0.0684443	0.130184	-0.0786646	9.71445e-17
0.0814891	0.041965	-0.0838568	0.0191909
-0.0431417	0.151566	-0.0279163	0.0142754
0.152467	-0.0820239	-0.0614212	0.0593933
-0.0167848	0.147855	-0.0037309	-0.115291
-0.0414048	-0.0208564	0.0515018	-0.0686536
0.0811844	0.0458869	-0.0862084	-0.0992659
-0.0188305	-0.00240389	-0.016335	0.165624
0.0371033	0.0419967	-0.0806219	-0.036158
0.0107542	0.0509957	-0.0349246	0.0435423
0.120908	0.0950785	-0.124631	-0.0733082
-0.0838152	0.0906284	0.0509612	0.132157
0.0462813	0.0258315	-0.00164358	-0.073025
0.0246868	0.0639152	-0.0418059	0.0496938
0.00466796	0.0685055	-0.0175779	0.0910542
-0.0391785	-0.0632124	-0.00368253	0.00927998
0.0119221	0.0715328	-0.0584657	0.0953859
0.0229875	-0.0571465	-0.0436429	-0.0691748
-0.0333528	0.080644	-0.0231024	-0.102672
-0.00905571	0.00580672	0.0013448	0.132034
-0.07888	-0.0062999	0.0594413	-0.111064
0.083992	0.0510516	-0.0516466	-0.0145509
-0.0511211	0.00572834	0.0337503	-0.0288308
0.0120834	0.171944	0.000647922	-0.0624782
0.000902238	-0.0604892	0.0708276	0.057913
0.019486	-0.00231189	-0.0538803	-0.0818798
0.0200441	0.0271863	-0.0858985	-0.0824308
-0.0441611	-0.0403634	0.0300144	0.0870908
-0.0244395	0.0721638	-0.0659404	0.025337
0.0899817	0.0112746	-0.114548	-0.0259478
-0.0136225	0.0252269	0.00961532	-0.140355
-0.0828267	0.00874763	0.0822183	-0.0361444
0.00776614	0.161979	-0.0300201	0.0898841
0.031443	0.0385579	-0.053863	0.149368
0.0222023	0.0112133	0.0257506	-0.00322779
0.0835188	0.0376058	-0.0949775	0.0471418
0.0504263	0.179518	-0.130614	0.0503751
-0.0191677	0.0778502	-0.016396	0.0686345
0.00438121	0.118045	-0.131492	0.0204489
0.0597578	0.103927	-0.00232155	0.0177282
0.128871	-0.110746	-0.100066	0.0684917
-0.0320315	0.111067	-0.0510951	-0.00116125
-0.088154	0.0528924	0.141419	-0.0830864
0.0826361	0.0808494	-0.0920015	-0.0297244
0.00145986	0.0933396	-0.0542597	0.0199831
-0.0784151	0.0608714	0.0397884	-0.0571548
-0.027144	0.0245833	-0.00569431	-0.029986
-0.042685	-0.0160069	0.0768512	-0.145253
-0.0464858	0.070261	0.079267	-0.0585289
0.109435	-0.056095	-0.103818	0.0170032
0.0748334	0.0384658	-0.0531711	0.0493574
-0.0395008	-0.022731	0.0997052	-0.00847833
-0.0102993	-0.0157519	0.0182222	-0.0114348
0.0227667	0.0793164	-0.0423438	0.0927513
0.00532657	0.151312	-0.0861514	-0.0844289
0.0795798	0.0478688	0.0113072	0.0883066
0.0240142	0.0675956	-0.0111645	0.00176281
0.0193071	0.112556	-0.065949	0.105626
0.0156394	0.171211	-0.00692176	-0.0494411
-0.0964809	0.179533	0.106275	-0.00821609
0.00399054	-0.0409556	0.0090934	-0.017506
0.0713435	-0.0180871	-0.0540115	0.0482051
0.0895305	0.0600684	-0.0930178	0.04405
-0.0131746	-0.0437803	0.0635375	-0.159039
-0.00887183	0.044881	-0.000467491	-0.0487359
0.0552446	0.0773071	-0.0535646	-0.0870731
-0.0919505	-0.00831191	0.0725264	0.0208293
0.0279154	-0.0246265	0.0277431	-0.185646
0.088262	0.175978	-0.0996009	-0.0459541
-0.0372265	0.107902	0.00904483	-0.0569034
0.0878067	0.103471	-0.000149575	-0.138656
0.0298208	0.00533635	-0.0552699	0.0734405
0.0953004	-0.000360986	-0.045943	0.0210133
0.0210463	0.169276	0.0269194	-0.0303879
0.0285565	0.158721	-0.0394024	-0.0165731
-0.00944969	-0.0190811	-0.0570305	0.137507
-0.0282449	0.0995851	0.0216958	0.0306412
0.0889722	-0.0327104	-0.0557512	0.0995018
0.0206383	-0.0654607	-0.0502676	0.0170831
0.0393628	0.114191	0.00208337	-0.0426419
0.0876829	0.0866372	-0.0562441	0.0470634
0.0428981	0.0968841	0.0114223	-0.0385061
0.0730515	0.038966	-0.0962352	0.0162278
-0.0257921	-0.0933816	0.06271	-0.0246371
0.00375587	-0.00321932	-0.0235885	0.0703989
-0.129914	0.140917	0.0866698	-0.00825281
-0.0443797	-0.0219657	-0.0791769	-0.0138607
-0.0103361	-0.154534	0.013923	-0.00764069
-0.00519836	0.108085	-0.0168698	0.0701541
0.0326792	-0.0265065	-0.0266942	-0.0250647
-0.0229631	0.112582	-0.0271013	-0.00176109
0.0368614	0.209788	-0.0746683	0.187206
-0.071057	0.0872806	0.0752802	-0.0195851
0.0638972	0.000443217	-0.0142247	0.0909362
0.00444294	-0.0792325	-0.0112744	0.0604498
0.0596122	0.0867242	0.0207124	-0.0575381
0.040948	0.107788	-0.0591033	-0.0333905
-0.0308815	0.108978	0.0326992	0.0297164
0.0113763	0.0439141	-0.030127	0.0295607
0.0403579	-0.00367508	-0.0367388	0.0828193
0.023119	0.127348	-0.109781	0.0291177
0.130534	0.173924	-0.0689202	0.053573
0.0455852	0.000917823	-0.02274	0.0258821
0.0845678	0.11184	-0.0747054	-0.108731
0.107275	0.15674	-0.0819948	-0.0666569
-0.032074	0.0096222	-0.0768422	0.0257561
0.0525776	0.174317	-0.107184	-0.0202634
0.0402664	0.0777498	-0.0984442	0.034899
0.0188145	0.0659194	-0.048481	0.0461198
0.0335502	0.0647311	-0.121136	0.0825377
0.0826706	-0.0191036	-0.0319521	0.0591352
0.0219665	0.017043	-0.0787685	0.079501
-0.0330241	0.015293	0.0131831	0.137382
-0.053973	0.253438	-0.0384783	0.0464472
0.0311461	0.144679	-0.0162805	0.168375
-0.00552497	0.103274	0.0299011	0.138163
-0.0419957	-0.0840997	-0.0385495	0.00516864
-0.0246414	0.0529899	0.0330342	0.166451
-0.030334	0.106169	0.00525706	-0.113181
-0.0512017	-0.0503189	0.0305286	-0.146114
-0.0151762	-0.0764537	0.0267872	0.0377603
0.0195355	-0.152948	0.043597	-0.0543883
-0.0474614	-0.0999718	-0.0266478	-0.119426
0.0360302	-0.0641788	0.00561346	0.0646671
-0.0373151	-0.0754979	-0.0339	0.0617803
0.0237671	-0.0311943	0.0620694	-0.0851483
-0.0186639	0.027724	0.0149025	-0.0195274
-0.0508487	-0.0318422	-0.0535721	0.000612253
-0.0359292	-0.0333514	-0.000473467	-0.196827
-0.0706284	0.0660421	-0.0112317	-0.0290919
0.00618193	-0.0486827	0.0387799	0.0765146
-0.0956841	-0.0893404	-0.0745934	0.00948054
-0.0377614	0.147795	-0.0324898	-0.139034
0.0116183	-0.106678	0.000725562	0.0777388
-0.0412713	-0.0045857	0.0153933	0.0957339
-0.059511	-0.068195	-0.00535226	-0.00451597
-0.0777508	-0.0897876	-0.0485369	-0.00863541
-0.0666306	0.117728	-0.0514099	0.122103
-0.0803528	0.0168386	-0.029186	0.031386
-0.0316591	-0.0419667	0.010897	0.0194379
-0.0025881	-0.00211754	-0.0155655	0.0080511
-0.0177547	-0.0880905	-0.0347764	-0.0467562
-0.0308118	0.0508668	0.00051084	-0.0122602
-0.00267432	-0.0913581	-0.00916837	-0.0193598
-0.0498273	-0.0747409	-0.0367211	-0.0628472
-0.000448865	0.043091	-0.0285127	0.139065
-0.00242887	0.0364331	-0.00336058	-0.0490339
-0.0363882	-0.0826385	-0.062928	-0.0460449
-0.0521952	0.0273403	-0.0551861	-0.0529787
0.0206671	-0.0710746	0.0427273	0.0822299
-0.0788377	-0.000506452	-0.0186565	-0.160939
-0.0304993	-0.0656398	-0.0104342	0.00800761
0.0220143	0.0794	-0.0538545	0.111617
0.0232377	-0.132971	-0.016449	-0.00249228
-0.00635425	0.065358	-0.0456561	-0.0651219
-0.0480178	0.0311695	-0.0517193	-0.026906
0.0253758	0.0917433	-0.00500718	-0.0329505
0.0393042	-0.0121979	-0.0289588	0.0244082
0.0010293	0.0092637	0.00844742	0.0578569
-0.00309808	-0.0278827	-0.00653479	0.0770498
0.0272267	0.03063	0.0340689	-0.0197445
-0.00544247	0.0278526	0.00595111	0.0685943
-0.0015382	-0.0599898	0.023602	-0.0602994
-0.00906541	-0.0815887	-0.00435784	0.153087
-0.0474293	0.0564635	-0.0579555	-0.0155862
0.0272298	-0.0293572	0.0546126	-0.0712628
-0.0109415	0.0543301	0.016216	-0.0462314
-0.0570518	0.0233681	-0.0480463	0.0377657
0.0247299	0.0346219	0.0500203	-0.0641036
0.0265758	-0.00185412	0.0534247	0.0587235
-0.034803	-0.0174015	-0.0699767	0.0542717
-0.0444356	0.0928085	-0.054921	0.108092
0.00439696	0.0747483	0.0216025	0.0939343
-0.0780213	-0.0702191	-0.0250724	0.0536291
-0.0686412	-0.0132763	-0.0549526	-0.0174453
0.00635972	0.143961	0.0296768	0.0774178
-0.00615874	0.0515389	-0.0489126	0.0304272
-0.0373558	0.0882955	-0.0421363	0.0757025
-0.0604382	-0.0906573	-0.108488	0.0443815
-0.0519804	0.0292001	-0.0448628	0.00556691
0.0956621	-0.103701	0.0558946	-0.0174575
-0.0324033	0.128738	-0.0206282	-0.0406619
-0.0345253	-0.0101966	-0.00939183	0.00798305
0.00521156	9.54098e-18	0.0593668	0.0162073
-0.00100413	-0.0190784	0.0194741	-0.0442778
0.0523053	-0.112083	0.00658578	0.0674641
0.0264376	-0.0751385	0.0613732	-0.0190722
-0.0686893	-0.0914571	-0.0386648	0.0320528
-0.0747305	-0.0623897	-0.0634596	0.0934297
-0.0159478	-0.104207	0.0233345	0.058145
0.00237564	0.140163	-0.0483116	0.186005
-0.0829376	0.0598993	-0.0869844	0.09344
-0.0323465	0.074859	-0.0354211	-0.160336
-0.0353919	-0.114708	-0.0181992	-0.0330249
-0.0313882	-0.0296444	-0.0795363	0.151119
-0.00161079	-0.00644315	-0.015485	0.0633973
-0.00645531	-0.138789	-0.0133844	-0.0635758
-0.00595535	0.0404337	0.00711093	-0.000874295
-0.0226481	-0.154419	-0.0136579	0.124402
0.00262679	-0.0617295	-0.0182049	-0.00384949
-0.0148615	-0.0243953	-0.0403019	-0.0369105
0.0127164	-0.0286119	0.0435288	0.0158286
-0.0709408	0.0436559	-0.0395488	0.0557638
-0.0418717	0.059174	0.00469009	-0.10263
0.070278	-0.070278	0.0498287	0.0317181
-0.0424206	0.0115111	-0.0502546	-0.11796
-0.0641905	0.0427937	-0.0560409	-0.0334199
-0.0371876	0.174519	-0.013372	-0.0267439
0.0112703	-0.0507164	-0.033912	0.0683301
-0.0486197	0.0732372	-0.0154663	0.0248969
-0.0721906	-0.0552046	-0.071362	0.0129981
0.00532433	0.0922883	-0.0179693	-0.0243053
-0.0247388	0.0572899	-0.0518478	0.00479333
0.0399045	-0.153917	-0.0221577	-0.0357383
-0.00627987	-0.0479554	-0.0255265	-0.0792901
-0.0333487	-0.0692627	-0.064911	0.038371
-0.0570411	-0.0641713	-0.0823928	0.0617946
-0.0722081	0.0645671	-0.0550351	0.0944921
-0.0579871	0.0287007	-0.0753718	0.0598717
-0.0749252	0.00316585	-0.0649515	0.0171345
-0.0557157	0.040282	-0.0019612	-0.0410917
0.0539659	-0.0419734	0.0494358	0.0674898
-0.0120976	-0.0773196	0.0566609	6.93889e-18
0.0438837	-0.0648984	0.0953132	0.0654729
0.035156	-0.123046	0.0277367	-0.0267523
0.00132886	-0.0877044	0.0557329	0.0896322
0.0141274	0.0847644	0.00459017	-0.0814593
-0.0512568	0.0014238	-0.0247633	0.0655677
0.00140145	0.0231239	0.034101	0.0503238
-0.0280157	0.142062	-0.0344361	0.0207122
-0.00936983	0.0290958	0.0642033	-0.055919
-0.0588006	-0.103408	-0.0223484	-0.0481351
0.0101627	-0.0827531	-0.0147736	-0.0282484
-0.041921	-0.0553358	-0.00474619	-0.0847692
-0.0302308	-0.0410682	0.0259809	0.131823
-0.0590946	-0.0245943	-0.0175108	0.120839
-0.0536554	0.0505359	-0.0381344	0.105205
-0.0370944	-0.061646	-0.0521347	-0.0495398
-0.0550255	0.0371422	-0.0320228	0.0304979
-0.0287154	0.0287154	-0.0776817	0.0840749
0.0347901	-0.118766	-0.0455935	-0.0767701
-0.073091	-0.00294326	-0.0478148	0.0167245
-0.0675827	0.000909184	-0.0321723	-0.00159973
-0.0578536	0.0452768	-0.0183379	-0.0333791
-0.054673	0.064307	-0.0396327	0.0474713
-0.0221664	-0.015346	0.00393651	-0.0103333
-0.0134627	0.0565433	-0.0518518	0.124444
-0.0600551	0.16623	-0.0907131	-0.000341027
-0.0273791	-0.0689953	0.0349652	0.0236688
-0.0620024	0.0100243	0.0138522	0.0507429
0.0362749	0.101811	-0.0203077	0.118777
0.0038101	0.0668383	0.013957	0.138607
0.0607525	0.0535955	-0.00996087	-0.0305775
0.07894	0.254769	-0.00786246	0.107776
-0.0223418	-0.0711462	0.00477521	0.0610997
0.0185224	0.0655107	0.0248029	-0.0383507
0.0126533	0.032683	0.00495576	-0.0749311
0.0262084	0.0496928	-0.0614148	0.178154
0.0263992	-0.00909577	-0.00727338	0.0232748
0.0618165	0.0233662	-0.00364101	0.0650983
0.0137503	-0.169346	-0.0102406	-0.0172527
0.0993954	0.00535463	0.0172611	0.0720693
0.05003	0.0232009	0.013945	-0.0208691
-0.0211972	-0.113207	0.00727348	0.0187032
0.0386327	0.119373	0.00687766	0.0835636
0.0708755	0.124892	0.032079	0.0445854
0.0953621	0.11753	0.0444696	-0.00992809
-0.0671512	0.0889555	-0.043422	-0.0114133
0.175533	0.00122322	0.0483828	0.147234
0.112612	0.122674	0.0646752	-0.0412844
0.0420907	-0.00773926	-0.0322527	0.117367
0.0247587	0.102824	0.00317413	0.137293
0.0852352	0.229012	0.00792884	0.0798144
0.162511	-0.0265345	0.086836	0.0690406
0.0476745	0.083946	0.0253899	0.0652884
0.0658877	0.126972	0.045966	0.0642535
0.107305	0.0798576	0.0190232	0.046152
-0.0344497	0.102895	0.0319558	-0.0813969
0.141902	-0.0308119	0.0906479	0.0197549
0.00532021	0.17634	-0.00962421	-0.0253804
-0.0116221	0.0341344	0.0116252	-0.0389866
0.0685012	-0.0133444	-0.0231812	0.0749806
-0.0151178	0.00649144	-0.0159558	-0.0268811
0.0256343	-0.0399033	-0.0100211	0.0503456
0.0433234	0.0877398	0.0111034	0.0988962
0.115503	0.0855487	0.0613492	0.0424633
-0.0636326	0.073482	-0.066768	0.0963237
0.0427954	0.0580082	0.0317764	0.0817107
-0.0144043	0.172596	0.029548	0.231587
0.0158986	0.125917	-0.0155764	0.0107472
-0.0309508	0.0584996	-0.0276607	0.134048
0.00846013	0.144931	0.0209124	0.0605904
0.0370362	-0.185506	0.010948	0.0290155
-0.0523185	-0.0493074	-0.0041732	0.0751177
-0.0047738	-0.0043905	0.0392225	0.0532571
-0.0769753	-0.0461455	-0.0408577	-0.0132134
0.0478523	0.0314318	0.0049849	0.146269
-0.0567436	-0.0433124	-0.0656693	-0.00782813
0.0105356	0.22594	0.0378588	-0.127932
-0.0207227	-0.0101439	0.0153605	0.072047
0.0257212	0.139594	-0.0344252	0.025582
0.0386147	0.00435504	0.00895551	-0.0434695
-0.0431807	-0.00172285	-0.0496772	-0.00718225
0.0212919	0.139683	-0.0545223	0.0245032
0.0969119	0.0625963	0.0280938	0.00890895
-0.0137334	0.119786	-0.0437515	0.0726646
-0.0343022	-0.0459416	-0.022451	-0.0413445
0.0360152	0.0674446	0.0692282	-0.026128
0.0452638	0.04295	-0.0251695	-0.0606133
-0.0253223	-0.0796974	0.0927048	-0.147237
0.117623	0.129984	0.0105001	-0.0364525
0.0831184	0.163731	0.0377661	0.0631581
0.011074	-0.00869569	0.020582	0.0678337
0.012084	0.139132	0.0283731	0.0254696
0.0460565	0.115905	0.0569604	0.0240678
0.121	0.00582701	0.0934327	-0.0155106
-0.00440592	0.0996722	0.00154499	-0.0236162
-0.0605569	0.0111607	-0.0596921	-0.0185785
0.057866	-0.031072	0.0204478	-0.00288487
0.0270893	0.135769	-0.000422007	0.0420952
-0.0348372	0.149532	-0.0833577	-0.0250033
-0.00851932	-0.0456945	-0.0151059	0.0650751
-0.057537	0.0285283	0.0252977	-0.166943
-0.0440919	-0.00724431	-0.0485072	0.000988822
0.0881266	0.180147	0.0531729	0.00442698
0.0692734	0.0428332	-0.0253277	0.109554
-0.0242923	-0.0106156	0.018048	-0.0657462
0.0335928	0.0375628	0.0692167	-0.126283
0.0427206	0.0968432	0.0700811	0.0258374
0.0190799	0.142422	0.010295	-0.0841328
0.0950751	0.0775062	-0.0143805	0.0599554
0.0237615	0.0342972	0.0545011	-0.0366319
0.00983569	0.0282647	0.00622122	0.017313
0.0039417	0.111405	-0.00112764	-0.0439779
-0.071439	0.135142	-0.0489623	0.0926343
0.0110634	-0.00619337	0.0042515	-0.106472
0.0787624	0.0387481	0.00272069	0.103134
0.0587553	0.0687761	-0.0040577	-0.0229641
0.0319788	0.0110342	-0.026375	0.0604551
0.0413883	0.149156	-0.0160824	0.0218579
0.0733548	-0.015614	0.0306816	-0.00743796
-0.0692626	0.0333875	-0.0707543	0.0332547
0.0156334	0.0199767	0.05546	-0.0834001
0.064157	0.148531	0.00196648	0.078608
0.000753767	0.11854	0.0176917	0.0380538
0.0418704	0.0319461	0.0648745	0.036332
0.037896	0.0875801	0.0199163	-0.0213571
0.0958036	0.034664	-0.0143149	0.105644
0.00547555	0.135862	-0.0265796	0.152477
0.0277011	0.0820989	0.0233509	0.00258457
-0.0101221	0.0556485	-0.00915331	0.233169
-0.0189711	0.0967634	-0.0310094	0.0360846
0.0920052	-0.0643047	0.0533048	0.0239225
0.0376257	-0.0338218	0.0638927	-0.0900171
0.0252441	0.0633559	0.0231964	0.0420754
0.0551163	0.0377231	0.0400996	-0.0917373
0.0418909	0.202916	0.0460156	0.0273945
0.0799754	0.0369621	-0.00618962	0.0365083
-0.04481	-0.0390032	-0.0505638	-0.00305804
0.0761348	-0.0608538	0.0138449	0.128785
-0.103338	0.0952498	-0.150361	0.044338
0.00293755	0.00677896	-0.0423978	0.035828
-0.0446706	-0.0122994	-0.0335624	0.110369
0.00321706	0.161813	-0.000275971	-0.000522893
0.0542683	0.0112563	0.0316017	-0.0125686
-0.0144125	0.0417513	-0.0112317	-0.00624811
0.056348	0.229185	0.0259717	0.118831
-0.0694803	0.066374	-0.0234978	-0.0649097
0.0579013	-0.0113941	0.00811078	-0.00617964
0.0403121	-0.0268748	0.038699	0.143124
0.0297902	0.0706169	0.0215495	-0.0682937
0.0413181	0.0831495	0.0202926	0.0504181
-0.0141833	0.147607	0.0542864	0.101759
0.0182461	-0.0108273	0.0491666	-0.0767205
0.0509096	0.0688515	0.016907	-0.122112
0.0484184	0.149128	0.0213726	0.0441156
0.117847	0.0775189	0.10627	0.0293958
0.00701684	0.0104096	-0.00052634	0.0991138
0.0411148	0.072077	0.0761605	0.0878664
0.0642428	0.0403222	0.0512354	-0.0851793
-0.0111961	0.0520193	-0.0209237	0.0262472
0.0805614	0.138211	0.0592349	0.0376246
0.0697468	0.00710181	0.0246528	0.0378083
0.0414659	0.0598106	0.000267364	-0.054313
0.0661113	0.0332049	0.0720205	0.0770007
0.0832312	-0.08768	-0.0102726	0.130523
0.0583225	-0.0412362	0.0197212	0.0433407
0.0382893	0.101535	-0.0240051	-0.0525902
0.000506141	0.149673	-0.0334463	0.0467488
0.016481	-0.0581714	0.0060333	0.170401
-0.0162869	-0.131557	-0.0182183	-0.097416
-0.0121279	0.109925	0.012653	0.187401
-0.00142681	-0.0270344	-0.0152864	0.0117087
0.000682027	-0.032445	0.000951734	-0.109211
0.0437339	-0.13716	-0.0281634	0.116472
0.0231246	0.0414387	-0.0261809	-0.0570127
0.0246154	-0.149129	0.0204439	-0.028307
0.0403056	-0.196656	0.0109779	-0.148202
0.0433418	-0.113725	-0.0246764	0.141718
-0.0254026	-0.0538265	-0.0210262	-0.055691
-0.0100579	0.0548037	-0.00225687	0.238664
0.0145828	0.0429261	0.00865163	0.0341079
0.0408082	-0.028792	0.0399766	-0.0219905
-0.0462111	-0.120688	0.010596	0.0138711
0.0628673	0.00809451	-0.0193422	0.0235892
0.0153591	0.103387	-0.0492492	0.101067
0.0440255	-0.0894886	-0.0295347	0.0144426
-0.00835903	-0.0936212	-0.00365329	-0.0946746
-0.0190762	0.0320689	-0.000308271	0.116527
0.0803915	-0.0652541	-0.0557603	-0.0144889
-0.00780656	-0.0391197	0.0487421	0.00450808
0.0286731	-0.0999664	-0.0205979	0.121966
0.0463466	-0.0479124	-0.0210613	-0.00879362
-0.024778	0.00144105	-0.0116733	0.108621
0.133896	-0.0909678	-0.0542351	0.00771724
-0.0133689	0.0279164	0.0466727	0.077474
-0.0148238	-0.0132093	0.0386554	-0.13446
0.0357928	-0.0875981	0.0522358	-0.0351493
-0.0130968	0.10928	0.0214075	-0.0684782
-0.018554	-0.0208268	0.0159914	-0.000506769
-0.00648009	-0.0229118	-0.0109759	0.0862227
0.0929237	0.0437661	0.030195	-0.0399814
-0.0451952	-0.0463101	-0.0263942	0.0481417
0.0290947	0.0951249	0.0605446	-0.10557
0.0143259	0.0741113	-0.0110914	0.0531315
0.00976316	-0.116653	-0.00688617	0.0378595
0.00439276	-0.10345	-0.0481397	0.0132292
-0.0121234	-0.00555975	-0.0150032	0.0273971
0.00386971	-0.0825538	-0.0147668	-0.0287623
-0.0129517	-0.0219183	-0.0454289	0.0332233
0.0331579	-0.0597672	-0.000609986	0.129469
-0.015673	-0.0157606	0.038189	0.0581648
0.045167	-0.126987	0.0122123	0.054451
-0.0398943	-0.133405	-0.00670733	-0.00685004
0.00795219	0.0745109	0.0163949	-0.0602686
0.0119596	0.0202554	-0.00359231	0.182366
0.00198298	-0.0984881	0.0325939	0.0928072
0.00999051	-0.036888	0.0105331	-0.0106982
0.00904819	-0.0625411	-0.00969734	-0.0467682
-0.0347266	0.0363955	0.0260403	0.0304427
0.00723499	-0.0141835	0.0457463	0.0219257
0.013127	-0.0323125	0.0238088	0.00751856
-0.0213978	-0.0648242	-0.0728216	0.090171
0.01051	0.0124343	-0.00908676	-0.0257214
0.00118662	-0.054776	-0.00621058	-0.0667839
-0.0190008	-0.0260326	0.0297049	-0.119177
0.0257183	-0.00298664	-0.00890707	0.00402074
0.0072087	0.0164358	-0.0080383	0.00688997
-0.000196726	-0.0177054	-0.00618314	-0.00570752
-0.0227759	0.0873535	0.00964819	0.0189949
0.00751096	-0.0311994	0.0318542	0.17217
0.0549351	-0.131387	-0.0219343	0.0661664
-0.0320094	0.00317099	0.0492495	-0.0456282
0.00547066	-0.0837011	-0.0247809	0.114816
0.0146016	-0.0277133	0.0374937	0.0958489
-0.0108347	-0.0202694	0.0143673	0.0488141
-0.0289049	0.0207477	-0.0140949	0.129045
-0.0369002	0.124026	0.00853862	-0.0761675
-0.0249167	-0.0320357	0.0564278	0.0575528
-0.0456892	-0.0852233	0.00964419	0.00162239
-0.0186455	-0.0330892	0.0221616	0.108661
0.0272944	-0.0706856	-0.0266948	0.111812
0.00182122	0.0120423	-0.0249585	0.0439947
-0.0214212	-0.0970015	-0.0463355	0.114108
0.0198917	-0.0252811	-0.00247778	-0.0719784
0.00342769	-0.0124529	-0.0176185	-0.0648545
0.0523907	-0.083223	0.00821389	0.0282741
-0.0011867	-0.0801023	0.0168581	0.0637677
0.0309673	-0.01151	-0.00611096	-0.0338453
-0.00109826	-0.0774271	-0.0203516	0.211533
-0.0395147	-0.0463938	0.0260188	0.0475686
0.015833	-0.139975	-0.0257792	-0.0272956
0.0348583	0.0878161	0.00393179	-0.0138352
0.0521904	-0.0163155	-0.00822748	0.0136059
0.00229869	-0.0632816	0.00340359	0.00875208
-0.036324	0.0452599	0.00553979	0.100154
0.0323806	0.0148362	0.0118986	-0.0683405
-0.0242597	-0.115407	0.0586397	0.110423
-0.0476729	0.0848646	0.014682	0.050374
0.0221148	0.105933	0.0156713	0.08636
-0.0153313	0.00472542	0.0651743	0.0427193
0.0415127	-0.0069028	-0.00774288	0.0646484
-0.0341342	-0.00314118	0.0276714	0.177709
0.0354009	-0.0346785	-0.0141861	0.155577
0.0330632	0.00181168	0.0563215	-0.0461752
0.0101899	-0.102342	0.00544796	0.0238532
-0.0282473	-0.0501905	0.0806234	0.0339883
-0.00359374	-0.0410852	0.00682814	0.0314761
0.0497539	-0.15188	-0.0154408	0.046676
-0.00430639	-0.135378	0.0328208	0.0565791
-0.0224899	-0.0596697	0.00750281	0.0467773
0.00926758	-0.0394619	-0.0154243	0.0609126
-0.0107364	-0.0665727	0.0446531	0.106639
-0.0112383	0.0155971	0.0127718	-0.0177635
0.0191108	-0.142821	0.0136236	0.014425
0.0366896	-0.204567	0.0391807	-0.0933019
-0.0387603	-0.0760904	-0.0342954	0.0850998
-0.0137567	0.0233265	-0.0445896	-0.068005
0.00350426	-0.0874934	-0.0112251	0.0800586
0.00861837	-0.00556245	-0.0124637	-0.0167295
-0.0220433	-0.046509	0.0192542	0.0818213
0.0060204	0.0364801	-0.050647	0.201368
0.0384263	0.0455548	-0.0294532	0.0184354
-0.00192971	-0.127361	-0.0244299	-0.0290105
0.0141434	-0.0328206	-0.00823803	0.068439
-0.013338	-0.026676	0.0925786	0.0495508
-0.00827326	-0.0441621	-0.0217674	0.0439417
0.0183895	-0.0593898	0.0604831	-0.0659465
-0.0287379	-0.0815936	-0.0193298	-0.000311491
-0.0282878	-0.113682	0.000565106	0.0305157
-0.0304651	0.0490347	0.0754798	-0.10722
-0.0176701	0.0181147	0.0218356	0.00648582
0.101983	-0.100395	-0.0249546	0.140043
0.00326561	-0.0661286	-0.0367354	0.060982
0.0399761	0.119428	-0.00924741	-0.0275051
0.035783	0.101162	0.0227357	0.0277153
-0.0350916	-0.0847334	-0.00972179	0.148333
0.0300767	-0.0663818	0.0558718	-0.0452051
0.015607	0.0219311	-0.0379091	0.0424437
0.0237289	-0.00659646	0.0455591	0.0406084
-0.0195032	-0.0518204	0.0551861	0.0158393
0.0430033	-0.115371	0.00297434	0.113025
-0.0267821	-0.0432051	-0.0102124	0.0266059
0.0346725	-0.0267473	0.00393353	0.0354017
0.0558511	-0.210317	-0.0402582	0.0393246
-0.0177904	-0.03431	-0.048847	0.0319726
0.00839641	0.0437497	-0.0231659	-0.115186
-0.0549155	-0.184038	0.0331712	-0.070504
-0.0178542	-0.0450527	0.003246	0.0191402
0.0128417	-0.165554	0.0332345	-0.0467079
-0.00576685	-0.0826189	-0.0301777	0.105245
0.0468309	-0.0361689	0.0414289	0.0995228
0.0500635	-0.0318586	-0.03648	0.0375788
0.0437137	0.0311623	0.018693	-0.0599567
-0.0533245	-0.0427652	-0.019248	-0.00748534
0.00100689	-0.163116	-0.0244191	-0.0987381
-0.0293872	-0.000844998	-0.00276806	-0.0903606
-0.0319372	0.0457009	-0.0982136	-0.0237552
-0.0166612	-0.0709227	0.0015951	-0.0280592
0.0499052	-0.0748579	-0.0416939	0.0501423
0.0560322	-0.0806602	-0.0357992	-0.0313594
-0.0113866	-0.141255	-0.058308	0.00258827
0.0171787	-0.125977	-0.0163817	-0.0179906
0.0133209	-0.119888	-0.0667672	0.0516851
0.0806634	-0.0861611	0.0534953	0.0508102
-0.0269473	0.0356419	0.0100763	-0.0698831
-0.037141	0.031374	-0.0567659	-0.0271622
-0.0150701	0.00434405	-0.0711423	-0.0335538
-0.0265987	0.0234452	0.0219658	-0.0368579
0.0899327	-0.137884	0.0642988	-0.00580867
-0.0590711	0.0525902	-0.0568457	-0.0947597
-0.0836768	0.0454705	0.04075	-0.0176865
0.00685573	0.0858983	-0.0314003	-0.151072
0.0727161	-0.103581	0.0416175	0.0141961
0.0149323	0.0490431	-0.0582224	0.0433887
0.0189256	-0.100771	-0.0170338	-0.0479075
0.0749534	0.0510552	-0.0504869	-0.0391067
-0.0187994	-0.0978159	0.0231302	-0.0732033
-0.0530244	-0.00354152	-0.00581115	-0.0325229
-0.0461711	-0.125184	-0.0162423	0.0204501
0.0325036	-0.0966461	-0.038765	0.0439156
-0.0223809	-0.0874548	0.0423539	-0.14262
0.0121665	-0.0357059	-0.0115382	-0.00441888
-0.0809994	-0.0927811	0.00445836	0.0681196
-0.0162092	0.195364	-0.00929909	0.0121
-0.00671321	0.0632621	-0.00487824	0.0464867
-0.0128959	-0.0917706	-0.023106	-0.118405
0.0263165	0.0281219	-0.0357877	-0.0611923
-0.0189399	-0.0223114	0.0102045	-0.0410864
0.0259318	0.00839518	-0.00347612	0.0175979
-0.0084258	-0.145211	0.00961147	0.0294681
-0.00169802	-0.096787	-0.0240358	0.0601138
-0.00658063	0.0236903	-0.0365963	-0.102892
0.00564048	-0.0184091	0.0532416	0.104982
-0.0504031	-0.000494687	-0.141487	0.022083
-0.0293816	-0.0336754	-0.109003	0.0504265
-0.0293984	0.00691726	-0.0700653	0.061644
-0.0217893	0.0388965	0.0381815	-0.125311
-0.0283932	0.0334635	0.0381963	-0.0409542
-0.00455605	-0.0882038	-0.0896222	0.0380192
0.00896789	-0.106846	0.080477	0.00454577
0.0196639	-0.181067	-0.0262705	-0.158411
-0.0232096	0.0153085	-0.0927428	0.0586017
0.0608125	0.128869	0.0411698	0.115454
-0.0149223	-1.249e-16	-0.0498132	0.0214458
-0.0242422	0.0222632	-0.00495376	-0.0668758
0.0539704	-0.0973424	-0.0247417	0.105694
-0.0699341	0.045074	-0.0476997	-0.0136285
0.0142877	-0.0527006	0.0217752	-0.105158
-0.0400615	0.0665991	-0.10989	-0.0259779
-0.042323	-0.0600444	-0.0675879	0.036644
-0.0271807	0.0614982	-0.0233166	-0.103051
-0.0166764	0.0605617	-0.00327033	-0.112613
0.0232955	-0.111688	0.010139	-0.0742042
-0.0302041	-0.158723	0.0520685	-0.0580046
-0.0240053	-0.14926	-0.0821586	-0.0355363
-0.0269678	-0.0377549	-0.021676	0.0679132
-0.0213238	-0.0750469	0.104676	-0.192238
0.03807	0.00622964	0.0688262	-0.13985
-0.0349054	0.0382616	0.0162956	0.0324066
-0.0371063	0.0363524	-0.048019	0.0128756
0.0427672	-0.201775	0.00227841	0.0731554
-0.0279446	-0.0320092	0.0413768	0.048273
-0.0286291	-0.0760315	-0.0419528	-0.0136473
-0.0188086	-0.0761749	0.016827	0.0121851
-0.036165	0.14192	0.0365482	-0.0476663
-0.017877	-0.134977	-0.0213441	-0.125325
0.00516617	-0.0212387	-0.0910073	0.114649
0.0148696	-0.0823545	-0.0155365	-0.0438195
0.0282517	0.00833656	0.015554	0.0439172
-0.0484945	-0.0321972	-0.0359365	-0.0724216
-0.0113934	-0.0154265	0.00803734	-0.0970222
-0.0192896	-0.0169155	-0.0143956	-0.0592798
-0.0241609	0.0698741	0.0385132	-0.132635
0.018703	-0.113153	-0.0915816	0.0308689
-0.00993603	-0.126651	0.0344215	-0.10141
0.0213447	0.130038	0.0840842	-0.0805734
-0.0407053	0.0188284	-0.073264	-0.0400335
0.00927968	-0.118161	-0.00830879	0.179788
-0.051194	0.0155133	0.0100866	0.00324212
-0.0462834	0.0796682	-0.0740881	0.0538621
-0.0103811	-0.113985	-0.0334656	0.122707
8.31703e-05	-0.0591341	0.0202914	-0.00775619
0.0179385	-0.00896926	0.00909362	0.0219578
-0.0640905	0.092552	0.0557679	-0.15486
-0.0815959	0.0884976	0.0501234	-0.0351377
-0.036863	-0.00511986	0.0207184	-0.0232563
-0.0641393	0.00166036	0.0598399	-0.0833336
-0.0470373	-0.0153793	-0.129558	0.0145752
0.00512481	-0.123694	0.0404535	0.0601885
0.0609952	-0.137929	-0.00401626	-0.0232369
0.0113095	0.0149113	-0.060086	-0.0936266
-0.0443022	-0.0483995	-0.121058	0.0690439
-0.0265221	-0.0714355	0.0121554	-0.0161408
-0.0663894	-0.00899696	0.0081167	-0.0500455
-0.00912665	-0.103297	-0.0637694	0.0363006
0.0118417	0.183751	-0.00528188	-0.0785392
0.00252832	0.00195042	-0.00712494	0.012089
-0.0205473	0.0375024	-0.0427379	0.0211894
-0.00489501	-0.136723	0.0155016	-0.0214638
0.0279186	-0.0507611	-0.028265	0.186481
-0.0276534	-0.0131916	0.0168434	-0.0654597
-0.0385569	-0.040385	-0.0506773	0.0718432
-0.0199552	0.0371734	0.0700761	-0.0419089
-0.0694414	0.111252	0.0647327	-0.111255
-0.0344458	0.0762785	-0.0396805	-0.084679
-0.0611644	0.0165938	-0.0899063	-0.0317316
0.053547	0.0125501	0.0431305	0.0136681
-0.00908806	0.0786466	-0.0433754	0.0877507
0.0474522	-0.138926	0.057111	-0.112883
-0.00282567	-0.0270204	-0.0560978	-0.0943182
-0.0416835	-0.00412254	0.00671721	0.0926117
-0.0320703	-0.0221054	-0.0918724	-0.0562515
0.0165935	0.020568	-0.0397629	-0.066044
0.00298116	-0.00706065	0.0225231	-0.0679231
-0.0579079	-0.0104408	-0.0534599	0.0191604
0.0165929	-0.0953454	-0.0339543	-0.0462674
-0.0442441	0.0652303	-0.0995732	-0.0359556
0.0222779	0.163523	0.0172111	-0.143037
-0.0138414	0.0870797	0.0581364	0.12696
0.0357041	0.0572013	0.0252945	-0.155896
-0.0185509	0.125341	-0.0011783	0.0468374
-0.00112933	0.166435	-0.0255905	0.117177
0.0264557	0.0147988	0.0288224	-0.0756588
0.0486636	-0.206553	0.0252375	-0.136173
0.00527333	-0.0274768	-0.0378571	0.195658
0.0413915	-0.00256692	0.049714	0.0698111
0.0196811	0.0378976	0.0390043	-0.100502
0.00473462	-0.0598975	0.0343129	0.0403176
0.0196074	0.130878	0.00204407	-0.160971
0.0201754	-0.0103657	0.0425666	0.0399697
0.0197839	0.0447681	0.0928232	-0.0814508
-0.0393817	0.0814301	-0.0964925	0.161228
0.0740809	0.0723217	-0.0282448	0.0290142
0.0443524	0.25132	-0.00595101	-0.180559
0.0649586	0.0132781	0.0686914	0.168182
0.0525622	-0.0222844	0.00704004	0.143969
0.00645327	0.0985934	0.111263	0.0456499
0.0871869	0.0194862	-0.0255993	-0.0161549
0.040343	0.0793508	-0.013394	0.0293264
0.0437827	0.110758	0.0220343	0.0110172
0.0346186	0.0522681	0.0620687	-0.0431408
-0.0300713	-0.0647243	-0.0353913	-0.0792945
0.101459	-0.108318	-0.0132025	0.0157266
-0.00325824	0.0177967	0.0589614	-0.115852
-0.0135671	0.0166505	-0.0289018	0.0679848
0.0610706	-0.00307059	0.0755682	0.0452203
-0.00345764	0.0841452	-0.0195642	0.150673
0.0393056	0.154109	0.08045	0.0416912
0.053734	0.160699	0.0276706	-0.0814747
0.0870755	-0.0565187	0.0252963	-0.0492979
-0.0410659	-0.0279571	-0.0343779	-0.0616599
0.0249888	0.0123591	0.0397225	-0.0652248
0.00212466	0.00294184	0.0755445	-0.103899
0.0242059	-0.0290836	0.00678487	-0.134262
-0.0308679	0.084489	-0.0973525	-0.107337
0.014824	0.106733	0.027177	-0.00413564
0.0295908	-0.0261645	0.0334362	0.110788
-0.00721743	0.11187	0.0122681	-0.00283111
-0.0294328	-0.0451013	-0.00172647	-0.103243
-0.0611468	0.10447	-0.00744975	-0.0838097
0.0555719	-0.0565705	0.0229587	-0.0437611
-0.0269712	-0.0770126	-0.0193879	0.0510549
-0.0377216	0.0362222	0.00287569	0.0682323
-0.00695767	-8.67362e-18	0.0241477	-0.0106758
-0.00143654	0.0933749	0.0420047	0.0274556
0.0455403	0.0106892	0.0252704	-0.0457559
-0.0188254	0.069848	-0.0541987	0.043081
-0.0505931	0.0811908	0.124941	0.0136809
0.0423972	0.162531	0.100518	0.0236409
-0.0248713	-0.0680302	0.00891737	0.0372908
-0.000266606	-0.0538163	-0.05942	-0.0255995
-0.0166216	0.0836442	-0.0635499	-0.0403202
-0.0148355	0.0436746	0.0507709	-0.0723212
-0.0161493	-0.0773865	-0.0374792	0.0990666
0.0519027	0.0571195	0.00708094	-0.0527277
0.01692	-0.00313333	0.112326	0.0276654
0.0155341	0.0282179	0.0344624	-0.0753864
0.0136231	0.182654	0.053523	0.0335884
0.0297172	-0.110498	-0.0882209	0.0631853
0.104217	-0.0124149	-0.00548787	6.93889e-18
-0.0018505	0.0994674	0.0724297	0.0396313
-0.016447	-0.0445852	-0.0754109	0.0337432
0.0250415	0.0544005	0.10519	-0.077106
0.0225328	-0.053973	0.0489932	0.00117584
-0.0191412	0.0296752	0.0353718	-0.0420854
0.00594037	0.0423252	0.0407207	0.126268
-0.0582035	0.125985	0.00214511	-0.0860724
-0.00857479	-0.109586	-0.0359189	-0.0330617
0.0443271	0.0154099	0.0806243	-0.0570144
0.026871	0.00557699	-0.0113945	-0.0176259
0.018067	-0.103717	-0.0648142	-0.126116
0.00673431	0.128245	0.00717699	0.0436285
0.0192372	-0.100516	-0.0185531	-0.0859888
0.00776833	-0.0118917	0.0378722	0.0188613
0.0640478	0.0368046	-0.00592781	-0.054684
0.040835	-0.0154743	-0.0486824	0.0719172
0.00377204	-0.00714703	0.0266094	0.00410545
0.0294377	-0.036996	0.0190843	0.0451507
-0.033725	-0.0162251	-0.0917516	-0.0396974
-0.0169512	0.0922671	-0.0129103	0.0708695
0.00874124	0.0733293	0.0278459	0.0156633
0.0449277	-0.148054	0.0654329	-0.0434464
0.0194932	-0.0599488	-0.0748646	0.0198171
0.0111815	0.0469117	0.0864848	0.0402715
0.0502418	-0.0261018	0.0308562	0.0865816
-0.0419278	-0.0105447	-0.0359517	0.0769694
0.0354816	-0.129105	-0.0504098	-0.150378
0.0393594	0.1519	0.0698299	-0.101898
-0.0511965	0.109544	-0.000496042	-0.0962321
0.0449361	0.0775095	-0.0585104	-0.103291
-0.00530967	0.0304927	0.0335003	0.0653634
0.0361132	-0.0711796	-0.0125507	0.0389283
0.018046	-0.086621	-0.0258349	-0.135243
0.0446123	-0.02022	0.0426748	-0.000400076
-0.0238006	0.0632341	0.0351982	-0.127072
-0.00499576	-0.0259639	0.00377092	0.032807
0.0588075	-0.0531165	-0.0611171	-0.0328271
0.0466196	-0.162136	-0.00831887	-0.0770882
0.0315489	0.0460519	0.0220185	-0.0421389
0.0569584	-0.139906	0.045419	-0.0299832
0.0410219	0.041204	0.0199553	-0.16962
-0.0110327	0.0859412	0.137657	-0.0342973
-0.0182786	0.0706511	-0.00646933	0.0568039
0.024764	-0.0175033	0.0138079	0.0890611
-0.101911	-0.0858373	0.00811505	-0.0432515
-0.0582782	-0.00324971	0.103428	0.0617668
-0.026123	0.00737012	-0.058027	0.0877599
-0.0192278	-0.0582056	0.0306495	0.0715516
0.0122838	-0.00157934	0.0319655	0.00301245
-0.0066932	-0.0676229	0.0431082	0.136509
0.0222148	0.0643527	-0.0140548	0.077161
-0.0507516	0.0262571	0.00144052	0.129935
0.0308806	0.0134947	-0.0157834	0.0148269
0.00644164	0.0569012	0.043632	0.0308947
0.0119455	-0.0349685	-0.0339024	-0.138742
0.00123026	0.066434	0.0691301	0.0414781
-0.00797803	0.0136405	-0.0750754	0.0340896
-0.00926588	-0.012457	-0.000319889	0.126676
0.0244381	-0.0248656	0.0216587	-0.0637948
-0.0256524	0.0411998	0.107107	-0.0446444
0.0599003	0.0886559	-0.0502908	0.0109646
-0.00901928	-0.115772	-0.0391076	0.026172
0.0423215	0.103385	-0.0561944	-0.0279182
0.00500519	-0.0383233	0.0669091	-0.0298198
0.000310018	0.0237164	-0.0254523	0.0557199
-0.00255288	-0.0502264	0.0596776	0.0245803
0.0242517	-0.0847338	0.0554448	0.0258742
-0.0112167	0.0179201	-0.0210006	-0.118341
0.0100803	-0.0121454	0.0546506	-0.0256175
0.0320168	0.0466485	0.0278368	-0.0520818
-0.0242523	0.00576564	0.106368	0.0313994
-0.0494397	0.363888	0.10268	-0.0180805
0.00795038	0.243225	0.0889529	0.168202
0.00471061	0.403505	0.00329175	0.0905384
-0.00346933	0.528381	-0.103864	0.0729183
0.0025425	0.467072	-0.0402973	0.103509
0.0251355	0.244134	0.0632184	0.0314006
-0.0294043	-0.0268774	-0.196252	-0.152723
0.0791013	-0.0236977	0.174142	-0.0712711
0.0382333	0.0436419	0.0355612	-0.184878
-0.00461272	-0.0655735	0.105085	0.0292949
0.0423113	0.657146	0.140906	0.215861
0.071378	0.0797427	0.156752	-0.0521603
0.0915632	0.0226083	0.324316	-0.0538788
-0.0731538	0.231832	-0.183841	-0.0784765
0.124748	0.218334	0.344237	0.0270643
0.0901596	0.235391	0.279263	0.13615
0.0531443	0.0561943	0.176553	-0.00886335
0.0367661	0.345083	-0.0374047	0.108906
0.0899349	0.359467	0.235056	0.0836492
0.122668	0.129948	0.270734	0.111468
0.0530398	0.261876	-0.0517473	-0.114699
0.119946	0.249903	0.156249	0.0615944
0.0615074	0.435532	0.276827	0.0602456
-0.0417114	-0.00837477	0.0311127	-0.0294752
0.0671539	0.157221	0.17226	-0.0437062
0.0256091	0.211116	0.0784081	0.10454
0.0349853	0.0816413	-0.271121	-0.135054
0.049831	0.0926674	0.206524	0.0263521
-0.0407179	0.098526	-0.0605485	-0.0845331
0.0385083	-0.0800737	0.198221	0.0337936
0.0505438	0.156307	0.131271	0.0921521
0.0669375	0.0959594	0.333343	0.0355242
-0.0741349	0.304379	-0.243729	0.0775035
0.0472188	0.0162624	0.05404	0.00861596
0.00041623	0.131862	0.124297	-0.0634862
0.0239365	0.081266	0.0425488	0.0524281
-0.0524154	0.181924	-0.0739282	0.184505
0.0488654	0.152067	0.119885	-0.0362801
0.0462476	0.212199	0.0972653	-0.0181762
-0.0440225	-0.074535	0.136845	0.00247093
-0.0315658	0.0166933	0.0356821	-0.0650717
-0.076296	0.00988633	-0.142363	0.141043
0.028919	0.293394	0.185682	0.139133
-0.0783673	0.13037	-0.0245336	-0.025411
-0.00855162	0.131409	0.00419087	0.0106888
-0.0411265	0.211098	-0.0671017	0.0220398
0.0282314	0.337131	0.0328395	0.126273
0.063874	0.028286	0.227956	0.102949
-0.06439	0.185638	-0.163639	-0.0276481
0.026569	0.297316	0.22957	0.0320648
0.132319	0.287845	0.310254	0.0863306
0.0150901	0.153322	0.0898692	0.0468607
-0.0291088	0.260932	-0.260578	0.0105635
0.0393543	0.175579	0.063388	-0.166406
0.0441983	0.197891	0.0826048	-0.0241463
-0.0309428	-0.1657	-0.0552635	-0.16414
0.102557	0.552177	0.137395	0.112846
0.100014	0.274399	0.266266	0.036235
-0.0193452	-0.0356054	0.0112471	-0.0944759
0.0733678	0.3541	0.204958	0.0171327
0.0553761	-0.0574014	0.0595134	0.00709678
0.118707	0.433691	0.290991	0.052742
0.0724919	0.0933711	-0.0480398	0.00779256
-0.0763291	0.0597259	-0.174744	-0.0349594
0.0549506	0.0992079	0.324274	0.0610473
0.0443643	0.336514	0.141075	0.00485054
0.00925881	0.290622	-0.22776	0.0697424
0.0125757	-0.0617439	-0.0885913	-0.0511393
-0.0953175	0.128341	-0.0572383	0.00907299
-0.0428022	-0.0680032	-0.100941	0.000767291
0.0946122	0.319194	0.352144	0.00583981
0.0863168	0.228349	0.1671	0.173534
-0.0200643	0.211807	-0.279091	-0.0775254
0.0569699	0.16733	0.009951	-0.0923993
0.082781	0.201592	0.054015	-0.0897504
0.0194881	0.248913	0.0703883	-0.0109041
0.0942727	0.375241	0.101249	0.0629596
0.0622064	0.181857	0.0256519	-0.0351847
0.0344821	0.167456	0.113731	0.0188651
-0.00982721	0.115495	0.108282	0.0980737
-0.0065819	0.301203	-0.358348	-9.14516e-05
-0.00707012	0.123423	-0.0679597	-0.0707424
0.0474918	0.151256	0.191927	-0.0909126
0.032328	0.0788177	0.253747	-0.0575416
0.0374452	-0.0392913	-0.072896	0.0338035
0.114612	0.221924	0.0578465	0.125552
0.0836041	0.144583	-0.0665897	0.02691
-0.0897077	0.0761524	-0.107664	0.0447739
0.0989943	0.0613035	-0.0286588	0.10743
0.126532	0.142248	0.258222	0.103936
-0.0261884	0.238834	-0.0692622	0.0317042
0.0890234	0.0093923	-0.00376118	0.172628
0.0917206	0.112777	0.180527	0.0977177
0.0659128	0.13989	0.164641	0.161153
-0.00426164	0.167875	-0.0547672	0.0905302
0.0979228	0.174716	0.130179	0.0629237
0.0308439	0.192646	0.0234574	0.0419617
-0.0410808	0.160067	0.011913	0.00974696
0.0388914	0.064497	0.113106	-0.0180613
0.0854263	0.14563	-0.0131476	-0.000173756
0.0929389	0.253561	-0.00978777	-0.0599903
0.0666279	0.187418	0.191699	-0.0767691
0.0858306	0.255067	-0.0171759	0.00276135
0.0965687	0.106384	0.321861	0.0364859
-0.0737667	0.203307	-0.168041	0.00556155
0.0153212	0.214265	0.0564916	-0.0885768
-0.136596	0.293687	-0.131565	0.0939233
-0.0219595	-0.0609129	0.21704	-0.0181708
-0.0210431	0.0568727	-0.0954585	0.00631048
0.019714	0.147437	-0.0356662	0.0624342
0.0604446	0.195546	0.159016	0.206539
0.00954572	0.10056	0.071455	-0.0200859
0.0594939	0.208085	0.07993	0.0212026
-0.0393947	0.185147	-0.102225	-0.0336236
0.0328765	0.131906	0.0425573	-0.0253246
0.0123039	-0.0185926	0.02226	0.0513267
0.024422	0.0744661	0.0347325	0.0632112
0.0389318	0.223896	0.0782606	-0.117095
0.0188277	0.371033	-0.224224	-0.0222448
0.0707251	0.111302	-0.0790341	-0.10997
0.0718372	0.110068	0.085573	0.0141576
0.08597	0.239541	0.257682	0.0897521
0.0861678	0.25661	0.191153	-0.00206116
0.0188278	-0.0281287	0.14733	0.0521679
0.0249362	0.192553	0.136138	0.00515845
0.0721916	0.158814	0.296472	0.0794827
0.0341279	0.308039	0.108309	0.147175
0.101931	0.210718	0.311309	-0.00166667
0.0936186	-0.0445079	0.305432	0.0151837
0.0685416	0.133415	0.0954338	0.0613503
0.133494	0.267322	0.131331	-0.00677759
0.00819515	0.271636	0.0888555	0.0382149
0.103916	0.17505	0.249232	-0.0161291
0.0645506	-0.0132362	0.0973098	-0.126669
0.0105233	0.24921	0.0174856	0.0575048
-0.00496161	0.190026	-0.0274299	0.0260918
-0.036354	0.289084	0.0649625	-0.0730157
0.00100898	0.117706	0.0490169	0.0473485
-0.0888976	0.170782	-0.133959	0.207781
-0.00543295	0.195586	0.148887	0.0754617
0.0144195	0.0219815	0.0481982	-0.154044
0.0126279	0.133246	0.0879898	0.165753
0.0341933	0.326355	0.060159	0.0536862
0.0410002	-0.0775784	0.102775	0.0762189
0.085646	0.076481	0.226492	0.0636651
0.0386786	0.157891	-0.136293	-0.0603245
0.0051149	0.104705	0.147423	0.0401244
0.0549555	-0.0540857	0.170139	-0.0779984
0.0203721	-0.0661259	0.170475	0.122474
0.0292067	0.144169	0.00113651	0.197054
-0.00854441	0.051751	0.286321	0.00499276
-0.0241833	0.0790611	0.120121	-0.0191354
0.0606133	0.143898	0.0142586	0.231545
0.0592492	0.111642	0.171654	0.0651835
-0.00623907	0.334605	0.264598	-0.107329
-0.0491155	-0.0141946	0.0195825	-0.0494013
-0.0431194	0.098719	0.0367925	0.0798536
0.034047	0.119124	0.0858961	-0.0635371
0.00136388	0.110965	-0.0943432	0.0560871
0.0516419	0.055143	0.137817	0.108417
-0.047532	-0.018394	-0.0892751	-0.0454716
0.0544818	-0.0232243	0.225836	-0.0518676
-0.0167317	0.108778	0.115175	0.08145
0.0258167	0.0278208	0.219769	0.052982
0.0144722	0.160374	-0.158214	-0.138191
0.00428101	0.0245972	0.0323696	0.073554
-0.00675061	0.101511	0.0991943	-0.0187121
0.00503682	0.141062	0.0303643	-0.107523
-0.0260433	0.121971	-0.0934083	-0.079769
0.00634328	-0.0397818	0.088187	0.0243578
-0.0560972	0.40211	0.0945696	0.029003
0.0629553	0.0536971	0.0716533	0.101453
-0.00557108	0.0154276	0.000686063	-0.127779
-0.0412683	0.101641	-0.0750007	0.00535247
0.00241132	0.0827383	0.1727	0.0455536
-0.0241265	0.225468	-0.0510415	0.108343
-0.00506142	-0.0838171	0.0235041	0.174917
-0.0451061	0.312367	-0.0216537	0.0215906
0.00270264	0.230707	0.0565914	0.0435363
0.0395347	0.0807263	0.166487	-0.107847
-0.0225473	0.154252	-0.105893	0.0534295
0.105197	0.098564	0.261995	0.0139398
0.0841666	0.12605	0.302361	0.0182669
0.0247721	0.0146381	0.10369	-0.0410733
-0.000214964	0.202085	-0.144863	-0.0272927
-0.00566734	0.152853	-0.0141762	0.0373362
0.0403937	0.293114	0.0753853	0.1671
-0.0624521	-0.0991003	-0.0432716	-0.065813
0.0262118	0.193166	0.136577	0.0165814
0.0446942	0.170738	0.270554	0.132358
0.00321746	0.0980594	0.0454705	0.0310269
0.0265866	0.221753	0.202313	0.0260436
0.00150331	-0.0798902	-0.0239834	-0.0686932
-0.00336199	0.261173	0.145839	0.0511118
0.069784	0.0614088	0.0863462	0.115943
-0.0254184	-0.0183012	-0.155103	-0.091805
0.0665698	0.0275805	0.315301	-0.0641791
0.0605228	0.124213	0.142123	0.0889728
0.0145672	0.216134	-0.0796127	0.0691354
0.0510539	0.019431	0.0203119	0.163175
-0.0262729	0.180319	-0.106353	0.105088
-0.0122312	-0.0982015	-0.152162	-0.128339
0.0240376	0.0274541	0.286128	-0.0296276
0.0382406	0.0944309	0.130488	-0.0543885
-0.0075294	0.172831	-0.212359	0.0637553
0.0470229	0.159547	-0.033539	0.149729
-0.0232014	0.176359	-0.0613927	0.108769
0.0517702	0.151909	0.133878	0.0794122
-0.0148777	0.212764	0.00150905	0.0898805
-0.00937343	0.0347368	0.0332499	-0.0200599
0.00448205	0.179384	0.0776436	0.00793053
-0.0249019	0.103486	0.0605772	0.0231211
0.029554	0.106918	-0.276013	0.0292155
-0.0381757	0.242335	-0.0682904	0.101924
0.0588048	0.0844696	0.141675	-0.10693
0.00790872	-0.0213855	0.185563	0.00215809
0.000854434	0.041616	-0.0716399	-0.0787492
0.0537916	0.0137175	0.0942805	0.119039
0.0620621	0.00118172	0.00102943	0.168826
-0.0140415	0.0262794	-0.144204	-0.0508956
0.0410012	-0.101428	-0.0497273	-0.114441
0.0729667	0.00669792	0.200577	-0.0496258
0.0267958	0.0409255	-0.0811875	0.0275964
0.0115818	-0.0705596	-0.0238174	-0.0720818
0.0776838	0.115358	0.199654	0.00131372
0.0128902	0.098556	0.0892867	-0.119824
0.0345123	0.134682	-0.0862555	0.0635612
0.0895035	0.0545914	0.167296	0.00198728
-0.00238833	0.0292008	0.0571929	-0.0515625
0.0194595	-0.0555625	-0.0302507	0.146945
-0.0476944	0.0914955	0.00729132	0.0970408
0.0389806	0.224009	-0.0336085	-0.0079889
0.0429577	0.170623	0.0181971	0.224447
0.0247804	0.116901	0.0888915	0.138012
0.0673625	0.0855278	-0.0370059	0.210471
0.109489	0.0657052	0.320321	-0.010609
-0.051899	0.214321	-0.153737	-0.0164593
-0.00851525	0.132918	0.0522978	0.0534981
0.00501092	0.143949	-0.102896	-0.081305
0.0419078	0.100379	0.262422	0.0375951
0.00659679	0.140675	-0.112674	0.0585998
0.0741908	0.0307841	0.012678	0.0953668
0.0263816	0.130738	0.195981	-0.0194527
-0.00334564	0.0685967	0.130262	0.000823573
0.0506891	0.039228	0.037874	0.115612
0.00208948	0.0613746	-0.00715542	-0.0609642
0.0270186	0.143427	0.0361116	0.0225698
-0.0198312	0.0666547	0.0576827	0.0456347
0.0282283	-0.0637523	-0.0104793	0.0859396
0.0513111	0.0860294	0.115089	0.171549
0.0322837	0.0480205	-0.132799	0.0670318
0.0562428	0.0791858	-0.0558522	0.152779
0.0646195	-0.0844492	0.0658219	-0.0786342
0.0930227	0.13451	0.27861	0.0397806
0.0185679	0.208651	0.0538465	-0.0838741
0.0087245	-0.0375533	0.0649267	-0.250143
0.00927543	0.0890628	0.00222238	0.0257796
0.0136457	0.0814142	0.246649	-0.0970532
0.022747	0.340728	0.0700479	0.149407
0.0523037	0.0636052	0.247989	0.046834
0.00424847	-0.073367	0.248887	0.0034681
0.0100461	0.153246	0.044052	0.100227
0.0635663	0.192052	0.184086	0.0680071
-0.00869869	0.18475	0.100136	0.0163548
0.0323069	0.113262	0.272159	0.0411684
0.036305	0.22016	-0.0490337	0.206736
0.00352649	0.241817	-0.0547759	-0.0373252
0.00450585	0.0264064	-0.00021611	0.115835
-0.00328679	0.083147	0.0697566	-0.113702
-0.0198096	-0.208	-0.0360858	-0.247542
0.0706132	-0.0702315	0.0944578	-0.211519
0.0447554	-0.174448	-0.0195926	0.367739
-0.0189688	-0.000956411	0.0259851	0.097251
0.0517338	0.26806	0.0186983	0.364923
0.0847564	0.109276	0.0630878	-0.00731453
0.120832	0.0998532	0.144452	0.0296832
-0.000849714	0.174361	-0.0623284	0.0449015
0.0667331	0.0888224	0.0835583	-0.0367854
0.0837056	0.115494	0.0660791	0.431522
0.0218347	-0.0743309	0.0826672	-0.118318
0.0757813	0.046679	0.00770679	-0.129854
0.037185	0.187385	0.104004	0.120333
0.0269722	0.0493656	0.052626	-0.0284747
0.135343	0.0525909	0.0360083	-0.258813
0.123504	0.119671	0.0689491	0.0202662
0.0535952	0.13504	0.122532	-0.0831622
-0.0570214	0.0235951	-0.0112864	0.0419208
-0.00916088	-0.0180214	-0.0183428	0.0248064
0.0412986	0.182355	0.0310195	0.422436
0.0406007	0.0295967	-0.0732267	-0.0470448
0.105928	0.161936	0.124594	-0.153708
-0.0253698	-0.00236916	-0.0501819	-0.163682
0.103093	0.0429466	0.107603	0.0165191
0.0472674	0.0412842	0.0527139	0.184729
0.0565743	0.116428	0.115147	-0.00394278
-0.0507725	0.202203	-0.0824482	0.0268589
-0.00928166	0.202711	0.054457	0.0203024
0.0215805	0.0962375	0.0451931	0.0787235
0.0504814	-0.146222	-0.0120921	0.110355
-0.0227132	0.112998	-0.100571	0.127523
0.0169689	-0.0107802	0.0852305	-0.102418
0.00259372	0.0311247	0.0363708	0.134707
0.00944425	0.123634	0.027414	-0.00194081
-0.0234874	-0.0572283	-0.0010356	0.0985895
-0.0484422	-0.0441413	-0.0236999	0.154887
0.0568129	0.106917	0.0689338	0.136955
-0.0342798	-0.00359264	-0.0317878	-0.12657
-0.00957534	0.0566072	-0.032931	-0.0122315
-0.0443152	0.041	-0.0301893	0.159866
0.0450002	0.201077	0.043495	0.00168913
0.0540412	0.0909958	0.00417075	0.318322
-0.0217081	0.0724226	-0.0598528	-0.125207
0.130602	0.150848	0.165547	-0.0114678
0.156304	0.151674	0.139917	0.0564079
0.0191441	0.1401	0.0308783	0.148799
-0.0078834	0.149241	-0.134549	0.0574899
0.059318	0.0459236	-0.0259772	-0.00298588
0.115685	-0.0662046	0.0478726	-0.0744928
-0.0785193	-0.0379059	-0.0557785	-0.0907767
0.114705	0.225464	0.0701964	-0.0166105
0.120269	0.119772	0.130824	-0.0365585
-0.0132235	0.114434	0.0251939	-0.0852716
0.0802685	0.160822	0.108601	0.105407
0.0179244	0.129952	0.0110843	0.118709
0.0647354	0.09698	0.0857525	0.0434523
0.129482	0.0218612	0.0509878	-0.0460694
-0.0417228	0.0657664	-0.0936124	0.0368009
0.144835	0.129427	0.18438	0.132325
0.0563367	0.220469	0.111675	-0.0851078
-0.0288826	0.191175	-0.0576116	0.174548
0.0962815	-0.0476991	0.00708146	-0.201975
-0.0479842	0.084794	-0.0441506	0.05935
-0.0361093	0.0220328	-0.0826323	0.00146902
0.0629711	0.141048	0.18106	0.0995733
0.108561	0.123035	0.0555869	0.0281939
0.00739891	0.0438169	-0.150533	0.0139808
0.0323922	0.0167185	-0.0293989	-0.189649
0.0423061	-0.0258397	-0.0514796	-0.055378
0.119429	0.138534	0.0437734	0.0519893
0.0713714	0.0546231	0.0289348	-0.0224011
0.0337478	0.00920394	0.0401523	-0.0892641
0.0538456	0.074392	0.021069	0.0251734
-0.0525275	0.0624652	0.0762238	0.034901
0.0431515	0.145585	-0.160907	0.0953359
0.00036224	-0.161921	-0.0383088	-0.144832
0.117848	-0.0259959	0.0644433	0.0626365
0.0552539	0.121361	0.116919	0.011372
-0.0583793	0.0964832	-0.0138683	0.0700018
0.0555051	0.0756069	0.0845477	-0.051085
0.107153	-0.00639267	0.00704439	-0.0588414
-0.0582387	-0.0340473	-0.0354357	-0.0441108
0.0484275	0.239934	-0.0725878	0.424294
0.132934	0.155756	0.133855	0.200612
0.0693633	0.10547	-0.0233573	0.143119
0.0458539	0.0981521	-0.0478939	0.244791
0.139138	0.083916	0.123628	0.324539
0.0940125	0.0386012	0.0608651	0.189103
0.0245896	0.11241	-0.0276134	-0.00686436
0.100794	0.0446702	0.115551	0.0299977
-0.00407451	0.124116	0.00286282	0.197893
-0.00276216	0.0128064	0.0536082	-0.0746443
0.0112832	-0.00451329	-0.0235332	0.259345
0.0788741	0.00846759	0.0405853	-0.116766
0.118303	0.0860384	0.00939332	-0.0621667
0.0842446	0.0386443	0.099218	-0.123098
0.152523	0.108056	-0.000997499	0.00698249
0.17487	0.0549862	0.185296	-0.0043016
-0.0543303	0.0545061	-0.0776586	-0.02016
0.0245232	-0.134646	0.0155298	-0.0335443
-0.0221293	0.0753592	-0.0622189	0.134225
0.0371115	-0.112881	0.139069	-0.0998442
0.0242563	-0.0192881	-0.045738	-0.0759424
0.0331109	-0.0447397	0.035831	-0.0423369
0.0989473	0.112099	0.117003	0.265627
-0.00631829	0.0730456	0.0429309	0.131942
0.0426382	0.0261718	0.0241538	-0.116343
0.0253783	0.0264628	-0.0556469	-0.0279963
0.135431	-0.11237	0.0367226	-0.0186482
-0.00383141	0.143039	-0.016825	0.022921
0.0426303	0.0637241	0.0104443	0.0769231
0.0322385	0.130208	0.0358799	-0.0869497
0.0409418	0.0103669	-0.0807355	-0.112254
0.0904208	-0.0568046	-0.0172694	-0.12952
0.0787615	0.248609	0.0439358	0.0400383
0.156046	0.156107	0.166021	0.0655393
0.0697824	0.0543103	0.0138117	0.0597191
0.037464	-0.0522385	0.0424956	-0.0362702
0.0448786	0.0996823	0.0286622	0.000858793
0.127434	0.111972	0.122807	0.360412
0.0732971	-0.03734	0.0238294	0.0371367
0.0824185	0.14365	0.123566	-0.0090226
0.0226494	-0.0215994	0.113323	-0.0436049
0.0338708	-0.0937962	0.0610273	0.0209382
0.133169	0.0823092	0.11815	-0.0537823
0.065704	0.084394	0.0478486	-0.00269317
0.0917755	-0.0440914	0.139726	0.092202
-0.00388524	0.277758	0.0165048	0.115349
-0.0245488	0.310138	0.0233079	-0.187943
-0.00835025	0.0874838	0.0440324	-0.033001
-0.0472011	0.0226998	-0.0118678	-7.97973e-17
0.0609835	-0.0099973	0.0284671	-0.0655785
0.0269053	-0.0462048	0.0206818	-0.140063
0.0417042	0.076821	0.0215817	0.0907313
0.0460833	0.404939	-0.0211653	0.175532
0.0256972	0.0378652	0.0338365	0.0914803
0.0757896	0.0977456	0.0278277	-0.043872
-0.0024234	0.227899	0.0410026	-0.202116
0.00872922	0.209907	-0.0210855	0.0192986
0.0424783	0.0455193	-0.020671	-0.0204164
0.033124	0.184953	0.0346769	-0.113004
0.0420117	0.0296849	-0.0216278	0.0375925
-0.00415212	0.115344	0.0148134	0.208583
-0.0385813	0.137544	-0.0281592	-0.0160788
0.09412	0.133743	0.0652305	-0.121291
0.100416	0.24742	0.0323061	-0.100815
0.00801075	0.273544	0.0363073	-0.0215825
-0.0363513	0.0243948	-0.0118076	0.0455437
-0.0639408	0.0770961	-0.0366519	0.0693827
0.0502923	0.147866	0.00690116	-0.0664263
0.085581	0.115286	0.0279364	0.0445183
0.0258668	0.0627181	0.0324366	0.0396256
-0.0515673	-0.0299924	-0.0360325	-0.0139432
0.0104775	-0.0604402	0.0186785	0.0600942
0.018109	0.20686	0.000438498	0.0657747
-0.042712	0.0973547	0.0123576	0.0490894
0.0143888	0.19512	-0.0261102	-0.117213
0.0496367	0.128749	0.00601399	0.149163
0.01638	0.0817303	0.0481816	0.0405557
-0.00595248	0.0889073	-0.0181999	-0.0361764
-0.0150379	0.225073	-0.041583	-0.0281967
0.0173713	-0.0993475	0.0180996	0.0188074
0.0598474	0.199923	0.0223777	-0.00999308
-0.0112438	-0.104942	0.0337331	-0.018274
-0.011693	-0.0168629	-0.0203291	0.0031912
0.00441379	0.129252	0.0103367	0.11762
0.0123851	0.243798	-0.00186698	-0.00507992
-0.0208672	0.081552	-0.000884856	0.0401503
-0.0513069	0.081878	-0.0122595	0.155436
-0.0368393	0.14531	-0.0450697	-0.0395447
0.00745979	0.25413	-0.00799227	-0.0430137
0.0474129	-0.0260193	-0.017172	0.157542
-0.0340384	0.120578	-0.0160784	0.137856
0.0658745	0.221674	0.0536835	-0.059437
0.0959884	0.162011	0.00605415	0.116527
0.00683756	0.0683756	-0.0473119	0.233923
0.0043116	0.177646	-0.0166882	0.0125028
0.0500067	0.0641511	-0.029534	-0.00766747
0.0538555	0.17107	0.0160034	-0.016316
-0.0575212	-0.0864506	-0.0137998	-0.124198
0.0268402	0.431441	-0.00183947	0.0740118
0.053803	0.229964	0.0377722	0.109792
-0.0205738	-0.0266423	0.0571385	-0.0774134
0.0558066	0.230031	0.0293505	-0.0197696
-0.0021735	0.0808543	-0.0120383	-0.129768
-0.0132521	0.321488	0.000469619	-0.0450834
0.116599	0.0787312	0.0634311	0.102163
0.00720304	-0.0203743	-0.0310192	-0.0842637
0.0668127	0.122415	0.0467908	-0.0611423
0.0626042	0.266262	0.0175751	0.0233441
0.0446958	0.210938	0.00914075	0.00123477
0.0570684	-0.153468	0.0503661	0.160762
-0.0646575	0.0309897	-0.0372179	0.170991
-0.0172769	-0.0801505	-0.026476	-0.121971
0.0212404	0.280966	0.0439731	0.0157628
0.0421247	0.190614	0.00454019	-0.0180998
0.0303972	0.0855707	-0.0114753	-0.00655734
-0.00516956	0.0456138	-0.0190391	-0.0302557
0.0450458	0.138897	-0.021771	-6.245e-17
0.0731328	0.179721	0.0135528	0.21997
0.0231572	0.174377	0.00682273	0.0100439
0.0573657	0.0863834	0.00795317	0.0545361
0.0115465	0.198559	-0.0403367	0.00468427
-0.0206577	0.13758	-0.0162515	0.0162515
0.0668025	0.200046	-0.0369348	0.00854262
0.0485986	0.232451	0.04941	-0.0693902
0.0837237	0.0711147	0.0480013	0.037118
0.00653255	-0.0407028	0.00781881	0.0470481
-0.0196348	-0.0219747	-0.00640647	-0.0180889
0.0695898	0.0948237	0.0141238	0.0203382
0.10941	0.0845158	0.04611	0.21518
-0.0448491	0.0352013	-0.0436588	-0.0694737
0.0653922	0.0152259	-0.0218359	0.0999371
0.0408779	0.0558733	0.0182841	0.00233829
0.040254	0.212252	0.0184226	0.0422785
0.0243086	-0.0532338	-0.0541548	0.117781
0.0953224	0.0335598	0.0505454	-0.0368583
0.026635	0.0271786	-0.0116503	0.0557029
0.0173792	0.256258	-0.0338	0.0603592
0.092667	0.1	0.04736	-0.0431375
-0.000456067	0.137915	0.0238922	0.00367573
-0.0101578	0.165082	0.0372388	-0.0482103
-0.0315233	0.0689571	-0.0127896	-0.0698861
0.064664	0.153606	0.0556215	-0.00911205
0.0881259	0.13703	0.025112	0.0666621
0.0380127	0.0746759	-0.0181125	-0.0167631
0.0943676	0.184791	0.00557834	0.0570357
0.0970407	0.0672093	0.0595263	-0.0321778
-0.0500948	0.16671	-0.0574941	0.101107
-0.0289511	0.141793	-0.0185511	-0.0552988
-0.00713635	0.160639	-0.0140808	-0.0143616
0.0153004	0.040501	0.0297617	0.0125068
0.0235587	-0.0505195	-0.0338154	0.02807
0.0382599	0.146478	-0.0133172	0.0388988
0.0566805	0.149812	0.035546	0.0041246
-0.0161901	0.0209888	0.0169313	0.0800216
0.0113931	0.111392	-0.00983832	0.0770708
0.0447558	0.0424201	0.00710042	0.0964473
0.0509074	0.124803	-0.0176813	0.0594287
-0.00111503	-0.0802819	0.0241651	-0.0100186
0.0357595	-0.0254996	-0.00778899	-0.00624381
0.020188	0.153765	0.0432908	-0.00269011
0.0628542	0.227849	0.00747067	0.0919817
0.0740719	-0.0359378	0.0201474	0.033506
0.0525039	0.081779	0.0512219	-0.0758219
0.0899279	0.200634	0.0561331	0.0693705
-0.0335408	0.205104	-0.010784	0.0256714
-0.0316337	0.00829232	-0.00344957	0.0361432
0.00502334	0.0678151	0.00202152	0.0632186
0.027388	0.154319	0.0285903	0.0196527
0.0501482	0.28471	0.0141868	-0.00211919
0.0372425	0.205882	0.0293644	0.0862723
0.00886139	-0.0510731	-0.00112465	0.0636835
0.0360511	0.117873	0.0291908	-0.0104912
0.106242	0.190356	0.0889542	-0.0192913
-0.00633639	0.270502	0.0195179	0.0288927
0.0691005	0.190763	0.0202044	0.112478
-0.0213262	0.441916	0.0358615	-0.0223288
-0.00657421	0.347159	0.00380773	0.100763
-0.012669	-0.126643	0.0427059	0.0781378
0.0168623	0.0834467	-0.0961806	0.054381
0.00320712	-0.00222031	0.0209722	-0.134821
0.0364438	-0.129735	-0.066053	0.0902188
0.0205179	0.511922	-0.0754186	-0.0597431
-0.0113455	0.119931	-0.0962002	0.0566175
0.00849275	0.101113	-0.137866	-0.0401187
-0.0195713	0.178452	0.129552	-0.0334257
-0.0100088	0.133275	-0.123395	0.0783303
-0.00415324	0.0837292	-0.134202	0.0190507
0.0306976	-0.0110511	-0.0452771	0.109185
0.00946547	0.20922	0.0295285	0.156677
0.0190035	0.196229	-0.127465	0.166355
-0.0451677	0.120591	-0.0953765	0.0144698
0.0436698	0.101885	-0.0337596	0.041536
0.056348	0.110169	-0.0960983	-0.0211508
-0.0210316	0.338952	-0.0980645	0.194244
-0.00851844	0.0140671	-0.0329532	-0.119894
-0.0551743	0.124015	-0.103131	-0.00382869
0.026676	0.129989	-0.0525832	-0.0271114
0.0651465	0.0486127	0.0605299	0.0692065
-0.0128726	0.0772359	-0.0941116	0.0985153
-0.0325025	0.142236	0.0266432	-0.142722
-0.00657518	0.0163371	-0.102683	0.0563897
0.0317415	0.0559148	-0.101689	-0.0202096
-0.0659427	0.0337453	-0.175756	0.0707013
-0.0172874	0.328126	0.109751	-0.0427363
0.0462892	-0.0426444	-0.0442901	0.10793
-0.0273636	0.170954	-0.0191453	-0.0867243
-0.0132278	0.0362326	-0.0417398	-0.0963037
-0.0313032	0.173668	0.0329468	0.0152362
0.0111561	0.204881	-0.0750812	0.0177532
0.0415527	0.0894012	-0.0631079	0.00140587
-0.0398746	-0.0427923	-0.0389493	-0.0581074
-0.0291266	0.0303871	-0.0368556	-0.124185
-0.00777801	0.0523093	0.00316467	-0.0314801
0.00791579	0.234387	-0.101323	0.127925
-0.034309	0.0971617	0.00566408	0.187522
-0.022597	0.0961835	-0.03936	-0.0228305
-0.0503007	0.272451	0.0500454	-0.0723232
-0.0141954	0.26197	-0.00668417	-0.0766843
0.015454	0.00855219	-0.124921	-0.0627647
-0.00406301	0.17902	0.0823012	0.0438476
0.0324894	0.19879	-0.130921	0.0289878
0.0174818	0.246703	-0.171458	0.0453859
-0.00837854	0.196649	-0.0332412	0.089066
-0.00428537	0.291688	0.151529	0.0181757
-0.0466739	0.139155	0.0114261	-0.00467433
-0.0110791	0.0667547	-0.108614	0.00514486
-0.0165035	-0.267707	0.0415356	-0.048511
0.0110464	0.437614	-0.0635637	-0.00569936
0.0278664	0.196472	-0.147929	0.0750064
-0.00931391	-0.142589	-0.00674195	-0.0809034
0.0527569	0.297484	-0.127872	0.0300022
-0.0200221	-0.115902	-0.0253752	-0.161207
0.00910812	0.228075	-0.112256	-0.0363308
0.0704042	0.0752193	-0.0595444	0.0338787
-0.0245655	0.0696913	0.0937779	-0.0705735
0.00799955	0.156646	-0.147016	-0.0176121
0.0439998	0.273535	-0.0845289	-0.0209789
0.0552209	0.153199	0.0886998	-0.0203244
0.0235138	0.0415243	0.00487349	0.106521
-0.0616764	0.0569607	0.0452385	-0.159384
-0.0333927	-0.0343171	0.050466	0.0517436
0.00954928	0.22899	-0.180887	-0.0506557
0.00990617	0.279081	-0.0945154	0.107333
-0.0148394	0.236089	0.157404	-0.100439
0.00552362	0.0662834	-0.0225831	-0.0808734
0.0253483	0.127698	-0.0520228	-0.0300452
-0.00693765	0.178476	-0.0650355	-0.0118076
0.0152194	0.217743	-0.0138233	0.126079
0.0189693	0.254999	-0.0280521	0.0748055
-0.0125734	0.0890836	-0.104613	-0.0205609
-0.0302866	0.0474401	-0.013987	-0.0690608
0.047631	0.133211	0.138983	0.0407035
-0.00868534	-0.00307748	0.0199475	-0.0371436
0.0382813	0.0814705	-0.0917284	0.0079199
-0.0253804	0.0180224	-0.101788	-0.092722
0.0203273	-0.0712776	0.0172305	0.0930448
0.070804	0.105016	-0.0826588	0.0278973
0.0470114	0.00827585	0.0108116	0.0929797
-0.0153931	0.0177613	0.0582615	0.0133505
0.0395273	0.0951099	-0.0154236	0.0450275
0.0317156	0.0173236	-0.166753	-0.0147004
0.000205015	0.0973309	0.0104029	-0.153248
0.0538132	-0.0261111	-0.00800017	-0.0958037
0.0514124	0.0389426	-0.0994986	-0.0581854
0.00458416	0.0490153	-0.0830313	0.00179779
-0.00221065	0.246266	0.00607854	0.010746
0.0779553	0.135908	-0.0892045	0.0236682
0.0318347	0.214086	-0.0224084	0.056021
-0.0404382	0.177919	-0.0174101	0.162002
-0.0562373	-0.0178937	-0.0361723	0.00526294
0.0772077	0.11297	-0.0352395	-0.0775964
0.0506974	0.174935	-0.00139623	0.0943795
0.00933862	0.0326852	-0.0766102	-0.0137648
0.0562237	0.148902	-0.0250891	0.00843243
0.0291951	0.0952749	-0.162984	0.0497735
-0.0547051	0.225061	0.0717632	-0.0608975
0.0034942	-0.00314478	0.0224746	-0.0311187
-0.0532549	0.168511	0.0885524	-0.0809862
0.021749	-0.0153265	-0.0947928	0.040029
0.010483	-0.0367457	0.0529884	0.112131
-0.0256078	0.220817	0.0318888	0.189711
0.0367701	0.0748407	-0.0943457	-0.0287594
0.016118	0.125162	-0.0494757	-0.0249108
-0.0415872	0.142302	-0.0306633	0.151645
-0.0327607	0.119904	0.0416632	0.112545
0.0173663	0.0757671	-0.095215	0.000898255
-0.00868014	0.0781213	-0.0642149	0.154981
-0.00295198	0.0406036	0.0168982	0.0378912
-0.00942566	0.251935	0.00742543	0.00532991
0.0288191	0.157768	0.103515	0.0419458
0.0318103	0.0997829	0.0255829	0.0455086
0.0524759	0.0478665	-0.0594125	0.0754366
0.0314367	0.152569	-0.168733	0.0479904
-0.0408945	0.224264	-0.0806758	-0.0218278
-0.0202227	-0.0511046	-0.0605466	0.116103
0.0408975	0.0821209	-0.0497436	0.0295772
0.00130864	0.113247	-0.145396	-0.0756468
0.0549343	0.127832	-0.0680414	0.0368199
0.0224801	0.118081	-0.168156	0.0368619
0.0148388	0.0152919	-0.118527	0.0362524
0.0331803	0.0877356	-0.0321565	-0.137509
0.0668967	0.0991879	-0.122239	0.0197791
-0.0108767	0.305456	-0.0401934	-0.0609928
0.0577759	0.0360714	-0.141331	0.0994266
-0.0266092	0.210724	-0.00114017	-0.0775314
-0.0191753	0.121469	0.0164764	-0.103566
0.0127704	0.0115113	-0.0644303	0.0511457
-0.030737	-0.034175	0.041173	0.116607
0.0481985	-0.0901375	0.02047	-0.0797253
0.00568744	0.376957	-0.0160452	0.0534838
-0.015584	-0.0170311	-0.0574315	0.0127625
0.0112485	-0.0156845	0.000900729	0.0254778
-0.0608888	0.161925	0.069908	0.0363785
0.0268446	0.134771	-0.0887533	0.0728799
0.031324	-0.0127508	-0.0450144	0.134194
0.0388944	0.0993886	0.00021731	0.0943125
-0.0158863	0.237887	-0.00839975	-0.0218099
0.0145934	0.0241399	0.028053	-0.0543527
-0.00848461	0.174974	-0.11924	0.023515
-0.0305366	0.0908684	0.0171612	-0.116533
0.0297678	0.238979	0.00666219	0.0379232
0.00684164	0.250419	-0.0592762	0.11176
0.00525048	-0.0822196	-0.0326336	0.0101277
-0.00903475	0.293405	-0.139236	-0.0497447
-0.0397409	0.138306	0.0653308	0.149633
0.0445821	0.186136	0.0332464	0.0216143
-0.0175951	0.0195076	-0.0466971	0.03029
0.0171029	0.042982	0.0161364	-0.166498
0.00897774	-0.066452	0.00320254	0.0848673
0.0406472	0.0993859	-0.0212377	-0.00772279
0.00759858	0.0870616	-0.102191	0.0627906
-0.0307861	0.175836	0.0459421	-0.0344182
-0.00155123	-0.0627724	-0.0689294	0.0622873
-0.0191935	0.202425	-0.0274717	-0.0132271
-0.0185931	0.226399	0.0162234	-0.0285138
-0.0503938	0.329121	0.00661853	0.0769839
0.0240514	0.0485417	-0.0215184	0.0103882
0.0431274	0.244098	-0.0595433	0.0814803
-0.0639239	-0.112069	-0.0115137	-0.0748388
-0.0366497	0.126073	-0.0303567	-0.0115644
-0.0161783	0.0384011	0.00568068	0.0544677
-0.0594051	0.305554	0.00541646	0.0487481
-0.0320015	0.0685646	0.00351723	-0.0508645
-0.0129614	-0.0429983	-0.0111634	-0.0939038
-0.0493423	0.206785	0.0507595	0.0274548
-0.0110053	0.244533	0.00677861	-0.00677861
0.0246543	-0.0449395	-0.0670443	0.0792512
-0.0562032	0.154235	0.0111705	-0.018152
-0.0493703	0.137476	0.0351724	0.0988352
0.0274606	0.156822	-0.0107769	0.0613623
-0.0246033	0.0717597	0.0295263	-0.0312233
-0.0176563	0.179275	0.0670473	-0.0167292
-0.0361276	0.0887261	-0.100446	0.00250072
-0.0162594	0.160044	-0.0510732	0.010551
-0.00990325	-0.224919	-0.00101776	-0.156735
-0.014864	0.372584	-0.0204861	0.159443
0.0124121	0.144495	-0.062264	0.0914367
0.0176553	-0.139485	-0.00811547	-0.0504963
0.00754703	0.189863	0.0010289	0.0452716
0.0129043	-0.0633486	0.0184666	-0.050908
0.00769394	0.420112	-0.103846	0.0291779
0.0436174	0.0233074	0.0160194	0.0114424
-0.0311021	0.00999709	0.0247213	-0.0166949
-0.0256544	0.128514	0.0120895	0.0670528
0.0048695	0.28075	0.0137832	-0.0154241
0.0141864	0.192488	0.097533	0.0868359
-0.00624365	0.0416243	0.00644654	0.0257862
-0.0506952	-0.0566836	0.0852015	-0.160973
-0.0274943	-0.130646	0.0394729	0.0809963
-0.0120508	0.167485	0.0169836	0.0137705
-0.0323993	0.18587	-0.0234786	0.0715539
-0.0159235	0.222779	0.0213865	0.062823
0.0169054	0.129991	-0.0566923	-0.0773293
0.0357731	0.174528	-0.0807881	-0.0706024
-0.0533921	0.180902	0.00695616	0.044745
0.0229127	0.26074	-0.0470893	0.0740773
0.0219267	0.219026	-0.0176015	-0.061142
-0.0378378	0.178616	-0.0656936	0.0332287
-0.0245294	0.157211	0.0346864	0.0432605
-0.0211138	0.162414	0.0738085	-0.0499796
-0.0260029	0.231978	-0.0341541	0.122127
-0.0204167	0.0952778	-0.0482555	0.057503
-0.0163507	0.0864806	-0.0170312	-0.00363772
0.0151003	-0.00494191	-0.00829634	-0.0424035
0.0242704	0.125829	-0.0356537	0.00939709
0.0117149	0.15062	0.0210155	-0.0856046
-0.0495394	0.100908	0.0728606	0.00410483
0.0176657	-0.0103388	-0.0338533	0.0914632
0.0311548	0.013748	-0.0150142	0.0114394
-0.0130061	0.0786765	0.0276195	-0.0348878
0.0551676	-0.0238268	-0.0493439	0.0387323
-0.0174332	0.0931187	0.0207208	0.0828831
0.00968175	0.00352064	-0.00106867	0.046487
-0.0369691	0.188708	-0.00239541	-0.142418
0.0232988	0.0801514	-0.00653211	0.050917
0.005957	0.144445	-0.0239765	0.0614399
-0.0427558	0.0624772	-0.00378883	-0.0483076
-0.0265849	0.265849	-0.0596644	0.0429047
0.000320199	0.183548	-0.00417919	-0.0399345
0.006071	0.117989	-0.0345673	-0.0190716
-0.0299863	0.126501	-0.049233	-0.120223
-0.0280697	0.17323	-0.0119743	-0.116123
-0.0293872	0.060843	0.0108993	0.0331548
-0.0411233	0.268282	0.0382473	-0.142288
0.0170796	0.147175	-0.00953802	0.0919119
-0.100547	0.219217	0.0976912	-0.0982334
-0.0463917	-0.0604792	0.0710195	-0.0522024
-0.0319037	0.115679	0.048184	-0.162621
-0.0328091	0.155861	-0.0174849	0.102198
-0.0151488	0.157292	-0.00315287	0.0630574
-0.027474	0.0479281	0.0441921	0.00555293
-0.0024837	0.243574	-0.0799634	0.0684896
-0.0189776	0.0760467	0.0253288	-0.102521
-0.0301583	0.0518714	-0.0100116	0.11213
0.0138419	-0.0349057	-0.0316541	0.0265486
0.00720594	-0.0738203	-0.0335543	-0.00462818
-0.00790125	0.217058	-0.0489864	0.160485
-0.0164137	0.220258	-0.0211611	-0.00688966
-0.0081252	0.00349147	0.00763344	-0.0558446
-0.00352155	0.0272137	-0.0168158	0.0440177
-0.0205764	0.111198	0.00827942	-0.0365606
-0.0210791	0.132426	-0.0706901	-0.0403943
-0.0379604	-0.0507244	-0.0177576	0.0385377
0.0200974	0.156475	-0.0187305	-0.0809158
-0.00783088	0.0953524	-0.0115523	0.030185
8.68922e-05	0.266672	0.00259188	0.0686847
-0.00505858	0.144669	-0.0465373	0.0258029
-0.00030629	-0.0144192	-0.0598346	0.0959417
0.0415578	0.248454	-0.0531072	-0.023524
0.0319667	0.115947	-0.0445668	0.0743575
-0.0282074	0.17787	0.0547602	-0.0679176
0.00405282	0.0687953	0.0397413	-0.0443269
-0.0399302	-0.0833884	-0.0500968	-0.0163694
0.0544347	0.0198221	0.0869769	-0.0527217
0.0156168	0.0375846	-0.0430384	-0.00954165
-0.014943	0.122452	-0.000271472	0.291018
-0.0211292	0.326978	-0.00652272	0.147812
-0.00179295	0.192959	-0.00441884	0.267989
0.0280165	0.0311861	0.0984046	0.0073925
-0.0529304	0.00407331	-0.0853518	0.0818361
0.0948371	0.230544	0.0458289	0.13773
0.0187039	0.143158	0.0765161	0.112227
-0.0259201	0.159974	0.0589004	0.0913348
-0.000575532	0.101294	-0.0321195	0.216333
0.0100676	0.209221	0.0883295	-0.0116634
0.0988788	0.133071	0.0626607	0.00676421
-0.0128268	0.071969	0.0118218	0.00410202
0.0341979	0.0256939	0.073218	-0.0689566
0.012182	0.260026	0.106758	-0.0282388
-0.0224757	-0.00347264	0.01465	-0.0280713
0.0672922	0.188258	0.0322989	-0.0184331
-0.0590187	0.144541	-0.00301993	0.0194304
-0.0566506	0.0872193	-0.080662	-0.0041159
0.042154	0.0437753	0.0457731	0.122118
0.00995066	-0.00970091	-0.0331441	-0.161346
-0.0166584	0.0258624	0.0563531	0.0445445
-0.0149784	0.142693	-0.00481086	0.163461
0.0433444	0.0473841	0.101056	-0.0039712
-0.0288148	0.135778	-0.0586303	0.0211394
0.0321641	0.273014	-0.0115915	0.316652
-0.0454736	0.183487	0.00927237	0.10268
-0.0482136	-0.0271201	-0.00480365	-0.0577263
-0.0380329	0.0848368	-0.0212414	-0.0273856
-0.000132916	0.0775165	0.0168897	-0.0168273
-0.0288638	0.170519	0.0158985	0.114185
-0.0318971	-0.0761415	0.0601852	0.0540131
-0.0288467	0.0371499	0.00400671	-0.0209806
-0.0382813	0.00244156	-0.0479659	-0.0245022
0.000279158	0.20828	0.025557	0.0657523
-0.0336271	0.137419	-0.0471081	0.0458128
0.0212258	0.013163	0.00143404	-0.0486469
0.0150182	0.216976	-0.0298171	0.104011
-0.0332226	0.268512	-0.0217344	-0.0628267
0.0168791	-0.0409543	0.0683158	-0.103065
-0.00266636	-0.0421634	-0.0219312	0.0717749
-0.0019667	0.0586696	0.0832915	0.0208707
0.0201476	0.127396	0.0987935	-0.012968
0.00069524	0.124796	0.0425018	-0.114935
-0.0608855	0.142694	-0.0666445	-0.0739006
-0.0323594	0.133005	0.0129525	-0.035602
-0.0102521	0.103417	0.0200745	-0.127614
0.0108676	-0.142773	-0.0159855	-0.0238501
0.0213746	0.228871	0.0766836	-0.0434571
0.0262062	0.104031	0.0823074	0.035679
-0.0328464	0.0219427	-0.0270383	0.0109062
0.00886596	0.101835	0.0225267	-0.0930741
0.0338131	0.0017901	-0.00540773	-0.178078
0.0394953	0.232449	0.0825525	0.0613065
-0.0131057	0.0128813	0.0025949	-0.0112446
-0.0586653	0.0449171	-0.0655008	-0.0150471
0.0119	0.0769395	0.102369	-0.0177123
-0.0209756	0.222539	0.0690477	0.0401882
-0.0620243	0.111717	-0.0880828	0.0656419
-0.0179962	-0.068456	-0.0159911	0.0617264
-0.0126916	-0.0559305	-0.0362905	0.0442953
-0.0268124	-0.0630784	-0.0358668	-0.0589025
0.0332696	0.124083	0.125246	-0.057183
0.0224066	0.167447	0.0792378	0.0196076
-0.0411624	0.130128	-0.0735587	-0.016773
-0.0377068	0.00250451	0.0144844	-0.0760281
0.0111657	0.190054	-0.0259586	0.0710903
-0.0194972	0.0863248	0.0355138	0.00824286
0.0171105	0.156243	0.000766015	0.0309533
0.00163412	0.242055	0.0577739	-0.177523
-0.013491	0.0900031	0.0255357	-0.101918
0.0139891	0.0459371	0.0347642	0.0276935
-0.0399285	0.0973705	-0.117336	0.0154265
-0.0249861	0.0685912	0.0051868	-0.0730209
-0.00853863	0.145387	0.0119333	0.0266911
0.0124816	0.00413864	0.0778435	-0.0547474
0.004236	-0.0494356	-0.0308927	0.122642
-0.00882928	0.120574	0.0109339	0.0317571
0.0289829	0.00145928	-0.0473674	0.144288
-0.0492744	-0.0107378	-0.0625592	-0.112948
0.0175354	0.185292	-0.0182677	0.0337618
0.0499086	0.0411676	0.0831909	0.0102688
-0.0127791	0.0593768	-0.0276809	-0.0678157
0.0653164	-0.107529	0.0119879	-0.127945
0.00136974	0.166748	0.0598772	-0.103785
0.0243741	0.112668	0.0929462	-0.142179
-0.00639277	0.270991	-0.0412818	0.0138277
0.00678713	0.0766412	0.0550476	0.0531766
-0.00229545	-0.0105173	-0.0117055	0.00755192
0.00123717	0.0171532	-0.0184177	0.214449
0.0441726	-0.0793304	-0.0069821	-0.0228044
0.0307986	0.210098	0.0190721	-0.053355
0.016872	0.147283	0.00854997	0.0893843
0.0383881	0.187927	0.0576233	0.0377439
-0.0058717	0.131056	-0.00491182	0.134724
0.049753	-0.00016271	0.110727	0.0783458
-0.0291959	0.0418623	-0.0642329	-0.0494355
0.00123226	0.00998131	0.00444258	-0.0458824
-0.0684987	0.0456127	-0.0486399	-0.0645861
-0.0369602	0.0299593	0.0722643	0.148301
-0.00681014	0.170915	-0.0605039	0.0209437
-0.0165841	0.0221279	-0.0113275	0.0913945
0.00333564	0.2174	0.0714123	-0.0120757
0.010486	-0.0816305	0.0367876	-0.115785
0.0238869	0.12729	-0.00229808	0.012543
-0.0279303	-0.0396858	-0.00474112	-0.0875284
0.00948348	0.106575	-0.0254288	0.0759835
-0.00357132	-0.0867321	0.00757587	-0.0926257
-0.00245529	0.133293	-0.0358993	0.175979
-0.0120434	0.129888	-0.0191293	0.01437
0.00125041	0.117218	-0.0616458	-0.00744015
0.013027	0.172329	-0.0183909	0.0652961
-0.0103315	0.0464216	0.0154117	-0.0396301
0.0300124	0.0613462	0.0942931	0.0106583
0.062018	0.0840081	0.0547631	-0.139907
0.0153174	-0.0720901	0.000793351	-0.0508379
0.054761	-0.0217205	0.0218614	0.0727204
0.0263412	0.0971286	0.0943072	-0.109018
0.0021362	0.19491	0.0293529	0.0137149
0.0576953	0.0502754	0.0953716	-0.121675
0.0582624	-0.0161784	0.0719187	0.0304138
0.0281653	0.052798	0.0155971	-0.0215546
0.0329488	0.11176	0.0802901	0.0205379
0.017293	0.0519559	-0.0438577	-0.0502043
0.0420986	0.0712371	0.0941563	0.0619321
-0.0340025	0.161512	-0.187906	-0.0233227
-0.0198863	0.0174612	-0.0109954	-0.198854
0.0338435	0.0330152	-0.111525	0.0661306
-0.104012	-0.0855957	-0.0975974	-0.162922
-0.0942748	-0.133521	-0.137916	-0.0199166
-0.0843853	0.0323465	-0.23541	-0.0385544
-0.047562	0.0147606	0.133642	-0.035567
0.0176066	0.0445344	-0.194461	-0.0262791
0.0068999	-0.0812065	-0.180816	-0.19086
-0.0565601	0.0444893	-0.114435	0.0149214
-0.0368988	-0.027273	0.00866215	0.0303559
-0.0515817	-0.0213916	-0.235733	0.0415892
0.0574671	0.110898	-0.13044	-0.0237065
-0.115056	0.0381406	-0.041859	0.199639
-0.103646	-0.0234398	-0.175784	-0.0201536
-0.0416202	0.0148751	-0.178048	-0.0327616
0.0444433	-0.108208	-0.0119023	-0.128194
0.0189528	0.0150507	-0.0421547	-0.011416
-0.0908744	0.0125908	-0.106992	-0.23542
-0.0981817	0.0379009	0.144261	0.113292
-0.0503911	-0.0332175	-0.193059	0.0228467
0.0376672	0.170822	0.0380268	0.105305
-0.026489	0.054247	-0.204518	0.103952
-0.0150463	-0.0354782	-0.12911	0.0281208
0.00152169	0.0684761	-0.254382	-0.00351351
-0.0106574	-0.0477729	0.197874	-0.00671391
-0.00126783	-0.145359	-0.0409745	-0.0101348
-0.0825385	-0.0316623	-0.0761267	-0.0658942
-0.0256433	0.201714	-0.045719	-0.000511462
0.00674459	-0.0183368	0.0833531	-0.06632
-0.0394214	0.0653566	-0.142685	-0.0131234
-0.0391974	0.175357	-0.129545	0.018584
-0.0119507	-0.0406323	-0.0987632	0.0227238
0.0912967	0.0569553	0.0321836	-0.0212051
0.0115531	0.092635	0.0824501	-0.0151226
-0.0275076	0.0150572	-0.160545	0.00298329
0.0490625	-0.063509	0.0357476	0.0232219
0.00825827	-0.0997264	0.000910902	-0.00819812
-0.00622801	0.081818	0.0226401	0.0577904
-0.0142718	0.0586728	-0.0398093	-0.0114982
-0.0543513	-0.0356196	-0.162588	-0.154155
-0.0211166	0.119406	0.135583	0.10895
-0.102159	-0.107272	-0.239657	0.0316266
-0.0859604	-0.00340267	-0.254937	-0.0374112
-0.0310076	-0.187015	-0.0955089	0.0349552
-0.0274959	-0.0544873	0.187528	0.0208038
-0.0333818	0.0106538	-0.00968397	0.0839037
-0.0622796	0.140336	-0.0967244	0.0570324
0.085999	0.037472	0.102796	0.0182651
-0.0903435	0.0295201	-0.0984422	-0.221557
-0.0976763	0.0118982	-0.260604	0.0356049
-0.00981665	0.0220875	0.000469059	0.112574
-0.0986965	0.0309584	-0.147779	-0.109184
0.0596017	-0.0291078	-0.0485494	-0.0841177
0.00447681	0.117036	-0.183807	0.0326264
-0.132249	-0.021757	-0.0757112	0.107853
-0.014043	-0.0673279	0.167397	-0.0851738
-0.0902198	0.0330282	-0.291637	-0.0540701
-0.0270443	-0.0462615	-0.133495	0.0445552
-0.0422872	-0.0155705	0.138283	-0.073844
-0.0501642	0.03541	0.0239953	0.153585
0.0214706	-0.0922261	0.0669768	0.0525538
-0.0216949	-0.00102227	0.117954	-0.0831992
-0.0407622	0.0527326	-0.293292	-0.0126072
-0.097717	0.0104097	-0.137214	0.0258222
-0.0474725	0.00288901	0.21777	0.0896946
0.00271496	0.0593412	0.0143544	0.210998
-0.0141988	0.0668564	0.0130404	-0.0174195
-0.0869696	0.0537751	-0.103306	0.0387275
-0.0248666	-0.0195012	-0.0274641	0.0255601
-0.0310317	0.0495368	-0.0599958	0.104812
-0.0562778	0.104929	-0.0939087	-0.0530471
-0.0295093	0.0189703	-0.0936627	-0.0231116
-0.0288614	-0.0739957	0.254349	0.00667444
0.0059161	0.192408	0.0731591	0.0818329
-0.052749	0.00450296	-0.13752	-0.0766169
0.020967	-0.000824031	-0.193844	-0.0330289
0.0142732	-0.0116781	0.0656932	-0.0489103
-0.0355253	-0.0791802	-0.111997	0.160448
-0.0651966	-0.00711853	0.0165483	0.0270791
0.039576	0.0468926	0.0719938	-0.0153739
0.00770872	-0.131083	0.0301325	-0.162011
-0.0681191	-0.0445394	-0.252982	-0.0940933
-0.0453963	0.00408113	0.0264659	-0.081018
-0.0614564	0.125857	0.00156399	-0.0952195
-0.0861093	0.0298419	-0.202215	-0.0858996
-0.0630896	0.0977542	-0.168346	0.0133416
0.00565019	-0.0404206	0.0242036	0.112145
-0.0501675	0.00765266	-0.144076	0.0946182
-0.0159382	-0.0649162	0.00311804	-0.0413141
-0.028754	0.00125828	-0.00771929	0.0325196
0.0226159	0.0653348	-0.0290603	-0.0303389
-0.0635005	-0.0110006	-0.0251211	0.0717401
-0.0700468	-0.0522077	-0.0548947	0.161088
-0.0229505	0.0372946	-0.172258	0.154096
-0.0938279	-0.0691563	-0.0679379	0.0621436
-0.122434	0.000226776	-0.287794	-0.0417585
0.00737477	0.023299	0.159336	0.0179369
-0.015543	0.169256	-0.0287167	0.0135314
-0.0138851	0.0475886	0.106692	-0.075803
-0.0381685	-0.0292721	-0.205471	-0.00757808
-0.0106306	0.138632	0.0593193	-0.0131588
-0.0610225	0.00237236	-0.00265574	-0.0317279
-0.0588104	-0.0271969	-0.186494	-0.093812
0.00646369	-0.00875172	-0.0475406	0.00722135
0.00493819	0.029872	-0.00915164	0.00606029
-0.0383239	-0.0285014	0.124604	0.0583492
-0.0467226	-0.0119171	-0.0712436	-0.0268726
-0.0177769	-0.0319984	-0.026853	1.04083e-17
0.0400243	-0.117773	-0.0228311	-0.026001
-0.0709134	0.0448389	-0.0474775	0.0433573
0.000195189	-0.0835686	0.166719	0.104752
-0.0172142	-0.0265852	0.029746	0.148591
-0.0803412	-0.0250957	-0.0955339	-0.0748663
-0.107376	-0.0810542	-0.278152	-0.0455413
-0.0178149	0.0154708	-0.0720472	-0.00401147
0.0219361	0.0916617	-0.0820864	-0.0471686
-0.0269893	-0.0374808	-0.0432602	-0.0982123
-0.0655588	-0.00222653	-0.240889	-0.120961
-0.0573904	0.0887036	-0.097823	0.0343804
-0.0456917	0.013448	-0.240774	-0.0647142
-0.00540055	-0.00350757	-0.206247	-0.105181
-0.0574103	0.0767522	-0.0968436	-0.0645212
-0.0846942	-0.0577719	-0.169719	0.0148767
-0.0622576	0.0254251	-0.0827182	0.00508433
-0.0571595	0.0310952	-0.219237	0.00620183
-0.00392518	-0.00785035	0.0367639	-0.0284553
0.0322858	0.086734	0.105171	-0.153408
0.0981174	-0.040067	0.196279	-0.229411
0.117018	0.0184893	0.171666	0.0256042
0.110455	0.149928	0.259581	0.106108
-0.0434636	0.093928	-0.224732	0.0108573
0.155521	0.165233	0.273758	0.0150446
0.113848	0.0490885	0.284783	-0.143441
0.0560851	-0.0579458	0.119412	0.0488069
0.0924878	0.0649558	0.0156293	0.0799853
0.092366	-0.0678765	0.294933	-0.00907255
0.149207	0.156698	0.242663	0.101151
0.125839	0.111257	0.0526569	0.208802
0.163148	0.124452	0.251415	0.0995278
0.104779	0.116175	0.206111	0.126953
-0.0570201	-0.0351713	0.0290455	-0.0346894
0.0373777	0.113937	0.202542	0.119199
0.0571233	0.132416	0.120402	-0.0965198
0.102255	0.0950909	-0.141316	-0.00118074
0.108676	0.100316	0.208086	0.146454
-0.0411744	0.0796377	-0.0707033	0.0892316
0.0849026	0.137164	0.207341	0.00511251
0.114511	0.156618	0.138087	-0.0869144
0.0980465	0.00938244	0.329201	0.123525
-0.0730687	0.0650768	-0.253504	-0.0671587
0.083737	0.0367066	0.0733246	0.033313
0.0180206	0.0931065	0.133708	-0.000840146
-0.0130722	0.188613	0.0545662	0.0840744
-0.0198182	0.208578	-0.089678	0.0868656
0.0318679	0.0925199	0.144233	-0.0427526
0.0621168	0.0542727	0.160513	-0.0376078
-0.0510886	-0.025053	0.165245	-0.0581609
-0.0415434	0.0495246	0.042387	-0.0682754
-0.093252	0.164357	-0.119852	0.0364215
0.107593	0.163369	0.171085	0.0503373
-0.0418819	0.162903	-0.0883685	0.0568934
0.0323882	-0.143088	0.0273121	-0.0628982
0.00127744	-0.0404136	-0.0710367	0.052721
0.0765898	0.170453	0.053016	0.189333
0.0807104	0.172789	0.269913	-0.038664
-0.0979715	0.256332	-0.14728	0.0247246
0.0689332	-0.00968483	0.204297	0.0155217
0.152265	0.0349669	0.33281	-0.00799067
0.0318645	-0.0781675	0.05804	-0.15469
-0.0244969	0.183144	-0.257151	-0.0158281
0.0694112	0.163784	0.0629666	0.105998
0.0448438	0.203156	0.041134	0.200002
-0.0276634	-0.0783428	-0.106231	0.0753547
0.162429	0.0150206	0.126157	0.0272751
0.139047	0.199898	0.353362	0.00987508
0.0174598	0.0672204	0.0274663	0.141964
0.0780664	-0.0185989	0.205516	-0.0205788
0.0658067	0.0803354	0.0276576	0.0983583
0.174209	0.0430946	0.312426	0.0509679
0.101706	0.189028	0.095994	0.021164
-0.126238	0.0436979	-0.254419	-0.0289845
0.123421	0.00617106	0.319181	0.0122123
0.0856258	0.102643	0.150363	0.107127
0.0325262	0.0293785	-0.234404	-0.0349158
0.0207212	0.143532	0.00665052	0.0617473
-0.0665678	-0.127494	-0.0986646	-0.0663669
-0.0735363	-0.146022	-0.243315	-0.0575679
0.123238	-0.109836	0.32864	0.0614516
0.126643	0.11353	0.162617	0.0864097
-0.0265546	0.265546	-0.206761	-0.0319339
0.0101635	0.188921	-0.0238812	0.0963662
0.0978377	0.205822	0.0744703	0.1083
0.0718672	0.177784	0.179824	-0.0411901
0.11201	0.211137	0.0727221	-0.12049
0.0596825	0.11761	0.111937	-0.00790441
0.036078	0.129719	0.107391	0.0805259
0.0333031	-0.0308663	0.134732	-0.0935399
0.052613	0.0681524	-0.313531	0.0205841
0.0118137	0.219487	-0.0665531	0.0687476
0.0621393	0.103455	0.141015	0.14735
0.0753653	0.2117	0.252598	0.0662644
0.0354023	-0.109207	-0.109269	-0.00913395
0.0733	0.0782783	0.0700372	-0.0138452
0.111296	0.125404	0.0411801	-0.0730204
-0.111756	0.0466504	-0.209568	0.0476781
0.134303	-0.00852972	0.0371549	-0.0283784
0.148484	0.0498087	0.296899	0.0621844
0.0158436	-0.040541	-0.0269023	0.0505276
0.0753033	-0.0612637	0.0673393	0.0604593
0.136605	0.0672184	0.225264	-0.0484118
0.0901249	0.0548586	0.20397	-0.0138246
0.0413142	0.170616	-0.0639069	0.0525054
0.114685	0.0937142	0.169197	-0.0250784
0.00968371	0.0489565	0.0786417	-0.0692927
-0.0137925	-0.0293091	0.0219575	-0.0130355
0.0180762	0.0296966	0.116574	-0.130269
0.121927	0.0559843	0.0724251	0.0393652
0.159989	0.0249983	0.091177	0.0730961
0.121609	0.0498226	0.178597	0.0138196
0.164283	0.0414293	0.0664785	0.0863046
0.110229	0.0316938	0.313334	0.0142272
-0.0705208	0.0261561	-0.202374	-0.0580359
-0.011119	0.119132	0.051126	0.0992821
-0.0725155	0.0619695	-0.2256	-0.0208901
0.0053084	0.0867039	0.229342	-0.0674971
0.0235766	0.0371205	-0.173587	-0.00663108
-0.00594243	0.0390067	-0.00897015	0.0589443
0.147625	0.000358313	0.215882	-0.0536877
-0.0235419	0.110568	0.0546824	0.00305678
0.0612077	-0.0194667	0.114575	-0.0703515
-0.00285443	0.0898526	-0.0584279	-0.0592247
0.0614507	0.0857248	0.0473963	-0.0138882
0.00365362	0.0993784	0.0767781	0.0352247
0.0275984	0.0972273	0.00014154	-0.0410183
0.0587816	0.0951702	0.0863541	0.0869354
0.0666649	0.0930988	-0.134921	0.0639328
0.0708902	0.0574658	-0.0409639	0.0559537
0.124715	-0.0850238	0.109145	-0.0963791
0.120163	0.0924334	0.304265	0.0187721
0.0742525	0.19078	0.200149	-0.0285029
0.0434744	-0.0108686	0.120445	0.0382688
0.0748108	-0.0822178	0.12241	0.0244159
0.125385	-0.0320327	0.309988	-0.0512847
0.0773865	0.0460521	0.14923	-0.136495
0.109466	0.0872817	0.303169	0.0486994
0.074922	-0.0411942	0.283126	0.0119257
0.0662696	0.141484	0.118028	0.0310003
0.161447	0.0475948	0.243582	0.0482792
0.0463022	0.0717685	0.107333	-0.114783
0.128939	0.0493332	0.26686	-0.045773
7.80583e-05	-0.0941383	0.00966012	-0.0536673
0.0224628	0.0856511	-0.0143512	0.0837627
0.0385898	0.0580929	0.00868067	-0.0494469
0.0405011	0.152916	0.0245707	0.0823013
-0.0303754	-0.0614165	-0.00972778	0.178157
0.104868	-0.0327927	-0.0233011	0.0390542
0.0535943	0.0620509	-0.00080855	0.239293
0.0193372	0.080534	0.0133989	0.0562897
0.0114292	0.0711153	0.0137516	-0.211118
0.0465961	0.00198047	0.0567894	-0.0132754
0.117893	-0.0800899	-0.0115408	-0.0425007
0.0365612	0.0443753	0.0487834	-0.0924459
0.0589525	0.0177526	0.0429894	0.120901
0.0842864	-0.0941977	-0.0233417	0.0710504
0.000962867	0.0228047	-0.0330101	-0.0123321
0.094354	-0.0132375	-0.0513675	0.00923157
0.00161005	0.122992	0.0172583	0.204254
-0.0409903	-0.036122	0.0154424	-0.0512861
0.0637974	0.0196758	0.0390345	-0.124731
[truncated: 7,732 more rows]
