# Supplementary material for: Flexible neural population dynamics govern the speed and stability of sensory encoding in mouse visual cortex
Source: Nat Commun. 2024 Jul 30;15:6415. doi: 10.1038/s41467-024-50563-y (PMC11289260; doi:10.1038/s41467-024-50563-y)
Supplement: Supplementary file 8 — Source Data [file 41467_2024_50563_MOESM8_ESM.zip › F3e.xls]

## Sheet: Sheet1
Stationary (mean)	Stationary (SEM)	Locomotion (mean)	Locomotion (SEM)
0.158241	0.0951808	0.0074001	0.172367
0.0436735	0.103433	0.146748	0.156681
0.0559698	0.114472	-0.081539	0.255603
0.0298375	0.105909	0.0172795	0.11538
0.0778049	0.0598703	0.105437	0.0607476
0.145709	0.060264	0.089485	0.064167
0.0691378	0.0598359	0.0405549	0.0100216
0.0529939	0.0786014	0.156939	0.0795229
-0.00377658	0.113619	0.0412191	0.0157224
0.0995186	0.0531149	0.0744215	0.0392936
0.165399	0.0408521	0.0282046	0.0367005
0.0841804	0.118242	0.0925912	0.0142295
0.145023	0.07034	0.083885	0.048197
0.354209	0.211941	0.0625889	0.0391291
0.135887	0.0768822	0.0707956	0.013512
0.256445	0.0421679	0.0607247	0.0169273
0.489885	0.273464	0.0615306	0.0191173
0.423578	0.218667	0.0830547	0.0173266
0.653391	0.35525	0.0882892	0.0180798
0.503316	0.237401	0.102866	0.0124166
0.508667	0.135796	0.0853165	0.0182981
0.783629	0.28129	0.0690186	0.00647071
0.671548	0.179241	0.0656987	0.00694612
0.784169	0.295828	0.0894139	0.019676
0.526115	0.238741	0.0383789	0.0111782
0.837502	0.313314	0.0673228	0.0171139
0.66769	0.171449	0.0886567	0.0251267
0.662645	0.216532	0.0391395	0.00975981
0.818257	0.244663	0.0565686	0.0125195
0.686059	0.244449	0.0411647	0.0210983
0.495545	0.146011	0.0853466	0.0143131
0.791399	0.262847	0.0639542	0.0102949
0.531899	0.128323	0.0714928	0.0176931
0.503449	0.125152	0.0714349	0.0277563
0.325259	0.108889	0.0409054	0.017918
0.535627	0.149579	0.0634476	0.0238526
0.474838	0.15817	0.0351803	0.0183695
0.410211	0.0877248	0.0545224	0.00615093
0.375936	0.155742	0.0849878	0.0123132
0.25257	0.129248	0.0551046	0.0105957
0.260756	0.0531297	0.0477361	0.0185576
0.343068	0.259439	0.0407656	0.0213599
0.391	0.216937	0.0609651	0.0106686
0.364874	0.12	0.061932	0.0237371
0.320708	0.132762	0.0839753	0.0154813
0.362307	0.12314	0.046254	0.0238518
0.386905	0.152779	0.0512733	0.014677
0.29976	0.115704	0.0747425	0.022016
0.393296	0.152287	0.0767966	0.0137794
0.345209	0.126422	0.0637779	0.00914081
0.247331	0.0474037	0.0892978	0.0140648
0.253254	0.105051	0.0502301	0.0299552
0.244911	0.075504	0.0738932	0.0205225
0.233839	0.0877869	0.0848817	0.0166757
0.179226	0.0739947	0.101642	0.0253773
0.165555	0.0567639	0.0694115	0.0195487
0.102726	0.179865	0.0669759	0.00906043
0.151438	0.0386705	0.0624857	0.0162514
0.122852	0.0593812	0.0448835	0.00880665
0.257433	0.0862125	0.0572511	0.0146401
0.271228	0.0712131	0.0134574	0.0252119
0.28002	0.0785898	0.0654605	0.011477
0.160809	0.0289057	0.0464222	0.0145633
0.256015	0.080553	0.0761996	0.0118238
0.24719	0.0702365	0.0659229	0.0197764
0.24901	0.12343	0.0688867	0.0184517
0.214981	0.0847638	0.0489669	0.0252636
0.287007	0.0924888	0.0820916	0.0186964
0.260508	0.0950322	0.0445033	0.0158413
0.176568	0.153315	0.0423366	0.0264585
0.272987	0.0281877	0.0723855	0.0220689
0.135043	0.0513206	0.0290227	0.01879
0.259156	0.055829	0.0701732	0.0259205
0.101011	0.118402	0.0647009	0.0147558
0.171886	0.0716971	0.0567663	0.0163398
0.251235	0.0725968	0.0661668	0.0183669
0.164883	0.0398316	0.0707321	0.00998649
0.248633	0.0900418	0.0778616	0.0176118
0.166091	0.0572166	0.0434412	0.0130382
0.162842	0.0834407	0.0812712	0.0188029
0.214202	0.064439	0.0523752	0.0241103
0.221228	0.07362	0.0682926	0.019467
0.154376	0.0520702	0.0480185	0.0101955
0.178778	0.0350727	0.0765637	0.020004
0.138842	0.0689762	0.0471445	0.0159131
0.159551	0.0481006	0.0833179	0.0302697
0.123301	0.0689029	0.0626423	0.0300477
0.110002	0.0176809	0.0648931	0.0139914
0.140544	0.0196241	0.0535235	0.0114776
0.121531	0.0397118	0.079903	0.0126687
0.124204	0.0387559	0.0668659	0.00860423
0.124741	0.0265496	0.0498815	0.0240245
0.0658158	0.0339715	0.0686924	0.0225091
0.135904	0.036555	0.0663203	0.0198406
0.174492	0.0478943	0.048621	0.0217346
0.164074	0.0378763	0.0516598	0.0109439
0.160934	0.0308996	0.0627983	0.0261011
0.190042	0.0241264	0.0263431	0.0163527
0.165586	0.0146973	0.0597603	0.0373931
0.136771	0.0324442	-0.0624754	0.0665936
0.0681325	0.0471207	0.0538702	0.0133259
0.100676	0.0314012	0.0709395	0.0747075
0.0820357	0.0674213	0.173381	0.0441053
0.0464837	0.149107	0.0132992	0.0299177
0.0878714	0.0899851	0.071565	0.0271863
-0.0926265	0.146693	0.107768	0.0330538
