# Supplementary material for: Flexible neural population dynamics govern the speed and stability of sensory encoding in mouse visual cortex
Source: Nat Commun. 2024 Jul 30;15:6415. doi: 10.1038/s41467-024-50563-y (PMC11289260; doi:10.1038/s41467-024-50563-y)
Supplement: Supplementary file 8 — Source Data [file 41467_2024_50563_MOESM8_ESM.zip › F4a.xls]

## Sheet: Sheet1
Corr at t=0.1	Corr at t=0.3
0.0138971	0.0598501
-0.038792	0.0606498
0.109237	0.193934
0.0683947	0.30808
0.0185724	0.141075
-0.00822801	-0.130151
0.0203724	0.165523
0.126832	0.408288
-0.0574831	-0.0768108
-0.0186375	0.0599449
-0.0727229	-0.0886833
0.00293295	-0.0142145
-0.0535677	-0.131435
-0.0367683	0.0388203
-0.0556343	-0.287104
0.035233	0.0556942
0.0843808	0.215268
-0.0747045	-0.199121
-0.0668166	-0.299961
0.0124808	-0.159149
-0.0260162	-0.140052
0.00424025	0.121956
-0.034331	-0.256662
0.00724851	-0.160471
0.063355	0.107266
-0.0560343	-0.0662521
0.0114029	-0.0560406
-0.0207894	0.0752776
-0.0139077	-0.00557577
-0.00961955	0.108306
0.00940034	0.10764
-0.0587818	-0.22746
0.0102713	0.0540019
-0.0241371	-0.149778
-0.0156036	-0.067104
0.0229226	0.116539
0.0762497	0.272403
0.0285087	0.0596805
-0.0700563	-0.199415
-0.0276316	-0.205223
-0.0692375	-0.242182
-0.0193019	-0.079036
0.0363285	-0.019525
0.0130367	-0.124929
0.0489679	0.15852
-0.024659	-0.130023
-0.0535293	0.0496707
-0.0450316	-0.0258191
0.00195318	0.0405135
-0.0303325	-0.14149
-0.00103362	0.235125
-0.0855445	-0.215043
-0.0958803	-0.161714
-0.0665118	0.0428172
-0.0176152	-0.0150667
-0.0478737	-0.2918
-0.0464158	-0.303127
-0.0382587	-0.131397
-0.0687437	-0.0956535
0.135886	0.297279
-0.093063	-0.270341
0.00386038	-0.16609
-0.089061	-0.194863
-0.0526162	-0.0261309
0.0391507	-0.049339
0.010233	0.0676663
0.135802	0.22344
0.0220613	0.244214
0.0566625	0.132751
-0.0213201	-0.117205
-0.000962796	0.041795
0.0020067	0.210291
-0.0747787	-0.334519
-0.112075	-0.381879
0.0288744	-0.0325949
0.0167527	0.085599
-0.00667389	-0.0692613
-0.0396837	-0.0155293
-0.0639342	-0.255735
-0.0380711	-0.183105
-0.0185219	-0.220567
-0.0370364	-0.0716422
-0.0414341	-0.097873
-0.00273349	0.0348383
-0.00604735	-0.0528724
-0.0249788	0.057524
-0.0605612	-0.129037
0.0468022	0.216562
0.000667037	0.0698164
-0.0162984	-0.0486099
-0.0629465	0.0547166
-0.04675	-0.093417
-0.0633303	-0.0756227
-0.0130276	-0.0305449
0.00499768	-0.00528646
-0.00555277	0.092245
-0.0821475	-0.0572755
0.0126388	-0.0851506
0.0694485	0.258144
0.0724502	0.178225
-0.0148004	-0.0821975
0.0747548	0.171711
0.0554964	0.163732
0.0882881	0.0329398
-0.0102403	-0.00550533
0.0102269	-0.0887974
0.0848522	-0.00379514
0.00724573	-0.00213991
-0.00325457	-0.201831
0.0574998	0.055639
0.00490395	-0.0802792
0.00331346	0.0285099
-0.00708178	-0.0970036
-0.0513029	-0.208872
0.00437766	-0.0550655
-0.000612563	-0.114825
0.0828738	0.261786
0.0541776	0.127758
-0.0098248	0.00340011
-0.0211395	-0.0436107
0.00860191	-0.159167
0.010095	-0.0537851
0.0104513	-0.00400466
0.0241866	0.0681302
-0.0450396	-0.0705796
-0.125537	-0.148223
0.0237657	0.0867572
0.0191155	-0.0505222
0.03134	-0.141784
0.0423208	-0.0622682
0.0102388	-0.00727489
0.00283463	-0.0483088
0.00181237	-0.0941494
-0.0811713	-0.122418
0.0027655	-0.0487598
-0.0172501	0.0827538
0.00577399	-0.0247193
0.0199268	0.0322157
-0.00538139	-0.0401329
0.0681766	0.341561
0.0537026	-0.0756026
0.0692086	-0.00397217
0.0206284	0.0378333
-0.00906249	-0.0567376
0.0306111	0.123733
0.0182546	-0.209614
-0.0148662	-0.0288926
0.0165976	0.273978
-0.078185	0.232541
0.0489326	-0.10269
0.0310958	-0.0904159
0.0480231	0.104567
0.0238664	0.0981521
-0.0489547	-0.231696
-0.0223713	0.107097
-0.111484	-0.159729
0.0270517	0.109133
-0.0605599	-0.0650738
0.0321224	0.15578
-0.0375267	-0.106058
-0.0185486	0.145068
0.0735373	-0.00320419
-0.0164742	-0.215217
0.0341726	0.0884929
0.0412092	0.0364885
0.0052092	-0.0584294
0.0300386	0.0388627
-0.0242132	-0.0814125
0.0427184	-0.0973766
0.0456444	-0.0371402
0.0830246	0.125505
0.012838	0.142976
0.0952788	0.00549105
0.0383885	0.105799
0.00112249	-0.0812475
0.0456749	0.0978259
0.00135087	0.000439639
-0.0138651	-0.140921
0.007777	0.0264781
0.0135313	-0.0271613
0.0429174	0.0870629
-0.00782463	0.047122
0.00442587	-0.0659946
-0.0125293	0.00756599
0.0621191	0.0401705
0.0193188	-0.0479657
-0.0399293	0.0388408
-0.0379256	0.0229313
-0.0268503	0.0231198
-0.0502103	-0.0129299
-0.034936	0.0607489
-0.0667261	-0.0390222
-0.0197987	-0.0542073
0.0209954	0.0527695
-0.0575325	-0.0320729
-0.0475378	-0.033588
0.0199827	-0.110592
0.0179849	0.0148871
0.0399812	0.00332284
-0.0430758	-0.0572365
0.0502583	-0.0535804
0.0304539	-0.0548636
-0.0434396	0.00968349
-0.0272276	-0.0603376
-0.0273415	0.0514104
-0.0234686	-0.0232506
0.0470505	0.00240955
0.0491595	-0.0285722
-0.0258465	-0.0659512
-0.00586151	-0.00402922
-0.0334432	-0.0412218
-0.0216195	-0.0351976
-0.0102171	-0.0106961
0.0697515	0.00573109
-0.0496763	0.0415154
-0.0104256	-0.0784755
0.00342254	-0.0385287
-0.035083	-0.0801839
-0.0123958	-0.0632891
0.0375723	0.00955402
-0.00600497	-0.0498331
0.0457279	0.00339643
-0.0333187	-0.0705347
-0.00297493	0.00362452
0.0115078	-0.00394346
-0.0259801	0.0221686
-0.0491039	-0.0771305
-0.0101724	0.0673824
-0.0191588	-0.067506
-0.0325278	-0.0175724
-0.00023635	0.0315587
0.052287	-0.00263846
-0.0525805	-0.0244854
-0.0442812	-0.0965137
-0.0200732	-0.0477418
0.00217694	0.0379093
0.0640946	0.0824935
-0.0733328	-0.0444992
-0.0218467	-0.0422531
-0.0498517	-0.0281824
-0.00558332	0.00993324
-0.00366141	-0.0176476
0.0188819	0.0322264
0.0567185	0.00970969
-0.0107146	0.00904835
0.0391463	-0.0454332
-0.0208483	0.000958989
-0.0174364	-0.00328736
0.0193498	0.046253
-0.0449016	-0.0460858
-0.0355242	-0.107997
-0.0447739	0.0230693
-0.00496459	0.0106039
0.000853453	-0.0626435
-0.0485288	-0.0385199
-0.00801411	-0.0228453
-0.0327727	-0.0479456
-0.0227632	-0.0442
-0.0216704	0.0205195
0.0210092	0.00914194
-0.00205013	0.0549844
0.0164443	-0.0158967
0.0348659	-0.00436899
0.0284727	-0.00234073
0.056517	0.0159
0.0360838	-0.0465048
-0.00196818	-0.0439621
0.218601	0.30999
0.0273728	0.12763
-0.0895689	-0.123623
0.0240964	0.0106703
0.270551	0.390321
0.0184911	-0.0393724
-0.124595	-0.027476
-0.206587	-0.219129
0.00301658	-0.00401239
-0.193163	-0.25442
-0.116409	-0.146045
-0.182422	-0.277154
0.0453276	0.109004
0.118859	0.276464
-0.196863	-0.233797
-0.161361	-0.254357
0.0195496	-0.0576849
-0.0794258	-0.128805
-0.0201486	0.119264
-0.0995786	-0.191195
-0.010047	-0.0686975
0.142148	0.194096
-0.102512	-0.0986865
0.00218983	0.0227648
-0.140653	-0.0619724
-0.125253	-0.0990992
0.0333213	0.120946
0.0424911	0.172799
-0.0540452	-0.138074
0.0300406	0.095641
-0.10458	-0.0772514
-0.0999304	-0.0203787
0.121082	0.143393
0.296403	0.372098
-0.0433076	0.0117982
-0.148338	-0.132468
-0.0703126	-0.139072
-0.236659	-0.133785
-0.0614971	0.00100761
0.0283911	0.0455738
-0.0482716	-0.021137
0.140152	0.25405
-0.121255	-0.0252604
-0.0654068	-0.00472922
-0.0559427	-0.0651573
-0.0661774	0.015105
-0.118109	-0.0799792
-0.0697125	0.00113533
-0.230512	-0.165899
-0.252259	-0.191404
-0.0421965	0.0775428
0.0171359	0.00421717
-0.130999	-0.301526
-0.177983	-0.160684
-0.0568206	-0.0732195
-0.0945043	-0.212185
0.29714	0.186227
-0.202325	-0.238097
-0.0180251	-0.087298
-0.249202	-0.256082
-0.00983979	-0.0729351
0.0689584	0.0981464
0.0371434	-0.00798048
0.264171	0.391477
-0.0192076	0.139894
0.096779	0.185446
-0.0599421	-0.180267
0.0355692	0.129283
0.0535694	0.0983504
-0.18393	-0.303589
-0.256471	-0.279346
-0.124416	-0.0508773
-0.0193873	0.114635
-0.0198882	0.013526
-0.119169	0.0228129
-0.133628	-0.244322
-0.0955943	-0.109009
-0.150412	-0.207672
-0.176413	-0.148573
-0.0450049	-0.138711
-0.108122	0.0420278
-0.0156053	-0.0136833
-0.00791827	0.117741
-0.0785277	-0.144637
0.0926876	0.24429
0.0271437	0.186934
-0.0539927	-0.0151059
0.0463793	0.302374
-0.138587	-0.286446
0.0184305	-0.00884187
0.347583	0.54941
-0.0168267	-0.0588544
-0.161674	-0.109384
-0.263751	-0.327166
0.00981879	0.0347646
-0.325946	-0.426329
-0.149259	-0.185474
-0.25413	-0.48621
0.0761659	0.0387121
0.200083	0.481191
-0.287002	-0.414372
-0.248504	-0.453719
0.0463796	-0.137369
-0.141662	-0.230362
0.0489783	0.162941
-0.144303	-0.311028
-0.0126729	-0.0913141
0.17419	0.269206
-0.128048	-0.11193
-0.0142246	0.0564535
-0.207363	-0.163732
-0.167411	-0.1576
0.12031	0.108891
0.130873	0.149416
-0.101209	-0.22491
-0.0222462	0.101892
-0.115083	-0.235972
-0.14568	-0.121887
0.0911228	0.120831
0.381681	0.597641
-0.0456691	0.0368807
-0.218195	-0.326242
-0.0777033	-0.212065
-0.309256	-0.361751
-0.0938081	-0.13243
0.0829991	0.0463263
-0.132224	-0.0811155
0.169937	0.395999
-0.172711	-0.18948
-0.041844	0.00685874
-0.0676567	-0.0699987
-0.116841	0.00875305
-0.165262	-0.226597
-0.119318	-0.00786143
-0.259023	-0.363111
-0.339211	-0.37117
-0.0818897	0.0686468
0.0647335	-0.0168277
-0.137053	-0.468001
-0.283463	-0.346403
-0.0711035	-0.198408
-0.0649033	-0.303289
0.419281	0.300446
-0.351931	-0.377693
-0.0472255	-0.104304
-0.354252	-0.459969
-0.0436947	-0.108575
0.0374521	0.163684
0.0817494	0.0392862
0.322683	0.53296
-0.0156444	0.117379
0.111068	0.231924
-0.089463	-0.301745
0.0113587	0.205343
0.115819	0.213063
-0.267063	-0.518451
-0.335456	-0.480846
-0.178131	-0.133994
0.0128059	0.16628
-0.0394509	-0.101656
-0.177477	-0.0891785
-0.161661	-0.319892
-0.155299	-0.255373
-0.216306	-0.348784
-0.254149	-0.185132
-0.0901212	-0.275067
-0.169334	0.122544
-0.00397744	-0.117901
-0.0176342	0.112628
-0.135621	-0.257863
0.106934	0.328774
0.0440291	0.138639
-0.0704772	-0.140344
-0.0229165	-0.165767
0.0184811	-0.0563652
0.0410555	0.223613
-0.0392053	-0.0374423
-0.0156724	-0.0893129
-0.0615622	-0.157199
-0.0134686	0.0509936
-0.0161563	-0.225235
0.00151976	-0.077697
-0.0338596	-0.211147
0.053091	-0.0223159
-0.00206094	0.240458
-0.0527491	-0.196743
-0.0515988	-0.231496
0.0165959	-0.0805788
0.0112345	-0.0677162
-0.0247893	0.0791932
-0.0187808	-0.164564
-0.0304785	-0.0371575
0.0337311	0.0495122
-0.0415869	-0.0126186
0.0176239	0.00780915
0.0339519	-0.103618
-0.0340024	-0.123419
0.0344312	0.00696508
0.0236675	0.00870219
-0.0100765	-0.119207
-0.0157459	0.0147625
-0.0320365	-0.135818
-0.00496056	-0.109797
0.0324516	0.0302437
0.0313917	0.294636
0.0282545	0.00903358
-0.0383337	-0.174468
-0.0430408	-0.094506
-0.065236	-0.197868
-0.0175787	-0.118669
0.0508985	0.0195534
0.00445923	-0.0488787
0.0299237	0.19707
-0.0208609	-0.140443
-0.00504795	0.00358091
-0.0170078	-0.00826558
-0.0124769	0.0535433
0.0253131	-0.150229
0.0531379	-0.0392893
-0.0730629	-0.210929
-0.0279246	-0.200559
-0.0192804	0.0367875
0.000487301	-0.0594669
-0.00940531	-0.167439
-0.023225	-0.190092
-0.036381	-0.105408
-0.0261197	-0.12979
0.0426565	0.180066
-0.027425	-0.161066
0.0330275	-0.0567018
-0.0289182	-0.258212
-0.0049116	-0.0945162
-0.0390433	0.0986031
0.0578123	0.0159674
0.00911403	0.236812
0.00327296	-0.013274
0.00882237	0.0621485
0.00256935	-0.160467
0.0100139	0.0833534
0.00308308	0.116408
-0.0363646	-0.228655
-0.0809373	-0.253628
-0.0397072	-0.0341144
0.00405951	0.0523729
-0.0102591	-0.0995078
-0.0418288	-0.107173
-0.0392689	-0.112713
-0.0464198	-0.131585
-0.0125587	-0.155871
-0.0219714	-0.0962527
0.00711348	-0.132668
-0.00511484	0.0709216
0.0106734	-0.0937137
-0.0318314	0.03949
0.0157027	-0.0975587
-0.0153393	0.101343
-0.0445359	-0.0077773
-0.024724	-0.10522
0.0326043	0.0209427
-0.162271	-0.210525
-0.00955978	0.0129867
0.0105999	0.0925994
0.152826	0.148746
0.0276963	-0.0819019
0.146373	0.220989
0.0799252	0.0592419
0.152574	0.249214
0.00955768	0.0282655
-0.0577491	-0.246229
0.134513	0.247871
0.0847655	0.24937
-0.0104197	0.0296544
0.0136583	0.143446
-0.00759002	-0.0617803
0.0937104	0.138819
-0.0136377	0.0747444
-0.0562918	-0.0898784
0.0815994	0.0261664
0.0334382	-0.0368467
0.0303137	0.173027
0.0822815	0.0683949
-0.051888	0.0199256
-0.0578875	0.010664
0.047573	0.105395
0.0143399	-0.0160034
0.0237598	0.171034
0.0343987	0.124503
-0.0277448	-0.0119294
-0.159247	-0.269879
0.0294829	-0.0153405
0.0830104	0.228711
0.120579	0.0303636
0.1672	0.23104
0.0164744	0.135657
-0.0665778	-0.0108932
0.0554273	-0.0176821
-0.0468833	-0.214542
0.0700656	0.168225
0.0453527	-0.0278143
-0.0135754	0.0343047
0.125195	0.0368293
0.123045	0.0967743
-0.00557977	0.0334001
0.168987	0.17759
0.191918	0.145741
0.000758811	-0.00725963
-0.00371819	0.028416
0.0686047	0.246493
0.190876	0.184975
0.0751797	0.132351
0.0540197	0.151376
-0.238263	-0.120319
0.241753	0.148793
-0.0367788	0.0503069
0.19447	0.246386
0.0253049	0.0325285
0.0158072	-0.0998878
-0.0813498	-0.016008
-0.157758	-0.229902
-0.0263374	-0.022007
-0.0251008	-0.0646786
-0.0483113	0.168308
-0.0351509	-0.105473
-0.0495534	-0.124511
0.155454	0.235875
0.225751	0.204072
0.0938184	0.0288257
0.00669385	-0.0506931
-0.00341832	0.137872
0.0857684	0.11154
0.152893	0.0846565
0.0762806	0.104789
0.127488	0.134832
0.0811216	0.093749
-0.000451651	0.23478
0.0786044	-0.0438296
-0.0209138	0.109678
-0.0167017	-0.0104233
0.0334831	0.157555
-0.0470585	-0.0932061
-0.0147073	0.00357711
-0.00327803	0.149237
0.0795448	0.196862
-0.0201815	-0.0617521
0.0575851	0.117331
-0.00797703	0.110024
-0.00144502	-0.0675344
0.0130896	0.110562
0.0120762	0.172082
0.0514992	-0.0864302
0.00218729	0.0443666
-0.00775442	-0.0376496
0.00706887	-0.00529423
-0.0200495	-0.0569468
0.00946872	-0.108618
0.0354083	-0.0281706
0.00494543	0.0775775
-0.0546172	-0.101263
-0.0519725	-0.0928744
0.0594726	0.0245545
-0.0226551	-0.0284406
0.0566541	-0.0777052
0.0840705	0.19831
0.0664437	0.111298
0.0226022	0.108556
0.0266341	0.0839075
-0.0172978	-0.112884
0.020602	-0.00838513
0.000969351	-0.059672
0.000294491	0.0133837
0.0582366	0.106583
-0.0470597	-0.0639005
0.0441075	0.0578707
-0.0111332	-0.0259066
0.004377	-0.115774
-0.0146729	-0.0686649
0.0303848	0.00834484
0.0191273	-0.0267069
0.052483	-0.0906437
-0.0625305	-0.043295
0.0219569	0.00136195
0.00332532	0.0348196
-0.00934767	-0.0442349
0.0714969	-0.0105061
-0.0390714	-0.0201483
0.0934432	0.290721
-0.0128693	0.000684852
0.0098092	0.0442321
0.0306913	0.00252527
0.0235716	0.0882873
-0.0318714	-0.0969193
-0.0337138	-0.0963114
0.0109188	-0.0508486
0.00754272	0.0411513
0.0421983	0.126241
-0.0433961	-0.0790797
-0.000603413	-0.106925
0.00481087	0.0682851
0.0198698	0.0670742
0.0129537	-0.134358
-0.0170665	0.136405
-0.00130931	-0.0482882
0.094601	0.205555
0.0330209	0.00868876
-0.00582086	0.0709867
0.000665211	-0.0491437
0.00247002	0.0837754
0.0186785	-0.0817215
-0.0630776	-0.109697
0.00274044	0.00431338
0.026686	0.00512031
0.0451405	0.011388
0.0394018	0.0420816
-0.0821374	-0.107186
-0.0227599	-0.0640362
-0.018288	-0.0664908
0.0638729	0.029654
0.0249415	0.0628758
0.0839551	-0.0126833
0.075095	0.0175223
0.0205743	0.024974
0.0154486	0.00454451
0.0788666	0.0688126
0.0260971	0.0148717
0.008836	0.0440743
0.00655618	-0.10729
-0.189454	-0.0152894
-0.333093	-0.215677
0.0146567	-0.0151654
-0.334649	-0.332607
-0.126576	-0.0242748
-0.292615	-0.494305
0.116021	0.0967514
0.207753	0.403954
-0.309582	-0.358387
-0.273955	-0.4664
0.012373	-0.185222
-0.121696	-0.216035
0.00988636	0.230124
-0.247325	-0.379786
-0.0822804	-0.169995
0.222394	0.27162
-0.13066	-0.122408
0.0171736	-0.0235989
-0.179379	0.0319795
-0.169043	-0.0956207
0.119103	0.182178
0.13245	0.210693
-0.127561	-0.303791
0.0144361	0.110457
-0.165742	-0.239299
-0.170265	-0.0900084
0.160942	0.23015
0.423156	0.521299
-0.059687	0.0784634
-0.253355	-0.285856
-0.105935	-0.286789
-0.402342	-0.343247
-0.109583	-0.0861965
0.108955	0.0511188
-0.123207	-0.158479
0.242776	0.330975
-0.219006	-0.11922
-0.0411049	0.0272184
-0.0744144	-0.0519091
-0.0636218	0.0530871
-0.238984	-0.205414
-0.0784562	0.223361
-0.345452	-0.312585
-0.432415	-0.269801
-0.0956538	0.0622648
0.0598418	0.0432209
-0.21053	-0.51822
-0.362346	-0.37528
-0.0824483	-0.168795
-0.0853939	-0.250361
0.54047	0.377413
-0.387234	-0.413169
-0.0370105	-0.2117
-0.416704	-0.34565
0.00584459	-0.027943
0.0293628	0.048372
0.0651674	0.044994
0.395768	0.467655
0.0269705	0.316499
0.133175	0.233556
-0.105678	-0.249805
0.0292344	0.113837
0.151525	0.270259
-0.277729	-0.53771
-0.469468	-0.535875
-0.205868	-0.117489
0.0231451	0.148831
-0.0394023	-0.0559949
-0.208504	-0.0246542
-0.219086	-0.408269
-0.183892	-0.261015
-0.241515	-0.356869
-0.287963	-0.146669
-0.0361116	-0.177995
-0.169438	0.0663817
0.030597	-0.0703016
0.0105843	0.141026
-0.129111	-0.243441
0.175334	0.37673
0.0271148	0.182488
-0.0782058	-0.062934
0.0287889	-0.0869516
-0.00598967	-0.0215359
0.0255314	0.043496
0.0229076	0.0033059
-6.90543e-05	-0.00348128
0.0605734	0.04641
0.0145465	-0.0344616
-0.00112496	-0.051085
0.0249392	0.0284142
0.0280648	0.0682165
-0.00976639	0.120256
-0.00490592	0.0204074
-0.027317	-0.0532323
0.0347517	0.0730327
-0.0202657	0.0773904
-0.0114002	0.0136902
0.0434116	0.0434688
0.0134112	0.0468908
0.00794068	-0.100841
0.00479549	-0.00217043
-0.0170313	-0.0961494
-0.0205729	-0.0678598
-0.0188411	0.0938319
-0.0179131	0.0128992
0.00177965	-0.00508064
0.0152888	-0.0358091
0.00297505	-0.0304389
-0.0189915	-0.0652109
-0.0175585	-0.00764082
0.00381708	0.0414075
-0.0111464	0.0567576
-0.0178304	0.0677588
0.0192537	-0.00202101
-0.0476778	-0.00328681
-0.0123632	0.0274752
-0.024394	-0.0362855
-0.00173571	0.00268286
-0.0116398	0.00496641
0.0348158	0.0538621
0.0684993	-0.0507559
0.031346	0.0400649
-0.0199206	-0.104977
0.0508335	0.070947
-0.00881374	0.0863648
-0.0338949	-0.0528081
-0.0412057	-0.00827613
-0.00108218	0.0652335
0.00191406	0.112271
0.0525165	0.0474236
-0.0236422	-0.0458965
-0.0368565	-0.156323
0.0514049	0.0818235
-0.00167583	0.0312226
0.0130208	0.0475318
0.0655883	0.0453431
-0.036718	0.0553902
-0.0108497	-0.0464162
-0.0263089	-0.0623928
-0.00702123	-0.073462
0.0160804	-0.039466
-0.0126926	-0.0177154
0.0148438	0.000982848
-0.00310382	-0.0629481
0.0305724	0.0695405
0.0667477	0.162104
0.011589	0.0245073
0.0115612	-0.0668587
-0.00763076	0.00269711
0.0396321	-0.0441097
0.00923407	0.118795
0.0380254	0.119441
-0.0105578	0.0775878
0.0203127	0.0163057
0.0209414	-0.0357915
-0.000699631	-0.0508296
0.00316538	-0.0500615
-0.0358022	-0.0710433
0.0164848	-0.0121184
0.0149034	-0.092742
-0.0235762	-0.0128054
-0.00158264	-0.0239173
0.150394	0.135443
-0.0187848	-0.130176
0.166387	0.183895
0.114536	0.108496
0.193686	0.0718361
-0.024445	0.0484969
-0.0968683	-0.112673
0.190872	0.0507482
0.101541	0.0287863
-0.0281971	-0.197017
0.129751	0.0837282
-0.0338502	-0.0333014
0.0582045	-0.0350983
-0.0717607	-0.137854
-0.10452	-0.171896
0.0281771	-0.0566188
0.0244072	-0.134489
0.2102	0.299806
0.103448	0.119983
-0.0398047	0.0496088
-0.0803629	0.0160143
0.0632694	-0.182731
0.0221445	-0.0107244
0.0917061	0.0708918
0.102725	0.164892
-0.0534878	0.0200912
-0.239499	-0.142935
0.0328185	0.0241371
0.10369	0.0485192
0.041115	-0.182034
0.135987	0.041611
0.0722244	0.0951174
-0.0283746	-0.0132698
0.00711809	-0.110626
-0.130596	-0.103059
0.0877058	0.0363891
0.0117818	0.0298352
0.0159649	-0.0255474
0.059106	0.069057
0.08667	-0.0228742
0.117253	0.315768
0.182575	-0.0257079
0.202683	0.021455
0.0630723	0.0508322
-0.0381671	-0.00670101
0.100706	0.0985984
0.1058	-0.130075
0.0140728	0.0402888
0.0507487	0.248103
-0.216614	0.242117
0.17132	-0.0950162
0.05543	-0.125702
0.196274	0.0878583
0.0336363	0.120384
-0.098276	-0.253995
-0.0234766	0.0357395
-0.229156	-0.0962463
0.0314471	0.1337
-0.10148	-0.0346187
0.0691278	0.165792
-0.0242581	-0.0798433
-0.0446068	0.0834649
0.128568	0.0225955
0.12429	-0.18284
0.0406374	0.0607366
0.0192063	0.0307805
0.0260621	0.0280064
0.11357	0.137971
0.0231575	-0.124163
0.117845	-0.0446177
0.122067	-0.0196054
0.133701	0.0641949
0.0700738	0.239582
0.100552	-0.00748166
0.0421982	0.147311
0.00240152	-0.0118993
0.0738152	0.0913372
-0.03203	0.0436146
-0.0570453	-0.0454023
0.0389606	0.0964379
0.00316721	-0.0412434
0.287525	0.295274
0.12462	0.212133
0.269596	0.248974
-0.075127	-0.0217551
-0.174709	-0.269802
0.261727	0.244065
0.200357	0.217722
0.00429571	-0.0658732
0.11119	0.175782
-0.0198824	-0.105101
0.196424	0.126103
0.0334703	-0.0321514
-0.135259	-0.187503
0.149989	0.0675983
0.0551609	-0.0818439
0.128937	0.259095
0.18406	0.130993
-0.103432	-0.00903217
-0.116371	-0.0625672
0.0535109	0.0378438
0.0165223	-0.0711011
0.13316	0.0905674
0.142823	0.050196
-0.100965	-0.0568431
-0.342178	-0.348882
0.0609518	0.0624315
0.225678	0.122853
0.159736	0.0348401
0.346192	0.113432
0.0742625	0.0427619
-0.100056	-0.0458856
0.105605	-0.0162852
-0.199294	-0.23486
0.189255	0.0707316
0.0657861	0.0292509
0.085287	0.0159386
0.168188	0.0591552
0.194734	0.0759586
0.0487635	0.16338
0.317068	0.158829
0.385654	0.233116
0.0901149	-0.0039255
-0.025997	0.00892715
0.148276	0.253212
0.305222	0.112794
0.0660099	0.0573535
0.0683028	0.281022
-0.398384	-0.0283146
0.372162	0.140657
0.014539	0.00425437
0.353824	0.296733
0.0625219	0.110312
-0.0100023	-0.177926
-0.0411647	0.0396663
-0.334472	-0.339357
0.0241074	0.0398077
-0.0952895	-0.160171
0.0473151	0.219706
-0.0698966	-0.14652
-0.125338	-0.050391
0.292703	0.258125
0.38438	0.130249
0.150269	0.0914967
0.0194338	-0.0772297
0.0427514	0.0126163
0.193811	0.0458415
0.211211	0.142758
0.196832	0.0399916
0.211524	0.134113
0.197965	0.132104
0.00119376	0.207123
0.14852	-0.0408894
-0.0324549	0.0615434
0.0108433	-0.0569381
0.0931184	0.163262
-0.0734951	-0.123836
-0.0166974	-0.117335
0.0659326	0.0640127
0.00347015	-0.0837392
-0.0213314	-0.0186997
-0.00550754	-0.012641
0.00374826	-0.0154819
0.0257239	0.0620246
-0.0264735	-0.0167361
-0.0352369	-0.0109125
0.0325559	0.119991
-0.0139885	-0.0719699
0.0421595	-0.00796472
0.0336415	0.00759083
0.0305876	0.01279
-0.000625865	0.0163791
-0.010717	0.024749
-0.0023036	-0.00621122
-0.0218631	-0.160026
-0.0107859	-0.0336509
0.0464545	-0.060518
0.0442322	-0.0486458
-0.0064687	0.0818541
0.00470961	0.0246234
0.00399536	-0.0353374
-0.00180772	-0.098881
-0.00764709	-0.0371936
0.0226633	0.0280401
-0.0155432	-0.0195704
0.0107549	-0.0609674
0.0223569	0.0772063
-0.00392634	-0.0430237
0.00328882	-0.0659199
-0.00474966	0.0090759
-0.0132246	0.0569064
-0.0113088	0.0435117
-0.00064782	-0.0578428
-0.00803777	-0.0318886
0.00840732	0.000635831
-0.00311171	-0.0368573
-0.0335774	0.0120833
-0.0465871	-0.142217
0.0398796	0.0218529
0.00720969	0.0421609
0.0313802	0.00835581
0.0607187	0.0135587
0.00653749	-0.0510511
-0.0182418	0.0677882
-0.0390152	-0.0214866
0.00678935	-0.122095
0.0125422	-0.151406
0.00288958	0.0596062
0.0287711	0.0274771
-0.0139531	-0.0343656
0.018346	-0.0302476
0.0136854	0.144179
-0.00161666	-0.0341284
0.00852369	0.0307989
0.0114763	-0.087218
0.0108516	-0.0246733
-0.0164772	-0.0867153
-0.0195559	0.017549
0.00512625	-0.0293146
0.0325487	0.0101049
-0.0131018	0.118902
0.00645035	0.0144538
0.0372952	-0.0194568
0.0141928	-0.0504518
0.0301057	-0.0589643
-0.0175557	0.0905981
0.0194106	0.0218503
0.00947373	0.0560909
0.00737077	-0.0303262
-0.0304862	-0.11495
-0.00100591	-0.0188023
0.00595472	-0.0725696
0.0148954	-0.0361949
-0.0195202	-0.0841576
0.00689847	-0.0738137
0.0200476	-0.0216872
0.003299	-0.0733777
0.161197	0.198835
0.280024	0.313839
-0.0656856	-0.0301891
-0.176633	-0.35811
0.302874	0.305914
0.212761	0.319763
-0.044767	0.0406818
0.144861	0.168595
-0.0242122	-0.106359
0.155018	0.20693
0.00596852	0.0197541
-0.141128	-0.239578
0.165109	0.0516144
0.0228363	-0.0646908
0.211919	0.236384
0.209522	0.182983
-0.0718249	-0.0307829
-0.0878102	-0.077749
0.107253	0.108057
-0.00837209	-0.0892142
0.126283	0.171098
0.14003	0.116559
-0.109063	-0.0792907
-0.389235	-0.447611
0.0533792	0.00183847
0.203569	0.22823
0.113587	0.0855677
0.330531	0.239933
0.0745289	0.135532
-0.0581439	-0.0651259
0.111706	-0.00490943
-0.20201	-0.330442
0.181781	0.160181
0.0686575	0.0116126
0.0422986	0.0206636
0.15426	-0.0196004
0.204467	0.113287
0.12017	0.170364
0.319096	0.224169
0.364331	0.221333
0.0953034	-0.0578096
-0.0310183	0.015458
0.151138	0.315186
0.302285	0.166039
0.0730009	0.115712
0.0845271	0.259879
-0.424389	-0.144316
0.33315	0.170484
0.0377347	0.0228951
0.38647	0.322483
0.0398277	0.106338
-0.0565853	-0.18191
-0.0913562	0.0812496
-0.365869	-0.416936
0.0524618	0.00628889
-0.116626	-0.155216
0.0659848	0.257667
-0.0349085	-0.16337
-0.085764	-0.0795641
0.289029	0.319657
0.339531	0.229922
0.202732	0.0995122
0.00743552	-0.0953799
0.0265745	0.0822598
0.187315	0.1042
0.191243	0.139243
0.153913	0.136619
0.222288	0.224582
0.265411	0.156498
0.0545827	0.264046
0.18352	-0.0776347
0.0177212	0.126919
-0.0169694	-0.0937748
0.112048	0.166194
-0.097249	-0.174702
-0.0408872	-0.128729
0.0700684	0.127231
0.12024	0.090737
-0.0371474	-0.0146688
-0.0866113	-0.167197
0.161315	0.115156
0.105507	0.0893558
0.0150285	-0.0861831
0.118347	0.0430472
0.0294454	-0.0127944
0.0576195	0.0272932
0.0172358	-0.0717777
-0.0552908	-0.115722
0.0504153	0.0576998
0.0119283	-0.122413
0.164504	0.196961
0.116908	0.127034
-0.0228038	0.0121131
-0.0351066	-0.0574234
0.0255127	-0.025431
0.0255433	-0.0519947
0.0896255	-0.0141449
0.120992	-0.0221967
-0.0720915	-0.0227027
-0.224298	-0.249795
0.0157801	0.0672976
0.14466	-0.00496262
0.03686	0.00100245
0.189119	-0.00438724
0.0652002	-0.0379358
-0.0284122	-0.013915
0.0708384	-0.0267162
-0.116358	-0.154547
0.0959655	-0.0128949
0.0450073	0.0536802
0.0534292	0.0220163
0.0785152	-0.00639777
0.0340749	0.0116171
0.097968	0.247597
0.194134	0.0928555
0.192791	0.206435
0.0576453	-0.0118312
0.0264154	0.0614356
0.0639416	0.0695325
0.0944372	0.00288422
0.00577735	-0.0259062
0.0693015	0.1524
-0.155754	-0.00424695
0.0835813	0.0811643
0.0522015	-0.0708651
0.174182	0.197439
0.0637489	0.0859102
-0.0652196	-0.105075
0.0106439	0.105067
-0.188386	-0.245334
0.0699005	0.0963461
-0.0520978	-0.131352
0.0643126	0.132882
-0.0355169	-0.10467
-0.0505014	0.0389531
0.13946	0.11299
0.114996	0.0537599
0.0602438	0.0855994
0.0357545	-0.0685865
0.0714433	-0.0421922
0.107786	-0.0143953
0.0275085	0.0668063
0.121576	-0.00528626
0.0952894	0.0489945
0.145642	0.124422
0.0585998	0.0645929
0.103118	-0.0696439
0.0578453	3.01448e-05
0.0395182	-0.0566852
0.049659	0.0796711
-0.012468	-0.0910744
0.00524387	-0.116822
0.0867987	0.00399881
-0.0668585	-0.0253438
-0.145314	-0.370505
0.299883	0.365288
0.204552	0.406864
-0.0353448	0.116646
0.104176	0.195201
-0.0435994	-0.139028
0.156252	0.28343
-0.0505352	0.0922646
-0.152538	-0.23151
0.119796	0.0795732
0.0399778	-0.0252282
0.192109	0.0927743
0.172975	0.0963291
-0.0793318	-0.0761921
-0.093323	-0.101195
0.0688873	0.196492
0.0167927	-0.0809226
0.124513	0.24551
0.110275	0.125068
-0.0744948	-0.130574
-0.355017	-0.466159
0.0543156	-0.0376721
0.162173	0.315744
0.0947893	0.190537
0.270658	0.331435
0.0824739	0.153604
-0.0584533	-0.0216253
0.0584304	0.109206
-0.166306	-0.276185
0.141368	0.17015
0.0511443	-0.034462
0.0136369	0.0401142
0.160936	0.0203703
0.165285	0.17174
0.133458	-0.100131
0.325597	0.284733
0.324998	0.256455
0.110041	-0.0327669
-0.0549078	0.0202932
0.14618	0.413312
0.242811	0.338383
0.101957	0.17135
0.0879143	0.242913
-0.358701	-0.265335
0.290552	0.321877
0.00369499	0.136986
0.307899	0.315531
0.037322	0.0563419
-0.0752387	-0.0638964
-0.0700492	-0.0412766
-0.308293	-0.416901
0.0240306	-0.135846
-0.116804	-0.162671
0.0577769	0.247271
-0.0392463	-0.11431
-0.0518102	-0.218043
0.258981	0.455107
0.29544	0.404877
0.149454	0.0734014
0.00430411	-0.121216
0.0299033	0.111585
0.177728	0.10771
0.120731	0.245023
0.152533	0.215435
0.165875	0.291094
0.19925	0.115173
0.0553992	0.238955
0.151334	-0.0923474
0.0147415	0.10401
0.00643892	-0.081933
0.0702535	0.203831
-0.107499	-0.226243
-0.0479297	-0.104965
0.0515783	0.118657
-0.000531585	0.0321099
-0.0606777	0.00587601
-0.0552857	-0.0131419
0.043754	-0.0206052
-0.032089	-0.014619
-0.00949636	0.0628002
0.0134929	-0.0354706
-0.0050694	0.0155454
0.0836572	0.0251937
-0.0356764	-0.0413168
0.00117167	-0.0275221
-0.0590441	0.011937
-0.0387942	-0.00579209
0.0430016	0.0899785
0.0594658	0.0844518
0.00659215	-0.0215242
0.00433376	0.0393724
-0.04327	0.052681
-0.0172918	0.0791374
0.0636516	0.0488341
0.0973139	0.0484808
-0.0332038	-0.00586826
-0.0343555	0.0368199
0.00836818	-0.0513341
-0.0662417	0.0235996
-0.00983821	0.0723043
0.0137985	0.0342
-0.0210664	-0.0201233
0.0714507	0.0274154
-0.0200827	0.0633842
-0.00890352	-0.0290511
-0.0434642	-0.0407747
-0.00706244	0.0320791
-0.0608939	0.00976632
-0.0544874	0.0317354
-0.0791098	0.00269621
-0.0838304	-0.0180112
-0.00317835	0.0695685
0.0358848	0.0545493
-0.0671284	-0.0450024
-0.0547431	-0.00722821
-0.00519886	0.0430747
-0.0309306	-0.0163773
0.0983531	0.0521224
-0.0643657	-0.0669928
0.0200167	-0.011544
-0.0727351	-0.00546489
-0.00484348	-0.00515171
-0.000612223	0.0346645
-0.0144242	-0.00705089
0.0529235	0.084208
0.00332411	0.0550723
0.0225554	0.0317043
-0.0263581	0.011498
0.0270713	0.01211
0.0251427	0.00964817
-0.0325574	-0.0288767
-0.0915361	-0.0780329
-0.0124372	-0.0492355
-0.00335924	0.0742457
0.0109953	0.0868132
-0.0250623	0.0773583
-0.0479245	-0.108513
-0.0178185	0.0289142
-0.037131	-0.0198071
-0.0648019	0.00501194
-0.0170686	0.0418152
-0.0703402	0.0428806
-0.00776929	0.0749725
0.0143002	0.0115627
-0.0231867	-0.0557267
0.0774483	0.0807663
0.0162908	0.0713114
0.0135855	0.0694448
-0.202096	-0.322296
-0.149554	-0.350689
0.00521286	-0.079835
-0.07567	-0.198715
0.0162716	0.0922961
-0.0911881	-0.227832
-0.0258394	-0.0705688
0.0817479	0.179888
-0.0486584	-0.0672244
0.00561346	0.0326215
-0.107965	-0.167402
-0.106305	-0.117563
0.0976103	0.0569515
0.100537	0.0937041
-0.0464	-0.166465
-0.0217116	0.07019
-0.0845089	-0.182967
-0.116976	-0.106983
0.0614193	0.0770441
0.262763	0.465478
-0.0449329	0.0183336
-0.145356	-0.270952
-0.0442996	-0.136553
-0.206998	-0.289815
-0.05774	-0.120725
0.0572602	0.0373667
-0.0447704	-0.0795254
0.0775257	0.342782
-0.0993927	-0.163436
-0.0140847	-0.00450137
-0.0410922	-0.065268
-0.0653272	0.0225905
-0.112282	-0.169069
-0.0680717	-0.0394503
-0.174864	-0.274966
-0.225295	-0.284483
-0.0342313	0.0875559
0.0319322	-0.0207625
-0.119022	-0.339559
-0.180232	-0.259749
-0.0450347	-0.123433
-0.0657315	-0.19505
0.261634	0.228696
-0.221271	-0.250681
-0.0157863	-0.0920769
-0.204053	-0.358254
-0.0518656	-0.0522085
0.0294957	0.164159
0.00549806	-0.0251363
0.249368	0.420257
-0.00662486	0.0447923
0.0472723	0.16236
-0.0362824	-0.258692
0.0438671	0.117234
0.0840025	0.188066
-0.150189	-0.385857
-0.227091	-0.358921
-0.125526	-0.0833357
0.0177254	0.123658
-0.0476895	-0.0857177
-0.101543	-0.0781525
-0.118871	-0.242698
-0.0931757	-0.173664
-0.118627	-0.250277
-0.160812	-0.126416
-0.0351943	-0.207781
-0.100767	0.116617
-0.00662606	-0.0712021
-0.00120166	0.0556961
-0.0868622	-0.226891
0.0627495	0.208281
0.024605	0.102419
-0.0522901	-0.118129
0.225212	0.33202
-0.0274104	0.0766525
0.15952	0.165536
-0.0297947	-0.112735
0.15833	0.212266
0.00311841	0.0502033
-0.167651	-0.174893
0.131455	0.0870122
0.0381038	-0.0267621
0.216317	0.139236
0.197199	0.103316
-0.0602838	-0.0420655
-0.0812458	-0.0894883
0.101942	0.161226
0.000801151	-0.0678991
0.130561	0.191311
0.151771	0.0930822
-0.0763226	-0.0460591
-0.382854	-0.415113
0.0510989	-0.0380676
0.203974	0.237908
0.0960629	0.159593
0.303109	0.258462
0.0988493	0.120529
-0.0925529	-0.0449648
0.0925775	0.0277876
-0.190585	-0.286183
0.172476	0.130929
0.0542966	-0.048903
0.0381573	0.0295341
0.13535	0.0131913
0.145694	0.147042
0.120311	-0.0203281
0.343106	0.269484
0.34604	0.238063
0.103752	-0.0219285
-0.0160053	0.0178279
0.140918	0.346262
0.276752	0.269463
0.0845244	0.145418
0.0989027	0.213902
-0.399031	-0.206978
0.313932	0.317034
0.0142667	0.0664135
0.361344	0.304447
0.0643261	0.0841255
-0.0674851	-0.0972216
-0.0611065	-0.0565966
-0.344324	-0.348063
0.0301399	-0.093929
-0.118883	-0.173299
0.0570417	0.209581
-0.0327995	-0.13493
-0.0751498	-0.145553
0.275742	0.380939
0.309659	0.330996
0.145158	0.0901526
0.0115593	-0.119531
0.0544798	0.087687
0.181063	0.0534488
0.137668	0.225532
0.184074	0.190338
0.186198	0.234079
0.234312	0.112186
0.0925664	0.198861
0.192713	-0.0504979
0.045491	0.0660302
0.0192657	-0.0737239
0.141288	0.185776
-0.0689135	-0.203464
-0.0324608	-0.100347
0.0716298	0.0982251
-0.0410772	0.10693
0.0927018	0.174979
-0.0495573	-0.112531
0.118933	0.261924
-0.0015263	0.108539
-0.122531	-0.169533
0.0557658	0.0815521
0.0268665	0.00535722
0.154828	0.067005
0.0716713	0.0653811
-0.047081	-0.0911393
-0.0801772	-0.104749
0.0853458	0.207102
0.00254818	-0.060153
0.0576279	0.229997
0.105219	0.0999723
-0.0664698	-0.0823371
-0.262335	-0.427023
0.014897	-0.0272771
0.134526	0.290666
0.0485407	0.184423
0.220795	0.32473
0.0725794	0.119803
-0.0530071	-0.0363302
0.0270203	0.106641
-0.102181	-0.281217
0.12382	0.175466
0.0130296	-0.0330208
0.0149133	0.0658159
0.0610228	0.0120666
0.159029	0.181315
0.0755633	-0.10967
0.246698	0.294427
0.252266	0.25917
0.0377887	-0.0464728
-0.0510074	0.0205598
0.114567	0.407688
0.232339	0.326922
0.0764304	0.153729
0.0634699	0.192637
-0.33603	-0.269566
0.240332	0.319796
0.0129986	0.105703
0.262837	0.314283
0.0279014	0.0651175
-0.0785924	-0.0653846
-0.0592901	-0.0528678
-0.240247	-0.389922
-0.0332377	-0.161705
-0.0976713	-0.156781
0.0275792	0.208415
0.00470469	-0.131966
-0.0794121	-0.220095
0.173697	0.417965
0.24107	0.423176
0.0954808	0.059135
-0.0172118	-0.114611
0.00595243	0.104299
0.110368	0.0783591
0.098087	0.255906
0.154807	0.2161
0.1199	0.273323
0.13374	0.116412
0.0582122	0.228383
0.136742	-0.0973372
0.0212786	0.11447
0.000747977	-0.0631056
0.0892094	0.227857
-0.10055	-0.255688
-0.0263033	-0.0706788
0.0276478	0.12513
-0.0579607	-0.0423698
-0.0369211	-0.0264113
-0.0124014	0.158784
-0.0173	0.127395
0.0201628	0.0829485
0.0347995	0.0317402
-0.00162308	0.126611
-0.0919136	-0.215606
-0.0258497	-0.0248886
-0.0115394	-0.122876
-0.010025	-0.0933955
-0.0014852	0.258115
0.0074111	0.0136943
-0.0721809	0.0276074
-0.0392766	-0.0800651
0.0467492	-0.0535939
0.0682287	-0.0908157
-0.00662852	-0.0454792
-0.028054	0.0705157
0.0167782	0.222238
-0.0295722	0.122808
-0.0370399	0.020448
-0.0212345	-0.0202867
-0.00831087	0.162859
0.0084095	-0.0416907
-0.0270079	0.0758216
-0.00802661	-0.0576329
-0.00883772	0.0649339
0.0311054	-0.139848
0.00721099	0.139591
-0.0245351	-0.280255
-0.0478345	0.234707
-0.0458182	0.128778
-0.000597151	-0.0184313
-0.0287273	0.0283176
0.00262854	0.0252593
-0.00512561	0.271499
0.0110838	0.0653847
-0.0227927	-0.164035
0.0368449	-0.387514
0.0314559	0.200631
-0.0231648	0.163617
-0.0277357	0.0749582
0.000177178	-0.028797
0.049732	0.189206
-0.0432835	-0.0845702
0.0628987	-0.0450628
-0.0404101	-0.157757
0.0178509	-0.0215844
-0.0546383	-0.0677789
0.0159602	0.0440832
0.0460891	-0.162362
-0.0070978	0.157864
0.0127157	0.39262
0.0244434	-0.00571561
-0.0232277	-0.0943085
-0.0460702	0.0461369
-0.0332452	-0.0341149
0.0281585	0.195856
0.00411526	0.155532
-0.0204639	0.151942
-0.0483662	-0.0250118
-0.0517237	-0.110247
-0.0170414	-0.0924843
-0.0305643	-0.0575012
-0.0183858	-0.0266558
-0.0286479	-0.0279665
-0.0071694	-0.15863
-0.0134827	0.0506499
-0.0397764	-0.0206665
-0.0292647	-0.0537735
-0.0331004	0.0616402
-0.0243592	0.00219949
-0.0883997	-0.134531
0.0908423	0.03851
0.0223798	-0.0440584
0.161728	0.114824
0.104225	0.0284163
-0.0384568	-0.0539614
-0.0608968	-0.081047
0.0211089	0.0327887
-0.0118554	-0.0784949
0.0407123	0.089234
0.064667	0.0318776
-0.0789649	-0.0693454
-0.196948	-0.184112
0.0194959	-0.0286598
0.067592	0.111667
-0.0109748	0.043815
0.100063	0.105166
0.00902973	0.0151057
0.0280991	0.0448853
0.0533068	-0.0243295
-0.081683	-0.146527
0.056212	0.0532045
0.0747173	0.0306073
0.0377945	0.0262788
0.0785475	0.066376
0.0518241	0.0118083
0.104032	-0.012602
0.117202	0.0783789
0.136965	0.106754
0.0325908	-0.0123065
-0.0698834	-0.0404384
0.0866078	0.218176
0.0729551	0.0955079
0.0336393	0.0662166
0.0676563	0.195814
-0.134779	-0.0597249
0.0944587	0.125015
0.067158	0.0400854
0.171759	0.12662
0.0243921	0.0109215
-0.0846268	-0.0844269
-0.0339526	-0.0418981
-0.185343	-0.208941
0.0955595	-0.0763236
-0.0765478	-0.0848343
0.0420118	0.112579
-0.0460908	-0.0972083
0.0141027	-0.0589665
0.0949779	0.191788
0.0718801	0.113512
0.0858725	0.0492991
-0.0231782	-0.0818551
-0.0112061	0.0145905
0.051455	0.032467
0.0466103	0.0881354
0.0342493	0.0578789
0.0729621	0.104574
0.152591	0.0505281
0.0277045	0.16088
0.0666511	-0.00908298
0.0194858	0.044274
-0.00482374	-0.0229348
0.0488364	0.117859
-0.0164008	-0.139487
-0.0499039	-0.0969886
0.0290577	0.0483507
-0.017581	-0.135839
-0.0149144	-0.027038
0.0289965	0.142364
-0.0123277	-0.0353176
-0.0043697	-0.0163333
-0.0318376	0.0228147
-0.0020842	-0.0354897
-0.0012347	0.113547
-0.00535513	0.140895
-0.0240576	-0.0868221
0.020748	0.0633116
0.0083498	-0.0127982
-0.00765367	0.020303
0.0189932	0.0859754
0.018654	0.198469
0.00810805	0.0222797
-0.0139823	-0.035904
0.0184132	-0.0988603
-0.0257794	-0.0301868
0.000840641	0.029903
-0.0360227	0.0065035
-0.0414758	-0.0319443
0.0108715	0.114652
-0.00921755	0.00179006
0.0123847	0.0157518
0.00463581	-0.0389463
-0.00203875	0.0211
0.00173581	-0.020298
-0.026503	0.0285225
-0.0299734	-0.0527134
-0.0302331	-0.0802511
-0.0293147	0.0227183
-0.0199827	0.0604868
0.00901422	-0.143164
-0.00703953	-0.0398307
0.0091596	-0.0109037
0.00433784	-0.134243
0.00277699	0.0966881
0.00194708	-0.132228
-0.0287883	-0.0391085
-0.017206	-0.083712
-0.0135508	-0.0340919
0.0249688	0.0377617
-0.0215564	0.00691297
0.021983	0.15898
-0.0268269	0.149594
0.0140651	0.090991
-0.00248654	-0.0686628
0.0303107	0.0152271
0.00441551	0.0421769
-0.0232788	-0.160688
0.00666614	-0.126683
-0.0229354	-0.0140353
-0.0190401	0.0261509
0.00321428	0.0528285
0.012491	0.0249067
0.00206059	-0.130159
0.0130905	-0.0471995
0.00276379	-0.124313
-0.0105212	-0.0560788
-0.0185163	-0.0160671
-0.013731	0.0116574
-0.00224226	-0.0175887
-0.0118951	0.074458
-0.0337511	-0.0635184
0.0212056	0.168604
-0.00473918	0.124325
0.00168889	0.0393298
0.0497409	0.125766
-0.105692	-0.125929
0.0630447	0.0523229
0.00208348	0.053907
0.0120643	-0.0156751
0.0870604	0.0676733
-0.0646135	-0.0959147
-0.0804207	-0.0921239
0.0777047	0.218161
0.00011871	-0.066808
0.0584999	0.127984
0.0547719	0.0386077
-0.0779631	-0.0693897
-0.193661	-0.309227
-0.0185927	-0.0489827
0.119831	0.223847
0.101643	0.153341
0.204926	0.248526
0.0447785	0.0867279
-0.114601	-0.0101106
0.0513428	0.0891566
-0.09221	-0.192991
0.110247	0.137665
0.0314369	-0.000142892
-0.0257644	0.0526852
0.034051	-0.056082
0.110462	0.144024
-0.0255762	-0.139429
0.201064	0.212053
0.215549	0.160917
0.0590877	-0.0465923
0.00105362	0.0267714
0.123586	0.2661
0.226747	0.265905
0.0547996	0.104121
0.0509215	0.102811
-0.282039	-0.264777
0.237437	0.23244
0.0185772	0.118411
0.240074	0.231552
0.0240145	0.0230771
0.028282	-0.0155539
-0.0604995	-0.0063281
-0.199247	-0.285589
-0.0281169	-0.14137
-0.0397348	-0.0865914
0.0151832	0.121358
-0.0269688	-0.055825
-0.0477354	-0.176665
0.150841	0.286784
0.263471	0.374439
0.129627	0.0325407
-0.00147985	-0.0813648
0.0260751	0.0806108
0.113483	0.0492407
0.1496	0.209365
0.122881	0.18636
0.129675	0.218955
0.0918323	0.0871969
-0.0276121	0.126271
0.0801674	-0.0759917
-0.0131808	0.0432603
0.00416728	-0.077528
0.0232083	0.118309
-0.0608976	-0.215926
0.000327103	-0.0426016
0.0335059	0.0645796
-0.0292665	-0.017528
6.71689e-05	0.0537194
-0.0499891	0.061902
-0.0540233	-0.0838392
-0.0103926	-0.010845
-0.0385941	-0.0726531
-0.0209054	-0.0629028
0.0473739	0.163425
-0.0277276	-0.0248616
-0.00470604	0.0275865
-0.0202519	-0.0274679
-0.0468545	-0.078761
0.0398496	-0.0594669
-0.00405977	-0.0348214
-0.0133787	0.0808896
0.018739	0.125733
0.0304221	0.065696
-0.0357003	0.00783127
-0.0301711	-0.006115
-0.00944873	0.0596283
0.0278292	-0.0274907
-0.0069346	0.0451261
0.0112836	-0.0122515
-0.0417451	0.0489682
-0.0297103	-0.0259215
0.0440799	0.0570625
-0.0415415	-0.187974
0.0109277	0.073127
0.020563	0.0594528
0.00770186	0.000449194
0.0206526	-0.0330749
0.0360445	0.109591
0.0555186	0.147226
0.00348019	0.058099
0.00900917	-0.0448498
-0.0433738	-0.205606
0.0528879	0.13154
0.0135464	0.111507
0.0289039	0.059715
-0.0277691	-0.0369841
0.0374144	0.112154
0.0216024	-0.0198832
0.02753	-0.0714466
-0.0264228	-0.126206
-0.000369918	-0.0540185
-0.0103276	-0.0225289
0.00227899	-0.00232086
-0.0193591	-0.0978231
0.0226849	0.115281
0.0603768	0.191744
0.063441	0.00291559
-0.0214092	-0.0741084
-0.0379143	0.0253449
-0.0238803	-0.0405801
0.0870035	0.120034
-0.0211018	0.0941027
0.031163	0.0773521
0.0144854	0.0211761
-0.0255311	-0.0383962
-0.0194373	-0.0454736
-0.0319493	-0.0336372
-0.0142961	-0.0294344
0.0165526	0.00356959
-0.0821556	-0.0866947
-0.017764	-0.0335171
-0.0172172	-0.0194179
-0.0558361	-0.032792
0.0291156	0.122159
-0.104582	-0.185947
-0.0718395	-0.0925406
0.0688346	0.045508
0.0796684	0.0973408
-0.0260184	-0.000266674
0.00700719	0.0571014
-0.0979589	-0.11428
-0.0707635	-0.0827058
0.133502	0.0845901
0.21161	0.286687
-0.0280322	0.00528209
-0.115238	-0.0896538
-0.0247669	-0.00640752
-0.167766	-0.107774
-0.0426458	-0.024224
0.0529562	0.0334213
-0.0294117	0.00718736
0.118556	0.186122
-0.0888312	-0.0101281
-0.0233574	-0.00862348
-0.0390335	0.0321788
-0.0444391	-0.0525404
-0.0854595	-0.0160807
-0.0172621	-0.101783
-0.189328	-0.045134
-0.242883	-0.0956974
-0.0304897	0.0109146
0.0141243	0.0500008
-0.0698491	-0.284577
-0.137395	-0.0216398
-0.00603523	-0.0417765
-0.0868157	-0.2946
0.24884	-0.0461182
-0.138366	-0.121556
-0.010862	-0.00259303
-0.181133	-0.161626
-0.0227669	-0.0608281
0.0342119	0.161906
0.0195725	-0.0336304
0.195471	0.239836
-0.01902	0.070733
0.0727729	0.161124
-0.0390674	-0.19145
0.048979	0.0994996
0.0464471	0.00897238
-0.148176	-0.198013
-0.193886	-0.0552222
[truncated: 2,096 more rows]
