# Supplementary material for: Flexible neural population dynamics govern the speed and stability of sensory encoding in mouse visual cortex
Source: Nat Commun. 2024 Jul 30;15:6415. doi: 10.1038/s41467-024-50563-y (PMC11289260; doi:10.1038/s41467-024-50563-y)
Supplement: Supplementary file 8 — Source Data [file 41467_2024_50563_MOESM8_ESM.zip › F4b_diff_noise.xls]

## Sheet: Sheet1
0	-0.00425361	0.00444385	0.00553224	0.0120444	0.0112503	0.0211793	0.0236771	0.033048	0.040649	0.040738	0.0469591	0.0526754	0.0541075	0.0570582	0.0559513	0.046665	0.0465099	0.0439041	0.0467839	0.048041	0.0376665	0.0364933	0.0326531	0.0247433	0.0254909	0.0292743	0.0282612	0.0251614	0.0331402	0.0493161	0.0538334	0.0748969	0.0795368	0.0862968	0.095849	0.0960442	0.108452	0.113516	0.112526	0.114311	0.106101	0.120047	0.115094	0.112569	0.108963	0.0999808	0.105091	0.0886402	0.0902938
-0.00425361	0	-0.00178339	0.000364916	0.00572104	0.00318415	0.0116244	0.0254239	0.0318215	0.0453257	0.0447108	0.0535617	0.0576052	0.0592221	0.0624403	0.0599319	0.046494	0.050971	0.0458742	0.0510808	0.0510419	0.0385821	0.0378313	0.0355778	0.0262882	0.0282763	0.0301064	0.0304808	0.0272191	0.0383147	0.0502149	0.0571546	0.0762388	0.0805894	0.0858925	0.0987043	0.101738	0.114263	0.118313	0.119224	0.118209	0.111169	0.12222	0.117855	0.115429	0.112575	0.105209	0.110259	0.0926823	0.0969441
0.00444385	-0.00178339	0	-6.72912e-05	0.00564402	0.00362884	0.016996	0.0255404	0.0341651	0.0431414	0.0470726	0.0556842	0.056945	0.061881	0.0646157	0.0620006	0.0517662	0.053571	0.0499077	0.0543473	0.0561127	0.0436122	0.0418996	0.0398097	0.0308625	0.0328882	0.0346068	0.0355242	0.0328107	0.0425215	0.0548809	0.0593794	0.0791015	0.0833731	0.0891813	0.103596	0.104525	0.115708	0.119849	0.12116	0.121371	0.115784	0.12651	0.122139	0.120321	0.116041	0.109184	0.112752	0.0977182	0.101209
0.00553224	0.000364916	-6.72912e-05	0	0.000109606	-0.00331139	0.00558158	0.0145501	0.0262181	0.0346106	0.0378965	0.0466813	0.049989	0.0552104	0.0597577	0.0583989	0.0500092	0.0512685	0.0503264	0.0549375	0.0565122	0.0441957	0.0440517	0.0411495	0.0359725	0.0389164	0.0413672	0.0438127	0.0434627	0.0543392	0.0668738	0.0726586	0.0915053	0.0965799	0.0999384	0.112309	0.113993	0.125848	0.126861	0.128237	0.128582	0.122201	0.133128	0.128622	0.126099	0.122142	0.113528	0.115996	0.100119	0.10461
0.0120444	0.00572104	0.00564402	0.000109606	0	0.00188549	0.0057201	0.0146721	0.0262105	0.0366625	0.040204	0.0473354	0.0483721	0.0547819	0.0603936	0.0589639	0.0497763	0.0523574	0.0498258	0.0527296	0.0554611	0.0448032	0.045229	0.0427013	0.0361043	0.0368559	0.038281	0.0399788	0.0391335	0.0507118	0.0616848	0.0697487	0.0887085	0.0918684	0.0945807	0.105965	0.106586	0.12032	0.119972	0.122162	0.122488	0.115272	0.125867	0.120068	0.119143	0.11418	0.108182	0.1097	0.0943531	0.0976626
0.0112503	0.00318415	0.00362884	-0.00331139	0.00188549	-2.22045e-16	-0.000233943	0.00709651	0.0267238	0.0348515	0.0378312	0.0442309	0.0452756	0.0520803	0.0561043	0.05583	0.0482931	0.0508099	0.0506404	0.0528082	0.0534804	0.0398147	0.042336	0.0377988	0.0346867	0.0337459	0.0350745	0.038847	0.0380054	0.0490836	0.0621525	0.0701297	0.0909219	0.0950701	0.0958012	0.106795	0.107797	0.121682	0.119712	0.122758	0.124142	0.117421	0.129032	0.122886	0.121107	0.1162	0.11215	0.113155	0.0961129	0.09901
0.0211793	0.0116244	0.016996	0.00558158	0.0057201	-0.000233943	0	0.00751227	0.0233925	0.0354191	0.0378427	0.0426875	0.0432728	0.0486219	0.0549722	0.0518836	0.0462053	0.0474795	0.0468431	0.0508298	0.0524646	0.0412056	0.0462955	0.043057	0.0389817	0.0371562	0.0364445	0.0398086	0.0386611	0.0479088	0.0607247	0.0694988	0.0904066	0.0930866	0.097299	0.10669	0.105654	0.118731	0.119091	0.120969	0.12191	0.114083	0.124748	0.119726	0.119125	0.113343	0.109289	0.110548	0.0947867	0.0966664
0.0236771	0.0254239	0.0255404	0.0145501	0.0146721	0.00709651	0.00751227	-2.22045e-16	0.00710348	0.0225326	0.0301724	0.0345012	0.0303494	0.0387999	0.0417994	0.0399442	0.033966	0.0353764	0.0365105	0.0397371	0.0424587	0.0300513	0.0388032	0.0343991	0.0345302	0.0325363	0.0326012	0.0350688	0.0326131	0.0429313	0.0529878	0.0630231	0.0860413	0.0902045	0.0940481	0.102866	0.103129	0.115615	0.113131	0.115317	0.116074	0.107552	0.116988	0.112151	0.11087	0.106055	0.101801	0.104817	0.0902329	0.092182
0.033048	0.0318215	0.0341651	0.0262181	0.0262105	0.0267238	0.0233925	0.00710348	-2.22045e-16	0.0134375	0.0182237	0.0259147	0.0247777	0.031598	0.038296	0.0383104	0.0335138	0.0359781	0.0353073	0.0367953	0.0375679	0.0303507	0.0370287	0.0338303	0.035342	0.0312666	0.0344327	0.0362625	0.037684	0.0458185	0.0569944	0.0674729	0.0875997	0.0937936	0.0967824	0.10418	0.103067	0.113852	0.110338	0.110591	0.109543	0.100519	0.109039	0.103905	0.103228	0.0984817	0.0942377	0.0978335	0.0823157	0.0843625
0.040649	0.0453257	0.0431414	0.0346106	0.0366625	0.0348515	0.0354191	0.0225326	0.0134375	-2.22045e-16	0.0116895	0.0183307	0.0218332	0.029499	0.0386633	0.0391437	0.0338414	0.0358533	0.0375458	0.0420639	0.0415784	0.0370751	0.0450627	0.0453291	0.0472466	0.0474222	0.0484185	0.0513259	0.0531442	0.0613588	0.0708695	0.0799698	0.0984511	0.103184	0.110617	0.117905	0.11862	0.12806	0.125187	0.122492	0.125632	0.116248	0.123245	0.118134	0.115394	0.109817	0.10489	0.106998	0.089752	0.0911548
0.040738	0.0447108	0.0470726	0.0378965	0.040204	0.0378312	0.0378427	0.0301724	0.0182237	0.0116895	2.22045e-16	0.0106355	0.0153254	0.0281979	0.0347653	0.0370429	0.0315217	0.0321664	0.0329938	0.0406108	0.0388106	0.0390283	0.0447959	0.0468134	0.0518763	0.0543497	0.0583588	0.0598598	0.0663576	0.0775593	0.0819471	0.0933026	0.111598	0.115106	0.120217	0.126453	0.125089	0.134714	0.131724	0.128702	0.129123	0.124691	0.127891	0.122958	0.11746	0.115244	0.110351	0.113388	0.0928455	0.0970782
0.0469591	0.0535617	0.0556842	0.0466813	0.0473354	0.0442309	0.0426875	0.0345012	0.0259147	0.0183307	0.0106355	0	0.0107074	0.021135	0.028331	0.0304773	0.0286374	0.0305153	0.0307148	0.0388102	0.0384395	0.0403468	0.0492687	0.0526336	0.0566491	0.0621991	0.0636142	0.0690179	0.0766435	0.0856166	0.0976362	0.105374	0.124066	0.125198	0.13077	0.135622	0.133151	0.140738	0.135951	0.131584	0.129966	0.123312	0.128302	0.12315	0.118443	0.114284	0.110463	0.112538	0.0944251	0.0987236
0.0526754	0.0576052	0.056945	0.049989	0.0483721	0.0452756	0.0432728	0.0303494	0.0247777	0.0218332	0.0153254	0.0107074	0	0.00800726	0.0166353	0.0189782	0.0179604	0.0213337	0.0231904	0.0287079	0.0287384	0.0282645	0.0396048	0.0443881	0.0492801	0.0537936	0.0583491	0.0636221	0.0721422	0.086939	0.0981735	0.106759	0.124577	0.126144	0.131733	0.136503	0.135517	0.143833	0.138956	0.134392	0.13671	0.131243	0.138406	0.130908	0.128405	0.12281	0.119764	0.121846	0.101931	0.105862
0.0541075	0.0592221	0.061881	0.0552104	0.0547819	0.0520803	0.0486219	0.0387999	0.031598	0.029499	0.0281979	0.021135	0.00800726	0	0.00820039	0.0136976	0.012965	0.0213392	0.0229676	0.0334727	0.0270481	0.0320089	0.0409567	0.0488958	0.0546175	0.0602292	0.0632122	0.0684305	0.0787099	0.0980774	0.109908	0.120551	0.143122	0.13937	0.145801	0.14829	0.147291	0.153206	0.148362	0.144125	0.146133	0.141656	0.145468	0.138593	0.136554	0.132055	0.126936	0.129953	0.108978	0.11228
0.0570582	0.0624403	0.0646157	0.0597577	0.0603936	0.0561043	0.0549722	0.0417994	0.038296	0.0386633	0.0347653	0.028331	0.0166353	0.00820039	0	0.00409378	0.00657385	0.0142714	0.0145002	0.023473	0.020994	0.0253502	0.0352186	0.0413609	0.047405	0.0525492	0.0594881	0.0647962	0.0767889	0.0956948	0.108541	0.121199	0.146286	0.142053	0.149423	0.152298	0.152043	0.159406	0.15392	0.147424	0.148445	0.145106	0.150191	0.144236	0.141913	0.137135	0.132302	0.133214	0.1122	0.113848
0.0559513	0.0599319	0.0620006	0.0583989	0.0589639	0.05583	0.0518836	0.0399442	0.0383104	0.0391437	0.0370429	0.0304773	0.0189782	0.0136976	0.00409378	0	-0.000896745	0.00764169	0.0109112	0.0177018	0.014915	0.0178414	0.0262221	0.0347719	0.041289	0.0473232	0.0551764	0.0650754	0.0750506	0.0991959	0.112054	0.125318	0.153146	0.152458	0.161112	0.165282	0.165349	0.170737	0.167734	0.15996	0.164038	0.157479	0.162033	0.157375	0.155359	0.149344	0.142207	0.144579	0.120952	0.122106
0.046665	0.046494	0.0517662	0.0500092	0.0497763	0.0482931	0.0462053	0.033966	0.0335138	0.0338414	0.0315217	0.0286374	0.0179604	0.012965	0.00657385	-0.000896745	0	0.00377154	0.00541003	0.00942798	0.00675876	0.0115326	0.0184388	0.0259953	0.0316248	0.0369591	0.0487562	0.058419	0.0738867	0.0951073	0.112861	0.123366	0.149585	0.151869	0.162097	0.167487	0.167157	0.172953	0.170491	0.164656	0.16653	0.160955	0.165782	0.158602	0.155301	0.149252	0.143605	0.144479	0.121817	0.122353
0.0465099	0.050971	0.053571	0.0512685	0.0523574	0.0508099	0.0474795	0.0353764	0.0359781	0.0358533	0.0321664	0.0305153	0.0213337	0.0213392	0.0142714	0.00764169	0.00377154	2.22045e-16	0.00193007	0.00619624	0.00510634	0.0121581	0.0191853	0.0275362	0.0345776	0.0457432	0.0540293	0.0632879	0.0766106	0.102847	0.11776	0.129431	0.157254	0.158949	0.169565	0.1757	0.179282	0.184055	0.183245	0.175482	0.176378	0.173137	0.173581	0.168235	0.165907	0.156988	0.152148	0.151359	0.128933	0.128304
0.0439041	0.0458742	0.0499077	0.0503264	0.0498258	0.0506404	0.0468431	0.0365105	0.0353073	0.0375458	0.0329938	0.0307148	0.0231904	0.0229676	0.0145002	0.0109112	0.00541003	0.00193007	0	0.00901734	0.00338548	0.00873639	0.0153957	0.0226009	0.0308794	0.039801	0.0514561	0.0628728	0.0787851	0.104637	0.122874	0.134088	0.164412	0.167153	0.178822	0.18475	0.192597	0.195287	0.195952	0.187592	0.188074	0.185811	0.186	0.179819	0.176456	0.167401	0.163142	0.160744	0.137817	0.136085
0.0467839	0.0510808	0.0543473	0.0549375	0.0527296	0.0528082	0.0508298	0.0397371	0.0367953	0.0420639	0.0406108	0.0388102	0.0287079	0.0334727	0.023473	0.0177018	0.00942798	0.00619624	0.00901734	0	0.0049521	0.00958621	0.0139958	0.0201233	0.029858	0.0396034	0.0491727	0.0644117	0.0816749	0.106788	0.127943	0.138252	0.167129	0.171814	0.184616	0.190671	0.199449	0.201384	0.203011	0.191642	0.193207	0.189616	0.187881	0.182666	0.178193	0.170158	0.163535	0.16103	0.137004	0.134302
0.048041	0.0510419	0.0561127	0.0565122	0.0554611	0.0534804	0.0524646	0.0424587	0.0375679	0.0415784	0.0388106	0.0384395	0.0287384	0.0270481	0.020994	0.014915	0.00675876	0.00510634	0.00338548	0.0049521	0	0.00768146	0.0131944	0.0179736	0.0235816	0.0362616	0.0444162	0.0603398	0.0795593	0.101768	0.121531	0.132707	0.162858	0.172153	0.18754	0.196113	0.204198	0.205768	0.210452	0.202269	0.200591	0.19628	0.195021	0.191449	0.186666	0.177832	0.172872	0.169815	0.145742	0.142947
0.0376665	0.0385821	0.0436122	0.0441957	0.0448032	0.0398147	0.0412056	0.0300513	0.0303507	0.0370751	0.0390283	0.0403468	0.0282645	0.0320089	0.0253502	0.0178414	0.0115326	0.0121581	0.00873639	0.00958621	0.00768146	0	0.00715385	0.00966549	0.0180776	0.0295737	0.0392576	0.0512569	0.0689898	0.0918655	0.112273	0.124009	0.153596	0.162487	0.176365	0.187576	0.196802	0.200259	0.207416	0.196953	0.197733	0.19541	0.196966	0.194026	0.188917	0.180113	0.173465	0.169692	0.147462	0.142069
0.0364933	0.0378313	0.0418996	0.0440517	0.045229	0.042336	0.0462955	0.0388032	0.0370287	0.0450627	0.0447959	0.0492687	0.0396048	0.0409567	0.0352186	0.0262221	0.0184388	0.0191853	0.0153957	0.0139958	0.0131944	0.00715385	0	0.00650037	0.0109741	0.0199626	0.0288001	0.0443278	0.0618384	0.0850967	0.0991275	0.112113	0.139643	0.151488	0.171009	0.186136	0.19601	0.198732	0.206359	0.197584	0.200369	0.197867	0.198039	0.198467	0.193816	0.185219	0.17873	0.174713	0.152586	0.146382
0.0326531	0.0355778	0.0398097	0.0411495	0.0427013	0.0377988	0.043057	0.0343991	0.0338303	0.0453291	0.0468134	0.0526336	0.0443881	0.0488958	0.0413609	0.0347719	0.0259953	0.0275362	0.0226009	0.0201233	0.0179736	0.00966549	0.00650037	0	0.00729829	0.0127271	0.0143477	0.0266834	0.0440247	0.0604358	0.0784798	0.0893774	0.118279	0.129172	0.147821	0.166734	0.176357	0.178287	0.191357	0.181133	0.184722	0.183108	0.182188	0.183247	0.17969	0.171492	0.162015	0.162467	0.14049	0.132669
0.0247433	0.0262882	0.0308625	0.0359725	0.0361043	0.0346867	0.0389817	0.0345302	0.035342	0.0472466	0.0518763	0.0566491	0.0492801	0.0546175	0.047405	0.041289	0.0316248	0.0345776	0.0308794	0.029858	0.0235816	0.0180776	0.0109741	0.00729829	0	0.00638735	0.0107633	0.0218003	0.034571	0.0515397	0.0675503	0.0780885	0.104559	0.115479	0.133791	0.150555	0.164021	0.166031	0.178213	0.170329	0.174549	0.173322	0.173234	0.175806	0.170597	0.1643	0.155742	0.15778	0.135532	0.129076
0.0254909	0.0282763	0.0328882	0.0389164	0.0368559	0.0337459	0.0371562	0.0325363	0.0312666	0.0474222	0.0543497	0.0621991	0.0537936	0.0602292	0.0525492	0.0473232	0.0369591	0.0457432	0.039801	0.0396034	0.0362616	0.0295737	0.0199626	0.0127271	0.00638735	0	0.0032633	0.0121263	0.0243184	0.0398656	0.0498722	0.0615624	0.0892771	0.0958871	0.116978	0.133341	0.148484	0.149435	0.166469	0.156072	0.1593	0.158974	0.157592	0.164738	0.160613	0.152725	0.144748	0.147436	0.128519	0.121518
0.0292743	0.0301064	0.0346068	0.0413672	0.038281	0.0350745	0.0364445	0.0326012	0.0344327	0.0484185	0.0583588	0.0636142	0.0583491	0.0632122	0.0594881	0.0551764	0.0487562	0.0540293	0.0514561	0.0491727	0.0444162	0.0392576	0.0288001	0.0143477	0.0107633	0.0032633	0	0.00358472	0.0179805	0.0300184	0.0428554	0.0547489	0.0775501	0.0863238	0.109549	0.130982	0.146347	0.149227	0.159743	0.15085	0.156137	0.153503	0.152866	0.160044	0.15665	0.147174	0.140627	0.144194	0.127051	0.118999
0.0282612	0.0304808	0.0355242	0.0438127	0.0399788	0.038847	0.0398086	0.0350688	0.0362625	0.0513259	0.0598598	0.0690179	0.0636221	0.0684305	0.0647962	0.0650754	0.058419	0.0632879	0.0628728	0.0644117	0.0603398	0.0512569	0.0443278	0.0266834	0.0218003	0.0121263	0.00358472	0	0.00466928	0.0150049	0.0260854	0.0403748	0.0569487	0.0686623	0.0877234	0.109599	0.128663	0.134827	0.147057	0.142101	0.145077	0.144249	0.146895	0.154183	0.151062	0.14513	0.139473	0.143272	0.127673	0.122212
0.0251614	0.0272191	0.0328107	0.0434627	0.0391335	0.0380054	0.0386611	0.0326131	0.037684	0.0531442	0.0663576	0.0766435	0.0721422	0.0787099	0.0767889	0.0750506	0.0738867	0.0766106	0.0787851	0.0816749	0.0795593	0.0689898	0.0618384	0.0440247	0.034571	0.0243184	0.0179805	0.00466928	0	0.00614002	0.0194141	0.0284955	0.0420629	0.0511614	0.0708965	0.0914646	0.107081	0.115325	0.128353	0.125613	0.130003	0.128273	0.134605	0.14155	0.137135	0.131487	0.127329	0.133863	0.117998	0.115657
0.0331402	0.0383147	0.0425215	0.0543392	0.0507118	0.0490836	0.0479088	0.0429313	0.0458185	0.0613588	0.0775593	0.0856166	0.086939	0.0980774	0.0956948	0.0991959	0.0951073	0.102847	0.104637	0.106788	0.101768	0.0918655	0.0850967	0.0604358	0.0515397	0.0398656	0.0300184	0.0150049	0.00614002	0	0.00510369	0.0132801	0.0250732	0.0373257	0.0568212	0.0829205	0.0999207	0.108493	0.122267	0.123813	0.126377	0.131576	0.136673	0.146047	0.140457	0.141318	0.135071	0.140229	0.131935	0.124775
0.0493161	0.0502149	0.0548809	0.0668738	0.0616848	0.0621525	0.0607247	0.0529878	0.0569944	0.0708695	0.0819471	0.0976362	0.0981735	0.109908	0.108541	0.112054	0.112861	0.11776	0.122874	0.127943	0.121531	0.112273	0.0991275	0.0784798	0.0675503	0.0498722	0.0428554	0.0260854	0.0194141	0.00510369	-2.22045e-16	8.40805e-05	0.0117536	0.0233506	0.0429626	0.0729522	0.0883109	0.0953322	0.113317	0.114515	0.119714	0.120144	0.128833	0.139106	0.137381	0.138172	0.13278	0.139241	0.132277	0.124097
0.0538334	0.0571546	0.0593794	0.0726586	0.0697487	0.0701297	0.0694988	0.0630231	0.0674729	0.0799698	0.0933026	0.105374	0.106759	0.120551	0.121199	0.125318	0.123366	0.129431	0.134088	0.138252	0.132707	0.124009	0.112113	0.0893774	0.0780885	0.0615624	0.0547489	0.0403748	0.0284955	0.0132801	8.40805e-05	0	0.0020001	0.014682	0.035966	0.0689415	0.0875035	0.10199	0.115067	0.113783	0.124183	0.122865	0.130294	0.143227	0.142526	0.142494	0.134693	0.143259	0.138104	0.130192
0.0748969	0.0762388	0.0791015	0.0915053	0.0887085	0.0909219	0.0904066	0.0860413	0.0875997	0.0984511	0.111598	0.124066	0.124577	0.143122	0.146286	0.153146	0.149585	0.157254	0.164412	0.167129	0.162858	0.153596	0.139643	0.118279	0.104559	0.0892771	0.0775501	0.0569487	0.0420629	0.0250732	0.0117536	0.0020001	0	0.00739596	0.026851	0.0597632	0.0763818	0.0878681	0.106192	0.104265	0.114949	0.121137	0.123401	0.142474	0.1419	0.141574	0.136876	0.146053	0.145286	0.134816
0.0795368	0.0805894	0.0833731	0.0965799	0.0918684	0.0950701	0.0930866	0.0902045	0.0937936	0.103184	0.115106	0.125198	0.126144	0.13937	0.142053	0.152458	0.151869	0.158949	0.167153	0.171814	0.172153	0.162487	0.151488	0.129172	0.115479	0.0958871	0.0863238	0.0686623	0.0511614	0.0373257	0.0233506	0.014682	0.00739596	0	0.00867041	0.029353	0.0473951	0.061087	0.0759333	0.0765676	0.0865797	0.0898217	0.0945101	0.112931	0.110303	0.112301	0.112729	0.119223	0.120397	0.112629
0.0862968	0.0858925	0.0891813	0.0999384	0.0945807	0.0958012	0.097299	0.0940481	0.0967824	0.110617	0.120217	0.13077	0.131733	0.145801	0.149423	0.161112	0.162097	0.169565	0.178822	0.184616	0.18754	0.176365	0.171009	0.147821	0.133791	0.116978	0.109549	0.0877234	0.0708965	0.0568212	0.0429626	0.035966	0.026851	0.00867041	2.22045e-16	0.00183627	0.0190257	0.0308829	0.0481987	0.0466136	0.0604692	0.0663093	0.0727495	0.0914983	0.0929426	0.0910503	0.0974772	0.102844	0.107321	0.101985
0.095849	0.0987043	0.103596	0.112309	0.105965	0.106795	0.10669	0.102866	0.10418	0.117905	0.126453	0.135622	0.136503	0.14829	0.152298	0.165282	0.167487	0.1757	0.18475	0.190671	0.196113	0.187576	0.186136	0.166734	0.150555	0.133341	0.130982	0.109599	0.0914646	0.0829205	0.0729522	0.0689415	0.0597632	0.029353	0.00183627	0	-0.000441755	0.0122247	0.0213255	0.0284506	0.0403023	0.045241	0.0553666	0.0714764	0.0749306	0.0729566	0.0836253	0.0873222	0.0926545	0.0871113
0.0960442	0.101738	0.104525	0.113993	0.106586	0.107797	0.105654	0.103129	0.103067	0.11862	0.125089	0.133151	0.135517	0.147291	0.152043	0.165349	0.167157	0.179282	0.192597	0.199449	0.204198	0.196802	0.19601	0.176357	0.164021	0.148484	0.146347	0.128663	0.107081	0.0999207	0.0883109	0.0875035	0.0763818	0.0473951	0.0190257	-0.000441755	0	0.00214104	0.00765124	0.0132701	0.0205289	0.0303675	0.0403642	0.0519976	0.0558121	0.0587872	0.0651418	0.0682331	0.0744491	0.0719542
0.108452	0.114263	0.115708	0.125848	0.12032	0.121682	0.118731	0.115615	0.113852	0.12806	0.134714	0.140738	0.143833	0.153206	0.159406	0.170737	0.172953	0.184055	0.195287	0.201384	0.205768	0.200259	0.198732	0.178287	0.166031	0.149435	0.149227	0.134827	0.115325	0.108493	0.0953322	0.10199	0.0878681	0.061087	0.0308829	0.0122247	0.00214104	0	-0.00219154	-0.00184918	0.00723515	0.0150493	0.0241891	0.033925	0.0401171	0.0399025	0.0498686	0.0514083	0.0592025	0.0550366
0.113516	0.118313	0.119849	0.126861	0.119972	0.119712	0.119091	0.113131	0.110338	0.125187	0.131724	0.135951	0.138956	0.148362	0.15392	0.167734	0.170491	0.183245	0.195952	0.203011	0.210452	0.207416	0.206359	0.191357	0.178213	0.166469	0.159743	0.147057	0.128353	0.122267	0.113317	0.115067	0.106192	0.0759333	0.0481987	0.0213255	0.00765124	-0.00219154	0	-0.00475332	0.000363935	0.00187477	0.0145825	0.0258658	0.0281021	0.0286215	0.0371663	0.0425746	0.0509856	0.0456593
0.112526	0.119224	0.12116	0.128237	0.122162	0.122758	0.120969	0.115317	0.110591	0.122492	0.128702	0.131584	0.134392	0.144125	0.147424	0.15996	0.164656	0.175482	0.187592	0.191642	0.202269	0.196953	0.197584	0.181133	0.170329	0.156072	0.15085	0.142101	0.125613	0.123813	0.114515	0.113783	0.104265	0.0765676	0.0466136	0.0284506	0.0132701	-0.00184918	-0.00475332	-2.22045e-16	-0.000950376	-0.00293726	0.00490723	0.0154715	0.0197174	0.0219883	0.0275728	0.0311721	0.0404972	0.0367255
0.114311	0.118209	0.121371	0.128582	0.122488	0.124142	0.12191	0.116074	0.109543	0.125632	0.129123	0.129966	0.13671	0.146133	0.148445	0.164038	0.16653	0.176378	0.188074	0.193207	0.200591	0.197733	0.200369	0.184722	0.174549	0.1593	0.156137	0.145077	0.130003	0.126377	0.119714	0.124183	0.114949	0.0865797	0.0604692	0.0403023	0.0205289	0.00723515	0.000363935	-0.000950376	0	-0.00516413	-0.00176165	0.00698921	0.00829512	0.0105747	0.0144318	0.018612	0.0271539	0.0232619
0.106101	0.111169	0.115784	0.122201	0.115272	0.117421	0.114083	0.107552	0.100519	0.116248	0.124691	0.123312	0.131243	0.141656	0.145106	0.157479	0.160955	0.173137	0.185811	0.189616	0.19628	0.19541	0.197867	0.183108	0.173322	0.158974	0.153503	0.144249	0.128273	0.131576	0.120144	0.122865	0.121137	0.0898217	0.0663093	0.045241	0.0303675	0.0150493	0.00187477	-0.00293726	-0.00516413	0	-0.00886641	0.000272676	0.000365739	0.00589522	0.0071486	0.0129254	0.0200637	0.0187364
0.120047	0.12222	0.12651	0.133128	0.125867	0.129032	0.124748	0.116988	0.109039	0.123245	0.127891	0.128302	0.138406	0.145468	0.150191	0.162033	0.165782	0.173581	0.186	0.187881	0.195021	0.196966	0.198039	0.182188	0.173234	0.157592	0.152866	0.146895	0.134605	0.136673	0.128833	0.130294	0.123401	0.0945101	0.0727495	0.0553666	0.0403642	0.0241891	0.0145825	0.00490723	-0.00176165	-0.00886641	0	-0.00511355	-0.0038269	-0.000787592	0.000739387	0.00246491	0.0138997	0.014371
0.115094	0.117855	0.122139	0.128622	0.120068	0.122886	0.119726	0.112151	0.103905	0.118134	0.122958	0.12315	0.130908	0.138593	0.144236	0.157375	0.158602	0.168235	0.179819	0.182666	0.191449	0.194026	0.198467	0.183247	0.175806	0.164738	0.160044	0.154183	0.14155	0.146047	0.139106	0.143227	0.142474	0.112931	0.0914983	0.0714764	0.0519976	0.033925	0.0258658	0.0154715	0.00698921	0.000272676	-0.00511355	0	-0.00243386	-0.00540492	-0.00327845	-0.000175135	0.00635048	0.00581513
0.112569	0.115429	0.120321	0.126099	0.119143	0.121107	0.119125	0.11087	0.103228	0.115394	0.11746	0.118443	0.128405	0.136554	0.141913	0.155359	0.155301	0.165907	0.176456	0.178193	0.186666	0.188917	0.193816	0.17969	0.170597	0.160613	0.15665	0.151062	0.137135	0.140457	0.137381	0.142526	0.1419	0.110303	0.0929426	0.0749306	0.0558121	0.0401171	0.0281021	0.0197174	0.00829512	0.000365739	-0.0038269	-0.00243386	0	-0.00458187	-0.00616573	-0.00203548	0.00141761	-0.00160704
0.108963	0.112575	0.116041	0.122142	0.11418	0.1162	0.113343	0.106055	0.0984817	0.109817	0.115244	0.114284	0.12281	0.132055	0.137135	0.149344	0.149252	0.156988	0.167401	0.170158	0.177832	0.180113	0.185219	0.171492	0.1643	0.152725	0.147174	0.14513	0.131487	0.141318	0.138172	0.142494	0.141574	0.112301	0.0910503	0.0729566	0.0587872	0.0399025	0.0286215	0.0219883	0.0105747	0.00589522	-0.000787592	-0.00540492	-0.00458187	2.22045e-16	-0.00408083	-0.00518726	-0.00180828	-0.00241559
0.0999808	0.105209	0.109184	0.113528	0.108182	0.11215	0.109289	0.101801	0.0942377	0.10489	0.110351	0.110463	0.119764	0.126936	0.132302	0.142207	0.143605	0.152148	0.163142	0.163535	0.172872	0.173465	0.17873	0.162015	0.155742	0.144748	0.140627	0.139473	0.127329	0.135071	0.13278	0.134693	0.136876	0.112729	0.0974772	0.0836253	0.0651418	0.0498686	0.0371663	0.0275728	0.0144318	0.0071486	0.000739387	-0.00327845	-0.00616573	-0.00408083	2.22045e-16	-0.00530119	0.000373706	-0.00231935
0.105091	0.110259	0.112752	0.115996	0.1097	0.113155	0.110548	0.104817	0.0978335	0.106998	0.113388	0.112538	0.121846	0.129953	0.133214	0.144579	0.144479	0.151359	0.160744	0.16103	0.169815	0.169692	0.174713	0.162467	0.15778	0.147436	0.144194	0.143272	0.133863	0.140229	0.139241	0.143259	0.146053	0.119223	0.102844	0.0873222	0.0682331	0.0514083	0.0425746	0.0311721	0.018612	0.0129254	0.00246491	-0.000175135	-0.00203548	-0.00518726	-0.00530119	2.22045e-16	-0.00596101	-0.00532678
0.0886402	0.0926823	0.0977182	0.100119	0.0943531	0.0961129	0.0947867	0.0902329	0.0823157	0.089752	0.0928455	0.0944251	0.101931	0.108978	0.1122	0.120952	0.121817	0.128933	0.137817	0.137004	0.145742	0.147462	0.152586	0.14049	0.135532	0.128519	0.127051	0.127673	0.117998	0.131935	0.132277	0.138104	0.145286	0.120397	0.107321	0.0926545	0.0744491	0.0592025	0.0509856	0.0404972	0.0271539	0.0200637	0.0138997	0.00635048	0.00141761	-0.00180828	0.000373706	-0.00596101	0	-0.00783438
0.0902938	0.0969441	0.101209	0.10461	0.0976626	0.09901	0.0966664	0.092182	0.0843625	0.0911548	0.0970782	0.0987236	0.105862	0.11228	0.113848	0.122106	0.122353	0.128304	0.136085	0.134302	0.142947	0.142069	0.146382	0.132669	0.129076	0.121518	0.118999	0.122212	0.115657	0.124775	0.124097	0.130192	0.134816	0.112629	0.101985	0.0871113	0.0719542	0.0550366	0.0456593	0.0367255	0.0232619	0.0187364	0.014371	0.00581513	-0.00160704	-0.00241559	-0.00231935	-0.00532678	-0.00783438	0
0.0829547	0.0906705	0.0943556	0.0957845	0.090944	0.091439	0.0909977	0.0871209	0.0795195	0.0863889	0.0906865	0.089118	0.0957173	0.103086	0.104208	0.114466	0.11125	0.121076	0.126064	0.128737	0.135658	0.136263	0.141948	0.131202	0.126747	0.121702	0.121153	0.122288	0.115233	0.125908	0.12701	0.136112	0.143533	0.120818	0.108378	0.0948885	0.07614	0.0624969	0.056574	0.0473751	0.0337871	0.0313265	0.0252521	0.0157812	0.00861941	0.0064507	0.00859298	0.00267631	-0.00827053	-0.00347209
0.0762616	0.0840483	0.0894839	0.0916524	0.0860563	0.0878279	0.0855037	0.0826411	0.0732452	0.079428	0.0826835	0.0844833	0.0872459	0.0946504	0.0951582	0.103366	0.100681	0.10905	0.116185	0.119099	0.125305	0.125486	0.130039	0.117978	0.114275	0.109517	0.109232	0.111089	0.108148	0.120992	0.122772	0.131195	0.140479	0.121883	0.111449	0.0999909	0.084363	0.0720596	0.0632151	0.0565426	0.0429173	0.0404424	0.0334977	0.0237697	0.0166214	0.0141801	0.0140248	0.0107738	-4.92896e-05	-0.000733318
0.0741832	0.0816715	0.0873326	0.0896813	0.0859168	0.0867947	0.0871903	0.0817078	0.07281	0.077203	0.0826111	0.0850517	0.090985	0.0981094	0.0984993	0.106198	0.102351	0.109996	0.116628	0.118359	0.124932	0.125089	0.130257	0.119579	0.116896	0.111414	0.110184	0.11459	0.112561	0.122856	0.123807	0.135572	0.144547	0.12805	0.119048	0.107432	0.0903039	0.0793475	0.0749686	0.0643811	0.0543804	0.0483531	0.0421515	0.0359142	0.0258741	0.0245493	0.0205214	0.0182185	0.00364343	0.00203161
0.0715001	0.0776756	0.0827719	0.0851944	0.0808661	0.080977	0.0810461	0.0769382	0.0678125	0.0730917	0.0779144	0.0808864	0.086898	0.0926915	0.0947133	0.101135	0.0975222	0.103791	0.109537	0.111968	0.115756	0.113725	0.118847	0.106369	0.10162	0.09673	0.0948465	0.0972982	0.0988166	0.108964	0.111134	0.119843	0.132013	0.11775	0.112824	0.107513	0.0925108	0.0842201	0.0782043	0.0689995	0.0592974	0.055901	0.0508746	0.0446765	0.0345094	0.0345627	0.0314303	0.0234801	0.0110486	0.0120488
0.0640879	0.0701508	0.0751563	0.0783991	0.0765956	0.0783207	0.0792833	0.0759286	0.0664416	0.0740738	0.077731	0.0819214	0.0912087	0.0964023	0.0972878	0.105604	0.100006	0.105131	0.109889	0.113947	0.118572	0.11502	0.118791	0.103983	0.0982549	0.0930374	0.0893415	0.0940766	0.095254	0.105588	0.106562	0.116673	0.13261	0.121205	0.117602	0.115709	0.0996782	0.0925895	0.0876054	0.0775727	0.0670746	0.0629242	0.0586488	0.0490995	0.0429181	0.0411498	0.0366847	0.0304528	0.0184885	0.013252
0.0602596	0.0658576	0.0689962	0.0734361	0.0710192	0.0727196	0.0752765	0.0731124	0.0666752	0.0737995	0.0751499	0.0787196	0.0850264	0.0913874	0.0902687	0.0982005	0.0941659	0.0985351	0.103999	0.106864	0.110999	0.108627	0.114271	0.0975131	0.093032	0.0863478	0.0834635	0.0860205	0.0844544	0.0914555	0.0944039	0.105108	0.116725	0.107824	0.10823	0.109664	0.0956682	0.0932364	0.0885951	0.0798359	0.0691495	0.0654918	0.0616375	0.0552688	0.0453067	0.0445451	0.0400325	0.0364564	0.0227364	0.0189085
0.0621662	0.0670007	0.0716184	0.074662	0.0745781	0.0725933	0.0776192	0.073296	0.0671575	0.0777191	0.0774088	0.0800734	0.0869296	0.0949922	0.0930995	0.101416	0.0951073	0.100796	0.10493	0.106726	0.110515	0.11145	0.116494	0.0983577	0.0947871	0.0870632	0.0819309	0.0843527	0.0795836	0.0858839	0.0879141	0.0974165	0.111412	0.100456	0.105363	0.107131	0.0939478	0.0909196	0.0898553	0.0788524	0.0678099	0.0646697	0.0578677	0.0541393	0.0470533	0.044882	0.0413712	0.0381293	0.0279219	0.0226371
0.0591623	0.0648737	0.0682164	0.0705768	0.0689841	0.0680913	0.0713784	0.0697822	0.0637173	0.0746376	0.0787685	0.0815057	0.0901512	0.0988459	0.0982043	0.105703	0.101058	0.106007	0.10898	0.111952	0.114656	0.115544	0.12008	0.103807	0.0962987	0.0873681	0.0834544	0.0822702	0.0784454	0.0834351	0.0849215	0.0924025	0.106349	0.0971918	0.0985071	0.104507	0.092052	0.0926684	0.0929871	0.0824884	0.0724116	0.0727914	0.0684029	0.0659171	0.0594114	0.057324	0.0520599	0.0506284	0.0404838	0.0351437
0.0466407	0.051108	0.0536466	0.0581977	0.055873	0.0558313	0.0609302	0.0587683	0.0524751	0.0620098	0.0669669	0.0690819	0.0751613	0.0836223	0.0812232	0.0875448	0.0804175	0.0872891	0.0892847	0.0908124	0.0946228	0.0941993	0.0977391	0.0806192	0.0729098	0.0643573	0.0587786	0.0589695	0.0550501	0.0593654	0.0632533	0.0723905	0.0853596	0.0765033	0.0824607	0.0843916	0.0783609	0.0821209	0.0822284	0.0751871	0.0648118	0.064913	0.0620241	0.0600984	0.0530848	0.0525387	0.0499358	0.0452387	0.0345147	0.0328851
0.0491871	0.0536677	0.055474	0.0601938	0.0590872	0.0584451	0.0638592	0.0627757	0.0582402	0.0690661	0.074764	0.0782973	0.0864522	0.0921968	0.0918844	0.0959427	0.0912166	0.0954925	0.0998379	0.100889	0.105243	0.103124	0.107663	0.0900306	0.0818141	0.0725332	0.0652339	0.0642816	0.0590635	0.0603705	0.0609821	0.0692247	0.0823422	0.0731119	0.073838	0.0766657	0.0669418	0.0715102	0.0737269	0.0661952	0.061516	0.0632462	0.0607591	0.0594503	0.0505378	0.0531909	0.0520798	0.0468337	0.0384323	0.0352384
0.0496186	0.0542124	0.0569495	0.0570428	0.0586578	0.0569386	0.0627844	0.0604889	0.0592539	0.0695032	0.0783534	0.0832148	0.0869592	0.0940547	0.0912413	0.0962407	0.0917989	0.0994668	0.101118	0.103677	0.107435	0.105528	0.108678	0.0921813	0.0849659	0.0769668	0.0700287	0.0693782	0.0643083	0.0661398	0.0645799	0.0715271	0.0881943	0.0789455	0.0839589	0.0820297	0.071241	0.0761909	0.0780736	0.0689871	0.0666625	0.0671264	0.0633152	0.0632285	0.053375	0.0533085	0.0518988	0.0469478	0.0406831	0.0353723
0.0436525	0.0477478	0.0516314	0.0528617	0.054243	0.0503623	0.056478	0.0534335	0.0532695	0.0615815	0.0688526	0.0746101	0.076105	0.0838446	0.0826653	0.0862719	0.082604	0.089076	0.0913933	0.0944139	0.100152	0.098177	0.0996211	0.0827962	0.0766371	0.0683133	0.0628204	0.063094	0.0611146	0.0617379	0.0630708	0.0713323	0.086684	0.0781165	0.081444	0.0817911	0.0743727	0.0760809	0.0777208	0.0700324	0.068391	0.0672038	0.0659323	0.0622071	0.0538648	0.054793	0.0534794	0.0497422	0.0434049	0.0386733
0.0487833	0.0523142	0.0539014	0.0555361	0.0558985	0.054095	0.0609116	0.0565139	0.0551235	0.0646341	0.0704624	0.0768514	0.0761206	0.0844013	0.0848686	0.090669	0.0847231	0.091697	0.0928327	0.0957242	0.102767	0.0977127	0.0998975	0.0863652	0.0803037	0.0734454	0.066504	0.0668814	0.066175	0.0683101	0.0711432	0.0786001	0.0918843	0.0857407	0.0842231	0.0832353	0.072097	0.073433	0.0742912	0.06607	0.0639259	0.0642323	0.0650907	0.0600653	0.0525672	0.052526	0.051286	0.0469995	0.0413575	0.036231
0.0442561	0.0488917	0.0500016	0.0514346	0.0505793	0.0468591	0.051343	0.0482477	0.0494521	0.0563441	0.0655049	0.0722604	0.0725244	0.0783391	0.0817832	0.0863316	0.0840817	0.0903565	0.0898648	0.0925862	0.100253	0.0914464	0.0948895	0.0782921	0.0735952	0.0623223	0.0582502	0.0541627	0.0532176	0.0532504	0.0544739	0.0614718	0.0748565	0.0708555	0.0702148	0.0692591	0.0601379	0.062024	0.0637102	0.0590419	0.0597034	0.0596267	0.0623948	0.0582265	0.0530932	0.0531399	0.0526092	0.0509072	0.0451222	0.0400524
0.0437925	0.0476182	0.0497134	0.0515361	0.0510542	0.0474832	0.0535613	0.0504064	0.0503377	0.0602097	0.0698716	0.0758501	0.0759602	0.0830555	0.0867329	0.0931807	0.0883777	0.0951476	0.0954264	0.0993569	0.104785	0.0974489	0.0997231	0.0843321	0.079731	0.0689799	0.0644305	0.0582731	0.0548844	0.0571024	0.0547799	0.061404	0.078988	0.0735646	0.0748381	0.0722561	0.0656018	0.0664321	0.068845	0.0611563	0.0647555	0.0642076	0.0670153	0.0663855	0.0585397	0.0602362	0.0582546	0.0571129	0.0516462	0.0445075
0.0458952	0.0514951	0.0545289	0.0568531	0.0559922	0.0545286	0.0601693	0.056499	0.0558477	0.0637381	0.073404	0.0788812	0.0763619	0.0857012	0.08724	0.0933584	0.0868143	0.0938665	0.0937228	0.0977155	0.104643	0.0974615	0.0992535	0.0840692	0.0801424	0.0701189	0.0649133	0.0616749	0.0613507	0.062315	0.063236	0.0702066	0.0860753	0.0827243	0.0832113	0.0813404	0.0716475	0.0747322	0.0764828	0.0696469	0.0710009	0.0694057	0.0722185	0.0739767	0.0665977	0.0655135	0.0649235	0.0667501	0.0597208	0.0518442
0.0410025	0.0452066	0.0498923	0.0511495	0.0508573	0.0475614	0.05321	0.0524089	0.0532837	0.063915	0.0718178	0.0768715	0.074787	0.0802379	0.0836594	0.0895958	0.0832299	0.088087	0.0888799	0.0910931	0.0997489	0.0893275	0.0914837	0.0752059	0.0734821	0.0609403	0.0572311	0.0537129	0.051568	0.0528132	0.0559536	0.063269	0.0787706	0.0756715	0.0758149	0.0734989	0.0667384	0.0698204	0.0701294	0.0655243	0.0676101	0.0663957	0.069717	0.0689072	0.0633988	0.0647948	0.0635522	0.0647114	0.0574135	0.0515752
0.0395271	0.0439513	0.0475294	0.0490448	0.0494228	0.0469694	0.0542256	0.0543521	0.053366	0.066636	0.0773605	0.0825896	0.0797997	0.0854138	0.0872072	0.0940209	0.0861279	0.0933805	0.0929542	0.0959838	0.101655	0.0909657	0.0917582	0.0784629	0.0750732	0.0658634	0.0596719	0.0566233	0.0544103	0.0533768	0.0566385	0.064636	0.0804849	0.0787612	0.0818159	0.0825509	0.075105	0.0771226	0.0780301	0.0727608	0.0744366	0.0742871	0.0770312	0.0788918	0.0730913	0.0758932	0.0715589	0.0733912	0.0673973	0.0615555
0.0325625	0.0366732	0.041578	0.0424525	0.0409283	0.0384845	0.0450287	0.0452103	0.0448532	0.0556305	0.0680833	0.0768446	0.0720374	0.0803619	0.0834243	0.0904395	0.0832457	0.0908859	0.0921714	0.0943462	0.0994951	0.0893744	0.0921234	0.0764224	0.0759416	0.0664302	0.0624266	0.059076	0.0566067	0.0592329	0.0624646	0.0704124	0.0848954	0.0819632	0.0845018	0.0848	0.0807647	0.0827947	0.0827565	0.0777313	0.0801686	0.0796001	0.0856927	0.0851433	0.0784257	0.080996	0.077732	0.0789563	0.0684077	0.0630366
0.0315094	0.0366624	0.0421126	0.0442429	0.0448689	0.0412434	0.0488501	0.0476867	0.0463163	0.0576671	0.0706162	0.07622	0.0728692	0.0830722	0.085897	0.0937775	0.0862076	0.0918839	0.0919276	0.0937909	0.0981028	0.088859	0.0905042	0.07571	0.0725693	0.0612865	0.0568202	0.0520495	0.0517173	0.0524338	0.0546068	0.062541	0.0783764	0.0762464	0.0784608	0.0823363	0.0760963	0.080339	0.081801	0.0756948	0.0786547	0.0762195	0.0796873	0.0821496	0.077579	0.0798421	0.0776271	0.0808339	0.0701785	0.0621764
0.0288753	0.0347815	0.0387537	0.0415799	0.0410363	0.0391861	0.0456506	0.0464614	0.0468298	0.0558602	0.0717121	0.080481	0.0772102	0.0848643	0.0881851	0.0972305	0.0926985	0.0973397	0.0992118	0.10115	0.10686	0.0978814	0.098313	0.0835439	0.0820022	0.0721085	0.0681717	0.0605182	0.059222	0.0600457	0.0614194	0.0712319	0.084465	0.0841997	0.0894573	0.0900763	0.0863781	0.0897758	0.0903402	0.0851942	0.0895662	0.0876419	0.0924792	0.0939082	0.0885716	0.0893791	0.0852935	0.0884459	0.0788767	0.0712905
0.0242635	0.0293618	0.0312733	0.0336257	0.0328441	0.030742	0.0364043	0.035385	0.0344096	0.0450306	0.0617221	0.0694295	0.0681921	0.0733837	0.0804555	0.0900801	0.0867583	0.0908317	0.0951062	0.0980572	0.103072	0.0949857	0.0969331	0.0826975	0.0809581	0.071925	0.0662149	0.0617171	0.0583188	0.0609724	0.0637903	0.0728523	0.0853011	0.0844322	0.0860174	0.0877211	0.0828251	0.0855632	0.0832523	0.0773236	0.0809493	0.0791551	0.0817602	0.0827636	0.0776492	0.0791178	0.0762299	0.0795732	0.0704324	0.0624198
0.0271567	0.031437	0.0342161	0.0368636	0.0375848	0.0346818	0.0410594	0.039018	0.0384076	0.04808	0.0621323	0.0717879	0.0689616	0.0748161	0.0816313	0.0909364	0.0858734	0.0912883	0.0960115	0.0980127	0.0990486	0.0911864	0.0899646	0.0758314	0.0742619	0.0628978	0.0583557	0.0541701	0.0502339	0.056606	0.056321	0.0649914	0.0773563	0.0767961	0.0802038	0.0836824	0.0782717	0.080265	0.0812726	0.0754425	0.0798662	0.0805496	0.0841351	0.0848372	0.0806315	0.0830231	0.0808961	0.0808503	0.0728486	0.0638173
0.0310525	0.0337037	0.0367135	0.039592	0.0393815	0.0360876	0.0411869	0.0381537	0.0375837	0.046081	0.05978	0.0678511	0.0665939	0.0727581	0.0814309	0.0881014	0.0845088	0.0895312	0.0917729	0.0932862	0.0964614	0.0886546	0.0900919	0.0774765	0.0740702	0.0640441	0.0605097	0.0562162	0.0544128	0.0545534	0.0603007	0.0669873	0.078095	0.0777736	0.0824461	0.0871411	0.0798567	0.0830775	0.0822847	0.0772466	0.0817314	0.0811095	0.0862406	0.0839066	0.0810662	0.0817451	0.0771863	0.0780766	0.0702768	0.0642082
0.0290679	0.0313583	0.0332262	0.0362606	0.0350542	0.0297102	0.0358457	0.0350826	0.0350245	0.0408554	0.061905	0.0663942	0.0661076	0.0727789	0.0829829	0.0894953	0.0880354	0.0947136	0.0997537	0.100327	0.102671	0.0954535	0.0963234	0.0828459	0.0795585	0.0705779	0.0661994	0.0614911	0.0572095	0.0592523	0.0627514	0.0709233	0.0805416	0.078532	0.0815153	0.0841032	0.0779196	0.0781261	0.0779738	0.0750378	0.0804776	0.080562	0.0828305	0.082809	0.0778733	0.0787675	0.0774661	0.0780716	0.0687429	0.0630862
0.0322543	0.0361051	0.0400526	0.0426981	0.0426954	0.0384602	0.0426412	0.0400819	0.0393198	0.0458787	0.0670313	0.0723273	0.0707961	0.0765432	0.0834038	0.0882954	0.0837319	0.0921537	0.0961153	0.0972868	0.09777	0.0911537	0.0910865	0.0777989	0.0744399	0.0654784	0.0621437	0.0577916	0.0535247	0.0593624	0.0636653	0.0719833	0.0859649	0.0823757	0.0860491	0.0906832	0.0856052	0.0869885	0.0836835	0.0804717	0.0872425	0.0846255	0.0857997	0.0850235	0.0780197	0.0816756	0.0788149	0.0778881	0.0685602	0.0614762
0.0305117	0.0305304	0.0337144	0.0369541	0.0353353	0.030768	0.0383332	0.0356084	0.0367069	0.0440153	0.0641193	0.0726563	0.072169	0.0750237	0.0829617	0.0872278	0.0848006	0.0933026	0.0969982	0.0983389	0.100638	0.0919053	0.0922269	0.0749346	0.0716303	0.060829	0.0591233	0.0527305	0.0477053	0.0511409	0.0547518	0.0625709	0.075675	0.0703294	0.0768445	0.0796441	0.0762065	0.0792291	0.0773415	0.0733414	0.0782352	0.0770843	0.0805836	0.0783181	0.0710534	0.0738349	0.0736458	0.0707707	0.0619276	0.0543417
0.0329047	0.0338592	0.0375286	0.0393073	0.0372549	0.030907	0.0367679	0.0332818	0.0340796	0.0410744	0.0606304	0.0664578	0.0666655	0.0675855	0.0755845	0.0791007	0.0772149	0.0841593	0.0902326	0.0879478	0.0900464	0.0819236	0.0825735	0.0667043	0.0629756	0.0526252	0.0523789	0.0483569	0.0431267	0.0478774	0.0529313	0.0628672	0.075263	0.0707205	0.0752084	0.0760659	0.0751119	0.0763414	0.0754029	0.0736445	0.0784486	0.0743904	0.0799415	0.075342	0.0717501	0.0741201	0.0746566	0.0718833	0.0637868	0.0554714
0.0245706	0.0254258	0.0288989	0.0305396	0.0325434	0.027928	0.0365643	0.0346252	0.0349586	0.042426	0.0589011	0.0654504	0.066182	0.0684077	0.0753964	0.0808698	0.0785351	0.0867603	0.0917518	0.0910868	0.0912925	0.0822495	0.0832561	0.069029	0.0646731	0.0560056	0.0517749	0.0464613	0.0401553	0.0447387	0.0457531	0.0552243	0.0713028	0.0655486	0.0710451	0.0753919	0.071412	0.0751733	0.0756753	0.0734247	0.0774181	0.0755093	0.0798386	0.0774603	0.0738978	0.0759348	0.0763103	0.0749571	0.0688926	0.05856
0.0240932	0.0276433	0.0311242	0.0339643	0.0360376	0.0312474	0.0398885	0.0357471	0.037282	0.0447927	0.0625254	0.0683032	0.0696436	0.073444	0.0804792	0.0824668	0.0799571	0.0888842	0.0938049	0.093134	0.0919623	0.0784621	0.0782996	0.062378	0.0570926	0.0468422	0.0402031	0.0364465	0.0303493	0.0324073	0.0341982	0.0413045	0.0574285	0.0540113	0.060635	0.0714945	0.0726869	0.0764726	0.0783258	0.0782156	0.0821417	0.0814579	0.0842557	0.083241	0.0807139	0.0836739	0.0808268	0.0801163	0.0734907	0.0644447
0.0169227	0.0187023	0.0212771	0.0253678	0.0264723	0.020471	0.0293803	0.0269392	0.0282506	0.0388837	0.0539351	0.0605162	0.0647416	0.0668889	0.0754872	0.0783577	0.0792294	0.0868064	0.0915463	0.089919	0.0903867	0.0787453	0.0769649	0.0601781	0.0557222	0.043852	0.0415243	0.0362972	0.0306968	0.0326387	0.0358004	0.0401681	0.0525643	0.0508786	0.0540701	0.0652607	0.0678451	0.0706484	0.0746635	0.0751083	0.0791117	0.079376	0.0804938	0.0790227	0.0765069	0.0785908	0.0779353	0.0770665	0.0694036	0.0590977
0.0158853	0.0172893	0.0185562	0.0244454	0.0254783	0.0192148	0.030266	0.0265005	0.0296714	0.0409863	0.0592203	0.0647008	0.0704841	0.0720764	0.0821261	0.083238	0.083582	0.0905027	0.0965665	0.0965892	0.0957992	0.0860981	0.0835658	0.0684713	0.0613951	0.0500976	0.0472762	0.0405296	0.032209	0.0339471	0.0364213	0.0424888	0.0520467	0.0506702	0.0537794	0.065019	0.067198	0.0751116	0.0759312	0.0772053	0.0809429	0.0816662	0.0850627	0.0839868	0.0822495	0.0850131	0.0842395	0.0824542	0.0730264	0.0650546
0.0170293	0.0193043	0.0212193	0.0271817	0.027945	0.0240199	0.0349633	0.0312489	0.0332699	0.0434585	0.0619955	0.0675127	0.0715901	0.0721771	0.0802016	0.0793314	0.0806921	0.083824	0.0893064	0.0880496	0.0890537	0.0767849	0.0758171	0.0591871	0.0523908	0.0412596	0.0390554	0.0324744	0.0271809	0.0272684	0.0304566	0.0357999	0.0477559	0.0457681	0.0513224	0.0636069	0.067323	0.0741429	0.0770786	0.0791102	0.0835787	0.0861493	0.0900674	0.0884114	0.0858171	0.0848832	0.0860327	0.0836328	0.0733992	0.0656661
0.0123555	0.0160927	0.0169347	0.0207924	0.0243347	0.0200244	0.0309247	0.0295926	0.0311498	0.0457387	0.0664376	0.072569	0.0745654	0.0761221	0.0843502	0.0849637	0.0850637	0.0911499	0.0963706	0.0962674	0.0962533	0.0853899	0.0835292	0.0688497	0.059291	0.0498722	0.0449519	0.0405379	0.0319846	0.0328792	0.0337562	0.0354037	0.0515468	0.0460913	0.0522569	0.0634353	0.0658553	0.0716164	0.0769867	0.0760312	0.0812399	0.0838414	0.0839236	0.0857718	0.0838346	0.0835778	0.0850622	0.0808955	0.0729104	0.0627132
0.0217531	0.0257773	0.0262382	0.0313833	0.0335887	0.027448	0.0364797	0.0339119	0.0364436	0.0524828	0.0702538	0.0759928	0.0785165	0.0826195	0.0898698	0.0873357	0.0883085	0.091205	0.0979561	0.0993806	0.0976428	0.0869144	0.0863739	0.0687436	0.059172	0.0477473	0.0433951	0.0399701	0.0321718	0.0341206	0.0348655	0.0381667	0.0485015	0.0419515	0.0474141	0.0571697	0.0620985	0.0685924	0.0721569	0.0747883	0.0801971	0.0828263	0.0837451	0.0828028	0.0843372	0.084034	0.0892494	0.0823996	0.0739217	0.0652546
0.0272814	0.0315487	0.0311874	0.036421	0.0387699	0.0313956	0.0422604	0.0370765	0.0416778	0.0598233	0.0772654	0.0838554	0.084406	0.0883998	0.0953585	0.0940065	0.0950587	0.0983685	0.105286	0.104102	0.100611	0.0888663	0.0881032	0.0703428	0.0596792	0.0487626	0.0453643	0.0430678	0.0341823	0.0335286	0.0350763	0.0393884	0.0519474	0.0446659	0.0491606	0.0580121	0.0648876	0.0684724	0.0730089	0.0743936	0.0827269	0.0844719	0.0861044	0.0848515	0.0841825	0.0845468	0.0883491	0.0804156	0.0729092	0.0638555
0.0227263	0.0265876	0.027307	0.032014	0.0337758	0.0286604	0.0381882	0.0344856	0.0382559	0.0550618	0.0691062	0.0741509	0.076222	0.0798681	0.0864815	0.0833526	0.0854343	0.0882863	0.0948762	0.0948414	0.0929177	0.0805268	0.0801744	0.0639701	0.0548363	0.0475546	0.042372	0.0397066	0.0315545	0.034358	0.0361093	0.0422369	0.0539575	0.0489116	0.0507542	0.0590787	0.0661293	0.0702496	0.0752851	0.0742746	0.083298	0.0867359	0.0867996	0.0869164	0.0881792	0.0877893	0.0910409	0.0859742	0.0763543	0.0687716
0.0167582	0.0218764	0.0232721	0.0263959	0.0302736	0.02459	0.0329444	0.0284455	0.0321145	0.0492467	0.0635487	0.0711787	0.0726082	0.0819167	0.0871703	0.0868749	0.0869188	0.0918755	0.0980096	0.100865	0.0969896	0.0861788	0.0857469	0.0696701	0.0610396	0.0525404	0.0479088	0.0447897	0.0375428	0.0394436	0.0413024	0.048396	0.0620864	0.0582899	0.0590436	0.0707824	0.0729453	0.0792121	0.0829693	0.0829512	0.0892161	0.0919955	0.0910733	0.0896943	0.0903458	0.090114	0.0920522	0.0852702	0.0764058	0.0693265
0.0210635	0.0272425	0.0278428	0.03097	0.0337686	0.0275798	0.0362496	0.0317057	0.0349512	0.0491153	0.0649119	0.0712851	0.0726399	0.0809514	0.0836565	0.0813766	0.0803501	0.0855586	0.092148	0.0942565	0.0893942	0.0769	0.0773528	0.062041	0.0543316	0.0475758	0.0440494	0.0428065	0.0351344	0.0405229	0.0443815	0.0540658	0.0667931	0.0606688	0.0665401	0.0760903	0.0798702	0.0851538	0.0876527	0.0876381	0.0940241	0.0984138	0.0962198	0.09471	0.0954756	0.0960038	0.097216	0.0905986	0.0803969	0.0722847
0.0178458	0.0242935	0.0250828	0.0282896	0.031161	0.0272809	0.0350816	0.0314473	0.0338268	0.0477625	0.0623427	0.0720113	0.0721248	0.0801499	0.0840951	0.0806048	0.0787908	0.083619	0.0882229	0.0880719	0.084437	0.0734564	0.0742137	0.0590279	0.0513525	0.0437412	0.0378571	0.0361481	0.0300847	0.0319065	0.0349783	0.0437885	0.0549255	0.0536777	0.0607957	0.0756739	0.077894	0.085262	0.0925498	0.0915687	0.0989138	0.104803	0.101936	0.100278	0.103425	0.103627	0.101479	0.0971481	0.0874609	0.0749773
0.0265268	0.0326481	0.0356646	0.0361525	0.0389873	0.0335714	0.0434293	0.0387915	0.0415858	0.0566957	0.0701322	0.0798233	0.0806854	0.0865437	0.0873464	0.0835213	0.0794942	0.0847164	0.0856796	0.0890587	0.0834032	0.0716828	0.0728009	0.055819	0.0477241	0.040566	0.0334949	0.0323642	0.0248776	0.0288227	0.0320306	0.0427934	0.0580793	0.0528286	0.0615486	0.0749414	0.0767745	0.085088	0.0895655	0.0856491	0.0951171	0.0992016	0.0992596	0.0993179	0.100909	0.101348	0.100674	0.0968197	0.0850482	0.074298
0.0255232	0.0319879	0.0347269	0.0349337	0.0362955	0.0291836	0.0382221	0.0349209	0.0371518	0.0483792	0.0647346	0.0723238	0.0740408	0.0804602	0.0816758	0.0780611	0.0771493	0.080984	0.0847987	0.0872893	0.0832084	0.0735329	0.0743412	0.0583806	0.0527973	0.045163	0.0394553	0.0394642	0.0318408	0.0368017	0.0399799	0.048793	0.0639563	0.059637	0.0682232	0.0780903	0.0827686	0.0896827	0.0925687	0.0928373	0.0992587	0.103648	0.103561	0.103289	0.102442	0.103687	0.105059	0.0993532	0.0883534	0.0780897
0.0165005	0.0245607	0.0279943	0.02957	0.0322984	0.0288401	0.0373378	0.035116	0.0376131	0.0487058	0.0623021	0.0720595	0.0717091	0.0804365	0.0820622	0.0785791	0.0741054	0.078213	0.0787319	0.0824091	0.0789689	0.068202	0.0710281	0.0555604	0.0497816	0.0463364	0.0404951	0.0402019	0.0327298	0.0385566	0.0385121	0.049854	0.0688868	0.0642841	0.0714275	0.0807363	0.0812386	0.0889634	0.0930236	0.0917172	0.0979635	0.103116	0.102766	0.100621	0.101036	0.100774	0.101901	0.0964372	0.0854099	0.0749582
0.0180111	0.0265637	0.0282225	0.0300664	0.032745	0.0276335	0.0358883	0.034152	0.0365969	0.049729	0.0639075	0.0731298	0.0725776	0.0795772	0.0819949	0.0785926	0.0765492	0.0794518	0.0830664	0.0848271	0.0809913	0.0705916	0.0734649	0.0589631	0.0524033	0.0477433	0.0442754	0.0437385	0.0357234	0.0411159	0.0462561	0.0541712	0.0695308	0.0644997	0.0727325	0.0803675	0.0816101	0.0881739	0.0904285	0.0915685	0.0977282	0.102851	0.104308	0.101951	0.101744	0.103262	0.10449	0.100808	0.0880571	0.0780269
0.0120346	0.0196581	0.0231698	0.022171	0.0264943	0.0237063	0.0323693	0.0303904	0.0327209	0.0497592	0.062732	0.0745806	0.0732813	0.0796989	0.0826701	0.0786248	0.0752334	0.0813845	0.0800487	0.0822085	0.0793063	0.0699019	0.0711388	0.0591929	0.0506431	0.046564	0.0434449	0.0416318	0.0325393	0.037124	0.0409683	0.050496	0.0665029	0.061915	0.0685691	0.07694	0.0757857	0.0856077	0.0893011	0.0888633	0.0953256	0.10205	0.102712	0.09925	0.0991688	0.0994635	0.100069	0.0964329	0.0833011	0.0735047
0.0017177	0.00891904	0.012933	0.0114327	0.0148355	0.0136577	0.0222752	0.0219024	0.0225515	0.0373041	0.0529625	0.0632394	0.0613221	0.0690285	0.0708183	0.0700464	0.0674562	0.0728504	0.0707313	0.071806	0.0690668	0.062335	0.0635953	0.0509089	0.0434491	0.0398764	0.0374998	0.0364253	0.0292759	0.0316751	0.0383029	0.0477159	0.061338	0.0583947	0.0675467	0.075616	0.0766474	0.0841263	0.0872316	0.0874614	0.09314	0.10032	0.100679	0.099487	0.0987877	0.0993944	0.0996046	0.09646	0.0841452	0.0753478
0.00269881	0.0106664	0.0134474	0.011605	0.0144478	0.0120742	0.0201888	0.0174004	0.0156974	0.0295554	0.0466126	0.0543373	0.0548321	0.0637806	0.0675096	0.0668826	0.0637353	0.0686265	0.0688718	0.0722034	0.0712044	0.0641002	0.0667017	0.0543888	0.0467593	0.044979	0.0405778	0.0384376	0.0318727	0.0359309	0.0432548	0.0528964	0.0672322	0.0645022	0.072476	0.0814333	0.0841011	0.0916671	0.0919678	0.0924816	0.0974869	0.103936	0.101349	0.10297	0.102369	0.102691	0.102164	0.0984103	0.0868569	0.0789171
0.000808153	0.011095	0.0119466	0.0113771	0.0153054	0.0134993	0.0235636	0.0209212	0.0202209	0.0348524	0.0496147	0.0600458	0.0569356	0.0671843	0.0693529	0.0677961	0.0638751	0.070547	0.0706931	0.0744157	0.0715098	0.0631606	0.0654867	0.0531436	0.0485246	0.0473101	0.0435845	0.0412158	0.0346007	0.0394433	0.0450009	0.0560718	0.073122	0.0701142	0.0786137	0.0891941	0.0888446	0.0979415	0.101244	0.100006	0.106026	0.113995	0.112046	0.113269	0.111133	0.108987	0.10838	0.107319	0.0905652	0.0841324
-0.00643751	0.00230529	0.00525557	0.00511047	0.00704855	0.00398173	0.0126286	0.00998567	0.00902049	0.0219979	0.0367193	0.0506909	0.0475137	0.0571387	0.0613372	0.0597993	0.0585588	0.0617056	0.0631849	0.0641824	0.0644013	0.055541	0.0573679	0.0439216	0.0411135	0.0397535	0.03625	0.0358758	0.0289954	0.0352547	0.0419671	0.0519517	0.0680065	0.0654436	0.0760031	0.0872001	0.0898737	0.0972545	0.102645	0.101355	0.108434	0.115496	0.113114	0.115482	0.113127	0.109371	0.109008	0.109737	0.0963508	0.0890371
-0.00715183	-0.00111599	0.00184637	0.00232957	0.0038353	0.000244584	0.00866204	0.00547389	0.00421014	0.0162762	0.0326031	0.0461172	0.0424143	0.0501463	0.0562701	0.0556539	0.0532036	0.0559745	0.0590723	0.0605012	0.0598387	0.0539135	0.0551591	0.0436185	0.0381062	0.0367265	0.034912	0.0341043	0.0293282	0.0344923	0.041088	0.0494558	0.0646784	0.0595601	0.0706813	0.0799018	0.0830768	0.0904515	0.0956112	0.0931592	0.102166	0.109158	0.110911	0.112173	0.111615	0.106794	0.107126	0.106818	0.0934852	0.0872498
-0.00352045	0.00270281	0.00370198	0.00502948	0.00895203	0.00724006	0.015644	0.0124496	0.0121066	0.023988	0.0390264	0.0544701	0.0515875	0.0618508	0.0670694	0.0657912	0.0621254	0.0651921	0.066563	0.0667606	0.0641606	0.0560275	0.0578444	0.0497626	0.0442316	0.0446575	0.0423545	0.0433357	0.0393343	0.0440939	0.0487993	0.0563786	0.0723992	0.0725952	0.0831804	0.0952711	0.0953294	0.100092	0.10865	0.105842	0.114702	0.123077	0.124912	0.123989	0.125956	0.120963	0.117358	0.116312	0.101829	0.0948993
-0.00690688	-0.00369202	-0.00410147	-0.00142681	0.000288086	-0.00229181	0.00414513	0.00484518	0.00670858	0.0164491	0.0312848	0.0440928	0.0443352	0.0506699	0.055953	0.0544731	0.0513202	0.0536215	0.0552849	0.056184	0.0545098	0.0450338	0.0479241	0.0387143	0.0352117	0.0334633	0.0275469	0.0309146	0.0273538	0.0347547	0.0397976	0.046582	0.0647914	0.062645	0.0765534	0.0879265	0.0898672	0.0976067	0.102903	0.102494	0.109264	0.116674	0.116432	0.115403	0.115739	0.11139	0.107067	0.10822	0.0920145	0.0860199
-0.00740887	-0.00430649	-0.00468442	-0.00443793	-0.00167664	-0.00414238	0.00227995	0.00186883	0.00323912	0.0140625	0.0275384	0.0400613	0.0385109	0.0488631	0.0541579	0.0534146	0.0509722	0.0534035	0.0551568	0.0542804	0.0535642	0.0453915	0.0462327	0.0377157	0.0350439	0.0319646	0.025311	0.028605	0.0244218	0.0320543	0.0349213	0.0407583	0.0580684	0.0586282	0.0707224	0.0825792	0.0835245	0.0908279	0.0981912	0.0975642	0.105428	0.113439	0.114352	0.113509	0.114385	0.109904	0.106468	0.108644	0.092293	0.086993
-0.000368072	-0.000663821	-0.000907298	0.000319688	0.00319787	0.00151123	0.00749375	0.00757379	0.00862678	0.0201622	0.0301263	0.04389	0.0441168	0.0514434	0.0570004	0.0562592	0.0546337	0.0556712	0.0563396	0.0574813	0.0574323	0.0493316	0.0516655	0.042049	0.040574	0.0370624	0.0333818	0.0349634	0.0319584	0.0379594	0.0437505	0.0514523	0.0677246	0.0683628	0.0780446	0.0932473	0.0950899	0.101062	0.10638	0.106282	0.114187	0.119351	0.12279	0.117869	0.121827	0.117184	0.112431	0.113023	0.0979831	0.0915548
-0.00405431	-0.00458633	-0.00313283	-0.00210869	-0.00058235	-0.00381461	0.00170551	0.00126489	0.00395161	0.0159013	0.0263842	0.0408205	0.038648	0.0447605	0.0500353	0.0506815	0.0488737	0.0504791	0.0552481	0.0558156	0.0542292	0.0460823	0.0483955	0.0408174	0.0403313	0.037656	0.0338396	0.0372632	0.0323317	0.0394218	0.0468238	0.0519841	0.0687997	0.0681542	0.0791529	0.0923464	0.0983776	0.103059	0.107586	0.108228	0.117641	0.121525	0.122187	0.121287	0.121198	0.115902	0.112054	0.112367	0.0976951	0.0922325
-0.00315978	-0.0057808	-0.00419551	-0.00326355	-0.00062164	-0.00396869	0.00363247	0.00299156	0.00575299	0.0190682	0.030694	0.0457331	0.0458976	0.0533473	0.0597151	0.0604345	0.058754	0.0596013	0.0632887	0.0639386	0.068796	0.0587749	0.0625545	0.0552517	0.052629	0.0496565	0.0468014	0.0479929	0.0450671	0.0479559	0.0548709	0.0630987	0.0800018	0.0773905	0.0879156	0.099542	0.103515	0.109963	0.114293	0.113642	0.121862	0.127061	0.128848	0.126397	0.128184	0.122214	0.119683	0.122416	0.107142	0.101062
0.00503657	0.00184611	0.0010179	0.00358728	0.00543438	0.00287611	0.0114032	0.00900018	0.0113154	0.0233027	0.0367215	0.0511055	0.0515692	0.0582886	0.0620184	0.062888	0.0601539	0.0626459	0.064334	0.0656608	0.0683629	0.0580201	0.0618424	0.0522818	0.0491146	0.0457246	0.0402923	0.0419041	0.0379047	0.0402779	0.0478638	0.0548042	0.0702495	0.0712675	0.0809662	0.0973194	0.102649	0.109453	0.114249	0.11621	0.123127	0.128875	0.129877	0.129777	0.130721	0.124547	0.121113	0.125705	0.109185	0.103601
0.000570035	-0.00236025	-0.00214048	-0.000581259	-0.000681532	-0.00292985	0.00378016	0.00411327	0.00530731	0.0164821	0.0271158	0.0381439	0.0372041	0.0439097	0.0483208	0.0476312	0.0457148	0.0494078	0.0522069	0.0509564	0.0541678	0.0445589	0.0475231	0.0400353	0.0364325	0.0338513	0.0304043	0.031861	0.0306254	0.0372057	0.042676	0.049383	0.0679283	0.0672508	0.0766984	0.0922622	0.100103	0.10585	0.112228	0.11154	0.119155	0.124616	0.126023	0.12667	0.127406	0.119787	0.117696	0.120303	0.103809	0.101384
0.00417576	-2.47873e-05	-0.000555113	0.00288451	0.00123297	2.96021e-05	0.00635419	0.00373279	0.00744656	0.0181413	0.0271136	0.0368818	0.0406978	0.043945	0.0482511	0.0499501	0.0463241	0.0509845	0.053352	0.0544851	0.0615749	0.0509964	0.0550615	0.0459744	0.0437179	0.0403312	0.0398771	0.042233	0.0396354	0.0427565	0.0499638	0.0572332	0.0746845	0.0725087	0.0791662	0.0903156	0.1027	0.107797	0.113653	0.113882	0.120353	0.123187	0.123406	0.122477	0.123067	0.11641	0.114066	0.116063	0.0991764	0.0976017
0.000118812	-0.00306367	-0.00487454	-0.0015422	-0.00443866	-0.00515012	0.00249189	-0.000249621	0.00492219	0.0160697	0.0256868	0.0368008	0.0381432	0.0433177	0.0473532	0.0481347	0.0471169	0.0511886	0.0549244	0.0553545	0.0619007	0.0527564	0.0548127	0.0474466	0.0443758	0.0401197	0.0379523	0.0392095	0.03308	0.0395097	0.0441456	0.051036	0.0669204	0.0674286	0.0743976	0.0856225	0.0965607	0.10198	0.107833	0.107075	0.115272	0.119665	0.118436	0.118197	0.117885	0.111929	0.10809	0.112416	0.0960916	0.0937643
0.0102573	0.00750713	0.00408886	0.00527586	0.00441399	0.00321871	0.00910012	0.00660398	0.0111219	0.0253316	0.0344979	0.0428933	0.0462496	0.0486315	0.0546634	0.0522809	0.0516408	0.0553784	0.0582149	0.0593878	0.0669788	0.0562704	0.0606337	0.0509068	0.04704	0.0438376	0.0422714	0.0432956	0.0401475	0.0453257	0.0504311	0.0556103	0.0725034	0.0730881	0.080461	0.0931015	0.102996	0.112507	0.117465	0.117002	0.125309	0.12747	0.129447	0.12627	0.12868	0.121393	0.118432	0.12261	0.10675	0.103445
0.00669555	0.0037519	0.00134939	0.0018166	0.00183934	-0.000864189	0.00588679	0.00505687	0.00934931	0.0259808	0.0371208	0.0491053	0.0520265	0.0564189	0.0613986	0.0589527	0.0571332	0.0606391	0.0617024	0.063197	0.0721585	0.0618246	0.0656297	0.0575672	0.0526353	0.049483	0.0485763	0.0467193	0.0406884	0.0444608	0.0498733	0.0540078	0.070042	0.0709636	0.0771252	0.0879001	0.0994358	0.106728	0.108383	0.109326	0.117601	0.122645	0.124102	0.12285	0.124936	0.118152	0.11871	0.122365	0.105804	0.103823
0.00577147	0.00185382	-0.00364948	-0.00311577	-0.00158855	-0.00598734	-0.00109771	0.000344397	0.00462198	0.0196624	0.0307345	0.0415946	0.0452265	0.0468245	0.0527346	0.0520736	0.0473943	0.051242	0.0538802	0.0558972	0.0630853	0.0547635	0.0573376	0.0489964	0.045377	0.0426907	0.0422839	0.0441329	0.0421478	0.0450406	0.050059	0.0562093	0.0723968	0.0747357	0.0819797	0.0946903	0.105529	0.113217	0.117935	0.115793	0.124268	0.12738	0.129916	0.126953	0.129943	0.124313	0.1225	0.125708	0.107791	0.10628
0.0081726	0.00493105	0.00102434	-0.000250331	0.000541371	0.000870654	0.0043033	0.00343643	0.00835657	0.0201456	0.0343665	0.0463077	0.0485312	0.0512445	0.0546214	0.055125	0.0494425	0.0532998	0.0537794	0.0571104	0.0652666	0.0531945	0.0557111	0.0482767	0.0455755	0.0416615	0.0422219	0.0453948	0.0434664	0.0465415	0.0549771	0.0591287	0.0759968	0.0798668	0.086782	0.101362	0.110347	0.11545	0.119096	0.118653	0.122959	0.128222	0.132067	0.127113	0.129253	0.122399	0.119382	0.122845	0.106042	0.106003
0.00815352	0.0065316	0.00222929	-0.00121274	0.00201356	-0.00215916	0.00342187	0.00228105	0.00805707	0.0188369	0.02963	0.0421106	0.0458331	0.047758	0.0527152	0.0501316	0.0436545	0.0466414	0.049084	0.0491902	0.0581104	0.0505892	0.0533291	0.0465331	0.0436702	0.0423273	0.0425747	0.0454624	0.0429031	0.0461911	0.0538238	0.0596647	0.0755938	0.0836851	0.0915911	0.103277	0.112283	0.118149	0.123466	0.123873	0.12809	0.132114	0.136068	0.132325	0.132926	0.124877	0.123422	0.127188	0.109005	0.10985
0.0142841	0.0113481	0.00860333	0.00330586	0.00613218	0.00417937	0.00674863	0.00527969	0.0109746	0.0228298	0.0344989	0.0456509	0.048822	0.050005	0.0548974	0.0512502	0.0427987	0.046284	0.0483713	0.0502752	0.058626	0.0546017	0.0580433	0.0498465	0.0471279	0.0446179	0.0451495	0.0466376	0.0447381	0.0476938	0.0506242	0.0591287	0.0743264	0.0812476	0.0876349	0.0985095	0.11051	0.116061	0.121558	0.120681	0.125204	0.130597	0.131546	0.129404	0.131172	0.122798	0.121275	0.125793	0.108029	0.108751
0.00559704	0.00335593	-0.00211732	-0.00513127	-0.00190697	-0.00361512	0.000591358	0.000300911	0.00502882	0.0161444	0.0293836	0.043781	0.0469479	0.0498064	0.0524824	0.0491744	0.0418005	0.0474592	0.0492285	0.052338	0.0593867	0.0547351	0.0573058	0.0521389	0.0473868	0.044915	0.0436464	0.0439725	0.0415658	0.0458182	0.0491662	0.0542482	0.070784	0.0755929	0.0870123	0.0992833	0.111894	0.119859	0.125268	0.124258	0.129267	0.135616	0.137073	0.133721	0.134271	0.128414	0.125515	0.129405	0.111561	0.11147
0.0131421	0.0140788	0.00817508	0.00278651	0.00697857	0.0050394	0.0116922	0.0108833	0.0124964	0.0229603	0.0341302	0.0493083	0.051257	0.0517585	0.054896	0.0499298	0.0413841	0.0462762	0.0457056	0.0473131	0.0547087	0.053067	0.0525644	0.0449749	0.0389143	0.0364457	0.034871	0.0352695	0.032	0.034437	0.038325	0.0450361	0.0584917	0.0644684	0.0768367	0.0865174	0.101712	0.112029	0.116931	0.116222	0.124811	0.128618	0.128819	0.127586	0.127328	0.119066	0.117391	0.122406	0.10554	0.104618
0.00781665	0.00849874	0.00410935	0.000171759	0.00448017	0.00518621	0.0102144	0.0100729	0.012915	0.0234537	0.0308318	0.0451221	0.0482179	0.0499372	0.0515042	0.0456715	0.0375836	0.0433776	0.0423998	0.0441933	0.0502439	0.0465734	0.0472759	0.037196	0.0318627	0.030458	0.0302758	0.0285433	0.0259434	0.0293943	0.0353233	0.0404684	0.0557031	0.0622076	0.0729148	0.0865064	0.0996474	0.108327	0.115194	0.115101	0.122005	0.126947	0.128138	0.125837	0.126696	0.118624	0.117913	0.120687	0.105201	0.102434
0.0256878	0.027318	0.0204704	0.0172352	0.0200747	0.0198796	0.0242934	0.0225272	0.0278229	0.0356242	0.042145	0.0543607	0.0529312	0.0520973	0.0545474	0.049193	0.0435047	0.0457985	0.0465166	0.0486176	0.0548259	0.0517082	0.0551388	0.0484846	0.0426756	0.0414236	0.0408698	0.0394588	0.037499	0.041117	0.0472816	0.0554113	0.0692672	0.0772035	0.0869583	0.0973868	0.112888	0.12012	0.124454	0.127326	0.133969	0.135908	0.139223	0.134462	0.134959	0.126895	0.128126	0.131444	0.113778	0.112977
0.0297552	0.0303888	0.0241903	0.018774	0.0225978	0.0212306	0.0285662	0.0278457	0.0295455	0.0392007	0.0454733	0.0584648	0.0569245	0.054753	0.0583423	0.0539615	0.0474237	0.0500107	0.047325	0.0461661	0.05234	0.0486845	0.0533801	0.0409362	0.0345973	0.0321615	0.0304943	0.0281567	0.0250337	0.0264438	0.0317674	0.0385951	0.0557711	0.06467	0.0775958	0.0887547	0.105786	0.115966	0.121776	0.12496	0.132542	0.135007	0.138598	0.135708	0.136831	0.12948	0.130182	0.131681	0.116729	0.114265
0.0265643	0.031719	0.0252964	0.0213459	0.0258003	0.025273	0.0321562	0.029	0.0329218	0.0407835	0.0466834	0.0597546	0.0555378	0.0538321	0.0600517	0.0550737	0.0504805	0.0525761	0.0514295	0.0518266	0.0581446	0.0527905	0.0573797	0.0443795	0.0387707	0.0377685	0.0365793	0.0318682	0.0263492	0.0275875	0.0348393	0.0444582	0.0611129	0.0706332	0.0818375	0.0943623	0.112934	0.122196	0.128124	0.132007	0.138046	0.141176	0.145115	0.14102	0.142055	0.133011	0.132589	0.135423	0.118407	0.117726
0.0306554	0.0340827	0.0286697	0.027687	0.0306926	0.03044	0.0373968	0.0334946	0.0356256	0.0455001	0.0492331	0.0608316	0.0559288	0.0545346	0.0583646	0.0537447	0.0452087	0.0491513	0.0466993	0.0460934	0.0533561	0.0485606	0.052753	0.0410058	0.0315613	0.029801	0.0308431	0.0264587	0.0231153	0.0204841	0.0293229	0.0405454	0.055675	0.0649	0.0797299	0.0894475	0.109006	0.118927	0.125488	0.129152	0.135705	0.137619	0.140471	0.139174	0.141262	0.131187	0.131895	0.134862	0.118505	0.117453
0.0309867	0.0351398	0.0307906	0.0291007	0.0329521	0.0326547	0.0390892	0.0375497	0.0368022	0.0455417	0.0522239	0.061703	0.057517	0.0572976	0.0611189	0.0573446	0.0518805	0.0536514	0.0531994	0.0532901	0.0581487	0.0521622	0.0543545	0.0412544	0.0339751	0.0318659	0.0283833	0.0253988	0.0201321	0.0200226	0.026949	0.0373083	0.0517476	0.06316	0.0781203	0.0873502	0.107965	0.119057	0.12573	0.130012	0.137833	0.139213	0.140974	0.139777	0.139669	0.13242	0.13177	0.134484	0.115879	0.115822
0.0352059	0.0401156	0.0352916	0.0336454	0.0348822	0.0376688	0.043126	0.0412985	0.0413274	0.0430504	0.0514842	0.0567835	0.0556441	0.053047	0.05922	0.0550136	0.0511079	0.0506797	0.051916	0.0489645	0.0532669	0.0468741	0.0511453	0.0382185	0.0314897	0.0285626	0.0303465	0.0266772	0.02228	0.0253315	0.0317706	0.0419967	0.051897	0.0633275	0.0732755	0.0813124	0.100211	0.109993	0.112684	0.120711	0.127563	0.128394	0.132107	0.12895	0.129711	0.124815	0.125838	0.12863	0.110861	0.112115
0.038031	0.0453297	0.0370793	0.0346115	0.0354424	0.037752	0.0440052	0.0396976	0.0410731	0.0454866	0.0474063	0.0529418	0.0552591	0.0526606	0.0600035	0.0576699	0.0520384	0.0521635	0.0535957	0.0514627	0.0557657	0.0487986	0.0537189	0.0390595	0.0329141	0.0283261	0.0295124	0.0247568	0.0185861	0.0191524	0.0289232	0.0371948	0.0472997	0.0589633	0.0704364	0.0779216	0.0963389	0.107499	0.108041	0.116778	0.124539	0.124377	0.128737	0.125895	0.125719	0.122697	0.123259	0.126467	0.11038	0.110508
0.0396116	0.0486426	0.0399839	0.0371876	0.0342741	0.0370021	0.0415552	0.0369984	0.0382123	0.0451954	0.0507729	0.056076	0.0574212	0.0538326	0.0634593	0.0605714	0.0577526	0.0527038	0.0554809	0.0508956	0.05681	0.0501182	0.0539397	0.0405323	0.0352237	0.0301106	0.0312696	0.0286475	0.0232923	0.023266	0.0326581	0.0401039	0.0477734	0.0577099	0.0650756	0.0700498	0.0877608	0.0991072	0.0993447	0.107971	0.115755	0.1138	0.119618	0.117099	0.116978	0.114267	0.116639	0.119536	0.104681	0.106503
0.0425129	0.0496593	0.0416618	0.0404471	0.0369625	0.0370011	0.0419538	0.0378229	0.0381163	0.045666	0.0484258	0.0576701	0.0570689	0.0543223	0.0633814	0.0624463	0.0577708	0.0548184	0.0571715	0.0527225	0.0583422	0.0524655	0.0563895	0.0414071	0.0357333	0.0293692	0.0310981	0.026685	0.0183234	0.0172788	0.0289064	0.0352768	0.0436496	0.0497119	0.0576161	0.0617329	0.079463	0.0889316	0.088702	0.0981418	0.105671	0.103693	0.110319	0.10881	0.109659	0.107337	0.112504	0.114618	0.099245	0.0992352
0.0527138	0.0570207	0.0499706	0.0489832	0.048209	0.0451341	0.0505826	0.0459873	0.0467002	0.0541424	0.0599813	0.0657082	0.0636695	0.0604311	0.0718319	0.0704495	0.0656259	0.0576278	0.0614792	0.0577897	0.0622477	0.0535248	0.0570964	0.0414097	0.0348879	0.0295353	0.030846	0.0261028	0.0174023	0.0163448	0.0253074	0.0302877	0.040645	0.0454244	0.0523593	0.0571735	0.0787416	0.0865847	0.0882911	0.0968805	0.106211	0.102114	0.111493	0.109051	0.110657	0.110318	0.113326	0.116548	0.102685	0.102256
0.0605512	0.0666596	0.060535	0.0595449	0.0570846	0.0535857	0.0575613	0.0514438	0.0532181	0.060388	0.0659914	0.0716921	0.0718169	0.0724284	0.0794956	0.0795903	0.0745184	0.0688112	0.0708333	0.0664044	0.0697694	0.0600538	0.0621751	0.046723	0.0401745	0.0324292	0.0347703	0.0306349	0.0208375	0.0196987	0.0317202	0.0375706	0.0460373	0.0502478	0.0578657	0.0630949	0.0811346	0.0907709	0.0925397	0.101369	0.109611	0.107363	0.11638	0.113656	0.115544	0.116961	0.119774	0.12397	0.109821	0.10878
0.0629952	0.0700512	0.0672654	0.0637	0.064475	0.0619719	0.065836	0.058069	0.0586856	0.062457	0.0679183	0.0714403	0.0709275	0.0730858	0.0803117	0.080208	0.0751689	0.0695391	0.0714681	0.0667393	0.0709922	0.0628177	0.0628964	0.0499118	0.044816	0.0352843	0.0366369	0.031323	0.0184278	0.0181689	0.0295039	0.036584	0.0425452	0.0471836	0.0503511	0.0569453	0.0717858	0.0819753	0.0838164	0.0926594	0.101925	0.102489	0.111851	0.109522	0.112194	0.111975	0.116235	0.122419	0.110355	0.108544
0.0690494	0.0724565	0.0725196	0.0680182	0.0683964	0.0656147	0.0684094	0.0624649	0.0630806	0.068458	0.0737402	0.074162	0.0743175	0.0735832	0.0825635	0.0839277	0.0809564	0.076305	0.0799007	0.0741631	0.0807575	0.0716458	0.0742535	0.0600032	0.0546762	0.0436058	0.0437082	0.0391537	0.0278617	0.026761	0.0393021	0.0420215	0.0472891	0.0520548	0.0536056	0.0596263	0.0744494	0.0848962	0.0862746	0.0952734	0.106223	0.10525	0.114321	0.110441	0.112897	0.112337	0.117648	0.121192	0.109834	0.110203
0.0733472	0.0775981	0.0775306	0.0728169	0.0721457	0.0663204	0.0706517	0.0636542	0.063018	0.0669223	0.0710057	0.0729887	0.0741399	0.073804	0.0834326	0.0863307	0.08402	0.0788662	0.0837065	0.0786919	0.0838456	0.0753745	0.0746192	0.0631593	0.056806	0.0463533	0.0432563	0.0387651	0.0252548	0.0254067	0.0366506	0.0403819	0.0475509	0.050985	0.0518228	0.0573341	0.0720646	0.0810656	0.0823098	0.0908767	0.102885	0.100933	0.107857	0.106254	0.108633	0.109205	0.114674	0.117457	0.106415	0.105752
0.0815293	0.0831654	0.0813757	0.0769873	0.0796547	0.0736901	0.0738453	0.0689491	0.0687776	0.0730841	0.0758185	0.0788302	0.0774289	0.0775129	0.0846423	0.0870001	0.083837	0.0800006	0.0809211	0.0783202	0.0830938	0.0759321	0.0757408	0.0623426	0.0550287	0.0434144	0.0397702	0.035327	0.0220563	0.019725	0.0327217	0.0391234	0.0486159	0.0502439	0.0501248	0.0531523	0.0665787	0.0746724	0.0756229	0.0845225	0.0950364	0.0940152	0.0986429	0.0964219	0.0990671	0.101489	0.107136	0.109615	0.098428	0.0990475
0.0787661	0.0790966	0.0775032	0.0713023	0.074576	0.0672053	0.0698726	0.0679656	0.0643624	0.0692483	0.0674459	0.0715711	0.0699189	0.0710603	0.0774466	0.0801929	0.0750209	0.072176	0.0743271	0.0693672	0.0762759	0.0688494	0.0660954	0.0543024	0.0480852	0.0380913	0.0319901	0.02982	0.01831	0.0195719	0.0285247	0.0358965	0.0493383	0.0506485	0.0515238	0.0588886	0.0708912	0.0779201	0.0778969	0.0878002	0.094655	0.0931298	0.0957409	0.0933723	0.0962118	0.0969798	0.0991034	0.10311	0.0923885	0.0913948
0.0800205	0.0797652	0.0765111	0.0713306	0.0740978	0.0658993	0.0678467	0.0638094	0.0607391	0.0610879	0.0631892	0.0652736	0.0660792	0.0641166	0.0742667	0.077052	0.0735757	0.0683544	0.0694062	0.0637051	0.0682961	0.0609883	0.0595947	0.0461885	0.0398808	0.0291182	0.0249247	0.0213547	0.00985015	0.0112188	0.022141	0.0304761	0.0419975	0.0470885	0.0456223	0.0538938	0.0663059	0.0718962	0.0728073	0.0828949	0.090859	0.0880853	0.090907	0.0888371	0.0919218	0.0920663	0.0931861	0.0974252	0.0872291	0.0865975
0.0828941	0.0829134	0.083741	0.0765766	0.0806057	0.0746748	0.076956	0.0719521	0.0686489	0.0717031	0.070421	0.0703689	0.0675276	0.0662533	0.0744634	0.0770516	0.0714647	0.0678061	0.069125	0.0634386	0.0705294	0.0614386	0.0599668	0.0469928	0.0409933	0.0319553	0.0259974	0.0253975	0.0128481	0.0129357	0.0231238	0.0315851	0.044996	0.048299	0.0456893	0.0542881	0.0658039	0.0700937	0.0701224	0.0805506	0.0872368	0.0851591	0.088363	0.0852177	0.0869931	0.0878612	0.0888334	0.0943402	0.0832871	0.0835375
0.0929274	0.0914892	0.0903858	0.0868323	0.0867236	0.0804296	0.0815285	0.0803653	0.0760807	0.074607	0.075098	0.0741842	0.07318	0.0726028	0.0824164	0.084941	0.077289	0.0731936	0.0750436	0.0702528	0.0775345	0.0681383	0.0673898	0.0538974	0.04978	0.0402637	0.0372145	0.0375103	0.0269919	0.0308163	0.0427918	0.0510888	0.0637712	0.0660056	0.0604003	0.0668133	0.0795889	0.0830522	0.0827965	0.0912966	0.0976703	0.0949227	0.0974148	0.0933228	0.0927926	0.0929272	0.0943013	0.0979874	0.0862016	0.0855173
0.088466	0.0886681	0.0887502	0.0818302	0.0846046	0.0783853	0.0834539	0.0782638	0.0718579	0.0702254	0.0675725	0.0671626	0.0665202	0.0652235	0.0745708	0.0768837	0.0686004	0.06465	0.0663693	0.0609572	0.0678717	0.0608586	0.0602834	0.047714	0.0433198	0.0358781	0.0302808	0.0307843	0.0184955	0.0202942	0.0340082	0.0421495	0.0578877	0.0600945	0.0546207	0.0606776	0.0690215	0.0744785	0.0734027	0.0788053	0.0870831	0.0834072	0.0862682	0.082228	0.0815544	0.0800088	0.0808841	0.0848149	0.0746636	0.0737854
0.0903495	0.0920623	0.0920428	0.0875538	0.0918633	0.0856812	0.0892636	0.0813836	0.072866	0.0744647	0.0726709	0.0684823	0.0647988	0.0629688	0.070299	0.0729788	0.0627108	0.059679	0.0594879	0.0555917	0.0606352	0.0527066	0.0514098	0.0392121	0.03419	0.0275181	0.0215361	0.0209368	0.0102777	0.012806	0.025633	0.0353392	0.0496621	0.052861	0.0491773	0.0554761	0.0642339	0.067241	0.0679962	0.074925	0.0817388	0.0773508	0.0787076	0.0740444	0.0751545	0.0726598	0.0726465	0.0760908	0.0649636	0.0648122
0.0894003	0.0917559	0.0920771	0.0878368	0.0965516	0.0908007	0.097223	0.087238	0.0779268	0.0805672	0.0774262	0.0775143	0.0736491	0.0735938	0.0788799	0.080174	0.0693525	0.0678595	0.0646872	0.0630546	0.067143	0.0591404	0.0575879	0.0473504	0.0418567	0.0361804	0.0307588	0.0304951	0.018673	0.0230362	0.0344019	0.0446898	0.0624759	0.0684737	0.0653724	0.0748785	0.0832299	0.0873345	0.0869121	0.0939112	0.101963	0.0969906	0.0995115	0.0933191	0.0929008	0.0901204	0.0884277	0.0932253	0.0837228	0.0817316
0.0788627	0.0790725	0.0817616	0.0783002	0.0845254	0.0815	0.0853002	0.0739289	0.0642114	0.0691695	0.0665489	0.0681597	0.0649158	0.0624456	0.0652194	0.0674409	0.057029	0.0540142	0.0486437	0.0445524	0.0494881	0.0406481	0.0391093	0.0294835	0.0235181	0.0169637	0.014063	0.0157093	0.00450817	0.00770277	0.0174617	0.0288528	0.0459799	0.052807	0.0503002	0.0609802	0.0690853	0.0738449	0.0760685	0.0815649	0.0910601	0.0866153	0.0900252	0.0842403	0.0834057	0.0804529	0.0786832	0.0822923	0.0732596	0.0718048
0.0772958	0.0767485	0.0754324	0.0728991	0.0788816	0.0746264	0.0791196	0.0694904	0.0599887	0.0637884	0.0588126	0.0614832	0.0588552	0.057973	0.0643078	0.0663347	0.0578314	0.0515899	0.0476494	0.0430582	0.0484762	0.0398777	0.0383617	0.0294207	0.0253731	0.0212225	0.0184345	0.0189725	0.0110058	0.0136418	0.0224941	0.0339149	0.0512853	0.0582949	0.0583753	0.070088	0.0779199	0.0838062	0.0840398	0.0885602	0.0964324	0.0933574	0.0974202	0.0920745	0.0907157	0.0872442	0.0849115	0.0884353	0.0795159	0.0775298
0.0891947	0.0895578	0.089247	0.086479	0.0945147	0.0906252	0.0950341	0.0844793	0.076008	0.07556	0.0702644	0.074691	0.0699439	0.0679586	0.072308	0.0758451	0.0672347	0.0620849	0.0557117	0.0487978	0.055961	0.0448662	0.0413233	0.0327465	0.0257538	0.0203448	0.0168003	0.0149125	0.00510238	0.00600543	0.0149807	0.0265396	0.0448839	0.0521234	0.0538222	0.064369	0.0729454	0.07993	0.0811216	0.0859628	0.0967679	0.0923273	0.0975712	0.0937833	0.0941881	0.0897863	0.0871368	0.0922571	0.0840625	0.0810093
0.0839801	0.0860591	0.0847624	0.0829343	0.0903711	0.0873917	0.0926027	0.0853798	0.0784822	0.0787819	0.0704374	0.0769933	0.0725269	0.0707155	0.0745438	0.0762528	0.0643077	0.0583768	0.0521878	0.0477842	0.0540188	0.0422195	0.0372584	0.0309812	0.0234964	0.0191614	0.0150403	0.0130753	0.00363057	0.00556488	0.0151658	0.0272279	0.0491593	0.0553632	0.0590367	0.0716514	0.0800595	0.0874939	0.0892038	0.0923866	0.102709	0.0998636	0.103621	0.100766	0.0998679	0.0950834	0.0926632	0.0972523	0.0875383	0.0860477
0.0836538	0.0841426	0.0861633	0.0836246	0.0903167	0.0858497	0.0912794	0.0830054	0.078222	0.0780352	0.069484	0.0756808	0.0718402	0.0703843	0.0729439	0.0732611	0.0630758	0.0577241	0.0520149	0.0448678	0.0533827	0.0391592	0.0345864	0.028368	0.0192368	0.0164016	0.014253	0.0123912	0.00325307	0.00591817	0.0153956	0.027193	0.0457984	0.0515142	0.0535861	0.0638203	0.0702267	0.077473	0.0801962	0.0859421	0.0953791	0.092609	0.0968286	0.0911599	0.0928271	0.0881075	0.0879932	0.0914112	0.0822748	0.0808107
0.0820747	0.080763	0.0788623	0.0762933	0.082817	0.0794061	0.0808781	0.073812	0.0689181	0.0657002	0.0627856	0.0664727	0.0660556	0.0627276	0.067101	0.0702542	0.0611704	0.0555075	0.0506467	0.0433789	0.0519284	0.0379493	0.0349623	0.0281876	0.0191002	0.0146246	0.0129231	0.0104631	0.00355678	0.00719377	0.0160021	0.0304633	0.0445794	0.0519137	0.0550199	0.0667825	0.0735437	0.0814016	0.081075	0.0875671	0.0957753	0.0936485	0.0973128	0.0920835	0.0916634	0.0898465	0.0893971	0.0918565	0.0828821	0.0814534
0.0783551	0.0784444	0.0781865	0.0754183	0.0822228	0.079195	0.0812183	0.0758104	0.0709409	0.0703667	0.0656801	0.0726816	0.0690783	0.0668619	0.0688267	0.0703794	0.0606188	0.0545212	0.0484989	0.0418264	0.0487282	0.0360821	0.030773	0.0245177	0.0159504	0.011778	0.00864943	0.00631281	0.00108408	0.00446672	0.012526	0.0244894	0.0433985	0.0493523	0.0529916	0.0636618	0.0709492	0.0778212	0.0771084	0.0823959	0.0908312	0.0897715	0.0940389	0.0867424	0.0885021	0.08526	0.0865556	0.0877709	0.0784712	0.0780527
0.0751615	0.0784127	0.0774257	0.0731158	0.0822156	0.0782836	0.0811479	0.0762089	0.0711983	0.0712136	0.0656307	0.0732704	0.0707513	0.0683858	0.072152	0.0741297	0.0655727	0.0605057	0.0524789	0.0462129	0.0539538	0.0416075	0.0365916	0.0320864	0.0225733	0.0196764	0.0172764	0.0133786	0.0086591	0.0139357	0.0217888	0.0322523	0.0499559	0.0558741	0.0581947	0.0671319	0.0755042	0.0831651	0.0834216	0.0870209	0.0970634	0.0959878	0.10096	0.094854	0.0951403	0.0912184	0.0927178	0.0931879	0.0843353	0.0838237
0.0686052	0.0708326	0.0703185	0.0683416	0.0750665	0.0734999	0.0750567	0.0665676	0.0584877	0.0607379	0.0552138	0.0653718	0.0641014	0.0612361	0.0649233	0.0676993	0.0601239	0.0515717	0.0463971	0.0401653	0.0502393	0.0379585	0.0331886	0.0281557	0.0202441	0.0165673	0.0151156	0.0100872	0.00445715	0.00821274	0.0166001	0.028341	0.0431875	0.0519753	0.0516044	0.0597071	0.0683862	0.0757635	0.075031	0.0805744	0.0899433	0.0888555	0.0921451	0.0843113	0.0847379	0.0799241	0.0830796	0.0848356	0.0743847	0.0735951
0.063725	0.0680905	0.067831	0.0655393	0.0720382	0.0693284	0.0752341	0.0650176	0.0593156	0.0629346	0.0593907	0.0645814	0.0641127	0.0614664	0.0648978	0.0687876	0.0624247	0.0559226	0.0518857	0.0466558	0.0549574	0.042679	0.0391458	0.0338736	0.0272447	0.0230816	0.0223631	0.016261	0.0129811	0.0145475	0.0218557	0.0322896	0.0490397	0.05533	0.0566498	0.0648645	0.0719829	0.0796119	0.0784569	0.0831112	0.0935306	0.0913786	0.0979846	0.08949	0.0903334	0.0854948	0.0890304	0.0911561	0.07922	0.0774801
0.064647	0.0715919	0.071744	0.070684	0.0766958	0.0751843	0.0794941	0.069467	0.0624053	0.0615822	0.0566953	0.061665	0.0601625	0.0580939	0.0617904	0.0667307	0.0594448	0.0499104	0.0458952	0.0407836	0.0499319	0.0372713	0.0354569	0.0287572	0.0215884	0.0190844	0.0209384	0.0126099	0.00666685	0.00822093	0.0189987	0.030691	0.0455557	0.0536596	0.0548968	0.0623959	0.070283	0.0807824	0.0774769	0.0828713	0.0926021	0.0905581	0.0974846	0.0885912	0.0897482	0.0855343	0.0884997	0.0919542	0.0826293	0.0804839
0.0690049	0.0762687	0.077277	0.074457	0.0788914	0.0765068	0.0804998	0.0703266	0.0602764	0.0581589	0.0544284	0.0573166	0.0553271	0.0539482	0.0566477	0.0593605	0.0524612	0.0447303	0.041235	0.0355203	0.0445099	0.0347775	0.0324886	0.026796	0.0190831	0.0167228	0.0171242	0.0115198	0.00593508	0.00767099	0.0186691	0.0311509	0.0483931	0.0584533	0.060834	0.0717549	0.0784195	0.0868428	0.0832957	0.089436	0.097319	0.0951449	0.101693	0.0944446	0.094522	0.0893535	0.090768	0.0932399	0.0852471	0.0836488
0.0637621	0.0727692	0.073318	0.0713925	0.0759926	0.0744177	0.0776728	0.066931	0.0583767	0.055781	0.0525498	0.0524342	0.0541123	0.0509442	0.0546925	0.058395	0.0519653	0.0431453	0.0405223	0.0344812	0.0435285	0.0335254	0.0321234	0.0252651	0.0208171	0.0158875	0.0179132	0.0114639	0.0064287	0.0108337	0.0200829	0.0321462	0.047401	0.0594123	0.0591286	0.0697764	0.0764271	0.0853691	0.0801986	0.0880874	0.0944054	0.0933694	0.0997998	0.0919351	0.0923265	0.0889754	0.0898797	0.0945623	0.0856309	0.0838575
0.0709109	0.0772409	0.0786488	0.0761735	0.0814703	0.0798066	0.0871328	0.0762426	0.0689741	0.0688756	0.0628748	0.0640236	0.0605258	0.0577943	0.0627663	0.0633289	0.0553849	0.0473161	0.0460518	0.041495	0.0489786	0.0385512	0.0385952	0.0332996	0.026798	0.024051	0.025057	0.0188478	0.0136847	0.0187478	0.0282625	0.0415181	0.0583946	0.0680786	0.0703247	0.0784768	0.084189	0.091848	0.0863695	0.0943212	0.102868	0.0997328	0.106332	0.09841	0.0983481	0.0940923	0.0949434	0.0987917	0.0901051	0.0853246
0.0649483	0.0725648	0.0745355	0.0692289	0.0758523	0.0746839	0.0825536	0.0734771	0.0667429	0.0664211	0.0584974	0.0630704	0.0596309	0.0573678	0.0622485	0.0613944	0.0532155	0.0456893	0.0452552	0.0397662	0.0482822	0.0373575	0.0370293	0.031939	0.0242658	0.0216471	0.0231464	0.0170364	0.0121338	0.0162838	0.0241726	0.0375206	0.0525576	0.0598597	0.0620372	0.0715905	0.0762791	0.0848849	0.0823429	0.0877657	0.0976015	0.0944972	0.102263	0.0958885	0.0973068	0.0925821	0.0935726	0.0963833	0.0872611	0.0839501
0.0598642	0.0665989	0.0662283	0.062002	0.0671268	0.0663521	0.0734116	0.0645142	0.0582327	0.0600902	0.0508044	0.0577605	0.0536179	0.0518037	0.0571147	0.0533086	0.0447905	0.0410784	0.0345442	0.03087	0.0393132	0.0295031	0.0290624	0.0244472	0.0144749	0.0146317	0.0168945	0.0115327	0.00743399	0.0113369	0.0189325	0.0305243	0.0486033	0.0542051	0.0545148	0.0654987	0.0695952	0.0790518	0.0784816	0.0833407	0.0924781	0.0898841	0.0953231	0.0911524	0.0939339	0.0867505	0.08867	0.0909882	0.0821746	0.0791177
0.055772	0.0610379	0.0624514	0.0559381	0.0618497	0.0625146	0.0723185	0.065064	0.0577639	0.0608043	0.0544253	0.0593205	0.0581371	0.0556279	0.0609441	0.0550983	0.0484806	0.044392	0.0414923	0.037883	0.0458877	0.0369628	0.0400486	0.0336521	0.0231908	0.0252626	0.0265678	0.022615	0.0182094	0.0214727	0.0279544	0.0416445	0.0592751	0.0674112	0.0676648	0.0775164	0.0770595	0.0885097	0.0868271	0.0917441	0.102171	0.0973954	0.103074	0.100232	0.101501	0.0939677	0.0957107	0.098893	0.0897864	0.0870563
0.0580298	0.0629368	0.0652908	0.0589082	0.0654909	0.0636519	0.072048	0.0641239	0.0571621	0.0587149	0.0528105	0.0573687	0.0559878	0.0538768	0.059749	0.0552438	0.0481967	0.0451636	0.0409058	0.0361511	0.0445707	0.0352726	0.0373072	0.0324045	0.0222238	0.0225919	0.0255312	0.0214271	0.0165517	0.0215775	0.0298371	0.0409978	0.0593687	0.069039	0.0675593	0.0775554	0.0781968	0.0909738	0.0883445	0.0928345	0.101429	0.0965099	0.104301	0.0984876	0.100805	0.0932824	0.0942948	0.0962256	0.0861209	0.0818024
0.0568476	0.0608424	0.0613944	0.0560789	0.0638597	0.0608467	0.0710739	0.0646285	0.055789	0.0574699	0.0552922	0.0595975	0.058711	0.0567773	0.0630232	0.0596068	0.0538587	0.0518628	0.0468686	0.0443295	0.0516114	0.0408678	0.040747	0.0349927	0.0257027	0.0252668	0.0273119	0.0235936	0.0203615	0.0251248	0.0326467	0.0433599	0.061092	0.0686781	0.0688224	0.0794184	0.0786004	0.091186	0.0885547	0.0929101	0.10114	0.0984598	0.10599	0.100171	0.103835	0.0953642	0.0973494	0.100738	0.0895149	0.0848129
0.0559337	0.0580907	0.0612819	0.054947	0.0608286	0.0583915	0.0692853	0.0609726	0.053307	0.0561372	0.0496088	0.0530106	0.0535797	0.0511337	0.0581567	0.0549399	0.047743	0.0466384	0.0400037	0.0362705	0.0442052	0.0315021	0.0329738	0.0258793	0.0169791	0.0174679	0.0187086	0.016804	0.0118133	0.0178146	0.0247743	0.0359349	0.0518144	0.058632	0.0576039	0.0692336	0.0671243	0.0833198	0.080781	0.0845982	0.0944704	0.0918517	0.0978186	0.0910863	0.0941639	0.0857638	0.0876387	0.0906417	0.0798979	0.074395
0.0545305	0.0587172	0.0610443	0.0573637	0.062824	0.0587102	0.0658285	0.0624454	0.0535376	0.0519752	0.042176	0.0458366	0.0448365	0.045096	0.0528342	0.0485116	0.0429981	0.0398962	0.0359461	0.0332379	0.0416365	0.0293527	0.0307318	0.0254285	0.0165773	0.0181728	0.0198402	0.0197996	0.0170667	0.0225275	0.0308656	0.0417703	0.0585824	0.0652231	0.0657546	0.0792584	0.0775441	0.0913258	0.0877007	0.0918962	0.0986351	0.0962982	0.102346	0.0962982	0.0989769	0.0913394	0.0923298	0.0963171	0.0848134	0.0804874
0.0435321	0.0447641	0.0457715	0.0434891	0.0484667	0.042758	0.0492601	0.0468623	0.0401435	0.0447527	0.0348458	0.0352389	0.0367107	0.0355172	0.0404753	0.0373214	0.0310993	0.0296045	0.0254677	0.022868	0.0313599	0.0195716	0.0199629	0.0136317	0.00608009	0.0055699	0.00836593	0.00729908	0.00420432	0.00876122	0.0197455	0.0288673	0.0454979	0.0511072	0.052173	0.064137	0.0670376	0.0775099	0.076992	0.0817372	0.0880907	0.084496	0.0913513	0.0843282	0.0867605	0.0798505	0.079661	0.0835942	0.072055	0.0679708
0.0455006	0.0481201	0.0513945	0.0462057	0.0547789	0.0482531	0.0574332	0.0519696	0.0465242	0.0508477	0.0408646	0.0414013	0.0422113	0.04136	0.0462274	0.0423878	0.0366131	0.0352068	0.0290423	0.0265517	0.0345802	0.023017	0.0226225	0.0140519	0.00616676	0.00546106	0.00714251	0.00520784	0.000628317	0.00557576	0.0137431	0.0237924	0.0414574	0.0447221	0.0473517	0.0585278	0.059578	0.06968	0.0702013	0.0750742	0.0793456	0.0767338	0.0828958	0.0775855	0.0795164	0.072128	0.0720295	0.0765291	0.0660174	0.0631738
0.0481427	0.0498465	0.0520033	0.0470388	0.0545648	0.0478772	0.0569963	0.0489159	0.0470733	0.0501359	0.0393338	0.0396156	0.041426	0.0374863	0.0429513	0.0398741	0.032752	0.0302662	0.0256235	0.0228166	0.0288041	0.018142	0.0169812	0.00841403	0.0014941	0.00158527	0.003313	0.00293487	-0.00335396	8.24273e-05	0.00714035	0.0178034	0.0338459	0.0372196	0.0391841	0.0503644	0.0516912	0.0628962	0.0643881	0.0686515	0.0768363	0.0741905	0.0818648	0.0775363	0.0793659	0.0710227	0.0714523	0.0759586	0.06508	0.0625701
0.0501195	0.0528582	0.0569553	0.0507024	0.0583332	0.0524874	0.0597256	0.0510341	0.0494561	0.0558633	0.0483421	0.0466686	0.0468585	0.0432657	0.0461229	0.0429252	0.0388421	0.0360346	0.0307352	0.0295441	0.0351535	0.0256954	0.0252697	0.0181447	0.0107435	0.00828719	0.0116896	0.00917105	0.00260978	0.00704082	0.0158065	0.0265533	0.0451461	0.0469826	0.0481943	0.0568536	0.0592971	0.068374	0.0702997	0.0738222	0.0806971	0.0793088	0.0899336	0.081935	0.0847692	0.0755155	0.0768254	0.0816332	0.0695328	0.0671864
0.0506776	0.0515891	0.0536337	0.0481003	0.0575695	0.0496149	0.0563636	0.0461799	0.0450656	0.050541	0.0418398	0.0411878	0.0415954	0.0391756	0.0405084	0.0362476	0.0312412	0.0296977	0.0265597	0.0259383	0.0318358	0.0219127	0.0223993	0.0144708	0.00757748	0.00542803	0.00983423	0.00740694	0.00273122	0.00678469	0.0153126	0.0263287	0.0432787	0.0467621	0.0440574	0.0541913	0.0555804	0.0648309	0.0681138	0.0725253	0.0788074	0.0779226	0.087566	0.0793216	0.0814518	0.0722244	0.0737353	0.0791537	0.0678292	0.0664815
0.0502952	0.0490182	0.0526432	0.0468749	0.0556283	0.0472965	0.0557278	0.0456566	0.0419911	0.0486309	0.0408605	0.0380578	0.0391144	0.0383948	0.0392531	0.0355416	0.0303043	0.0297017	0.0271232	0.0284782	0.0358281	0.0252528	0.0271326	0.0196184	0.0141711	0.0130172	0.0177969	0.0156238	0.0103993	0.0159037	0.0255195	0.0376108	0.0545083	0.0574608	0.0538853	0.0636115	0.0685552	0.078288	0.0829191	0.0847744	0.0917873	0.0905868	0.100155	0.092121	0.095542	0.0855879	0.0869046	0.0909092	0.0801261	0.0764922
0.0541403	0.0549557	0.0592883	0.0516522	0.0633986	0.0542595	0.0643218	0.0535706	0.0533687	0.0620449	0.0549345	0.0539393	0.0538716	0.0527152	0.0529666	0.0470866	0.0419615	0.0403434	0.0347936	0.0337042	0.0405267	0.0291988	0.0284946	0.020128	0.0117173	0.00935914	0.0137026	0.00893881	0.000888492	0.00507278	0.0137877	0.0243228	0.0404217	0.0430904	0.0415937	0.0530675	0.0552975	0.06621	0.0733348	0.0744007	0.083777	0.0829455	0.0916403	0.0858968	0.0900894	0.0795267	0.0792393	0.0857021	0.0760875	0.0721845
0.0643686	0.0624557	0.067426	0.0631174	0.0724652	0.0658112	0.073043	0.0624641	0.0645501	0.06587	0.0575486	0.054304	0.0550282	0.0516651	0.0513377	0.0451094	0.0375293	0.0375513	0.0313296	0.0317039	0.0410871	0.0276453	0.0260033	0.0191089	0.0105601	0.00855504	0.0145803	0.00648908	0.00254539	0.0072048	0.0159824	0.0258528	0.040736	0.0428573	0.039433	0.0511428	0.0550051	0.0638018	0.0722645	0.0725708	0.0817125	0.0810399	0.090741	0.0838788	0.0916545	0.0798258	0.0810755	0.0880084	0.0758335	0.0734658
0.0573883	0.0585874	0.0625818	0.0584169	0.0704498	0.0600866	0.0691794	0.0600112	0.0623069	0.0633373	0.0522367	0.0533428	0.0543753	0.0519936	0.0528261	0.0466741	0.0411608	0.0409469	0.0348294	0.0340253	0.042258	0.0289334	0.0268099	0.0187567	0.0108771	0.00949778	0.0150088	0.00724188	-0.0006369	0.00574763	0.0136742	0.0228935	0.0411053	0.0406028	0.0358462	0.0462699	0.0468813	0.0577652	0.0672136	0.0673474	0.0764026	0.0755778	0.0876853	0.0807647	0.0867833	0.0750833	0.0752578	0.0791714	0.0678757	0.0655497
0.0605007	0.0603414	0.0638558	0.0602205	0.0701984	0.0606724	0.070876	0.0602694	0.0621346	0.0651888	0.0554392	0.0559671	0.057306	0.0528747	0.0531068	0.0496294	0.0432996	0.044979	0.0393377	0.0371477	0.0452218	0.0303467	0.0281556	0.0198114	0.0129923	0.0117031	0.0159098	0.00974988	0.00307372	0.00809899	0.0182842	0.0254696	0.0405968	0.0416882	0.0378047	0.048373	0.0511353	0.0601383	0.069609	0.0705771	0.0803477	0.0787702	0.0906248	0.0838888	0.08934	0.0786923	0.0787603	0.0839248	0.0722348	0.0697834
0.0577161	0.0554027	0.0603098	0.0583187	0.0684267	0.0587235	0.0659541	0.0579401	0.062444	0.0642563	0.0563666	0.0539004	0.0561113	0.0494332	0.049573	0.0455153	0.0369397	0.0372371	0.0312076	0.0299303	0.0364024	0.0181003	0.0148712	0.00873103	0.000539012	-0.000530799	0.00494998	-0.000529586	-0.00833359	-0.00259245	0.00440265	0.0125017	0.0267106	0.0288795	0.0250036	0.0368498	0.0444413	0.0534104	0.062743	0.0632587	0.0732366	0.0722603	0.083542	0.0763342	0.0807451	0.0721632	0.0728901	0.0781475	0.0659466	0.0640382
0.0558945	0.0516377	0.057301	0.0548641	0.066749	0.0566816	0.0632612	0.0535323	0.0574012	0.0587661	0.0506314	0.0506558	0.0528368	0.0473998	0.0474871	0.0444708	0.0367867	0.035342	0.0307379	0.0288682	0.0358275	0.0211507	0.0151533	0.00853636	-0.000230036	0.000240934	0.00276549	0.000603113	-0.00744602	-0.00279625	0.00837021	0.013715	0.028298	0.0306335	0.0300974	0.0414753	0.0472961	0.0575907	0.0669639	0.0670697	0.076957	0.0773926	0.0880922	0.0815813	0.0850195	0.075212	0.0750756	0.080156	0.0678802	0.0654038
0.0451169	0.0423168	0.0477854	0.0455687	0.055927	0.0447666	0.0516103	0.0398255	0.0454246	0.0510611	0.0443054	0.0420488	0.0433446	0.0391656	0.0423965	0.0402172	0.0322353	0.0316339	0.0261156	0.0262932	0.0315287	0.0173965	0.0117701	0.0056312	2.1675e-05	-0.00379503	0.00128612	-0.00194578	-0.0100208	-0.00587182	0.00064694	0.0071943	0.0219279	0.0274448	0.0268969	0.0386572	0.0472257	0.0571397	0.0661446	0.0672505	0.0764991	0.0777232	0.0869725	0.0812666	0.0871544	0.0778096	0.0780683	0.0816185	0.0696395	0.0690965
0.0458128	0.0425355	0.0489042	0.0471563	0.0599548	0.047164	0.0557206	0.0445225	0.0512551	0.0565578	0.0501459	0.0497619	0.0527246	0.0483573	0.0510282	0.0516186	0.0417039	0.0431357	0.0364562	0.036243	0.0420457	0.0256109	0.0205546	0.012847	0.00720078	0.0057691	0.00949913	0.00625093	-0.00242399	0.00169888	0.0106715	0.0144224	0.0286881	0.0348854	0.0340397	0.043893	0.05105	0.0618393	0.0716266	0.0712687	0.0825352	0.083348	0.0947996	0.0874455	0.0928311	0.08413	0.0822547	0.0871584	0.074052	0.0730175
0.0463106	0.0447825	0.0496411	0.0484785	0.0620309	0.0496042	0.0585158	0.0474314	0.0536407	0.0595888	0.0530695	0.0562636	0.0603951	0.0577953	0.0609898	0.0604691	0.046903	0.0477488	0.041239	0.0397175	0.0442594	0.0275765	0.0221619	0.0155582	0.0111051	0.00700746	0.00797097	0.00392462	-0.00537422	-0.00118166	0.0073211	0.00976282	0.0262937	0.0319365	0.0342018	0.0448789	0.0532107	0.0630361	0.0738239	0.0743048	0.0846924	0.0869209	0.0973735	0.0917428	0.0938198	0.0852542	0.0851934	0.0874834	0.0738311	0.0738445
0.0453446	0.0444555	0.0512476	0.0482635	0.0612135	0.0499247	0.0598416	0.0484706	0.0510093	0.0576206	0.0507036	0.0529086	0.0570484	0.0538748	0.05816	0.0584025	0.0445377	0.0455915	0.040906	0.0404444	0.0435542	0.0290522	0.0226076	0.0188724	0.0141022	0.0113193	0.0123489	0.00835663	-0.000189132	0.00605181	0.0131883	0.0165889	0.0329053	0.0414715	0.0448177	0.0568746	0.0671194	0.0721057	0.0812374	0.082147	0.0899204	0.0918213	0.0995821	0.0937397	0.0957406	0.0889011	0.0882995	0.091298	0.0786023	0.0786077
0.0445834	0.0435163	0.0473022	0.0479745	0.0586684	0.0494311	0.0548061	0.0462022	0.0514381	0.0549269	0.0507378	0.0509051	0.0537728	0.05145	0.0544417	0.0555386	0.0433111	0.0413521	0.0358732	0.03608	0.0399912	0.0251567	0.0194055	0.0139394	0.0100955	0.00781312	0.00963547	0.00517087	-0.00156724	0.0040266	0.0109446	0.0140674	0.0285169	0.0373627	0.0388654	0.0519957	0.0646049	0.0708165	0.0795117	0.082611	0.0890834	0.0908741	0.10058	0.0939168	0.0950265	0.0896787	0.0871708	0.0924166	0.0788207	0.0789978
0.0568586	0.0541598	0.0566426	0.0546131	0.068492	0.0585133	0.0633105	0.0555773	0.0630465	0.0631095	0.0591959	0.0597665	0.0596547	0.05504	0.0592862	0.0568024	0.045009	0.0429871	0.0386461	0.0403326	0.0421262	0.0260727	0.0182609	0.0142644	0.00923522	0.00881723	0.0095075	0.00532177	-0.00149385	0.0039864	0.0110273	0.013538	0.0294648	0.0402418	0.0418662	0.0555468	0.0678146	0.0718977	0.0833257	0.0840854	0.0938081	0.0937149	0.104173	0.0986653	0.0991457	0.0936854	0.0921953	0.0956444	0.0825488	0.0827029
0.0575288	0.057869	0.059712	0.0592136	0.0737331	0.0626224	0.0678992	0.0619887	0.0671271	0.0644037	0.058306	0.0603984	0.0576801	0.0542903	0.0553903	0.0537779	0.0408632	0.0397589	0.0367956	0.0373912	0.0396044	0.0225858	0.0151361	0.0120014	0.0079021	0.00968846	0.00882856	0.00361683	-0.00210326	0.00365665	0.0107408	0.0142554	0.0325389	0.043514	0.0450532	0.0606245	0.0720182	0.0767338	0.0865967	0.0878908	0.0971202	0.096239	0.108565	0.0998891	0.102273	0.0969563	0.0940869	0.099957	0.087429	0.0873192
[truncated: 131 more columns]
