# Supplementary material for: Flexible neural population dynamics govern the speed and stability of sensory encoding in mouse visual cortex
Source: Nat Commun. 2024 Jul 30;15:6415. doi: 10.1038/s41467-024-50563-y (PMC11289260; doi:10.1038/s41467-024-50563-y)
Supplement: Supplementary file 8 — Source Data [file 41467_2024_50563_MOESM8_ESM.zip › F4b_diff_signal.xls]

## Sheet: Sheet1
0	-0.0415701	-0.000786503	0.0790027	0.00144488	0.0999129	-0.0425447	-0.0495385	-0.00988613	0.0407947	0.0361601	0.0247895	0.0791211	0.0361409	0.039814	0.0359853	0.059705	0.0125745	0.0237098	0.00975887	0.0119894	-0.0141941	-0.00126585	0.00372257	0.00709984	-0.00143439	0.0166885	0.00863389	0.00459564	0.00659178	0.00606489	0.00508029	0.0073874	0.00657395	0.00318088	-0.0107537	0.0109112	0.00199609	0.00147228	0.0048991	0.00468441	0.000234469	0.0231482	-0.00213412	0.0108394	0.000521291	0.0138771	0.0179284	0.0213266	0.0192611
-0.0415701	0	0.00330366	0.106151	0.0638657	0.0927414	-0.0251659	0.059341	-0.0248916	0.141846	0.084624	0.0808162	0.0930177	0.0325433	0.044885	0.0405127	0.0347636	0.0165602	0.0323547	0.0308209	0.0272577	-0.0143364	0.0156495	0.00595598	0.00258251	0.00271266	0.00737666	0.0140078	0.0111046	0.0180725	-0.00146333	0.000980746	0.00505209	0.023842	-0.00755898	-0.0027162	0.0151748	0.00469323	0.00516221	0.0166752	-0.00395104	-0.000349191	0.012739	-0.0167061	-0.00340245	0.00142163	0.00942163	0.0120333	-0.00541356	0.0209117
-0.000786503	0.00330366	0	0.04792	0.0192479	0.0465167	-0.00101789	-0.0837613	-0.049872	0.0133954	0.0282848	0.0469122	0.021217	0.0362177	0.0126114	-0.00629201	0.0225842	0.000775515	-0.0141082	-0.0281588	-0.0131612	-0.0278879	-0.0258956	-0.0121929	-0.0214712	-0.0371846	-0.0232792	-0.0258139	-0.0259348	-0.0173468	-0.0157496	-0.0248064	-0.0131116	-0.00852771	-0.0121874	-0.0125845	0.00140043	-0.0271961	-0.0151809	-0.00801176	-0.0233141	-0.00665682	-0.0118929	-0.0240415	0.00240244	-0.00710921	-0.00244078	-0.00139452	0.00288953	0.00151373
0.0790027	0.106151	0.04792	0	-0.0109108	0.0519013	0.0256618	-0.0323003	-0.0105492	0.134113	0.0492319	0.0726439	0.0644954	0.0436421	0.0610768	0.039999	0.0645329	0.0302394	0.0566305	0.0345347	0.0271725	0.00232107	0.0234772	0.00975508	0.0183881	0.00969358	0.0228011	0.0286064	0.0270971	0.0309039	0.0432672	0.0257463	0.0262534	0.0323057	0.0144358	0.00874743	0.0301446	0.0146321	0.0146581	0.026041	0.020998	0.01991	0.0277873	0.00935451	0.023333	0.0337151	0.035028	0.0374912	0.0221824	0.0452462
0.00144488	0.0638657	0.0192479	-0.0109108	0	0.11641	0.0722088	0.046907	0.0785534	0.0476116	0.0795264	0.0683531	0.0415349	0.0272473	0.016898	0.0187855	0.00159247	-0.00210612	-0.00394504	-0.0268812	-0.00802747	-0.0234338	-0.0125316	-0.0173177	-0.0164802	-0.0187219	-0.0253815	-0.012045	-0.0101146	-0.000187132	-0.0107312	-0.0122347	0.0121223	0.00555353	-0.00531553	-0.022843	0.00535968	-0.0125382	-0.00563149	-0.00838714	-0.0136248	-0.00401559	0.00585587	-0.0128761	-0.0135259	-0.00284254	0.00647305	0.0085775	-0.00358579	0.0223442
0.0999129	0.0927414	0.0465167	0.0519013	0.11641	0	0.00617843	-0.0166144	0.061334	0.0192559	0.094106	0.0743212	0.0921491	0.0725722	0.0563644	0.0584988	0.0582368	0.0470474	0.0484454	0.040379	0.0298194	0.0218839	0.0234602	0.0188098	0.0308659	0.0272642	0.0223466	0.0374927	0.0348078	0.0451854	0.0304135	0.0100124	0.0134753	0.0199029	0.00920631	0.011545	0.0214325	0.00973951	0.00165588	0.0182326	0.0143748	0.0220769	0.0205331	0.00599003	0.0141872	0.0158667	0.0173928	0.0302338	0.0163417	0.0308525
-0.0425447	-0.0251659	-0.00101789	0.0256618	0.0722088	0.00617843	0	-0.0122577	0.0221829	0.0433186	0.0994421	0.0378895	0.0843074	0.0189051	0.0425423	-0.000546821	0.0359374	0.0277483	0.0216367	0.0135782	0.0359822	0.00810329	0.0221082	0.0293363	0.004607	0.00922058	0.00840661	0.0178406	0.0160367	0.0243289	0.013528	0.00711246	0.0147947	0.0232895	0.0224947	0.0135202	0.0213768	-0.00699767	0.00157779	0.00395969	-0.00594937	0.00589771	0.00569359	-0.00421604	0.0162098	0.0060389	0.000394674	0.0257815	0.0115085	0.0110929
-0.0495385	0.059341	-0.0837613	-0.0323003	0.046907	-0.0166144	-0.0122577	2.22045e-16	-0.0314441	0.0434719	0.0501687	0.046254	0.0295057	-9.43814e-05	0.00827088	0.0240728	-0.00310694	-0.0229062	-0.0100279	-0.0110117	-0.00719831	-0.0416104	-0.0200798	-0.0168454	-0.0176675	-0.00910782	-0.013058	-0.00615152	-0.00611108	0.00904628	-0.0173119	-0.00310776	0.0148542	0.0209206	-0.0172665	-0.0152396	0.0077017	-0.0106189	-0.0034081	-0.0115928	-0.0209268	-8.60942e-06	-0.0111088	-0.0214197	-0.00442041	-0.0140925	-0.0150802	-0.00793866	-0.0146638	0.00335399
-0.00988613	-0.0248916	-0.049872	-0.0105492	0.0785534	0.061334	0.0221829	-0.0314441	0	-0.0186129	0.018062	0.0515794	0.0682409	0.0119296	0.00450743	-0.00157888	-0.00829368	-0.0150211	-0.0230303	-0.0127253	-0.0195929	-0.0395321	-0.0261858	-0.0368857	-0.0167942	-0.0233732	-0.031609	-0.0257293	-0.016303	-0.00915758	-0.0192689	-0.0231181	-0.0194034	-0.00437151	-0.0222778	-0.0196536	-0.0119313	-0.0253448	-0.024785	-0.0176381	-0.0291518	-0.019435	-0.0114168	-0.0303932	-0.0254404	-0.0149316	-0.0236213	-0.0165675	-0.0179744	-0.00258625
0.0407947	0.141846	0.0133954	0.134113	0.0476116	0.0192559	0.0433186	0.0434719	-0.0186129	0	0.0458809	0.00350087	0.0766319	0.0110777	0.0850313	0.0692244	0.069604	0.0578288	0.0669467	0.0635198	0.0631391	0.0188344	0.0441112	0.0536991	0.0367538	0.0527479	0.0567657	0.052676	0.0538885	0.0684321	0.0328156	0.0420255	0.0520832	0.0497303	0.0302286	0.0202709	0.0291977	0.0206575	0.0136744	0.0260004	0.0294601	0.0161398	0.021004	0.017191	0.0435254	0.0309199	0.0127315	0.0359982	0.0385645	0.0363782
0.0361601	0.084624	0.0282848	0.0492319	0.0795264	0.094106	0.0994421	0.0501687	0.018062	0.0458809	-2.22045e-16	-0.0325953	0.0403249	-0.020961	0.0466493	0.030799	0.0311076	-0.0153209	-0.00295449	0.017306	0.032235	-0.0142146	-0.00368063	-0.00299506	-0.00764999	-0.0021309	0.0188825	0.00300843	0.00531287	0.0461381	0.0229385	0.0296397	0.0527853	0.0608651	0.0094052	0.00256157	0.00705465	0.0227539	0.0163586	0.0217508	-0.00491826	-0.00763945	0.000245531	-0.0105991	-0.00587794	0.00553835	-0.00384863	0.00387292	-0.0182438	0.0175313
0.0247895	0.0808162	0.0469122	0.0726439	0.0683531	0.0743212	0.0378895	0.046254	0.0515794	0.00350087	-0.0325953	0	-0.0505186	-0.019904	-0.00232477	0.00481029	0.0133895	-0.00154551	0.0127538	0.0291039	0.0288187	0.0154021	0.0321283	0.02184	0.0133463	0.0380773	0.0401753	0.0344827	0.0226936	0.0587316	0.0791672	0.0788908	0.0940903	0.10414	0.0564574	0.0533298	0.0449124	0.0594572	0.0417044	0.0379897	0.0131788	0.00642591	0.0101122	0.00782889	0.0135009	0.0278932	0.00882157	0.0244214	0.0147452	0.0376292
0.0791211	0.0930177	0.021217	0.0644954	0.0415349	0.0921491	0.0843074	0.0295057	0.0682409	0.0766319	0.0403249	-0.0505186	0	-0.101797	-0.0173043	-0.0127382	0.000245998	-0.0271036	-0.00533388	0.0121582	0.028524	-0.0261262	0.00920942	-0.0242692	-0.0232466	-0.0295349	-0.00103075	-0.000154899	-0.00735057	0.0375406	0.0710167	0.0904402	0.0967227	0.125607	0.0744346	0.0631157	0.0595802	0.0714533	0.050357	0.0489134	0.0299181	0.0178852	0.0219006	0.0140542	0.0226538	0.0358375	0.0268805	0.0424508	0.0157684	0.042193
0.0361409	0.0325433	0.0362177	0.0436421	0.0272473	0.0725722	0.0189051	-9.43814e-05	0.0119296	0.0110777	-0.020961	-0.019904	-0.101797	3.33067e-16	-0.0658744	-0.0417715	-0.0213887	-0.00483277	0.0049912	0.0409138	0.0152151	0.016536	0.0256503	0.0190209	0.0245428	0.0191284	0.0240438	0.011182	-0.00327434	0.038545	0.0693101	0.0866002	0.118245	0.134924	0.0935747	0.087212	0.0889889	0.0881632	0.0761097	0.0625651	0.0406715	0.0348908	0.0290787	0.0206077	0.0309541	0.0544092	0.0315474	0.0488756	0.0281943	0.0589685
0.039814	0.044885	0.0126114	0.0610768	0.016898	0.0563644	0.0425423	0.00827088	0.00450743	0.0850313	0.0466493	-0.00232477	-0.0173043	-0.0658744	0	-0.00314936	0.0220252	0.0251904	0.0251357	0.0475454	0.0683399	0.0309693	0.0674989	0.0323774	0.0348529	0.0413254	0.0536846	0.0422097	0.0417339	0.0691664	0.107536	0.139595	0.162481	0.1845	0.150982	0.1514	0.153316	0.152428	0.144732	0.116677	0.0950156	0.0885664	0.086993	0.0686071	0.0833852	0.0885049	0.0688036	0.0872318	0.0703014	0.0912167
0.0359853	0.0405127	-0.00629201	0.039999	0.0187855	0.0584988	-0.000546821	0.0240728	-0.00157888	0.0692244	0.030799	0.00481029	-0.0127382	-0.0417715	-0.00314936	0	0.00604059	0.0162401	0.0459256	0.0626199	0.0679864	0.0275017	0.0521112	0.0411604	0.0432421	0.0452253	0.047513	0.0560372	0.0437964	0.0873708	0.0979881	0.143501	0.173216	0.198623	0.178646	0.183517	0.182437	0.18044	0.171908	0.144699	0.131822	0.113213	0.112046	0.101584	0.117362	0.112512	0.0844229	0.116095	0.0916682	0.105932
0.059705	0.0347636	0.0225842	0.0645329	0.00159247	0.0582368	0.0359374	-0.00310694	-0.00829368	0.069604	0.0311076	0.0133895	0.000245998	-0.0213887	0.0220252	0.00604059	0	0.0348539	0.0592938	0.0613433	0.0644342	0.0562109	0.0647675	0.0585976	0.0570022	0.0429788	0.0689091	0.0716601	0.07084	0.104029	0.131424	0.161404	0.192503	0.226587	0.218586	0.224467	0.224035	0.22432	0.212167	0.195456	0.174936	0.154769	0.155525	0.141842	0.148813	0.155899	0.125222	0.150773	0.12771	0.145632
0.0125745	0.0165602	0.000775515	0.0302394	-0.00210612	0.0470474	0.0277483	-0.0229062	-0.0150211	0.0578288	-0.0153209	-0.00154551	-0.0271036	-0.00483277	0.0251904	0.0162401	0.0348539	0	0.0437371	0.05755	0.065318	0.0581928	0.0642087	0.0536775	0.0597904	0.0618198	0.0706473	0.0669365	0.0546152	0.0999007	0.132026	0.163973	0.190975	0.224617	0.21125	0.22067	0.227187	0.228936	0.218698	0.207953	0.177971	0.164821	0.165513	0.147911	0.15748	0.148891	0.128715	0.146676	0.127467	0.146176
0.0237098	0.0323547	-0.0141082	0.0566305	-0.00394504	0.0484454	0.0216367	-0.0100279	-0.0230303	0.0669467	-0.00295449	0.0127538	-0.00533388	0.0049912	0.0251357	0.0459256	0.0592938	0.0437371	0	0.0815022	0.0840086	0.0579265	0.0739134	0.0643253	0.0735899	0.0649826	0.0917006	0.0827065	0.0728924	0.11263	0.152074	0.187137	0.213844	0.238057	0.219667	0.225277	0.246262	0.240455	0.24435	0.225601	0.198216	0.18742	0.181769	0.165637	0.173465	0.168926	0.146663	0.164131	0.143551	0.164762
0.00975887	0.0308209	-0.0281588	0.0345347	-0.0268812	0.040379	0.0135782	-0.0110117	-0.0127253	0.0635198	0.017306	0.0291039	0.0121582	0.0409138	0.0475454	0.0626199	0.0613433	0.05755	0.0815022	0	0.0978209	0.076957	0.0851257	0.0790711	0.0868229	0.0785513	0.0863187	0.0875567	0.0753734	0.113461	0.15757	0.183204	0.216285	0.240575	0.232468	0.231066	0.258832	0.246769	0.24921	0.233007	0.214539	0.211439	0.204924	0.189751	0.19515	0.183961	0.164071	0.192594	0.163139	0.173825
0.0119894	0.0272577	-0.0131612	0.0271725	-0.00802747	0.0298194	0.0359822	-0.00719831	-0.0195929	0.0631391	0.032235	0.0288187	0.028524	0.0152151	0.0683399	0.0679864	0.0644342	0.065318	0.0840086	0.0978209	0	0.0954349	0.0943076	0.0822881	0.0748689	0.081027	0.0862477	0.116124	0.111758	0.140967	0.160491	0.184095	0.207377	0.250503	0.255102	0.267169	0.273988	0.27596	0.276045	0.267868	0.253817	0.241375	0.233893	0.224135	0.220396	0.222908	0.192462	0.216038	0.194248	0.192977
-0.0141941	-0.0143364	-0.0278879	0.00232107	-0.0234338	0.0218839	0.00810329	-0.0416104	-0.0395321	0.0188344	-0.0142146	0.0154021	-0.0261262	0.016536	0.0309693	0.0275017	0.0562109	0.0581928	0.0579265	0.076957	0.0954349	-2.22045e-16	0.0882762	0.0807007	0.0827783	0.0957853	0.0999586	0.0958456	0.0852031	0.125942	0.169325	0.193729	0.236744	0.254833	0.255624	0.262392	0.278125	0.270773	0.280552	0.260683	0.245465	0.232915	0.238581	0.216005	0.227702	0.223179	0.190637	0.20798	0.194555	0.207159
-0.00126585	0.0156495	-0.0258956	0.0234772	-0.0125316	0.0234602	0.0221082	-0.0200798	-0.0261858	0.0441112	-0.00368063	0.0321283	0.00920942	0.0256503	0.0674989	0.0521112	0.0647675	0.0642087	0.0739134	0.0851257	0.0943076	0.0882762	0	0.0809886	0.0881107	0.0936955	0.0911559	0.0988922	0.102626	0.153153	0.159086	0.192227	0.220069	0.246194	0.264056	0.274686	0.284958	0.279355	0.287584	0.264118	0.264072	0.246414	0.241509	0.232978	0.237822	0.235071	0.202353	0.222807	0.208842	0.216925
0.00372257	0.00595598	-0.0121929	0.00975508	-0.0173177	0.0188098	0.0293363	-0.0168454	-0.0368857	0.0536991	-0.00299506	0.02184	-0.0242692	0.0190209	0.0323774	0.0411604	0.0585976	0.0536775	0.0643253	0.0790711	0.0822881	0.0807007	0.0809886	2.22045e-16	0.0931066	0.0930386	0.0840312	0.0951642	0.112745	0.136968	0.17539	0.203525	0.236268	0.250222	0.256843	0.287756	0.294501	0.281555	0.301818	0.272412	0.2779	0.263765	0.253964	0.248874	0.249072	0.245379	0.216647	0.233117	0.226203	0.220649
0.00709984	0.00258251	-0.0214712	0.0183881	-0.0164802	0.0308659	0.004607	-0.0176675	-0.0167942	0.0367538	-0.00764999	0.0133463	-0.0232466	0.0245428	0.0348529	0.0432421	0.0570022	0.0597904	0.0735899	0.0868229	0.0748689	0.0827783	0.0881107	0.0931066	0	0.0859189	0.09442	0.104922	0.0991347	0.138185	0.187495	0.20155	0.241214	0.266127	0.269519	0.280043	0.307328	0.293548	0.302519	0.288136	0.282416	0.274226	0.264137	0.257244	0.259977	0.255548	0.230881	0.254722	0.234439	0.236066
-0.00143439	0.00271266	-0.0371846	0.00969358	-0.0187219	0.0272642	0.00922058	-0.00910782	-0.0233732	0.0527479	-0.0021309	0.0380773	-0.0295349	0.0191284	0.0413254	0.0452253	0.0429788	0.0618198	0.0649826	0.0785513	0.081027	0.0957853	0.0936955	0.0930386	0.0859189	0	0.0846597	0.0975409	0.105035	0.144404	0.180282	0.213266	0.25371	0.273409	0.284991	0.298344	0.324045	0.305311	0.330803	0.306396	0.310184	0.294035	0.284624	0.282353	0.287476	0.27539	0.254416	0.273142	0.257122	0.255037
0.0166885	0.00737666	-0.0232792	0.0228011	-0.0253815	0.0223466	0.00840661	-0.013058	-0.031609	0.0567657	0.0188825	0.0401753	-0.00103075	0.0240438	0.0536846	0.047513	0.0689091	0.0706473	0.0917006	0.0863187	0.0862477	0.0999586	0.0911559	0.0840312	0.09442	0.0846597	0	0.0832938	0.105477	0.141813	0.171061	0.187679	0.233019	0.238201	0.275898	0.289623	0.317529	0.305406	0.310175	0.290577	0.307822	0.289982	0.268358	0.274065	0.280708	0.275951	0.242063	0.268536	0.251746	0.247072
0.00863389	0.0140078	-0.0258139	0.0286064	-0.012045	0.0374927	0.0178406	-0.00615152	-0.0257293	0.052676	0.00300843	0.0344827	-0.000154899	0.011182	0.0422097	0.0560372	0.0716601	0.0669365	0.0827065	0.0875567	0.116124	0.0958456	0.0988922	0.0951642	0.104922	0.0975409	0.0832938	-2.22045e-16	0.0844914	0.136988	0.175193	0.200576	0.239315	0.245333	0.262076	0.267428	0.307822	0.296765	0.305334	0.30024	0.293146	0.286517	0.277694	0.261611	0.284525	0.270019	0.250998	0.274862	0.254472	0.269371
0.00459564	0.0111046	-0.0259348	0.0270971	-0.0101146	0.0348078	0.0160367	-0.00611108	-0.016303	0.0538885	0.00531287	0.0226936	-0.00735057	-0.00327434	0.0417339	0.0437964	0.07084	0.0546152	0.0728924	0.0753734	0.111758	0.0852031	0.102626	0.112745	0.0991347	0.105035	0.105477	0.0844914	0	0.119932	0.169247	0.187066	0.224096	0.238695	0.253137	0.250679	0.297174	0.284678	0.298733	0.293522	0.280634	0.275334	0.281455	0.244103	0.275796	0.25581	0.243873	0.272424	0.240355	0.273149
0.00659178	0.0180725	-0.0173468	0.0309039	-0.000187132	0.0451854	0.0243289	0.00904628	-0.00915758	0.0684321	0.0461381	0.0587316	0.0375406	0.038545	0.0691664	0.0873708	0.104029	0.0999007	0.11263	0.113461	0.140967	0.125942	0.153153	0.136968	0.138185	0.144404	0.141813	0.136988	0.119932	-2.22045e-16	0.131385	0.155993	0.169553	0.20692	0.225106	0.225769	0.271103	0.268713	0.280905	0.290633	0.29177	0.291753	0.289364	0.275341	0.287557	0.27714	0.26323	0.284959	0.276327	0.287943
0.00606489	-0.00146333	-0.0157496	0.0432672	-0.0107312	0.0304135	0.013528	-0.0173119	-0.0192689	0.0328156	0.0229385	0.0791672	0.0710167	0.0693101	0.107536	0.0979881	0.131424	0.132026	0.152074	0.15757	0.160491	0.169325	0.159086	0.17539	0.187495	0.180282	0.171061	0.175193	0.169247	0.131385	0	0.0981281	0.166121	0.194473	0.228196	0.235459	0.269003	0.274382	0.286798	0.297521	0.310904	0.301615	0.311627	0.293599	0.313166	0.310631	0.279575	0.30328	0.294004	0.310457
0.00508029	0.000980746	-0.0248064	0.0257463	-0.0122347	0.0100124	0.00711246	-0.00310776	-0.0231181	0.0420255	0.0296397	0.0788908	0.0904402	0.0866002	0.139595	0.143501	0.161404	0.163973	0.187137	0.183204	0.184095	0.193729	0.192227	0.203525	0.20155	0.213266	0.187679	0.200576	0.187066	0.155993	0.0981281	0	0.136716	0.173397	0.206827	0.22275	0.25637	0.283412	0.267915	0.271793	0.30813	0.289719	0.300637	0.306447	0.311662	0.305246	0.285352	0.3075	0.306732	0.308767
0.0073874	0.00505209	-0.0131116	0.0262534	0.0121223	0.0134753	0.0147947	0.0148542	-0.0194034	0.0520832	0.0527853	0.0940903	0.0967227	0.118245	0.162481	0.173216	0.192503	0.190975	0.213844	0.216285	0.207377	0.236744	0.220069	0.236268	0.241214	0.25371	0.233019	0.239315	0.224096	0.169553	0.166121	0.136716	0	0.149422	0.178903	0.220548	0.230024	0.246254	0.245198	0.273983	0.292239	0.299365	0.289085	0.306386	0.308475	0.290182	0.275943	0.294793	0.315237	0.289708
0.00657395	0.023842	-0.00852771	0.0323057	0.00555353	0.0199029	0.0232895	0.0209206	-0.00437151	0.0497303	0.0608651	0.10414	0.125607	0.134924	0.1845	0.198623	0.226587	0.224617	0.238057	0.240575	0.250503	0.254833	0.246194	0.250222	0.266127	0.273409	0.238201	0.245333	0.238695	0.20692	0.194473	0.173397	0.149422	0	0.16663	0.195096	0.224716	0.24052	0.246597	0.261891	0.294979	0.302479	0.283336	0.304382	0.303339	0.306438	0.285823	0.303685	0.315384	0.306461
0.00318088	-0.00755898	-0.0121874	0.0144358	-0.00531553	0.00920631	0.0224947	-0.0172665	-0.0222778	0.0302286	0.0094052	0.0564574	0.0744346	0.0935747	0.150982	0.178646	0.218586	0.21125	0.219667	0.232468	0.255102	0.255624	0.264056	0.256843	0.269519	0.284991	0.275898	0.262076	0.253137	0.225106	0.228196	0.206827	0.178903	0.16663	0	0.126458	0.146248	0.178689	0.203562	0.218497	0.230318	0.242715	0.250015	0.239651	0.251882	0.241113	0.247507	0.253656	0.26056	0.270274
-0.0107537	-0.0027162	-0.0125845	0.00874743	-0.022843	0.011545	0.0135202	-0.0152396	-0.0196536	0.0202709	0.00256157	0.0533298	0.0631157	0.087212	0.1514	0.183517	0.224467	0.22067	0.225277	0.231066	0.267169	0.262392	0.274686	0.287756	0.280043	0.298344	0.289623	0.267428	0.250679	0.225769	0.235459	0.22275	0.220548	0.195096	0.126458	0	0.148062	0.1611	0.171144	0.205659	0.206117	0.207206	0.235408	0.204687	0.232783	0.218502	0.23577	0.259412	0.238216	0.272516
0.0109112	0.0151748	0.00140043	0.0301446	0.00535968	0.0214325	0.0213768	0.0077017	-0.0119313	0.0291977	0.00705465	0.0449124	0.0595802	0.0889889	0.153316	0.182437	0.224035	0.227187	0.246262	0.258832	0.273988	0.278125	0.284958	0.294501	0.307328	0.324045	0.317529	0.307822	0.297174	0.271103	0.269003	0.25637	0.230024	0.224716	0.146248	0.148062	0	0.161135	0.150323	0.190575	0.20727	0.214519	0.23731	0.235945	0.223425	0.242453	0.235981	0.259939	0.257992	0.270465
0.00199609	0.00469323	-0.0271961	0.0146321	-0.0125382	0.00973951	-0.00699767	-0.0106189	-0.0253448	0.0206575	0.0227539	0.0594572	0.0714533	0.0881632	0.152428	0.18044	0.22432	0.228936	0.240455	0.246769	0.27596	0.270773	0.279355	0.281555	0.293548	0.305311	0.305406	0.296765	0.284678	0.268713	0.274382	0.283412	0.246254	0.24052	0.178689	0.1611	0.161135	0	0.153045	0.154273	0.169272	0.185829	0.205488	0.188154	0.222276	0.222354	0.216129	0.239728	0.231587	0.254638
0.00147228	0.00516221	-0.0151809	0.0146581	-0.00563149	0.00165588	0.00157779	-0.0034081	-0.024785	0.0136744	0.0163586	0.0417044	0.050357	0.0761097	0.144732	0.171908	0.212167	0.218698	0.24435	0.24921	0.276045	0.280552	0.287584	0.301818	0.302519	0.330803	0.310175	0.305334	0.298733	0.280905	0.286798	0.267915	0.245198	0.246597	0.203562	0.171144	0.150323	0.153045	2.22045e-16	0.146155	0.148059	0.149485	0.186928	0.192968	0.201487	0.199755	0.20447	0.228041	0.231967	0.231047
0.0048991	0.0166752	-0.00801176	0.026041	-0.00838714	0.0182326	0.00395969	-0.0115928	-0.0176381	0.0260004	0.0217508	0.0379897	0.0489134	0.0625651	0.116677	0.144699	0.195456	0.207953	0.225601	0.233007	0.267868	0.260683	0.264118	0.272412	0.288136	0.306396	0.290577	0.30024	0.293522	0.290633	0.297521	0.271793	0.273983	0.261891	0.218497	0.205659	0.190575	0.154273	0.146155	0	0.146892	0.135419	0.162984	0.179201	0.190947	0.202697	0.182121	0.203662	0.218058	0.215969
0.00468441	-0.00395104	-0.0233141	0.020998	-0.0136248	0.0143748	-0.00594937	-0.0209268	-0.0291518	0.0294601	-0.00491826	0.0131788	0.0299181	0.0406715	0.0950156	0.131822	0.174936	0.177971	0.198216	0.214539	0.253817	0.245465	0.264072	0.2779	0.282416	0.310184	0.307822	0.293146	0.280634	0.29177	0.310904	0.30813	0.292239	0.294979	0.230318	0.206117	0.20727	0.169272	0.148059	0.146892	0	0.130586	0.137179	0.132874	0.155555	0.173153	0.158497	0.179237	0.1686	0.198416
0.000234469	-0.000349191	-0.00665682	0.01991	-0.00401559	0.0220769	0.00589771	-8.60942e-06	-0.019435	0.0161398	-0.00763945	0.00642591	0.0178852	0.0348908	0.0885664	0.113213	0.154769	0.164821	0.18742	0.211439	0.241375	0.232915	0.246414	0.263765	0.274226	0.294035	0.289982	0.286517	0.275334	0.291753	0.301615	0.289719	0.299365	0.302479	0.242715	0.207206	0.214519	0.185829	0.149485	0.135419	0.130586	-2.22045e-16	0.134634	0.127509	0.136161	0.175726	0.141496	0.171112	0.161793	0.186335
0.0231482	0.012739	-0.0118929	0.0277873	0.00585587	0.0205331	0.00569359	-0.0111088	-0.0114168	0.021004	0.000245531	0.0101122	0.0219006	0.0290787	0.086993	0.112046	0.155525	0.165513	0.181769	0.204924	0.233893	0.238581	0.241509	0.253964	0.264137	0.284624	0.268358	0.277694	0.281455	0.289364	0.311627	0.300637	0.289085	0.283336	0.250015	0.235408	0.23731	0.205488	0.186928	0.162984	0.137179	0.134634	-2.22045e-16	0.140854	0.13584	0.167797	0.131918	0.149064	0.156982	0.164978
-0.00213412	-0.0167061	-0.0240415	0.00935451	-0.0128761	0.00599003	-0.00421604	-0.0214197	-0.0303932	0.017191	-0.0105991	0.00782889	0.0140542	0.0206077	0.0686071	0.101584	0.141842	0.147911	0.165637	0.189751	0.224135	0.216005	0.232978	0.248874	0.257244	0.282353	0.274065	0.261611	0.244103	0.275341	0.293599	0.306447	0.306386	0.304382	0.239651	0.204687	0.235945	0.188154	0.192968	0.179201	0.132874	0.127509	0.140854	0	0.130608	0.144841	0.12161	0.155707	0.125267	0.182111
0.0108394	-0.00340245	0.00240244	0.023333	-0.0135259	0.0141872	0.0162098	-0.00442041	-0.0254404	0.0435254	-0.00587794	0.0135009	0.0226538	0.0309541	0.0833852	0.117362	0.148813	0.15748	0.173465	0.19515	0.220396	0.227702	0.237822	0.249072	0.259977	0.287476	0.280708	0.284525	0.275796	0.287557	0.313166	0.311662	0.308475	0.303339	0.251882	0.232783	0.223425	0.222276	0.201487	0.190947	0.155555	0.136161	0.13584	0.130608	-2.22045e-16	0.140384	0.119537	0.126234	0.113116	0.149131
0.000521291	0.00142163	-0.00710921	0.0337151	-0.00284254	0.0158667	0.0060389	-0.0140925	-0.0149316	0.0309199	0.00553835	0.0278932	0.0358375	0.0544092	0.0885049	0.112512	0.155899	0.148891	0.168926	0.183961	0.222908	0.223179	0.235071	0.245379	0.255548	0.27539	0.275951	0.270019	0.25581	0.27714	0.310631	0.305246	0.290182	0.306438	0.241113	0.218502	0.242453	0.222354	0.199755	0.202697	0.173153	0.175726	0.167797	0.144841	0.140384	0	0.148883	0.14971	0.137983	0.162862
0.0138771	0.00942163	-0.00244078	0.035028	0.00647305	0.0173928	0.000394674	-0.0150802	-0.0236213	0.0127315	-0.00384863	0.00882157	0.0268805	0.0315474	0.0688036	0.0844229	0.125222	0.128715	0.146663	0.164071	0.192462	0.190637	0.202353	0.216647	0.230881	0.254416	0.242063	0.250998	0.243873	0.26323	0.279575	0.285352	0.275943	0.285823	0.247507	0.23577	0.235981	0.216129	0.20447	0.182121	0.158497	0.141496	0.131918	0.12161	0.119537	0.148883	2.22045e-16	0.118496	0.118284	0.133816
0.0179284	0.0120333	-0.00139452	0.0374912	0.0085775	0.0302338	0.0257815	-0.00793866	-0.0165675	0.0359982	0.00387292	0.0244214	0.0424508	0.0488756	0.0872318	0.116095	0.150773	0.146676	0.164131	0.192594	0.216038	0.20798	0.222807	0.233117	0.254722	0.273142	0.268536	0.274862	0.272424	0.284959	0.30328	0.3075	0.294793	0.303685	0.253656	0.259412	0.259939	0.239728	0.228041	0.203662	0.179237	0.171112	0.149064	0.155707	0.126234	0.14971	0.118496	0	0.131397	0.134895
0.0213266	-0.00541356	0.00288953	0.0221824	-0.00358579	0.0163417	0.0115085	-0.0146638	-0.0179744	0.0385645	-0.0182438	0.0147452	0.0157684	0.0281943	0.0703014	0.0916682	0.12771	0.127467	0.143551	0.163139	0.194248	0.194555	0.208842	0.226203	0.234439	0.257122	0.251746	0.254472	0.240355	0.276327	0.294004	0.306732	0.315237	0.315384	0.26056	0.238216	0.257992	0.231587	0.231967	0.218058	0.1686	0.161793	0.156982	0.125267	0.113116	0.137983	0.118284	0.131397	-2.22045e-16	0.132762
0.0192611	0.0209117	0.00151373	0.0452462	0.0223442	0.0308525	0.0110929	0.00335399	-0.00258625	0.0363782	0.0175313	0.0376292	0.042193	0.0589685	0.0912167	0.105932	0.145632	0.146176	0.164762	0.173825	0.192977	0.207159	0.216925	0.220649	0.236066	0.255037	0.247072	0.269371	0.273149	0.287943	0.310457	0.308767	0.289708	0.306461	0.270274	0.272516	0.270465	0.254638	0.231047	0.215969	0.198416	0.186335	0.164978	0.182111	0.149131	0.162862	0.133816	0.134895	0.132762	0
0.0139542	0.0041528	-0.000319036	0.0250166	0.00768298	0.021382	0.0165893	-0.00651787	-0.0104426	0.0373023	-0.00066997	0.00903291	0.0298963	0.0527235	0.0833043	0.110541	0.149114	0.145278	0.158253	0.183293	0.211935	0.206527	0.228998	0.23919	0.248779	0.268954	0.275986	0.271297	0.264593	0.285408	0.331157	0.332634	0.320861	0.335026	0.26404	0.250533	0.262514	0.249671	0.237479	0.22876	0.195884	0.186808	0.191423	0.170235	0.15163	0.158876	0.16288	0.141065	0.132839	0.137385
0.00560484	0.00564199	0.012772	0.0254121	0.00235214	0.0192779	0.000656217	0.00801782	-0.0172997	0.050056	0.0173678	0.0443567	0.0534436	0.075705	0.0972971	0.113142	0.149131	0.148834	0.163098	0.18029	0.201589	0.206388	0.215468	0.219295	0.230069	0.255211	0.255563	0.272136	0.262536	0.273799	0.306449	0.298171	0.294368	0.305973	0.256044	0.261002	0.25856	0.252827	0.225343	0.226478	0.196628	0.196722	0.181963	0.187429	0.152549	0.167489	0.159966	0.152952	0.143886	0.12317
-0.000591595	-0.00592328	-0.00405697	0.015018	0.0106581	0.017301	0.00483692	-0.00653641	-0.00277595	0.0228239	0.0151618	0.026357	0.037904	0.0499332	0.0935189	0.103488	0.13853	0.148486	0.169395	0.183715	0.201182	0.208029	0.218513	0.226117	0.236057	0.258598	0.249056	0.269831	0.25906	0.268945	0.293912	0.300953	0.288588	0.306904	0.269016	0.267871	0.261322	0.263405	0.245625	0.229607	0.22509	0.207516	0.192587	0.192977	0.160492	0.180471	0.158478	0.171454	0.145373	0.130931
0.0149427	0.00770636	0.00621077	0.0309092	0.00883014	0.0109071	0.00148513	-0.00731834	-0.0100347	0.0356884	0.0211716	0.0398223	0.0395857	0.0504162	0.0947761	0.105235	0.149527	0.149897	0.157899	0.185687	0.20418	0.199709	0.212652	0.224569	0.23458	0.262925	0.261064	0.268744	0.263187	0.279528	0.307056	0.308416	0.29543	0.311905	0.265636	0.263655	0.273084	0.257759	0.247671	0.223666	0.206109	0.199145	0.188414	0.17993	0.170388	0.187673	0.156243	0.156447	0.145292	0.148434
0.00470817	0.000559099	-0.00588102	0.0243438	0.00789962	0.0238647	0.0119365	-0.00372958	-0.0105416	0.0466465	0.0210163	0.019667	0.0468706	0.0382837	0.0884709	0.105068	0.143196	0.137709	0.146824	0.178332	0.203215	0.185387	0.21064	0.219614	0.223914	0.258196	0.249699	0.264816	0.251195	0.272187	0.290753	0.299565	0.293131	0.314435	0.260467	0.257243	0.267323	0.254202	0.237901	0.215982	0.201623	0.179166	0.192125	0.16413	0.156634	0.172191	0.141207	0.149535	0.136904	0.127835
0.0179856	0.00146527	0.00483664	0.0249288	0.00133246	0.0247549	0.0197073	-0.00207293	-0.00863705	0.0404164	0.0141668	0.0360476	0.0459987	0.0559049	0.0960002	0.10472	0.157032	0.152966	0.162303	0.189355	0.215567	0.193951	0.221988	0.230447	0.244469	0.264251	0.259132	0.273407	0.25492	0.279171	0.303706	0.315872	0.299804	0.322958	0.276588	0.262964	0.27441	0.264121	0.250706	0.241872	0.20076	0.186515	0.205402	0.173673	0.170341	0.191147	0.154649	0.16362	0.140416	0.160271
0.00849364	-0.0140003	0.00216054	0.0116104	0.00835483	0.0164818	0.025269	-0.000747206	-0.0168988	0.0645565	0.0224803	0.0529431	0.0506002	0.0615231	0.103046	0.117407	0.150858	0.160097	0.157747	0.186357	0.194721	0.196236	0.214834	0.209994	0.22715	0.251727	0.242942	0.265104	0.249001	0.265266	0.280741	0.284958	0.275008	0.283709	0.250862	0.261931	0.263514	0.251991	0.247275	0.223253	0.210583	0.199266	0.197159	0.190339	0.180173	0.2109	0.165848	0.16779	0.169112	0.154717
0.0126579	-0.00325474	0.00988754	0.0287108	-8.27551e-05	0.00386274	0.00716982	-0.0103976	-0.0264611	0.0476775	0.0282626	0.0427962	0.0390398	0.0580408	0.0954769	0.101978	0.148379	0.142222	0.155684	0.179744	0.194841	0.189561	0.209034	0.215118	0.219805	0.247193	0.257337	0.259937	0.254546	0.252542	0.286495	0.290927	0.267954	0.285515	0.250449	0.27257	0.26005	0.27468	0.25396	0.24636	0.225544	0.221848	0.214303	0.22026	0.212335	0.20518	0.191015	0.186802	0.192593	0.169959
0.0200586	0.000435962	0.00482082	0.0303809	-0.00298699	0.0137923	0.0221555	0.00160754	-0.0312542	0.0534431	0.00231938	0.0351028	0.0295437	0.0382711	0.0731122	0.0914589	0.122746	0.124552	0.128674	0.150305	0.16357	0.15823	0.181085	0.191706	0.190599	0.212844	0.218112	0.226003	0.216723	0.231492	0.268478	0.272927	0.272841	0.2922	0.24695	0.235463	0.269294	0.260928	0.264186	0.262127	0.212931	0.21442	0.208191	0.185235	0.193101	0.203866	0.185529	0.179554	0.151755	0.177715
0.0163399	0.0123716	-0.0058515	0.0463886	0.0212346	0.0287708	0.0176878	0.0115341	-0.00848663	0.054987	0.0273648	0.0382206	0.0423813	0.0391411	0.0820321	0.101605	0.140478	0.138985	0.154337	0.178311	0.192843	0.182099	0.205588	0.208711	0.211608	0.244954	0.237229	0.250602	0.247412	0.248682	0.275861	0.283612	0.266636	0.28044	0.245237	0.249352	0.246908	0.267097	0.259084	0.258607	0.241154	0.248072	0.230761	0.222845	0.204908	0.233105	0.203929	0.21198	0.191223	0.190697
-0.00295462	0.00299053	-0.00331061	0.0074205	0.0189643	0.00816912	0.00944004	-0.000574814	-0.0133135	0.0454624	0.0207472	0.0463065	0.0415134	0.0658471	0.0960265	0.0993894	0.131185	0.140786	0.147422	0.167403	0.181386	0.17821	0.194239	0.20417	0.215041	0.236184	0.234616	0.24554	0.229839	0.24412	0.246785	0.24532	0.257892	0.257995	0.238467	0.239722	0.224922	0.247558	0.237423	0.228288	0.230394	0.228528	0.227073	0.221928	0.206748	0.224968	0.194923	0.200408	0.203524	0.186836
0.0074002	-0.00240093	-0.00282973	0.0321274	0.0259239	0.012948	0.0219849	-0.0143594	-0.0193733	0.0253417	0.0100817	0.0194279	0.0270021	0.0301961	0.066584	0.0791699	0.122319	0.122167	0.134497	0.154991	0.177448	0.171626	0.189922	0.192556	0.196473	0.221248	0.222125	0.223839	0.214672	0.236328	0.259226	0.265903	0.253988	0.26966	0.2234	0.219557	0.227788	0.223184	0.222123	0.223513	0.197284	0.194878	0.206092	0.172791	0.189745	0.194313	0.16513	0.19026	0.168548	0.177672
-0.0095592	-0.0229857	-0.0175058	0.00950546	1.20858e-05	0.00905613	0.00480007	-0.029281	-0.0300786	0.0258843	0.00169886	0.018695	0.0237384	0.0186762	0.0680809	0.0812191	0.121709	0.111206	0.110158	0.142008	0.171243	0.150637	0.177496	0.187911	0.189592	0.213126	0.213761	0.208763	0.188211	0.224567	0.249642	0.263018	0.26058	0.274844	0.232767	0.201712	0.2282	0.21456	0.217857	0.226376	0.183271	0.189334	0.21904	0.167081	0.189204	0.198322	0.175674	0.191246	0.159348	0.196319
0.0143862	-0.00486309	-0.00468987	0.0205497	0.00844345	0.0202897	0.0189764	-0.0105045	-0.0121786	0.0425251	0.031973	0.0403811	0.054246	0.0508868	0.101744	0.107577	0.147002	0.146591	0.151437	0.174412	0.191522	0.18465	0.201828	0.203505	0.20949	0.224853	0.228963	0.237464	0.223759	0.238794	0.257637	0.263554	0.258416	0.268649	0.240375	0.218794	0.231962	0.228969	0.230202	0.220025	0.202888	0.202453	0.219627	0.192422	0.204236	0.218775	0.18014	0.196666	0.179807	0.184823
0.0063588	-0.0144083	-0.00138499	0.0257074	0.00405345	0.0128516	0.0231851	-0.00938996	-0.0219945	0.0452827	0.0109242	0.0369711	0.0375239	0.0463356	0.0996923	0.111086	0.147056	0.143469	0.148462	0.174645	0.188997	0.183785	0.198327	0.212433	0.212712	0.234887	0.240107	0.24417	0.230927	0.240443	0.258597	0.264279	0.262316	0.265367	0.240401	0.220884	0.222515	0.230941	0.218374	0.213239	0.201633	0.197023	0.219507	0.194381	0.199482	0.214798	0.18096	0.188191	0.181252	0.186642
-0.00764224	-0.0317359	-0.0179582	0.0129594	0.00550877	0.0129908	0.0113276	-0.00664778	-0.021989	0.0278978	0.00934207	0.0265377	0.0257869	0.0360085	0.082386	0.100385	0.125153	0.136457	0.149514	0.17996	0.184259	0.182402	0.195374	0.207568	0.214301	0.23821	0.234255	0.239042	0.233341	0.242524	0.255522	0.259301	0.258613	0.272561	0.239752	0.219834	0.220769	0.224845	0.216414	0.216642	0.202904	0.197082	0.218597	0.201689	0.207665	0.21405	0.195272	0.207704	0.191945	0.198377
0.0155974	-0.010396	0.000514668	0.0280601	0.0150038	0.0210292	0.0109853	-0.00274212	-0.0198951	0.0526845	0.0200391	0.0375056	0.045248	0.0452477	0.096935	0.116595	0.153575	0.148087	0.155524	0.181059	0.203277	0.190964	0.209529	0.21833	0.224264	0.237914	0.24526	0.244929	0.236018	0.252612	0.279702	0.28561	0.282861	0.297197	0.261719	0.234333	0.246362	0.251011	0.235456	0.241445	0.219045	0.213532	0.233435	0.198965	0.215832	0.230206	0.212821	0.216105	0.192706	0.207913
-0.00632669	-0.0175155	-0.0257943	0.0159725	0.0035752	0.00062362	-0.00656033	-0.00892925	-0.0331824	0.0235489	0.0155677	0.0317138	0.0400796	0.0395797	0.0853195	0.10179	0.139906	0.140197	0.145575	0.169627	0.19127	0.179094	0.195222	0.207708	0.21018	0.233372	0.232686	0.234444	0.229077	0.232692	0.249255	0.254039	0.252969	0.262618	0.243269	0.220604	0.21845	0.225621	0.208102	0.222931	0.203106	0.207979	0.228142	0.204855	0.225607	0.231645	0.19935	0.218351	0.212127	0.210535
0.0237311	-0.00839434	0.00434261	0.0230797	0.0160112	0.0278273	0.0209564	-0.00426153	-0.0205629	0.0427205	0.0274949	0.037365	0.0412122	0.0369988	0.0932615	0.115538	0.146273	0.146838	0.155436	0.174878	0.190466	0.188572	0.20414	0.20126	0.215107	0.221109	0.232265	0.235701	0.230659	0.238923	0.266382	0.27492	0.257208	0.277432	0.234924	0.226594	0.22409	0.236754	0.222127	0.227079	0.208769	0.210869	0.238084	0.207611	0.219349	0.228618	0.20391	0.214223	0.201512	0.211772
0.00270153	-0.0276638	-0.0163513	0.00394231	0.00116255	0.00781974	0.00434917	-0.0107478	-0.0370986	0.0398745	0.0247791	0.0383179	0.0428378	0.0409249	0.096291	0.110725	0.143238	0.138733	0.14958	0.17751	0.186585	0.180983	0.192184	0.203698	0.214622	0.224533	0.23087	0.239749	0.241879	0.241122	0.258932	0.265143	0.264015	0.268879	0.246423	0.241599	0.231585	0.242181	0.242045	0.239882	0.221154	0.223782	0.2486	0.221619	0.229929	0.253989	0.219674	0.228892	0.216297	0.233738
0.00301321	-0.0114885	-0.0152836	0.0186871	0.0184698	0.0173077	0.0171154	-0.01201	-0.0239967	0.0229516	0.021884	0.0296777	0.0457494	0.0359933	0.089591	0.106491	0.152261	0.142115	0.151802	0.169632	0.193938	0.179813	0.195874	0.210272	0.209952	0.230222	0.234508	0.230478	0.238019	0.240601	0.262595	0.269263	0.261783	0.269062	0.249717	0.230224	0.227934	0.237752	0.22918	0.233744	0.210604	0.216542	0.246642	0.213736	0.226697	0.238513	0.205923	0.215278	0.213815	0.225516
0.00594454	-0.0126551	-0.016581	0.0164574	0.0203521	0.01294	0.0187481	-0.0101969	-0.0272621	0.0340641	0.0211927	0.0115718	0.037518	0.02593	0.0922212	0.109759	0.148659	0.138386	0.151809	0.175184	0.190414	0.181676	0.197328	0.205402	0.204684	0.226975	0.226131	0.237598	0.238782	0.242619	0.262207	0.268707	0.263399	0.276888	0.246064	0.232891	0.222287	0.246934	0.22779	0.240239	0.226412	0.229205	0.248609	0.219491	0.233528	0.251157	0.21297	0.231419	0.226957	0.233486
0.00589169	-0.0141672	-0.0177746	0.0237995	0.014695	0.0176557	0.0172922	-0.00260103	-0.0261188	0.0531049	0.0192346	0.037979	0.0538939	0.0345376	0.0856423	0.102846	0.138635	0.122342	0.14168	0.161075	0.172201	0.168521	0.17788	0.190565	0.198596	0.211977	0.218285	0.23172	0.221166	0.238863	0.240292	0.253417	0.254771	0.261655	0.24613	0.235334	0.235408	0.247383	0.248213	0.245583	0.229936	0.227663	0.254985	0.214555	0.236058	0.246933	0.21541	0.224824	0.217659	0.229831
0.00737867	-0.0245445	-0.0151016	0.00419935	0.0211844	0.0211094	0.0170126	-0.0129725	-0.033637	0.0299851	0.0145662	0.0227557	0.0352552	0.0206039	0.0701383	0.0869586	0.126469	0.114306	0.126542	0.141668	0.166787	0.154699	0.178168	0.187116	0.190923	0.201092	0.21584	0.220485	0.215029	0.216189	0.253603	0.251529	0.25341	0.265144	0.236626	0.229148	0.225355	0.246394	0.231837	0.239779	0.220216	0.212818	0.244908	0.20447	0.22365	0.229976	0.207993	0.217453	0.2091	0.225837
-0.000898798	-0.0291529	-0.0304563	0.00897105	0.00631544	0.0141514	0.00792906	-0.0128725	-0.0355874	0.0167848	0.00126768	0.00669934	0.0314013	0.0164674	0.0630215	0.0801665	0.122198	0.0995175	0.113908	0.130883	0.157423	0.141891	0.160207	0.172171	0.175858	0.189886	0.201668	0.200875	0.198414	0.217198	0.253118	0.256095	0.25307	0.26643	0.234843	0.216666	0.230172	0.234333	0.224932	0.241897	0.209809	0.211872	0.242952	0.195105	0.215117	0.218557	0.208221	0.218951	0.200695	0.229583
0.00690241	-0.0259355	-0.0127612	0.0105706	0.0237028	0.0338069	0.0175723	-0.00524981	-0.0247678	0.0314556	0.0121246	0.0295016	0.0417351	0.0329051	0.0713221	0.0938475	0.132231	0.125619	0.132671	0.155681	0.169587	0.165857	0.181797	0.192707	0.199033	0.207167	0.217955	0.225236	0.221486	0.229897	0.247809	0.250967	0.254061	0.270234	0.236322	0.226646	0.222581	0.243153	0.236501	0.240754	0.226394	0.217919	0.243054	0.197131	0.206016	0.227274	0.204525	0.208754	0.193632	0.223107
0.0101569	-0.0312537	-0.0184505	0.00943984	0.0033304	0.0208836	0.0235175	-0.0169763	-0.0317321	0.0315556	-0.00975126	0.0181091	0.0414582	0.0324228	0.0807853	0.101905	0.14222	0.128582	0.138668	0.158423	0.182233	0.165154	0.189414	0.196314	0.196567	0.210499	0.226052	0.224804	0.225316	0.23977	0.271834	0.279553	0.279806	0.290331	0.254168	0.246587	0.239723	0.256037	0.257717	0.257977	0.231764	0.226457	0.256591	0.20771	0.219719	0.234456	0.216913	0.217872	0.203783	0.228992
0.0171387	-0.0153498	-0.0113275	0.0115988	0.0172425	0.0195538	0.0175697	-0.0029893	-0.0291533	0.0308606	0.00312777	0.0183183	0.0434029	0.0261632	0.0812423	0.090948	0.134319	0.121635	0.141592	0.151567	0.169482	0.160844	0.17886	0.190235	0.189839	0.204254	0.219942	0.220573	0.218638	0.229003	0.261048	0.264463	0.255731	0.282784	0.251787	0.239619	0.242712	0.254121	0.241973	0.254502	0.240027	0.229986	0.256096	0.213398	0.23204	0.228582	0.222698	0.231336	0.210568	0.231222
-0.000227862	-0.0323279	-0.0316565	0.00102521	0.0128181	0.0204723	0.0182841	-0.011176	-0.0301894	0.0215176	-0.0115903	-0.00391345	0.025263	0.0153386	0.0690308	0.0877762	0.132979	0.121886	0.134163	0.150753	0.177055	0.157612	0.174473	0.192519	0.187599	0.208712	0.218989	0.210814	0.209878	0.239833	0.259031	0.268206	0.276914	0.281067	0.242564	0.226424	0.232215	0.242225	0.238832	0.238653	0.210997	0.209782	0.242153	0.184684	0.213898	0.211101	0.198459	0.200648	0.183879	0.213083
0.00766383	-0.0127998	-0.0176057	0.0189293	0.0244312	0.0214973	0.0136288	-0.00767259	-0.027031	0.0189877	-0.00523384	-0.00198177	0.0180386	0.0144633	0.0628346	0.0739092	0.122746	0.120457	0.138923	0.15745	0.174737	0.157667	0.175302	0.185774	0.1897	0.20718	0.214637	0.221634	0.223603	0.238538	0.26231	0.268845	0.258311	0.270185	0.236734	0.250606	0.231327	0.258232	0.239666	0.234324	0.229754	0.225285	0.23945	0.209998	0.220204	0.231665	0.211121	0.212502	0.203313	0.211184
0.0280726	-0.0176588	-0.00263079	0.017426	0.028451	0.0246041	0.0297413	-0.00233829	-0.0201596	0.0262238	-0.0157959	0.00731155	0.0346758	0.0260547	0.0647651	0.0823195	0.139495	0.13754	0.146949	0.166165	0.180207	0.166694	0.185553	0.189473	0.193705	0.21303	0.222821	0.222205	0.225306	0.244708	0.264648	0.273845	0.263974	0.28022	0.248891	0.249536	0.248057	0.26322	0.248997	0.256824	0.231909	0.231763	0.249259	0.20947	0.218911	0.229468	0.215644	0.220062	0.195435	0.219721
0.0255527	-0.0137495	-0.0034588	0.0301704	0.0287368	0.0198743	0.0216875	-0.0124723	-0.0331339	0.0305727	-0.00344779	-0.00471045	0.0283255	0.0117726	0.0635851	0.0832713	0.125502	0.124247	0.139997	0.151781	0.172579	0.159312	0.170298	0.183834	0.182194	0.201754	0.212588	0.209834	0.209614	0.229449	0.261689	0.275868	0.258006	0.28683	0.240296	0.23127	0.244451	0.257985	0.23606	0.258007	0.22201	0.219114	0.241791	0.189564	0.208374	0.219757	0.203168	0.214009	0.180919	0.214456
0.0267127	-0.0133807	-0.0116312	0.0205619	0.0240017	0.0187841	0.0295652	-0.0112641	-0.0299552	0.0187725	-0.00273756	-0.00465147	0.0183479	0.00286992	0.0484175	0.0642941	0.111148	0.106361	0.125912	0.138002	0.160493	0.150489	0.163507	0.173834	0.180257	0.194327	0.199402	0.200552	0.211133	0.22437	0.251056	0.26752	0.252796	0.274297	0.243809	0.238447	0.240794	0.253759	0.240891	0.245995	0.227564	0.215125	0.245961	0.19501	0.215041	0.221755	0.201495	0.214752	0.186755	0.217986
0.0101225	-0.0178937	-0.0154739	0.0239492	0.0297172	0.019492	0.0151037	-0.00965239	-0.03324	0.0127479	-0.00925507	-0.00861074	0.00883293	0.00427643	0.0440685	0.0589126	0.107938	0.110123	0.128488	0.141597	0.163507	0.152822	0.165956	0.186739	0.179993	0.201911	0.20607	0.204483	0.199379	0.231371	0.255912	0.262814	0.260263	0.276401	0.251962	0.246033	0.254354	0.261561	0.256055	0.245389	0.221684	0.224333	0.23831	0.197685	0.22423	0.23103	0.204863	0.217644	0.195964	0.207931
0.011273	-0.0209449	-0.023907	0.02056	0.0169779	0.0137883	0.0094622	-0.0119002	-0.0303548	0.0297885	0.00488563	0.0104937	0.0289362	0.0286918	0.0735455	0.0869654	0.134167	0.120872	0.138904	0.152283	0.17965	0.161963	0.18086	0.193956	0.188687	0.204307	0.223111	0.210643	0.201005	0.215058	0.243319	0.255466	0.24394	0.270325	0.239729	0.23588	0.251103	0.254611	0.243214	0.251043	0.225072	0.219438	0.239017	0.195731	0.218548	0.22112	0.21855	0.217862	0.191462	0.221405
-0.0037096	-0.0224414	-0.032408	0.0106131	0.0155052	-0.00321579	0.0086611	-0.0335618	-0.0397414	0.0185311	-0.00446423	0.00710293	0.0142263	0.0159625	0.0540576	0.0627564	0.117816	0.104061	0.126716	0.137613	0.157237	0.145186	0.155023	0.169697	0.166117	0.184283	0.196848	0.190196	0.177826	0.18871	0.222074	0.233785	0.225451	0.241596	0.223514	0.218803	0.225532	0.233274	0.226539	0.229455	0.213905	0.202187	0.226565	0.182691	0.200669	0.209866	0.197127	0.208409	0.182438	0.201791
0.0325666	0.00369165	-0.0070323	0.0277382	0.0297984	0.0312142	0.0371493	-0.008086	-0.0285576	0.0530595	0.0167363	0.0218729	0.0480682	0.0394902	0.0744611	0.0904283	0.137097	0.120237	0.143307	0.160429	0.181437	0.157847	0.175522	0.178295	0.176228	0.200982	0.210433	0.198033	0.185352	0.198204	0.224245	0.230804	0.224843	0.248981	0.210704	0.207888	0.217652	0.231224	0.216161	0.225952	0.203027	0.199636	0.221869	0.172397	0.186197	0.202943	0.190226	0.194906	0.166443	0.200835
0.00928128	-0.0256679	-0.0215284	0.00551171	0.0151018	0.0121066	0.0165049	-0.0188843	-0.045029	0.0117659	-0.0303244	-0.00841277	0.0136868	0.024971	0.0585062	0.0754406	0.116031	0.111857	0.127655	0.151229	0.162327	0.15193	0.167415	0.182394	0.180649	0.202377	0.212392	0.193343	0.183373	0.202139	0.229004	0.231434	0.228737	0.248411	0.209789	0.206542	0.215227	0.232946	0.216144	0.228949	0.204276	0.197972	0.216293	0.170081	0.193421	0.197431	0.187064	0.191086	0.169956	0.207025
0.00478072	-0.0237826	-0.0265058	0.00893771	0.000989663	0.0126775	0.0092689	-0.0114979	-0.039722	0.0267224	-0.027221	0.0108826	0.0299831	0.0249927	0.0635655	0.0812805	0.116294	0.102132	0.118078	0.145018	0.162716	0.14412	0.159458	0.177603	0.174617	0.190023	0.203661	0.184529	0.169507	0.192968	0.221048	0.227643	0.233721	0.243822	0.210729	0.186734	0.203846	0.206901	0.198849	0.206635	0.174054	0.169467	0.193824	0.14142	0.163794	0.17309	0.16397	0.171301	0.142386	0.191249
0.0158426	-0.00799415	-0.0220475	0.0201222	0.018365	0.0142339	0.00626891	-0.0248083	-0.0393226	0.0176772	-0.0114559	0.0133582	0.026623	0.0251351	0.0602069	0.0674808	0.112169	0.107791	0.129073	0.141894	0.155895	0.143021	0.153163	0.169163	0.161391	0.179565	0.185374	0.176286	0.170731	0.183878	0.207399	0.216787	0.213186	0.229839	0.207058	0.197426	0.199309	0.205169	0.193056	0.198278	0.176984	0.171108	0.184826	0.145609	0.17426	0.179582	0.149537	0.172304	0.150881	0.174913
0.00649566	-0.0254038	-0.0116316	0.0045495	0.012053	0.0207081	0.0237353	-0.0245609	-0.0422774	0.0264111	-0.0160477	0.0175806	0.024993	0.0299712	0.0699792	0.0791816	0.116787	0.124391	0.130019	0.154855	0.164322	0.159639	0.175025	0.180471	0.179894	0.198009	0.207838	0.200342	0.199172	0.205025	0.232014	0.230791	0.230145	0.239597	0.207294	0.210575	0.201929	0.222952	0.208675	0.198774	0.196905	0.180979	0.201314	0.169391	0.183479	0.190371	0.170577	0.183606	0.163396	0.180477
0.0060309	-0.0219466	-0.0186729	0.00347452	0.004973	0.000600755	0.0221053	-0.0198905	-0.0417051	0.0174896	-0.0165278	0.0189456	0.0304018	0.033847	0.0705371	0.0821599	0.123012	0.117122	0.139069	0.151603	0.161105	0.159683	0.164741	0.177268	0.178065	0.188659	0.194184	0.187841	0.182786	0.199996	0.217374	0.222536	0.229393	0.230151	0.202863	0.1872	0.199934	0.205837	0.188193	0.196666	0.172974	0.164577	0.181876	0.141662	0.156162	0.168425	0.152656	0.160233	0.134989	0.1662
0.0129424	-0.0176822	-0.0151562	0.0107948	0.0274651	0.0306332	0.0369103	-0.0117484	-0.0330459	0.020996	-0.0282329	0.00472483	0.0154253	0.0113485	0.0566657	0.0701492	0.110595	0.116348	0.131982	0.150436	0.168157	0.160363	0.168684	0.181649	0.184968	0.195077	0.20207	0.188604	0.190068	0.21088	0.233978	0.241707	0.250958	0.262737	0.226632	0.210919	0.21451	0.220949	0.213649	0.209504	0.193785	0.182959	0.204579	0.151341	0.176422	0.18646	0.169991	0.177622	0.146878	0.181376
0.0133244	-0.00861919	-0.0173902	0.00759791	0.0188934	0.0244222	0.0355746	-0.0107461	-0.0295133	0.0294619	-0.0157673	0.0188775	0.0347383	0.022032	0.0704984	0.0877529	0.136702	0.125389	0.146508	0.166991	0.180935	0.163021	0.180203	0.189046	0.194697	0.204747	0.213656	0.203507	0.201413	0.21662	0.250085	0.257009	0.252744	0.260921	0.222538	0.203338	0.217486	0.213212	0.213451	0.214554	0.193807	0.179133	0.203722	0.144937	0.170724	0.186985	0.163907	0.1686	0.140733	0.174328
0.00207847	-0.0282313	-0.0252459	0.002634	0.0180375	0.0150781	0.0344783	-0.0161413	-0.0296436	0.0282975	-0.0168583	0.017705	0.0328576	0.0205209	0.080944	0.0895689	0.130866	0.135579	0.145617	0.16606	0.180144	0.174832	0.184559	0.203882	0.206464	0.21608	0.227468	0.214648	0.20535	0.232291	0.253743	0.265431	0.268082	0.273899	0.24185	0.227259	0.235905	0.237607	0.24023	0.237899	0.212639	0.205105	0.221026	0.162092	0.187152	0.193691	0.176586	0.176748	0.152353	0.185414
0.0178611	-0.0178005	-0.0128605	0.0174889	0.0188932	0.023187	0.0229883	-0.0139682	-0.032123	0.0199381	-0.0223789	0.018264	0.0342498	0.0338717	0.0819855	0.0920948	0.147951	0.139905	0.157668	0.168339	0.181501	0.174577	0.18875	0.200931	0.198695	0.209291	0.222682	0.21003	0.206108	0.220535	0.25863	0.260957	0.256616	0.271664	0.239648	0.219152	0.237524	0.234497	0.231158	0.243782	0.213811	0.206568	0.225921	0.170346	0.195742	0.196149	0.182677	0.184981	0.161788	0.184672
0.0242221	-0.00352009	-0.0108405	0.0178406	0.0189272	0.0210538	0.0208358	-0.00373015	-0.0255961	0.0213146	-0.0176872	0.00825736	0.039676	0.030791	0.0818313	0.0993963	0.141989	0.136981	0.151179	0.170508	0.183629	0.176117	0.188866	0.200692	0.200342	0.214148	0.221692	0.209142	0.211899	0.224511	0.257674	0.260032	0.254801	0.268954	0.229674	0.218994	0.227809	0.237964	0.221738	0.234779	0.216266	0.201735	0.215781	0.175257	0.1908	0.203963	0.181922	0.17987	0.167373	0.188459
0.0165093	0.00219536	-0.0117088	0.0076709	0.0245162	0.0276401	0.047864	0.00151575	-0.0188178	0.0344766	-0.016308	0.0241443	0.0351138	0.0360198	0.0806907	0.102132	0.141384	0.144365	0.162955	0.183644	0.191672	0.186787	0.202641	0.209563	0.216929	0.23011	0.234384	0.222035	0.216321	0.232209	0.26238	0.273525	0.270547	0.281537	0.244166	0.226088	0.244242	0.251534	0.243283	0.252754	0.225576	0.210325	0.231499	0.1823	0.194743	0.212036	0.192597	0.190815	0.166879	0.193728
0.017056	-0.000388533	-0.00422664	0.0188074	0.0226762	0.0223934	0.030686	-0.00198637	-0.0223097	0.0275388	-0.0182709	0.0187167	0.0318612	0.0285042	0.063192	0.0844515	0.129681	0.123778	0.142546	0.158639	0.170543	0.167506	0.182756	0.185564	0.192008	0.200238	0.207271	0.201543	0.197761	0.219441	0.247998	0.254121	0.254586	0.270201	0.234052	0.22131	0.241546	0.24299	0.236142	0.245182	0.225902	0.211069	0.223826	0.179541	0.190499	0.21282	0.190951	0.190104	0.171058	0.195417
0.00337638	-0.0140539	-0.00829724	0.00907596	0.00665613	0.00959744	0.02475	-0.0117895	-0.0352923	0.0206339	-0.027597	0.00971455	0.0301133	0.0108416	0.063594	0.086194	0.131974	0.118666	0.134121	0.149118	0.161852	0.159917	0.175686	0.186161	0.187134	0.196513	0.20814	0.197522	0.191398	0.20483	0.240238	0.246145	0.248514	0.26361	0.225429	0.207865	0.228728	0.233428	0.230877	0.233458	0.216851	0.193935	0.227382	0.168815	0.18826	0.197353	0.184001	0.186617	0.1659	0.194104
0.00977701	-0.00700045	-0.00443692	0.00412017	0.0227584	0.0087574	0.0289465	-0.0147033	-0.0314065	0.0181176	-0.0196036	0.0221521	0.0264323	0.0284452	0.0668825	0.0785163	0.130662	0.128644	0.145858	0.157919	0.164473	0.168031	0.178562	0.191224	0.190641	0.203916	0.205121	0.196804	0.192009	0.204473	0.240627	0.243751	0.240027	0.261257	0.224636	0.214955	0.22307	0.225403	0.223126	0.224228	0.210085	0.200354	0.217482	0.169537	0.193235	0.199443	0.174888	0.181523	0.167745	0.178728
0.0127993	-0.00507081	-0.0138732	0.00748084	0.0224725	0.0142721	0.0287209	-0.00548692	-0.0204755	0.0202586	-0.0077285	0.0178689	0.03978	0.0201145	0.0698022	0.0805957	0.125332	0.1201	0.139621	0.156453	0.165709	0.163403	0.178292	0.184948	0.188449	0.197463	0.196421	0.195802	0.189959	0.206417	0.231283	0.233962	0.232754	0.244425	0.215868	0.208153	0.215823	0.221383	0.208289	0.211366	0.198985	0.185442	0.203364	0.16161	0.178323	0.188874	0.164649	0.16963	0.156257	0.168898
0.00772404	-0.000454715	-0.00993065	0.00781964	0.0343484	0.0217165	0.0269187	0.00221278	-0.0160355	0.0312027	0.0148706	0.0357978	0.0533465	0.0509329	0.0908286	0.0969971	0.141856	0.141123	0.156393	0.167447	0.173515	0.175691	0.182833	0.191671	0.198799	0.205268	0.201009	0.204646	0.196359	0.206199	0.228453	0.236758	0.228171	0.245015	0.213112	0.209272	0.211497	0.215272	0.203654	0.206989	0.200753	0.190882	0.199597	0.162392	0.177617	0.193872	0.164902	0.170579	0.15994	0.172333
0.0272041	0.00295438	0.00329766	0.012005	0.0298571	0.0318973	0.0467488	0.00493764	-0.0110962	0.0323912	-0.00307868	0.0315416	0.0497999	0.0354268	0.084138	0.0961626	0.139797	0.138324	0.145096	0.165257	0.168103	0.174475	0.185155	0.184055	0.195817	0.203098	0.198749	0.202581	0.195582	0.208448	0.228414	0.234775	0.236248	0.248275	0.212721	0.208484	0.215991	0.220906	0.210683	0.215331	0.1996	0.186663	0.208549	0.158566	0.166498	0.192441	0.167283	0.164428	0.151468	0.173289
0.00869068	-0.0122722	-0.00488633	0.00670644	0.0105281	0.0100277	0.0183403	-0.00618548	-0.0309651	0.0288003	-0.00790098	0.0280707	0.0446824	0.0347295	0.0757759	0.0857251	0.12739	0.123594	0.139463	0.156477	0.153168	0.160972	0.168926	0.182151	0.186136	0.197199	0.190056	0.194208	0.182293	0.195047	0.215289	0.218432	0.217805	0.232859	0.199501	0.187813	0.198743	0.201538	0.192273	0.196235	0.191384	0.172184	0.184758	0.146522	0.158399	0.180187	0.155284	0.15529	0.144822	0.166797
0.00959842	-0.0175056	-0.00543125	0.00102209	0.0235309	0.0173079	0.0305382	-0.00697811	-0.0131313	0.0170945	0.000952161	0.0232224	0.0469388	0.0363492	0.0789995	0.0904956	0.138195	0.133917	0.146384	0.157053	0.177115	0.173768	0.183693	0.197552	0.196384	0.207297	0.206339	0.199868	0.198277	0.209761	0.238831	0.244791	0.243972	0.255576	0.225444	0.209072	0.216092	0.220497	0.205934	0.216812	0.201258	0.190922	0.208569	0.163666	0.177678	0.187807	0.177102	0.171863	0.159228	0.173563
0.000929809	-0.0192899	-0.00931303	-0.00342564	0.0183979	0.0172334	0.0317325	-0.010463	-0.012644	0.0247952	0.011396	0.0229787	0.0523643	0.0385484	0.0759261	0.091397	0.137734	0.133519	0.147282	0.155917	0.167352	0.171494	0.184692	0.188972	0.195393	0.208593	0.198694	0.197618	0.194297	0.195935	0.230159	0.235664	0.228198	0.243333	0.204695	0.199433	0.207795	0.210201	0.19824	0.204181	0.186561	0.180831	0.202977	0.158215	0.17616	0.187657	0.172669	0.170007	0.154717	0.167813
0.0180363	-0.0104545	0.00744446	0.0243788	0.0298092	0.0221653	0.0317225	0.0121802	-0.0107973	0.0409173	0.00808051	0.0297873	0.0444583	0.0410472	0.0694645	0.0824597	0.123538	0.124625	0.140256	0.145733	0.152817	0.154919	0.169833	0.175815	0.180531	0.193162	0.191725	0.18631	0.180128	0.195189	0.217705	0.228841	0.223492	0.237189	0.200072	0.193893	0.200103	0.199681	0.198275	0.195274	0.18872	0.176211	0.191119	0.147241	0.167932	0.178564	0.162339	0.163846	0.14756	0.169709
0.0135712	-0.00854303	0.00252609	0.0264146	0.0257011	0.0194815	0.0260822	0.00397414	-0.0159356	0.0351359	-0.00653869	-0.0039396	0.0337071	0.0138574	0.0513806	0.0716774	0.112868	0.10839	0.120536	0.130699	0.145051	0.138082	0.157148	0.164072	0.170259	0.18317	0.18382	0.174383	0.167109	0.184621	0.21447	0.225926	0.224885	0.22922	0.189696	0.172785	0.185891	0.192255	0.180347	0.19115	0.179774	0.16391	0.186387	0.138114	0.158604	0.166279	0.161549	0.160468	0.140779	0.165333
0.0109583	-0.0262191	0.0011138	0.0100843	0.0102917	0.0100567	0.0182151	-0.0106209	-0.0306393	0.0315669	-0.019187	0.00723178	0.0268403	0.0233592	0.0520215	0.0695105	0.109339	0.106715	0.122171	0.126661	0.129575	0.136944	0.147699	0.158362	0.162127	0.170091	0.170802	0.17052	0.157439	0.178888	0.195994	0.209721	0.209827	0.21898	0.178369	0.169559	0.178442	0.189134	0.177928	0.17968	0.171541	0.161752	0.17327	0.137143	0.150646	0.167529	0.150578	0.150663	0.13997	0.160273
0.00394447	-0.0274142	-0.00543488	-0.00713213	0.0202431	0.0119105	0.0190249	-0.0134982	-0.0230316	0.0294362	0.000697664	-0.000886211	0.0387249	0.00602939	0.043328	0.0497074	0.0917337	0.0874155	0.101956	0.111854	0.114484	0.109705	0.127359	0.131452	0.135673	0.150769	0.145143	0.148326	0.139659	0.155451	0.175756	0.18492	0.183124	0.186801	0.161599	0.162347	0.154689	0.166457	0.154466	0.159877	0.163326	0.145805	0.165413	0.125455	0.144587	0.158805	0.141312	0.149691	0.13713	0.151768
0.00475603	-0.0238286	-0.000473205	0.000707487	0.0177172	0.00934745	0.00671651	-0.0236551	-0.0211684	0.0157672	-0.00455342	-0.00517416	0.0243675	0.0153856	0.0346844	0.038487	0.0865024	0.082364	0.0880135	0.0964538	0.105674	0.10166	0.114297	0.125392	0.127784	0.142927	0.140877	0.133195	0.118151	0.134322	0.168034	0.167647	0.165924	0.175427	0.151409	0.143426	0.145462	0.155466	0.136253	0.143355	0.139801	0.130451	0.1502	0.115508	0.128991	0.143919	0.130213	0.142285	0.128716	0.147077
0.0250908	-0.00922899	-0.000176142	0.00712411	0.019026	0.010759	0.00654835	-0.0157149	-0.026944	0.0233882	0.00615143	-0.00452743	0.0358604	0.0112887	0.035947	0.049939	0.0854748	0.0788309	0.0944992	0.102786	0.0968556	0.101926	0.106062	0.111694	0.112242	0.128951	0.122636	0.127772	0.121423	0.13863	0.152982	0.167231	0.15619	0.162359	0.139726	0.139906	0.13814	0.142772	0.140788	0.130586	0.139254	0.125574	0.139012	0.109651	0.120727	0.143123	0.12456	0.134287	0.114903	0.133591
0.016625	-0.0155971	-0.00206262	0.0122443	0.0171829	0.0254612	0.0058833	-0.026812	-0.0220222	0.022605	0.0118913	0.0014294	0.0330958	0.0167092	0.0328839	0.0459491	0.080597	0.0711898	0.0783772	0.0894685	0.104281	0.0854668	0.106502	0.114966	0.112523	0.123587	0.126763	0.128609	0.114488	0.123983	0.145811	0.155523	0.151914	0.168754	0.133931	0.136426	0.138296	0.149312	0.137758	0.14177	0.139649	0.129363	0.156095	0.115874	0.141032	0.153197	0.138606	0.151243	0.136615	0.163798
0.0079413	-0.0137074	-0.00589876	-0.009231	0.0119582	-0.00588458	0.00129111	-0.0258199	-0.0298649	0.0151618	0.0105105	-0.0216851	0.0247707	0.000734403	0.0230699	0.0283098	0.0661747	0.0544195	0.0824817	0.0745408	0.083838	0.0767582	0.0841355	0.0866607	0.0908801	0.108964	0.106102	0.109202	0.100566	0.114301	0.123029	0.133153	0.130682	0.150931	0.125723	0.127641	0.122818	0.133228	0.116864	0.119068	0.127732	0.119096	0.14038	0.114555	0.12834	0.140172	0.126109	0.151045	0.128529	0.142108
0.00502644	-0.0190365	0.00675492	0.00905174	0.0118542	0.0139416	-0.00313252	-0.0152982	-0.0281009	0.0177282	0.000662958	-0.0229669	0.0159571	-0.00816724	0.013008	0.0175226	0.0556491	0.0346647	0.0560777	0.0609346	0.0656863	0.051085	0.0681465	0.0660983	0.069482	0.0857892	0.0882095	0.0776164	0.0698818	0.0896326	0.0980086	0.116959	0.118446	0.130295	0.102985	0.100574	0.111218	0.118726	0.108342	0.110766	0.114513	0.112362	0.12243	0.101066	0.11667	0.116304	0.112429	0.134365	0.118008	0.133411
0.0182048	-0.0176763	-0.00368736	0.0146468	0.0106695	0.0104081	0.00386029	-0.0191	-0.0150821	0.0180544	0.00500004	-0.0138517	0.0122643	0.0054351	0.0149562	0.0131279	0.0504761	0.0398767	0.0511333	0.0518947	0.0676881	0.0501842	0.0642028	0.0780266	0.0744817	0.0879145	0.0894189	0.0812131	0.0699301	0.0922739	0.108695	0.121736	0.115403	0.126484	0.108379	0.102197	0.100568	0.111957	0.0989443	0.104497	0.100221	0.100195	0.121849	0.0946658	0.107182	0.118326	0.111229	0.127984	0.103922	0.131173
0.0325846	0.00630914	0.00998695	0.0291819	0.0140546	0.0221373	0.00326687	-0.0143828	-0.0207765	0.0337542	0.0117839	0.00207884	0.0324637	0.0118825	0.0301057	0.0196727	0.0580249	0.0370814	0.0573913	0.0492221	0.0512138	0.0536942	0.0483571	0.0650718	0.0610626	0.074113	0.077535	0.0707729	0.0640979	0.075501	0.0855174	0.0922684	0.0978474	0.123045	0.114095	0.114801	0.102994	0.12744	0.101096	0.107217	0.130806	0.112043	0.115346	0.105865	0.112696	0.111824	0.114975	0.138462	0.114211	0.128855
0.0142718	-0.0233524	-0.00313866	0.015742	-0.00236773	0.0168247	-0.000547892	-0.0274453	-0.0358361	0.0258825	3.39991e-05	-0.0179046	0.0224334	0.00121592	0.0158208	0.00107846	0.0272261	0.0199198	0.0279718	0.0260612	0.0417777	0.0251482	0.0400643	0.0441721	0.0434447	0.0617906	0.0627029	0.0633625	0.0566301	0.0798654	0.0867888	0.0913713	0.107066	0.112107	0.0965302	0.103229	0.0967771	0.109737	0.100426	0.0951959	0.104906	0.101113	0.10899	0.0949446	0.10104	0.101745	0.096105	0.119395	0.0988815	0.117214
0.017483	-0.0146556	-0.000586323	0.0376245	-0.00668231	0.0331085	-0.0107637	-0.0413794	-0.0259346	0.0294025	0.00589416	-0.00432544	0.0260234	0.000304704	0.0149595	0.00490529	0.036602	0.00844251	0.0182161	0.0199213	0.0190167	0.00666379	0.0253647	0.0289986	0.0225259	0.0435862	0.0504959	0.0511772	0.0537076	0.0837204	0.0776751	0.0867587	0.094761	0.111939	0.0854889	0.0992299	0.108507	0.104623	0.100791	0.0955222	0.102879	0.104761	0.0977073	0.092692	0.103316	0.104693	0.106885	0.124968	0.0914419	0.115989
0.0294198	-0.00995051	0.0393109	0.0207188	0.0152454	0.0253022	0.0210376	0.00595457	-0.00309415	0.040697	0.0355627	0.00144384	0.0238575	-0.00127775	0.0104115	0.00112897	0.0359544	0.0290723	0.0347264	0.0303672	0.0323869	0.0309583	0.0414806	0.0376108	0.0367506	0.0533244	0.054861	0.0667494	0.0697687	0.0848389	0.0780517	0.0842358	0.0901144	0.111979	0.105305	0.114681	0.100808	0.120411	0.101401	0.096573	0.111548	0.0998535	0.10833	0.102838	0.0955579	0.104947	0.102581	0.102842	0.100625	0.0947206
-0.00448246	-0.0152762	-0.00212035	0.0010611	0.00546047	-0.00830961	-0.00272316	-0.0314185	-0.0396644	-0.0115562	-0.0243045	-0.0446697	-0.00933014	-0.0513601	-0.0169562	-0.0382743	-0.00486788	-0.0243883	-0.0239463	-0.0179422	-0.0110713	-0.02015	-0.00976509	0.000723366	-0.00262873	0.0214681	0.0269643	0.0118852	0.011872	0.0503095	0.0499699	0.0499881	0.073148	0.0782264	0.0643509	0.0716934	0.0679918	0.0911502	0.0717431	0.0772938	0.0832801	0.0810269	0.0874758	0.0755443	0.0712079	0.0682305	0.068368	0.0810912	0.0746898	0.0711308
0.0148916	-0.0125728	-0.00524665	0.0253414	-0.00291399	0.0234087	0.00731227	0.00066789	-0.0328246	0.0177273	0.0157914	-0.00456145	0.0186239	-0.00252071	0.0116878	0.00642692	0.0168299	0.0108065	0.0199589	0.00434111	0.0146623	0.00802949	0.0178823	0.0300952	0.0108002	0.0301822	0.0377152	0.0292494	0.0308312	0.0535502	0.0626261	0.0650292	0.0851733	0.0876377	0.0926776	0.0845238	0.105786	0.112659	0.0895796	0.113337	0.108752	0.0988321	0.0962899	0.0973162	0.0959135	0.0910382	0.100874	0.105631	0.100957	0.103113
-0.0066247	-0.0229986	-0.00127405	-0.00579864	0.00785765	0.00927736	-0.0073897	-0.00626851	-0.0283567	0.000842816	0.00417526	-0.0442227	-0.00657467	-0.0335135	-0.0245087	-0.0302311	-0.0100475	-0.0283647	-0.0180233	-0.0232626	-0.0242396	-0.0310908	-0.0290952	-0.0194103	-0.0297444	-0.00462426	-0.0199352	0.00076745	0.00612897	0.0361928	0.0211051	0.0337584	0.0351724	0.0567485	0.0592769	0.06497	0.0744001	0.0785888	0.0663839	0.0650573	0.079362	0.0780914	0.0663624	0.0835179	0.0763512	0.0827678	0.07104	0.0830452	0.0746454	0.0652193
-0.00872576	-0.0041521	-0.0100064	0.0321992	-0.0270738	0.016767	-0.0374566	-0.00178473	-0.0266397	0.0157656	0.000869103	-0.037071	0.00528397	-0.0283761	-0.00915974	-0.00779229	0.0111115	-0.0148449	-0.00935397	-0.0185179	-0.0101128	-0.0322921	-0.0230054	-0.0031401	-0.0189104	-0.00351733	0.0119318	-0.00193163	-0.00558079	0.0357663	0.0342836	0.0466824	0.0466042	0.0686351	0.0487756	0.0525891	0.0626092	0.07666	0.0692609	0.0840998	0.0764968	0.0780383	0.0778558	0.0694183	0.0856732	0.0836495	0.0843367	0.0922167	0.0798701	0.0883717
-0.00692955	0.00594408	-0.00797105	0.0313106	-0.0112345	-0.00624792	-0.0336781	0.0123875	-0.0242896	0.0226015	0.013926	-0.00430387	0.0166337	-0.0163716	-0.00170032	0.000552715	0.017366	0.00624287	-0.00182436	-0.00217366	0.00109102	-0.0244428	-0.016937	0.00152008	-0.0190614	-0.00450903	0.0124146	-0.0018278	-0.00862633	0.011561	0.011477	0.0242954	0.0250359	0.0250242	0.0268207	0.0216015	0.0375101	0.0316418	0.0287385	0.0511285	0.0493656	0.055277	0.0510881	0.0562756	0.0710719	0.0628128	0.0559968	0.0661518	0.06812	0.058794
0.0233391	0.0151929	0.00585774	0.0210858	0.00115735	0.0224916	0.00967654	-0.000473662	-0.0190726	0.0152348	0.00945835	-0.0283472	-0.0158573	-0.0589433	-0.0311041	-0.0318888	-0.0157769	-0.0259264	-0.0321954	-0.0315471	-0.0200565	-0.0486535	-0.0313792	-0.0181373	-0.0332862	-0.0223194	-0.0171174	-0.0210219	-0.0199207	0.0157408	0.022176	0.0138043	0.0245091	0.0433698	0.0148966	0.0234626	0.0273092	0.0378337	0.0318172	0.0374561	0.0451049	0.0395635	0.0546048	0.0491958	0.0672713	0.064968	0.0585627	0.0611912	0.075658	0.064902
0.0171651	0.00598006	-0.0033509	0.0101425	0.00859001	0.0187762	0.0127415	-0.00987764	-0.0237994	0.0050053	-0.00969148	-0.00668156	0.00294965	-0.0433197	-0.0156272	-0.012834	-0.00475154	-0.000238995	-0.0170668	-0.0132041	-0.000424378	-0.0203036	-0.00185321	0.0133766	-0.000682497	0.00692408	0.0200835	0.00173377	-0.0113998	0.00120562	0.0130065	0.0182432	0.0185674	0.0390344	0.0105437	0.0212468	0.0178124	0.0173856	0.0127123	0.0359599	0.0233339	0.0329353	0.0480054	0.0308272	0.0547513	0.0423888	0.0507669	0.0422784	0.0604131	0.0552633
0.00971649	0.0279881	-0.00159035	-0.013887	0.00865432	0.0159979	0.0417016	0.0181971	-0.00222198	0.0241799	-0.0162807	-0.0206159	-0.033827	-0.0736572	-0.0363929	-0.0355272	-0.0234372	-0.0226173	-0.0304704	-0.0245872	-0.0187879	-0.0281074	-0.0154	0.00259094	-0.00780324	0.0104673	0.0145129	8.75675e-05	-0.0093135	0.0217881	0.019564	0.0275568	0.0203345	0.0433896	0.0185533	0.0199737	0.0248652	0.0155765	0.0382533	0.0472575	0.0304893	0.0306197	0.0543464	0.0375297	0.0475899	0.0547492	0.0481362	0.0474859	0.0494649	0.0573769
-0.0131692	0.0205962	-0.0168064	0.00866	-0.0169334	0.00533992	0.017059	0.0117734	-0.0168465	-0.011364	-0.0245668	-0.0457043	-0.0364206	-0.0827009	-0.0750732	-0.0576132	-0.0407255	-0.0257142	-0.0490473	-0.0324341	-0.011997	-0.0331292	-0.0139845	-0.0063004	-0.0220976	-0.00695321	-0.00181763	-0.0179531	-0.0190014	-0.0162559	0.0179189	0.0161714	0.00356069	0.0111046	-0.0165561	-0.020056	-0.0127152	-0.016825	-0.0152224	0.0137234	-0.00349835	0.00550016	0.0196072	0.0142303	0.0353596	0.0361823	0.0285951	0.0293101	0.0385789	0.0255461
0.0335949	0.0552979	0.0142698	0.0323609	0.0145811	0.0184314	0.0046863	0.0283012	0.00194399	-0.0167938	-0.0206037	-0.0456428	-0.0345408	-0.0674629	-0.0658944	-0.0520935	-0.0491447	-0.0467538	-0.0475469	-0.0326388	-0.0294744	-0.0314919	-0.0328064	-0.0114769	-0.0122506	-0.0125981	-0.0033018	-0.020819	-0.0369366	-0.01689	-0.0198085	-0.0123437	-0.00368862	0.0221722	-0.0240813	-0.0109166	-0.0238877	-0.0187323	-0.0313168	-0.00867136	-0.0128398	-9.68924e-05	0.0164357	-0.00190129	0.0337981	0.0160714	0.00470065	0.021515	0.0354261	0.032545
0.0148147	-0.0105956	-0.000797983	0.00438401	-0.0260646	0.0254391	-0.00128026	0.0229953	-0.0133451	0.0260479	-0.0178328	-0.00514578	-0.0180382	-0.0549722	-0.0482402	-0.043416	-0.0464998	-0.0401276	-0.0535079	-0.035084	-0.0242237	-0.035199	-0.0180828	-0.010769	-0.0142243	-0.0152582	-0.0144603	-0.0286404	-0.0271187	-0.0356861	-0.0191595	-0.0217908	-0.0121497	0.0187714	-0.0342112	-0.0269228	-0.0291939	-0.0143703	-0.039568	-0.00443476	-0.00796404	0.0004444	0.0229457	0.000334137	0.0304364	0.0186724	0.0165832	0.0314449	0.0263013	0.0453836
0.0225336	0.0371148	0.0181799	0.0376362	0.00795704	0.00367948	0.00290892	0.0233209	-0.0389065	0.0204462	-0.0117454	-0.00573176	-0.0186984	-0.0480494	-0.0394496	-0.0196651	-0.0314972	-0.022883	-0.0185468	-0.00369537	-0.0142698	-0.0128577	-0.0217405	0.00689901	-0.00443293	0.0193547	0.00284661	0.00857048	-0.0159262	-0.00897064	-0.0285038	-0.0205413	-0.0212196	0.00310793	-0.0166269	-0.0199675	-0.0314467	-0.018082	-0.0462678	-0.0156477	-0.0137498	-0.017046	-0.00607787	-0.0113912	0.0168939	0.0074475	-0.00475509	0.0211058	0.015449	0.025651
0.0424827	0.0502384	0.0377582	0.0494971	0.0256818	0.0653995	-0.00891456	0.0289096	0.00333754	0.00578703	-0.00164708	-0.0225807	-0.0238102	-0.0306606	-0.0441645	-0.0317546	-0.0250821	-0.0128927	-0.0252617	-0.0118689	-0.0120768	-0.0198332	-0.0158584	0.00928253	-0.00364301	0.0119806	0.0068154	-0.0101905	-0.0261842	-0.0277262	-0.0181255	-0.0193643	-0.0212656	0.00650772	-0.0174291	-0.0253798	-0.0343434	-0.012899	-0.0299982	-0.00969194	-0.0139995	-0.00222838	-0.00683244	-0.00717133	0.0189509	0.0129685	-0.00413802	0.0144319	0.0223601	0.027208
-0.0131367	0.0102385	-0.0149447	0.0025023	-0.00804579	-0.00204307	-0.0265485	0.00378778	-0.0370025	0.0106625	-0.0179664	-0.0438158	-0.0475306	-0.0678205	-0.0911382	-0.0862227	-0.0990083	-0.0830979	-0.0865187	-0.0762231	-0.0701716	-0.0689684	-0.0785894	-0.0524091	-0.0551064	-0.0423907	-0.0593981	-0.0502631	-0.0645225	-0.0492981	-0.0591094	-0.0575556	-0.0387512	-0.0259557	-0.0410803	-0.0288832	-0.0297853	-0.0301608	-0.0368844	-0.029002	-0.028462	-0.0138038	-0.016818	-0.00602453	0.0351587	0.00455167	-0.0199091	0.0157097	0.0323281	0.0196617
0.0242305	0.05436	0.01413	0.0333669	0.0233367	0.0268597	-0.0223774	0.0100193	-0.0124035	-0.0103269	-0.010406	-0.0316284	-0.0292761	-0.0765636	-0.0560507	-0.0588692	-0.0377155	-0.0431214	-0.0389822	-0.0308878	-0.0181904	-0.0317174	-0.0295651	-0.0123907	-0.013527	-0.00439806	-0.00662759	-0.023189	-0.0323433	-0.0126245	-0.0119587	-0.00780909	-0.00470719	0.024255	-0.00484682	0.00940036	-0.00049537	-0.00259146	-0.00377222	-0.00199949	0.00341406	0.00741003	0.00301013	0.00318566	0.0370086	0.0172712	-0.00908705	0.0118104	0.0295657	0.0258186
0.00534264	0.0360642	0.00279097	0.00824081	0.00188218	0.0377127	0.000401551	-0.0177634	-0.0240733	-0.00148855	-0.0219977	-0.0407965	-0.0529504	-0.0850441	-0.071005	-0.0687789	-0.0691071	-0.0707914	-0.0868914	-0.0743778	-0.0484461	-0.0737837	-0.0610109	-0.0493687	-0.0528797	-0.0364366	-0.0342715	-0.0491117	-0.0616321	-0.0519802	-0.034791	-0.0325912	-0.0219792	-0.00125397	-0.0227262	-0.0113916	-0.0109529	-0.00902015	-0.00999376	-0.00450553	0.00472435	0.00613569	0.00951057	0.00444987	0.0391409	0.0165967	0.0013677	0.0262759	0.037825	0.044347
0.0421247	0.0452318	0.00124169	0.0622497	-0.0115652	0.0514076	-0.0177905	0.0213129	-0.00339685	0.0407839	-0.0188574	-0.0310258	-0.0315476	-0.0632739	-0.0503595	-0.0337401	-0.0375305	-0.0411854	-0.047453	-0.0318327	-0.0113663	-0.0424512	-0.0127133	-0.0116938	-0.013107	-0.01317	0.00590491	-0.00487383	-0.0247878	0.000793783	-0.00207202	0.00615762	0.00750876	0.0317566	-0.0179795	-0.0124535	0.00164343	-0.00394828	-0.00729091	-0.00108044	-0.00226827	-0.00219355	0.0107164	-0.0133197	0.023109	0.00506101	-0.00034593	0.00986555	0.0163024	0.0293465
0.0319584	0.0283691	0.0345083	-0.00449454	0.0240918	0.0174578	0.0270847	-0.0242622	-0.0222128	-0.0111847	-0.0383488	-0.074475	-0.0605985	-0.0845517	-0.068129	-0.0594772	-0.0517219	-0.0587166	-0.0628067	-0.0496993	-0.0341612	-0.0484429	-0.0292374	-0.0384558	-0.0367634	-0.0341456	-0.0313154	-0.0344528	-0.0406624	-0.0262383	-0.021612	-0.0194388	0.0013059	0.020613	-0.0215234	-0.00722049	-0.0177344	0.0161605	0.00425887	-0.0104674	0.00915185	-0.00335952	0.0133569	0.00513636	0.0198411	0.0100842	-0.0165978	0.00849812	0.0210041	0.0116157
-0.0056985	0.027634	-0.010451	-0.025932	-0.00251059	0.0117305	-0.00658565	-0.0127002	-0.0522744	0.0112203	-0.0281774	-0.0542758	-0.0479212	-0.0802326	-0.0602785	-0.046825	-0.0488118	-0.0474546	-0.0536834	-0.0373544	-0.034122	-0.0512547	-0.0350348	-0.0321384	-0.0275432	-0.0235553	-0.0214338	-0.0291388	-0.0349388	-0.0301448	-0.0260123	-0.020806	-0.0203934	0.000351886	-0.0160472	-0.0137035	-0.0151253	-0.00105077	-0.000779297	-0.00681175	0.00356081	-0.0003467	0.00100035	0.0007506	0.0200857	0.0109268	-0.0132263	0.00824274	0.0098993	0.0295712
0.0486589	0.0399927	0.0282285	0.00473288	0.0212756	0.00720946	0.00985255	-0.0151599	-0.0388044	-0.00243752	-0.0602324	-0.0636132	-0.0757954	-0.0685724	-0.069772	-0.0697267	-0.0696988	-0.0635231	-0.0608592	-0.0479046	-0.0490959	-0.0528434	-0.0415899	-0.0467109	-0.039838	-0.0396753	-0.0380102	-0.0426984	-0.0487439	-0.0314226	-0.0329889	-0.0313159	-0.0199021	-0.000603951	-0.0505946	-0.030207	-0.0390378	-0.0130537	-0.023076	-0.0305142	-0.0207972	-0.0202206	-0.0182402	-0.0172366	0.00314399	-0.00392352	-0.0295664	0.000610049	0.00187369	-0.00681662
0.0165591	0.0350541	0.0161296	0.0116024	-0.00755109	0.0179532	0.00499375	-0.0130154	-0.0201342	-0.00658301	-0.0262083	-0.0608877	-0.0755059	-0.077126	-0.0811464	-0.0731336	-0.0734337	-0.0699968	-0.0683871	-0.0702968	-0.068935	-0.0710616	-0.0539319	-0.057823	-0.0526441	-0.0573359	-0.044213	-0.0405824	-0.0439303	-0.0310562	-0.0303423	-0.0288997	-0.0193636	0.00525651	-0.0134683	-0.00595358	0.00187524	0.0120906	0.00620158	-0.00212489	0.0200777	0.00612779	0.00547742	-0.00385187	0.023118	0.00861105	-0.00897877	0.0114557	0.0166228	0.0201361
0.0752645	0.0841331	0.0242632	0.0635342	-0.0107594	0.0106741	-0.00659101	0.00650588	-0.0393912	0.0282766	-0.0166492	-0.0312259	-0.0590602	-0.0521483	-0.0312281	-0.0364502	-0.0307134	-0.0452644	-0.0310803	-0.0498053	-0.0506223	-0.0450271	-0.0333036	-0.0431644	-0.0289291	-0.0393179	-0.0370996	-0.0381872	-0.0403046	-0.0303313	-0.0261165	-0.0277715	-0.0200796	-0.00717865	-0.0208547	-0.0116066	0.000726081	0.0112771	-0.0145844	-0.0120575	-0.00531571	-0.000293837	-0.0126474	-0.00383783	0.024465	0.00795631	-0.0178447	0.0154384	0.016751	0.0129041
0.0102281	0.0233421	-0.0028382	-0.00230798	-0.0078756	0.0322108	0.00757321	-0.0415065	-0.019778	-0.0113513	-0.0129164	-0.0324015	-0.0397678	-0.0807259	-0.047971	-0.0530676	-0.0292898	-0.0394125	-0.0456547	-0.0500372	-0.0422541	-0.0645859	-0.0393089	-0.0420276	-0.0413163	-0.0341814	-0.0281125	-0.0282695	-0.0247847	-0.0317662	-0.0243883	-0.0335361	-0.0316184	-0.00175553	-0.00999936	-0.00997187	-0.015633	-0.004656	-0.00950336	-0.0063825	0.0171345	0.00203748	0.00831816	0.0147208	0.0389111	0.0200485	-0.00385575	0.0183999	0.0324473	0.0173194
-0.0466071	0.0295055	-0.0364401	-0.00893075	-0.0167302	-0.00151652	-0.0244531	0.0273657	-0.0121627	0.0156817	-0.00650179	-0.0195878	-0.0393172	-0.0550724	-0.0274605	-0.0193499	-0.0325809	-0.0376136	-0.0406672	-0.0287376	-0.027267	-0.0315892	-0.0173918	-0.0145689	-0.0101954	-0.003659	0.00323604	0.00315316	-0.00524266	-0.00913093	0.00056168	-0.00393586	0.0083213	0.0238574	0.00218998	0.00739498	0.0111533	0.00985236	0.0137969	0.00606527	0.0223047	0.016117	0.0152978	0.024131	0.045018	0.0307734	0.00626345	0.0386959	0.0449237	0.0336426
0.00952629	0.0158299	-0.00129289	0.00882576	-0.0106318	0.0164992	0.0160621	3.50151e-05	-0.00273993	0.0343033	-0.00501868	-0.0120731	-0.0408619	-0.0608672	-0.0521779	-0.0432026	-0.040456	-0.0486232	-0.0480844	-0.03984	-0.0268566	-0.0390892	-0.0301587	-0.0230461	-0.0232865	-0.0220368	-0.0147263	-0.0161182	-0.0227878	-0.0124266	-0.00217625	-0.000422599	0.00581341	0.0212077	0.004723	-0.00123199	0.00156755	0.0102499	0.00742249	0.0146971	0.029555	0.012718	0.0105637	-0.00211792	0.0202782	0.00468869	0.00875295	0.0148586	0.0221946	0.0311667
0.0667221	0.078803	0.0210331	0.0887958	0.000107345	0.0534945	-0.00325569	0.00257189	0.00259602	0.0485883	0.0105456	-0.00218617	0.00282085	-0.0242042	-0.0186469	-0.012882	0.0149016	-0.00989539	0.0038259	-0.0140934	0.000812748	-0.0218355	-0.0020874	-0.0117319	0.00266053	-0.0046933	0.00573147	-0.0115439	-0.00674776	-0.00861782	0.000811949	0.00439362	-0.000380549	0.0123653	0.00232807	-0.00038668	0.014715	0.0185655	0.00363925	0.0228256	0.0176078	0.0148402	0.00791632	0.004055	0.0111346	0.0240779	0.00733855	0.0212614	0.0269083	0.0406032
0.0748162	0.0298829	0.0389121	0.0358537	0.0319353	0.0581815	0.0129559	0.0358923	0.0534085	0.0327877	0.00123478	-0.00317381	-0.0236439	-0.0184381	-0.0274985	-0.0138724	-0.0113834	-0.0184592	-0.000213083	-0.0103059	-0.00968401	-0.00943888	0.00395703	-0.00328901	0.015801	0.00117941	0.00302217	0.00226096	0.0117641	0.0203755	0.0237595	0.0210418	0.0222085	0.0215252	0.0118966	0.0123264	0.0265349	0.024019	0.0165222	0.0172882	0.0235131	0.0260847	0.0187411	0.0132191	0.0332466	0.0413471	0.0152089	0.0288747	0.0338957	0.0320648
-0.000219693	0.0146624	-0.00224378	-0.0168193	0.0261189	0.0380095	0.0250626	0.0626807	0.0200789	0.0206294	0.0165515	-0.0108372	-0.0385889	-0.04195	-0.0221681	-0.0181786	-0.0246644	-0.0189278	-0.0197723	-0.0160638	-0.0151169	-0.00976999	-0.000987339	0.000293058	-0.00361386	0.00100957	0.0143683	0.0171229	0.0193755	0.0101228	0.0185045	0.00159231	0.00938021	0.0175746	0.00667042	0.00245125	0.0115148	0.0188975	0.0101983	7.4481e-05	0.0150115	0.00461325	0.00326149	0.00100494	0.0172738	0.0171869	-0.00327689	0.00723924	0.0157583	0.0011943
0.0677596	0.0615277	0.0258688	0.0535039	0.018595	0.0668406	0.0150822	0.0239833	0.00972279	0.0368812	0.0211431	-0.00611152	-0.017817	-0.0560516	-0.0320124	-0.0110999	0.00245718	-0.0264498	-0.0179191	-0.0147165	-0.0108344	-0.0269781	0.000933164	-0.0135775	0.00246957	-0.00117087	0.00810803	0.0159316	0.000421979	0.0096671	0.0129446	0.0183606	0.0090978	0.0370245	0.0156177	0.0247959	0.0208791	0.0242548	0.0231107	0.0211144	0.0293939	0.0311145	0.0161788	0.0159047	0.0181434	0.0214686	-0.000336806	0.0116423	0.0138923	0.0180071
0.0599741	0.0259725	0.0460973	0.0394211	0.00663553	0.00692952	0.00524128	-0.00566834	0.0189992	0.0331234	0.0163339	0.000920835	-0.00199548	0.00549671	-0.00332306	-0.00484395	0.0285904	0.0177314	0.037479	0.0205715	0.0194821	0.0252943	0.0301022	0.0232518	0.0484569	0.0251291	0.0276106	0.0268929	0.0295287	0.0209404	0.0268428	0.0181994	0.0190706	0.0210198	0.0123301	0.018212	0.0105168	0.0184231	0.0110086	-0.00347143	0.0214994	0.0246341	0.0230435	0.0260001	0.0340865	0.0223871	0.0139462	0.0284604	0.0276046	0.0244237
0.0118975	0.0114392	0.0156956	0.0331107	-0.0275612	0.0276519	-0.00302384	-0.0191565	0.0131922	0.0173649	-0.0218735	-0.0101017	-0.0469586	-0.0604772	-0.0399708	-0.0180381	-0.0201428	-0.0409943	-0.0384014	-0.0467594	-0.0313317	-0.0507632	-0.0185612	-0.030146	-0.0197216	-0.0254923	0.000251567	-0.0208508	-0.0319004	-0.0286831	-0.00515895	-0.0168052	-0.0212928	-0.0115664	-0.0276076	-0.0297644	-0.0368645	-0.0205517	-0.0344586	-0.0135989	-0.0219699	-0.0248268	-0.0178803	-0.0213216	-0.0127404	-0.0159652	-0.0176597	-0.0199186	0.00460298	-0.010867
0.0654757	0.0439268	0.058331	0.0310535	0.0181375	0.0409973	0.0288664	0.00800714	0.000762346	0.0208999	-0.0126118	-0.0124455	-0.0299337	-0.0290485	-0.00756397	9.12819e-05	0.0132935	0.00039712	0.00918067	-0.00331683	-0.0128817	0.00256591	0.00468528	0.00514212	0.0128116	0.00518515	0.0148234	0.0197458	0.0168453	0.033265	0.0235298	0.0250336	0.0254917	0.0412324	0.0233812	0.0308669	0.0133574	0.0298938	0.0256148	0.0362729	0.0399442	0.0357923	0.038123	0.0323129	0.0362709	0.0442896	0.0233855	0.0306018	0.0384474	0.0299152
0.0613918	0.0783261	0.0136589	0.0289948	0.0455678	0.0561828	0.0175655	0.0167489	0.0218844	-0.00937668	0.0187678	-0.0365133	0.00566329	-0.0395655	-0.0313031	-0.00421513	0.0131665	-0.0147195	-0.00542799	-0.0114794	-0.0128704	-0.0181154	0.00261865	-0.0061638	0.00207815	-0.00722123	0.0101955	-0.00118123	0.0108061	0.0175287	0.0176676	-0.00111888	-0.00405872	0.0111959	-0.00904364	0.00275614	-0.012819	0.00805869	-0.0174697	0.0058382	-0.00288258	-0.00514487	0.00254715	0.00156053	0.00989656	0.00622299	-0.00266813	0.00527683	0.00845127	0.00790024
0.0375622	0.0286771	-0.00377381	0.0120005	-0.0171123	0.0179838	0.00994905	-0.0158729	-0.0058615	-0.00234406	0.000551286	-0.0168827	-0.0117571	-0.0399541	-0.0121761	-0.000988635	0.0145805	-0.00140973	0.0087999	0.00606844	-0.000827758	-0.000786759	0.0214179	0.0153295	0.0171701	0.0178589	0.0202716	0.0110932	0.018074	0.0348765	0.0351773	0.0237007	0.0190963	0.0250689	0.0113756	0.0120759	0.0067531	0.0149472	0.00623268	0.0243813	0.0179204	0.0208443	0.0239692	0.0132728	0.0257951	0.0273901	0.0216993	0.0205345	0.0311334	0.0240963
0.0485899	0.0584381	0.0247402	0.0152548	0.0223464	0.0268646	0.00908641	-0.0265941	0.0328589	-0.015431	0.0108885	0.00156354	0.00878328	-0.00855428	-0.0118094	-0.00857211	0.0220341	0.00809764	0.016502	-0.00268393	0.00220252	0.00120335	0.0170601	0.0121633	0.0178377	0.00269188	0.0222432	0.0149776	0.0169504	0.021216	0.0165055	0.0203391	0.00779242	0.00567449	0.00456551	0.0108304	0.00493213	0.0104725	0.00366865	0.0206781	0.0165911	0.017243	0.0363279	0.0265148	0.0487148	0.0436306	0.0238774	0.0334352	0.0411977	0.0320074
0.0195273	0.0366063	0.0174864	0.0349703	0.00276383	0.0272589	0.00664583	-0.0110688	-0.00165859	0.0131493	0.00650629	-0.00165947	-0.0193649	-0.0194993	-0.00337782	-0.00079778	0.00845511	0.0164716	-0.00658216	0.00156183	0.00340691	-0.000416635	0.0118376	0.0250879	0.0142247	0.0117728	0.0280048	0.0134123	0.0119302	0.0135144	0.0200157	0.0193946	0.018379	0.0115233	0.00221331	0.00290982	-0.00351125	0.0116204	0.00522462	0.0112883	0.0073875	0.0163167	0.0167898	0.0143124	0.0374644	0.033984	0.0147805	0.015344	0.0353165	0.0295639
0.0250328	0.0411713	0.0350058	0.00979736	-0.0202094	0.0320756	0.048388	0.0198233	-0.0311052	0.0131996	-0.0203293	-0.0296121	-0.0387603	-0.0518273	-0.0168564	-0.0150405	-0.00773054	-0.0111075	-0.0118481	-0.0105913	-0.020337	-0.0176403	0.00963508	0.00494169	-0.00078701	0.00973546	0.00445403	0.00744178	0.013174	0.0112316	0.010732	0.00793367	0.0144934	0.0175018	0.0108624	0.0163991	-0.00983017	0.0100268	0.0103497	0.0154359	0.0164535	0.0133059	0.0147082	0.0188841	0.0267036	0.0317914	0.00642279	0.0120365	0.0274835	0.0235263
0.0240797	0.0182208	0.0419149	0.00876737	-0.0325008	0.0195769	0.00829496	-0.0139363	-0.0281498	0.00627586	-0.0206885	-0.0231242	-0.037211	-0.040498	-0.0232822	-0.00198548	-0.00917749	-0.0038927	-0.00660176	-0.0157871	-0.00834413	-0.0125397	0.000459978	0.00943537	0.0058715	0.00836968	0.0201208	0.0106607	0.0064879	0.0210379	0.0200575	0.0142367	0.0190905	0.029991	0.00755391	0.0154794	0.00469828	0.0193775	0.00454584	0.0300628	0.0132756	0.0131216	0.0263487	0.0223431	0.0283178	0.0330019	0.0117116	0.0157219	0.0260358	0.0204869
0.0179895	0.036255	0.0337779	0.0257436	0.0376218	0.0408626	0.0411051	-0.000790991	0.0149334	-0.015889	0.014209	-0.0275175	-0.0349443	-0.0622203	-0.0527222	-0.0507438	-0.0238449	-0.0121427	-0.0186973	-0.0163614	-0.0132113	-0.00980058	0.00203005	0.0135656	0.00936859	0.0104417	0.0116936	0.00494841	0.0185674	0.0158654	0.0281654	0.02277	0.00512986	0.0136457	0.0081798	0.0236487	0.00076195	0.0156408	0.0103688	0.029635	0.0232631	0.032906	0.0373947	0.0292728	0.0372273	0.0255902	0.0215593	0.0248342	0.0438081	0.0308144
0.0304695	0.0184712	0.0234355	0.0312037	0.00951921	0.00402212	-0.00751743	0.00635784	-0.0113861	0.0343983	0.0440269	-0.000294886	0.00452729	-0.0271946	0.000394639	-0.00916616	-0.00361639	0.0126457	-0.000426167	0.00328108	-9.92157e-05	-0.00192182	0.00837164	0.0108022	0.0162998	0.012089	0.00182318	0.00675908	0.00510528	0.018436	0.0192717	0.0231485	0.013784	0.00340775	-0.00239869	0.0287434	-0.00133338	0.0203295	0.00903019	0.00931715	0.018142	0.0258104	0.0253555	0.0137949	0.0271834	0.0262621	0.0091476	0.0253941	0.0263121	0.0206762
-0.00623053	0.0321447	-0.0157948	0.0479014	-0.047507	0.016008	-0.0327422	0.0129523	-0.0309321	0.0329774	-0.0302852	-0.0162271	-0.0398348	-0.0699309	-0.0608427	-0.0546091	-0.0520613	-0.0792599	-0.06928	-0.0637582	-0.0780192	-0.0885648	-0.0605575	-0.0468601	-0.0622761	-0.0549677	-0.0442065	-0.0412073	-0.0484092	-0.029844	0.000232602	-0.00988534	-0.0224629	-0.0151356	-0.0377948	-0.0174559	-0.0284729	-0.00517978	-0.0232711	-0.00864509	-0.0127451	-0.0037828	-0.010087	-0.0167136	-0.00104951	0.00976147	-0.00867551	0.00910768	0.00226302	0.00799815
0.0538096	0.0645094	0.0103382	0.105176	-0.000459856	0.00631236	-0.0402809	0.0143718	0.00238579	0.0429585	0.0333004	0.00728651	0.0171386	-0.0200339	-0.0166289	-0.00965689	0.00865677	-0.0132199	0.00493527	-0.0151131	-0.00948891	-0.0154302	-0.0118909	0.0142393	-0.00111512	0.00218044	0.0293275	0.0192758	0.012286	0.0263703	0.0316281	0.0304826	0.0119264	0.0265811	0.0117344	0.0228961	0.0203603	0.0247138	0.0064437	0.0409972	0.0376398	0.0387498	0.0450667	0.0402127	0.0464384	0.0342682	0.0415938	0.0548835	0.0518899	0.0382178
-0.0489077	-0.0276945	-0.0154084	-0.0061129	-0.00948523	-0.00771266	-0.0261656	-0.0187161	-0.03224	-0.0162185	-0.017618	-0.0334202	-0.0720696	-0.0757202	-0.0574987	-0.0682008	-0.0628292	-0.0557213	-0.0560838	-0.0637826	-0.0571917	-0.0439658	-0.0486947	-0.0286327	-0.0392946	-0.0291036	-0.0166082	-0.0278826	-0.0236898	-0.00904148	-0.00822026	-0.00608715	0.000864862	0.00505341	-0.00821538	-0.00605257	0.00368055	-0.00367716	-0.00399983	0.0104556	-0.0101672	0.00467986	0.00143917	-0.00328885	0.0109546	0.000464958	0.000739742	0.0108903	0.0131868	0.00803131
-0.0165715	-0.00435303	-0.0390283	0.00872083	-0.02762	0.0116447	0.0196214	-0.0363967	-0.0309621	0.0400072	-0.000891871	-0.0218791	-0.013712	-0.0621612	-0.0442412	-0.0420798	-0.0382697	-0.0499353	-0.0361112	-0.0306597	-0.0295901	-0.0471817	-0.0300384	-0.0302352	-0.0387044	-0.0260998	-0.0118386	-0.0152325	-0.025498	-0.0117773	-0.00630254	-0.00475318	0.00242196	0.0136773	-0.00660579	-0.00267717	-0.000541792	0.0107699	0.00753474	0.0148661	0.0112785	0.00617061	0.0174618	0.00866454	0.0133825	0.00930487	0.00652606	0.00765707	0.0146445	0.0143723
-0.010763	0.0184625	0.00236179	-0.00039883	0.0118665	0.0666645	0.0167547	0.0134881	0.044634	0.0260784	0.0360116	-0.0184552	0.0124806	-0.0482429	-0.0240849	-0.0310328	-0.00741316	-0.035257	-0.0271237	-0.0304793	-0.0264535	-0.0280296	-0.0174442	-0.0172678	-0.0214161	-0.0179951	-0.00720836	-0.0140605	-0.0170907	0.0020064	-0.00490877	-0.0159543	-0.0155525	-0.0017132	-0.0212499	-0.00741746	-0.00863842	-0.00755585	-0.024611	-0.000997691	-0.00501352	-0.000107054	0.0161924	0.0166299	0.017382	0.00544832	0.00752335	0.015108	0.014363	0.00700814
0.0617649	0.0848444	0.0257205	0.0546339	0.0257508	0.0687573	-0.00673724	0.0213303	0.026461	0.0496545	0.0342335	-0.0181189	-0.0153658	-0.0663816	-0.0707232	-0.0477541	-0.0315884	-0.0601878	-0.0390605	-0.0422799	-0.0427592	-0.0534402	-0.036745	-0.0396672	-0.0342162	-0.0409593	-0.0275207	-0.0317238	-0.0195753	-0.00719612	-0.00475315	-0.00187002	-0.0105694	0.00869273	-0.0135774	0.00546145	0.0111454	0.01894	0.00436208	0.0265938	0.0178968	0.0263964	0.0302031	0.00677053	0.0148966	0.014402	0.0173812	0.0109353	0.0169086	0.0279348
0.104812	0.111258	0.0518369	0.126476	-0.0146119	0.0608394	-0.0219361	0.0401993	0.0104655	0.0628645	0.00660056	-0.0566472	-0.0380327	-0.065377	-0.0650997	-0.0352017	-0.0240571	-0.0652618	-0.039928	-0.0448058	-0.0557894	-0.0601722	-0.0415177	-0.0415471	-0.0429715	-0.0500272	-0.0260579	-0.0362203	-0.0347845	-0.00250721	-0.00309103	0.00400315	0.00159264	0.0146141	-0.00658262	-0.000489242	0.019561	0.0385942	0.01433	0.0412645	0.0231667	0.0395689	0.0384502	0.0185911	0.0242234	0.0254003	0.0354423	0.0440777	0.0305251	0.0358158
-0.0188167	0.0307782	0.0123816	0.0148568	0.0113588	0.0283757	0.0240229	-0.013365	-0.0126641	0.0358595	0.0412802	-0.0158295	-0.0123788	-0.0342884	-0.0185014	-0.0277485	-0.0161303	-0.0210991	-0.0184897	-0.0278163	-0.0148931	-0.0185763	-0.0159768	-0.00611487	-0.018119	-0.00899799	0.0019836	-0.00695941	-0.0112089	0.00857558	0.0147538	0.0131866	0.00275053	0.0114412	0.00983826	0.0254139	0.0106452	0.0239732	0.025077	0.03096	0.0337656	0.0409036	0.0527504	0.043274	0.0551051	0.0460718	0.03436	0.0464635	0.0591037	0.0449262
0.0514027	0.0648483	0.0344432	0.0883085	-0.0148013	0.0902213	-0.0115649	-0.0148825	0.0621776	0.00940709	0.0389457	-0.0137932	-0.00518463	-0.00964439	-0.012126	-0.0118415	-0.00350139	-0.026039	-0.0149487	-0.0197483	-0.015474	-0.0282682	-0.0212492	0.000243912	-0.00841185	-0.0178293	0.00852421	-0.0119164	-0.00262702	0.0151391	0.0193598	0.0113902	0.00847862	0.0147184	0.00106112	0.00695328	0.0172195	0.0204992	0.0124242	0.0327689	0.0307829	0.0273464	0.0370098	0.0131279	0.0308462	0.0349022	0.0281522	0.0328168	0.0281045	0.0336416
0.0520298	0.0748947	0.0517916	0.0646593	-0.0116654	0.0365465	0.00872408	0.0118006	0.0157569	0.064588	-0.0122259	-0.00545292	-0.0156742	0.00481572	0.00802097	0.00874923	0.0177041	-0.000270778	0.0119243	0.0049598	-0.00432276	0.00424116	0.0102494	0.0187193	0.0156011	-0.00113762	0.029122	0.0106526	0.0102767	0.0208065	0.0228521	0.0138596	0.0245339	0.0161244	0.00464615	0.0169769	0.00526119	0.0304618	0.0148617	0.0340208	0.032934	0.0291389	0.0450491	0.0324535	0.0270571	0.0322829	0.0381837	0.0349775	0.036494	0.0362465
0.0369234	0.0512948	0.0504695	0.0848701	-0.016222	0.0478356	0.0165068	-0.00343778	-0.000954472	0.102802	0.0237537	0.0219387	0.00148217	-0.0208715	-0.00618371	-0.0061675	0.00135202	-0.00183397	0.00930936	0.00291114	-0.00483693	0.00615279	0.00511435	-0.0014643	0.0108066	0.00234006	0.0148127	0.0180325	0.0216789	0.00169563	0.0134317	0.00799808	-0.0154311	-0.00940376	-0.00393666	0.0164203	0.00653084	0.0271677	0.0198201	0.0324707	0.0390099	0.0373581	0.042788	0.0370181	0.0401179	0.0283282	0.0354383	0.0474492	0.0466036	0.0268081
0.0290617	0.0666773	0.00139645	0.0833079	0.0244237	0.0808991	0.0139172	0.0307778	0.0844197	0.0543177	0.0911772	0.00577491	0.0529294	-0.03044	-0.0155798	-0.00935172	0.0123936	-0.0136909	0.00836326	-0.00560318	0.00446181	-0.0194132	0.00596814	0.0089368	0.00349007	0.00249271	0.0220133	0.0111382	0.0247467	0.0197625	0.0280974	0.0355922	0.00173734	0.0209861	0.0135524	0.0328837	0.0380894	0.039516	0.0249664	0.0495358	0.0389286	0.0456575	0.0504918	0.0336987	0.0384837	0.0368472	0.0350494	0.0450142	0.0568186	0.044113
0.0216831	-0.00346156	0.00916322	0.0250285	-0.0104191	0.0328764	-0.0204856	-0.0280288	0.00621091	-0.0137351	0.0185924	-0.0194459	-6.6639e-06	-0.0406315	-0.0417195	-0.0328007	-0.0193807	-0.0341174	-0.0139173	-0.0388562	-0.0411608	-0.0355111	-0.047173	-0.0419062	-0.0446335	-0.039216	-0.0423025	-0.0345741	-0.028671	-0.0292693	-0.0210654	-0.0383471	-0.0483706	-0.024303	-0.0203837	-0.0211311	-0.0186221	-0.0230752	-0.0264887	-0.00255893	-0.00802221	0.00149334	0.00587521	-0.000800982	-0.00303872	-0.0190085	0.00142334	0.0165455	0.01178	0.0109837
0.119458	0.095617	0.0758091	0.121087	-0.0323783	0.0392034	0.0138419	-0.00230935	-0.0436658	0.113461	0.0404119	0.0285748	0.00957044	0.0256045	0.0339841	0.0294933	0.0443609	0.0277434	0.0385495	0.0153666	-0.00185139	0.0176391	0.0172346	0.0144093	0.036671	0.0162549	0.0322913	0.0334195	0.0350392	0.0369818	0.0340887	0.0346796	0.0165588	0.0327371	0.0292997	0.0448617	0.0494288	0.0487082	0.0400098	0.0552467	0.0682054	0.0683072	0.0630024	0.0482741	0.0516597	0.0610214	0.0619084	0.0597933	0.0556459	0.0620354
0.00474394	0.00307584	0.0203891	0.020279	0.00757861	0.0402169	0.0236682	-0.0648009	0.0113867	0.0291083	0.0338408	-0.0142684	-0.0154325	-0.0343264	-0.0284302	-0.0444468	-0.0147809	-0.00961603	-0.0242511	-0.0331154	-0.00697522	-0.0255812	0.000650943	-0.0127756	-0.0136572	-0.00467082	0.001892	-0.00287867	0.00126155	-0.00484871	0.00836732	0.0030606	0.00195224	0.00671318	-0.00644867	-0.00572626	-0.00363338	-5.16869e-05	0.00765127	0.00655525	0.0118618	0.0126652	0.0395449	0.0115938	0.0263675	0.0285067	0.017067	0.0274539	0.0277068	0.0189599
0.00229044	-0.0192758	0.00853227	-0.0154184	-0.00339759	0.0348734	0.0207345	-0.0557942	0.00160448	0.00924507	0.0253089	-0.0219197	0.0123599	-0.0136841	0.0167765	-0.00442017	0.0100362	0.0269853	0.0104409	-0.00154978	0.0061155	0.0108797	0.0200444	0.0247185	0.0294812	0.0276471	0.0194817	0.0200868	0.021254	0.0244074	0.0269646	-0.00156744	0.0134808	0.0138039	0.0216951	0.0254708	0.0131802	0.0207143	0.0163912	0.024265	0.0293755	0.0156127	0.0349393	0.0219172	0.0318993	0.0286873	0.0215585	0.0334554	0.0353668	0.0204793
0.00785805	0.0432141	0.00489414	0.0549485	-0.0688227	0.00464648	-0.0116141	0.00974141	-0.0599248	0.0628065	0.0221494	0.00976056	0.0193493	0.00396583	0.0236439	0.0256282	0.0187475	0.0128387	0.0242498	0.00338914	-0.000762837	-0.00935499	-0.0107024	0.00303585	0.00219744	0.0152408	0.00812042	0.00242499	0.00317913	0.0174828	0.0200501	0.00233987	-0.0112777	0.00244146	-0.00781197	-0.00239435	-0.0066997	-0.0137558	0.000506832	0.0133951	0.00829385	0.00798346	0.0035785	0.00972505	0.0115914	0.0181589	0.00660595	0.0134973	0.0272086	0.0192316
0.0557676	0.0881335	0.0555937	0.0925038	-0.0065263	0.0633472	-0.016612	-0.00692514	0.0323287	0.0678812	0.0577295	-0.00609217	0.00886749	-0.00425562	-0.0262373	0.00859925	0.00303068	0.00275379	0.00979827	-0.00764269	-0.00481151	-0.025288	0.0023527	-0.009558	-0.0141026	-0.0145706	-0.00138014	-0.00606397	0.00461825	0.0125376	0.0299576	0.00900584	-0.000362328	-0.000605349	-0.0100793	-0.00538442	0.00245873	0.00977259	-0.0145707	0.0191267	0.0215803	0.0148816	0.0267522	0.0239568	0.0141405	0.0322507	0.0184358	0.0228467	0.0339725	0.027684
0.0621086	0.0552377	0.0100091	0.0484474	-0.0104621	0.0574797	-0.0114326	0.00969076	0.0533931	0.0723361	0.0760593	-0.0192981	0.00639024	-0.0484702	-0.0143216	0.00180832	-0.000161738	-0.00466562	0.00333284	-0.000480398	0.00274833	-0.025243	-0.0195089	-0.0160979	-0.0152938	-0.00636532	0.00540466	0.00858099	-0.00116259	0.00701171	0.00865565	0.00325788	-0.0146864	-0.0017828	-0.00211406	0.00422364	-0.00290885	-0.00849433	0.0077965	0.00475199	0.0128926	0.0126029	0.00517899	0.00652112	0.00269785	0.0134484	0.00763806	0.00469778	0.0188446	0.0120437
0.0213672	0.0389867	-0.0352241	0.04626	-0.0268218	0.0313025	-0.0415678	0.0260153	0.0081086	0.0377714	0.00186532	0.0177936	-0.00751233	0.0116996	-0.00405307	0.0176628	-0.00459357	-0.000581057	0.00718042	-0.00344623	0.00127323	-0.0248981	-0.0219907	-0.00689094	-0.0244987	-0.00888204	-0.00232552	-0.00620037	-0.00740576	-0.00560498	-0.00682421	-0.00518588	-0.00987308	-0.000346244	-0.00398792	-0.00414972	-0.00440492	0.00579769	-0.00515699	0.00339721	0.0138928	0.00666931	0.019033	0.00313857	0.0184266	0.0215653	0.010921	0.0282786	0.0381021	0.0259115
[truncated: 131 more columns]
