# Supplementary material for: Flexible neural population dynamics govern the speed and stability of sensory encoding in mouse visual cortex
Source: Nat Commun. 2024 Jul 30;15:6415. doi: 10.1038/s41467-024-50563-y (PMC11289260; doi:10.1038/s41467-024-50563-y)
Supplement: Supplementary file 8 — Source Data [file 41467_2024_50563_MOESM8_ESM.zip › F4b_run_noise.xls]

## Sheet: Sheet1
1	0.956279	0.947929	0.932167	0.919972	0.906647	0.89426	0.882221	0.862578	0.831345	0.795533	0.769989	0.750321	0.723447	0.70447	0.688794	0.66906	0.652433	0.638773	0.626207	0.619229	0.606795	0.598573	0.586675	0.573225	0.567571	0.558012	0.556783	0.553132	0.553673	0.562145	0.562492	0.567314	0.567351	0.568252	0.56683	0.558354	0.564445	0.568395	0.5644	0.566559	0.560661	0.563013	0.564003	0.565317	0.561993	0.559511	0.561524	0.561129	0.564847
0.956279	1	0.961556	0.947745	0.932844	0.920455	0.908304	0.897129	0.87391	0.842929	0.804903	0.779861	0.758902	0.732269	0.712057	0.69396	0.670844	0.657394	0.641034	0.629216	0.620855	0.605243	0.596656	0.587147	0.572648	0.568772	0.558259	0.557184	0.552507	0.554056	0.559354	0.561463	0.565319	0.565382	0.566526	0.566271	0.559566	0.565952	0.568412	0.565065	0.565751	0.56108	0.560544	0.561775	0.563279	0.559639	0.55826	0.560522	0.560287	0.564649
0.947929	0.961556	1	0.9621	0.948461	0.935266	0.925076	0.909359	0.887737	0.853273	0.817357	0.791607	0.767889	0.742163	0.721333	0.702505	0.680888	0.666226	0.650514	0.637656	0.629032	0.61295	0.601615	0.591846	0.577322	0.572565	0.562554	0.561858	0.557097	0.558492	0.56457	0.564843	0.569473	0.568876	0.570765	0.570813	0.563123	0.568611	0.571343	0.568699	0.568951	0.564881	0.56425	0.565833	0.567752	0.563266	0.562078	0.564115	0.565295	0.569005
0.932167	0.947745	0.9621	1	0.960921	0.946198	0.933559	0.917697	0.894481	0.858898	0.81956	0.793673	0.770839	0.744902	0.723898	0.705933	0.684513	0.668266	0.653006	0.64043	0.631144	0.614495	0.603653	0.591649	0.577978	0.57327	0.563876	0.562958	0.559309	0.560373	0.56623	0.567783	0.571582	0.571457	0.572304	0.572155	0.565786	0.571621	0.572541	0.570527	0.5707	0.567018	0.565601	0.567434	0.568986	0.565203	0.562857	0.564876	0.565882	0.56929
0.919972	0.932844	0.948461	0.960921	1	0.963305	0.949764	0.934018	0.911654	0.876682	0.837138	0.809672	0.784501	0.759955	0.736537	0.717677	0.694248	0.679312	0.661261	0.647945	0.638284	0.622367	0.610325	0.598532	0.581165	0.57603	0.56614	0.563909	0.559314	0.561062	0.565374	0.56762	0.571579	0.571561	0.572217	0.572537	0.564852	0.572079	0.573158	0.571009	0.570917	0.567975	0.566575	0.566769	0.56862	0.564451	0.562599	0.564284	0.565339	0.567954
0.906647	0.920455	0.935266	0.946198	0.963305	1	0.961405	0.942733	0.919189	0.880648	0.838861	0.809497	0.784895	0.759512	0.735775	0.716327	0.692665	0.67616	0.659125	0.645088	0.633604	0.614804	0.604434	0.590797	0.575348	0.568167	0.55733	0.556457	0.553267	0.554912	0.561526	0.562565	0.565695	0.567051	0.566458	0.567739	0.559575	0.565736	0.566642	0.564672	0.565587	0.562832	0.561877	0.562435	0.563515	0.559584	0.558982	0.560654	0.561534	0.563813
0.89426	0.908304	0.925076	0.933559	0.949764	0.961405	1	0.959901	0.933372	0.896453	0.852092	0.822336	0.79698	0.769793	0.746696	0.72511	0.702476	0.685387	0.666376	0.653199	0.64107	0.622903	0.611473	0.598332	0.581243	0.574008	0.558628	0.557547	0.551694	0.55225	0.55803	0.560613	0.563918	0.564127	0.565943	0.567187	0.557112	0.565306	0.567037	0.563111	0.564065	0.560838	0.559935	0.562251	0.562945	0.558606	0.557648	0.559575	0.561477	0.563289
0.882221	0.897129	0.909359	0.917697	0.934018	0.942733	0.959901	1	0.953379	0.912661	0.872188	0.84136	0.811514	0.785559	0.759078	0.737489	0.711144	0.693685	0.675837	0.662594	0.650005	0.630805	0.620188	0.606309	0.5891	0.581737	0.566537	0.561135	0.555588	0.556299	0.56013	0.563524	0.568375	0.568414	0.570455	0.570822	0.562926	0.569654	0.569691	0.567316	0.568942	0.566307	0.564269	0.566816	0.566303	0.562633	0.561614	0.564774	0.566389	0.568205
0.862578	0.87391	0.887737	0.894481	0.911654	0.919189	0.933372	0.953379	1	0.938588	0.898239	0.865382	0.836711	0.809177	0.784797	0.76176	0.736158	0.719106	0.699974	0.685789	0.670956	0.652436	0.640466	0.625723	0.610101	0.598332	0.585022	0.577303	0.567853	0.566945	0.57153	0.574542	0.5789	0.579292	0.581365	0.580784	0.572705	0.578008	0.57931	0.576074	0.577964	0.575082	0.573486	0.575525	0.575218	0.571571	0.570132	0.574176	0.573995	0.576151
0.831345	0.842929	0.853273	0.858898	0.876682	0.880648	0.896453	0.912661	0.938588	1	0.934936	0.901066	0.873837	0.844582	0.820144	0.794912	0.769792	0.751958	0.733334	0.720197	0.704073	0.685676	0.673508	0.658283	0.641779	0.630328	0.614347	0.606561	0.59486	0.587279	0.587993	0.588515	0.592963	0.592197	0.596346	0.595614	0.587191	0.591808	0.594963	0.5893	0.594369	0.592172	0.5905	0.592717	0.591153	0.587295	0.58607	0.58816	0.587322	0.588932
0.795533	0.804903	0.817357	0.81956	0.837138	0.838861	0.852092	0.872188	0.898239	0.934936	1	0.941136	0.912366	0.887884	0.862776	0.838442	0.813665	0.794161	0.777058	0.763499	0.745249	0.728924	0.714065	0.69875	0.682756	0.670061	0.653997	0.64479	0.631894	0.623018	0.613901	0.61344	0.617224	0.615278	0.618265	0.616966	0.609616	0.61363	0.615604	0.610575	0.614837	0.615346	0.611977	0.615593	0.612336	0.610444	0.609718	0.611934	0.608531	0.61105
0.769989	0.779861	0.791607	0.793673	0.809672	0.809497	0.822336	0.84136	0.865382	0.901066	0.941136	1	0.944936	0.924665	0.900049	0.873624	0.851806	0.832785	0.812772	0.798423	0.781026	0.764087	0.749893	0.734552	0.717412	0.706067	0.688093	0.678922	0.664157	0.651604	0.644011	0.633333	0.638055	0.633674	0.639051	0.637659	0.628636	0.632113	0.635385	0.629215	0.633551	0.633771	0.630691	0.633523	0.63207	0.627484	0.627361	0.628534	0.626302	0.628679
0.750321	0.758902	0.767889	0.770839	0.784501	0.784895	0.79698	0.811514	0.836711	0.873837	0.912366	0.944936	1	0.947871	0.927771	0.901541	0.877796	0.860361	0.840739	0.824187	0.806377	0.789087	0.774656	0.759136	0.74214	0.728926	0.710686	0.700761	0.686095	0.674504	0.6642	0.652216	0.648966	0.645357	0.649361	0.648796	0.639041	0.643218	0.646864	0.640955	0.646398	0.646266	0.644937	0.645431	0.644038	0.63999	0.639256	0.641335	0.638063	0.639924
0.723447	0.732269	0.742163	0.744902	0.759955	0.759512	0.769793	0.785559	0.809177	0.844582	0.887884	0.924665	0.947871	1	0.952853	0.930718	0.905468	0.892445	0.873	0.857511	0.834912	0.818907	0.803229	0.78949	0.773075	0.760536	0.741625	0.729789	0.712701	0.703164	0.690461	0.677039	0.675744	0.664632	0.668745	0.66683	0.65801	0.661383	0.66402	0.658499	0.664329	0.66614	0.661885	0.664166	0.662873	0.659108	0.6574	0.659623	0.65579	0.655747
0.70447	0.712057	0.721333	0.723898	0.736537	0.735775	0.746696	0.759078	0.784797	0.820144	0.862776	0.900049	0.927771	0.952853	1	0.953484	0.93294	0.918695	0.896945	0.879452	0.858848	0.844308	0.82894	0.813295	0.796252	0.781567	0.764424	0.750243	0.73526	0.722399	0.708792	0.694835	0.692459	0.678962	0.677456	0.676653	0.666323	0.6703	0.67345	0.6671	0.672528	0.67402	0.670825	0.672151	0.671974	0.666566	0.664745	0.66509	0.661799	0.661148
0.688794	0.69396	0.702505	0.705933	0.717677	0.716327	0.72511	0.737489	0.76176	0.794912	0.838442	0.873624	0.901541	0.930718	0.953484	1	0.952821	0.938684	0.920089	0.905264	0.884878	0.867729	0.852678	0.837901	0.822679	0.808227	0.788968	0.776551	0.75897	0.747085	0.732835	0.717931	0.714463	0.700768	0.697582	0.690622	0.680133	0.683277	0.686603	0.679441	0.686209	0.684739	0.681275	0.683817	0.683434	0.678354	0.675405	0.677297	0.671883	0.671082
0.66906	0.670844	0.680888	0.684513	0.694248	0.692665	0.702476	0.711144	0.736158	0.769792	0.813665	0.851806	0.877796	0.905468	0.93294	0.952821	1	0.954442	0.939693	0.921002	0.903166	0.88689	0.871992	0.855509	0.839081	0.821796	0.806046	0.791173	0.776877	0.761357	0.750736	0.733655	0.727458	0.713872	0.707851	0.700105	0.684788	0.687006	0.689602	0.684497	0.689513	0.688772	0.686885	0.688461	0.686909	0.681612	0.681211	0.681452	0.676635	0.675037
0.652433	0.657394	0.666226	0.668266	0.679312	0.67616	0.685387	0.693685	0.719106	0.751958	0.794161	0.832785	0.860361	0.892445	0.918695	0.938684	0.954442	1	0.956765	0.940469	0.921745	0.906818	0.889363	0.875191	0.859166	0.84462	0.827265	0.811919	0.795519	0.782081	0.766734	0.75009	0.746196	0.728251	0.722952	0.713653	0.698593	0.695683	0.700025	0.69314	0.697664	0.698829	0.692059	0.6945	0.693699	0.687986	0.687332	0.686993	0.68196	0.679276
0.638773	0.641034	0.650514	0.653006	0.661261	0.659125	0.666376	0.675837	0.699974	0.733334	0.777058	0.812772	0.840739	0.873	0.896945	0.920089	0.939693	0.956765	1	0.962244	0.941106	0.926025	0.910154	0.894181	0.880777	0.865198	0.847249	0.833136	0.8167	0.804164	0.788495	0.770365	0.76681	0.749244	0.743981	0.73309	0.719605	0.713637	0.711678	0.705818	0.709275	0.710743	0.704079	0.706535	0.704216	0.699502	0.69949	0.698065	0.693506	0.690622
0.626207	0.629216	0.637656	0.64043	0.647945	0.645088	0.653199	0.662594	0.685789	0.720197	0.763499	0.798423	0.824187	0.857511	0.879452	0.905264	0.921002	0.940469	0.962244	1	0.959787	0.9451	0.928366	0.913927	0.899612	0.886619	0.867676	0.855089	0.837934	0.82345	0.808724	0.790262	0.785104	0.767016	0.760855	0.749496	0.734677	0.728529	0.725837	0.714236	0.718235	0.717934	0.711134	0.714134	0.710702	0.706551	0.70429	0.704466	0.69758	0.694825
0.619229	0.620855	0.629032	0.631144	0.638284	0.633604	0.64107	0.650005	0.670956	0.704073	0.745249	0.781026	0.806377	0.834912	0.858848	0.884878	0.903166	0.921745	0.941106	0.959787	1	0.962561	0.949469	0.93253	0.917763	0.904527	0.88537	0.872859	0.857079	0.839576	0.824933	0.806637	0.802151	0.784276	0.776365	0.764764	0.7502	0.742516	0.741569	0.730121	0.727655	0.726426	0.719643	0.722634	0.720154	0.714528	0.714655	0.714679	0.708033	0.70471
0.606795	0.605243	0.61295	0.614495	0.622367	0.614804	0.622903	0.630805	0.652436	0.685676	0.728924	0.764087	0.789087	0.818907	0.844308	0.867729	0.88689	0.906818	0.926025	0.9451	0.962561	1	0.963264	0.949779	0.936233	0.922167	0.904982	0.890013	0.873707	0.857012	0.842078	0.823787	0.81816	0.799202	0.791705	0.779894	0.76462	0.756682	0.755693	0.742408	0.740152	0.734056	0.728345	0.732248	0.728715	0.722016	0.722066	0.72066	0.715107	0.709699
0.598573	0.596656	0.601615	0.603653	0.610325	0.604434	0.611473	0.620188	0.640466	0.673508	0.714065	0.749893	0.774656	0.803229	0.82894	0.852678	0.871992	0.889363	0.910154	0.928366	0.949469	0.963264	1	0.963295	0.950833	0.934929	0.918589	0.906465	0.88935	0.87188	0.855931	0.838029	0.830797	0.813326	0.805571	0.793727	0.777343	0.769562	0.7671	0.75543	0.753006	0.746104	0.734645	0.738703	0.735894	0.729315	0.730749	0.728821	0.723174	0.71728
0.586675	0.587147	0.591846	0.591649	0.598532	0.590797	0.598332	0.606309	0.625723	0.658283	0.69875	0.734552	0.759136	0.78949	0.813295	0.837901	0.855509	0.875191	0.894181	0.913927	0.93253	0.949779	0.963295	1	0.964337	0.950145	0.931748	0.918084	0.901736	0.881639	0.86678	0.848348	0.84245	0.823256	0.815597	0.804115	0.787194	0.777809	0.778144	0.765119	0.761995	0.754441	0.74182	0.742159	0.739914	0.732237	0.731388	0.73306	0.725823	0.71965
0.573225	0.572648	0.577322	0.577978	0.581165	0.575348	0.581243	0.5891	0.610101	0.641779	0.682756	0.717412	0.74214	0.773075	0.796252	0.822679	0.839081	0.859166	0.880777	0.899612	0.917763	0.936233	0.950833	0.964337	1	0.964136	0.948627	0.934715	0.918127	0.899095	0.883343	0.865484	0.857409	0.838881	0.830618	0.816961	0.801003	0.790197	0.788647	0.775399	0.771787	0.763715	0.751126	0.751125	0.742192	0.736633	0.734894	0.737559	0.729196	0.723062
0.567571	0.568772	0.572565	0.57327	0.57603	0.568167	0.574008	0.581737	0.598332	0.630328	0.670061	0.706067	0.728926	0.760536	0.781567	0.808227	0.821796	0.84462	0.865198	0.886619	0.904527	0.922167	0.934929	0.950145	0.964136	1	0.96019	0.94849	0.931008	0.91303	0.893176	0.874586	0.870623	0.848229	0.841795	0.826975	0.810939	0.798467	0.798405	0.782256	0.77782	0.770572	0.756189	0.758235	0.749326	0.737934	0.73539	0.738267	0.730558	0.725167
0.558012	0.558259	0.562554	0.563876	0.56614	0.55733	0.558628	0.566537	0.585022	0.614347	0.653997	0.688093	0.710686	0.741625	0.764424	0.788968	0.806046	0.827265	0.847249	0.867676	0.88537	0.904982	0.918589	0.931748	0.948627	0.96019	1	0.960383	0.944995	0.926875	0.909427	0.893543	0.883736	0.864308	0.855983	0.841826	0.825812	0.813248	0.809968	0.794541	0.789617	0.779329	0.765635	0.765672	0.758528	0.744142	0.738346	0.74019	0.733216	0.725702
0.556783	0.557184	0.561858	0.562958	0.563909	0.556457	0.557547	0.561135	0.577303	0.606561	0.64479	0.678922	0.700761	0.729789	0.750243	0.776551	0.791173	0.811919	0.833136	0.855089	0.872859	0.890013	0.906465	0.918084	0.934715	0.94849	0.960383	1	0.960211	0.942592	0.923469	0.909676	0.89828	0.879911	0.869257	0.854006	0.841164	0.827796	0.823941	0.808796	0.803367	0.793054	0.781306	0.779876	0.771045	0.759181	0.752818	0.749017	0.741413	0.736428
0.553132	0.552507	0.557097	0.559309	0.559314	0.553267	0.551694	0.555588	0.567853	0.59486	0.631894	0.664157	0.686095	0.712701	0.73526	0.75897	0.776877	0.795519	0.8167	0.837934	0.857079	0.873707	0.88935	0.901736	0.918127	0.931008	0.944995	0.960211	1	0.958034	0.940811	0.923133	0.910329	0.893669	0.882791	0.866289	0.852449	0.839107	0.832948	0.818971	0.812159	0.798553	0.789125	0.7851	0.775868	0.76314	0.756279	0.752075	0.739411	0.737295
0.553673	0.554056	0.558492	0.560373	0.561062	0.554912	0.55225	0.556299	0.566945	0.587279	0.623018	0.651604	0.674504	0.703164	0.722399	0.747085	0.761357	0.782081	0.804164	0.82345	0.839576	0.857012	0.87188	0.881639	0.899095	0.91303	0.926875	0.942592	0.958034	1	0.953884	0.938276	0.925309	0.908671	0.895249	0.880815	0.867506	0.853004	0.846509	0.836122	0.825627	0.817172	0.804411	0.800414	0.790022	0.780471	0.771974	0.765532	0.754518	0.745562
0.562145	0.559354	0.56457	0.56623	0.565374	0.561526	0.55803	0.56013	0.57153	0.587993	0.613901	0.644011	0.6642	0.690461	0.708792	0.732835	0.750736	0.766734	0.788495	0.808724	0.824933	0.842078	0.855931	0.86678	0.883343	0.893176	0.909427	0.923469	0.940811	0.953884	1	0.956185	0.94132	0.926403	0.912883	0.898704	0.883153	0.866218	0.861351	0.847918	0.837665	0.823006	0.813582	0.807672	0.798575	0.788266	0.781551	0.775041	0.761531	0.752442
0.562492	0.561463	0.564843	0.567783	0.56762	0.562565	0.560613	0.563524	0.574542	0.588515	0.61344	0.633333	0.652216	0.677039	0.694835	0.717931	0.733655	0.75009	0.770365	0.790262	0.806637	0.823787	0.838029	0.848348	0.865484	0.874586	0.893543	0.909676	0.923133	0.938276	0.956185	1	0.958982	0.944869	0.929723	0.914418	0.899774	0.887444	0.878186	0.863752	0.85376	0.838618	0.827134	0.820517	0.811124	0.800789	0.790294	0.782848	0.769443	0.760401
0.567314	0.565319	0.569473	0.571582	0.571579	0.565695	0.563918	0.568375	0.5789	0.592963	0.617224	0.638055	0.648966	0.675744	0.692459	0.714463	0.727458	0.746196	0.76681	0.785104	0.802151	0.81816	0.830797	0.84245	0.857409	0.870623	0.883736	0.89828	0.910329	0.925309	0.94132	0.958982	1	0.961909	0.94809	0.931656	0.915289	0.900917	0.89472	0.87712	0.86774	0.856367	0.840752	0.837991	0.826549	0.815635	0.804915	0.797318	0.78396	0.7727
0.567351	0.565382	0.568876	0.571457	0.571561	0.567051	0.564127	0.568414	0.579292	0.592197	0.615278	0.633674	0.645357	0.664632	0.678962	0.700768	0.713872	0.728251	0.749244	0.767016	0.784276	0.799202	0.813326	0.823256	0.838881	0.848229	0.864308	0.879911	0.893669	0.908671	0.926403	0.944869	0.961909	1	0.961701	0.946849	0.930302	0.915958	0.906581	0.891327	0.879803	0.865557	0.853582	0.848224	0.835358	0.825154	0.815299	0.805423	0.793318	0.782683
0.568252	0.566526	0.570765	0.572304	0.572217	0.566458	0.565943	0.570455	0.581365	0.596346	0.618265	0.639051	0.649361	0.668745	0.677456	0.697582	0.707851	0.722952	0.743981	0.760855	0.776365	0.791705	0.805571	0.815597	0.830618	0.841795	0.855983	0.869257	0.882791	0.895249	0.912883	0.929723	0.94809	0.961701	1	0.956741	0.946587	0.930253	0.922108	0.903544	0.893469	0.880446	0.86774	0.863695	0.850906	0.838523	0.829892	0.820454	0.80881	0.798024
0.56683	0.566271	0.570813	0.572155	0.572537	0.567739	0.567187	0.570822	0.580784	0.595614	0.616966	0.637659	0.648796	0.66683	0.676653	0.690622	0.700105	0.713653	0.73309	0.749496	0.764764	0.779894	0.793727	0.804115	0.816961	0.826975	0.841826	0.854006	0.866289	0.880815	0.898704	0.914418	0.931656	0.946849	0.956741	1	0.957855	0.945553	0.933603	0.919015	0.90903	0.89581	0.884212	0.877996	0.867243	0.855494	0.845187	0.836098	0.825153	0.812181
0.558354	0.559566	0.563123	0.565786	0.564852	0.559575	0.557112	0.562926	0.572705	0.587191	0.609616	0.628636	0.639041	0.65801	0.666323	0.680133	0.684788	0.698593	0.719605	0.734677	0.7502	0.76462	0.777343	0.787194	0.801003	0.810939	0.825812	0.841164	0.852449	0.867506	0.883153	0.899774	0.915289	0.930302	0.946587	0.957855	1	0.960676	0.94728	0.932612	0.920562	0.909025	0.895495	0.888007	0.875715	0.865812	0.855076	0.843991	0.832159	0.821113
0.564445	0.565952	0.568611	0.571621	0.572079	0.565736	0.565306	0.569654	0.578008	0.591808	0.61363	0.632113	0.643218	0.661383	0.6703	0.683277	0.687006	0.695683	0.713637	0.728529	0.742516	0.756682	0.769562	0.777809	0.790197	0.798467	0.813248	0.827796	0.839107	0.853004	0.866218	0.887444	0.900917	0.915958	0.930253	0.945553	0.960676	1	0.959118	0.943247	0.933758	0.92152	0.909899	0.898908	0.888355	0.876652	0.867193	0.856239	0.842667	0.830966
0.568395	0.568412	0.571343	0.572541	0.573158	0.566642	0.567037	0.569691	0.57931	0.594963	0.615604	0.635385	0.646864	0.66402	0.67345	0.686603	0.689602	0.700025	0.711678	0.725837	0.741569	0.755693	0.7671	0.778144	0.788647	0.798405	0.809968	0.823941	0.832948	0.846509	0.861351	0.878186	0.89472	0.906581	0.922108	0.933603	0.94728	0.959118	1	0.959307	0.948808	0.933451	0.923868	0.915767	0.903401	0.891235	0.879742	0.869538	0.856062	0.841172
0.5644	0.565065	0.568699	0.570527	0.571009	0.564672	0.563111	0.567316	0.576074	0.5893	0.610575	0.629215	0.640955	0.658499	0.6671	0.679441	0.684497	0.69314	0.705818	0.714236	0.730121	0.742408	0.75543	0.765119	0.775399	0.782256	0.794541	0.808796	0.818971	0.836122	0.847918	0.863752	0.87712	0.891327	0.903544	0.919015	0.932612	0.943247	0.959307	1	0.962981	0.94514	0.933184	0.922781	0.912566	0.901854	0.889282	0.87973	0.864521	0.851511
0.566559	0.565751	0.568951	0.5707	0.570917	0.565587	0.564065	0.568942	0.577964	0.594369	0.614837	0.633551	0.646398	0.664329	0.672528	0.686209	0.689513	0.697664	0.709275	0.718235	0.727655	0.740152	0.753006	0.761995	0.771787	0.77782	0.789617	0.803367	0.812159	0.825627	0.837665	0.85376	0.86774	0.879803	0.893469	0.90903	0.920562	0.933758	0.948808	0.962981	1	0.959209	0.94678	0.938494	0.925389	0.913773	0.900006	0.89025	0.876631	0.862565
0.560661	0.56108	0.564881	0.567018	0.567975	0.562832	0.560838	0.566307	0.575082	0.592172	0.615346	0.633771	0.646266	0.66614	0.67402	0.684739	0.688772	0.698829	0.710743	0.717934	0.726426	0.734056	0.746104	0.754441	0.763715	0.770572	0.779329	0.793054	0.798553	0.817172	0.823006	0.838618	0.856367	0.865557	0.880446	0.89581	0.909025	0.92152	0.933451	0.94514	0.959209	1	0.957221	0.949093	0.937416	0.925499	0.911513	0.902312	0.88792	0.874744
0.563013	0.560544	0.56425	0.565601	0.566575	0.561877	0.559935	0.564269	0.573486	0.5905	0.611977	0.630691	0.644937	0.661885	0.670825	0.681275	0.686885	0.692059	0.704079	0.711134	0.719643	0.728345	0.734645	0.74182	0.751126	0.756189	0.765635	0.781306	0.789125	0.804411	0.813582	0.827134	0.840752	0.853582	0.86774	0.884212	0.895495	0.909899	0.923868	0.933184	0.94678	0.957221	1	0.959254	0.947455	0.936684	0.922858	0.910067	0.8979	0.887141
0.564003	0.561775	0.565833	0.567434	0.566769	0.562435	0.562251	0.566816	0.575525	0.592717	0.615593	0.633523	0.645431	0.664166	0.672151	0.683817	0.688461	0.6945	0.706535	0.714134	0.722634	0.732248	0.738703	0.742159	0.751125	0.758235	0.765672	0.779876	0.7851	0.800414	0.807672	0.820517	0.837991	0.848224	0.863695	0.877996	0.888007	0.898908	0.915767	0.922781	0.938494	0.949093	0.959254	1	0.962749	0.946915	0.93408	0.922661	0.909764	0.896731
0.565317	0.563279	0.567752	0.568986	0.56862	0.563515	0.562945	0.566303	0.575218	0.591153	0.612336	0.63207	0.644038	0.662873	0.671974	0.683434	0.686909	0.693699	0.704216	0.710702	0.720154	0.728715	0.735894	0.739914	0.742192	0.749326	0.758528	0.771045	0.775868	0.790022	0.798575	0.811124	0.826549	0.835358	0.850906	0.867243	0.875715	0.888355	0.903401	0.912566	0.925389	0.937416	0.947455	0.962749	1	0.961283	0.946658	0.936108	0.921913	0.906283
0.561993	0.559639	0.563266	0.565203	0.564451	0.559584	0.558606	0.562633	0.571571	0.587295	0.610444	0.627484	0.63999	0.659108	0.666566	0.678354	0.681612	0.687986	0.699502	0.706551	0.714528	0.722016	0.729315	0.732237	0.736633	0.737934	0.744142	0.759181	0.76314	0.780471	0.788266	0.800789	0.815635	0.825154	0.838523	0.855494	0.865812	0.876652	0.891235	0.901854	0.913773	0.925499	0.936684	0.946915	0.961283	1	0.960672	0.946413	0.932323	0.918957
0.559511	0.55826	0.562078	0.562857	0.562599	0.558982	0.557648	0.561614	0.570132	0.58607	0.609718	0.627361	0.639256	0.6574	0.664745	0.675405	0.681211	0.687332	0.69949	0.70429	0.714655	0.722066	0.730749	0.731388	0.734894	0.73539	0.738346	0.752818	0.756279	0.771974	0.781551	0.790294	0.804915	0.815299	0.829892	0.845187	0.855076	0.867193	0.879742	0.889282	0.900006	0.911513	0.922858	0.93408	0.946658	0.960672	1	0.959721	0.946259	0.931691
0.561524	0.560522	0.564115	0.564876	0.564284	0.560654	0.559575	0.564774	0.574176	0.58816	0.611934	0.628534	0.641335	0.659623	0.66509	0.677297	0.681452	0.686993	0.698065	0.704466	0.714679	0.72066	0.728821	0.73306	0.737559	0.738267	0.74019	0.749017	0.752075	0.765532	0.775041	0.782848	0.797318	0.805423	0.820454	0.836098	0.843991	0.856239	0.869538	0.87973	0.89025	0.902312	0.910067	0.922661	0.936108	0.946413	0.959721	1	0.958707	0.945869
0.561129	0.560287	0.565295	0.565882	0.565339	0.561534	0.561477	0.566389	0.573995	0.587322	0.608531	0.626302	0.638063	0.65579	0.661799	0.671883	0.676635	0.68196	0.693506	0.69758	0.708033	0.715107	0.723174	0.725823	0.729196	0.730558	0.733216	0.741413	0.739411	0.754518	0.761531	0.769443	0.78396	0.793318	0.80881	0.825153	0.832159	0.842667	0.856062	0.864521	0.876631	0.88792	0.8979	0.909764	0.921913	0.932323	0.946259	0.958707	1	0.959146
0.564847	0.564649	0.569005	0.56929	0.567954	0.563813	0.563289	0.568205	0.576151	0.588932	0.61105	0.628679	0.639924	0.655747	0.661148	0.671082	0.675037	0.679276	0.690622	0.694825	0.70471	0.709699	0.71728	0.71965	0.723062	0.725167	0.725702	0.736428	0.737295	0.745562	0.752442	0.760401	0.7727	0.782683	0.798024	0.812181	0.821113	0.830966	0.841172	0.851511	0.862565	0.874744	0.887141	0.896731	0.906283	0.918957	0.931691	0.945869	0.959146	1
0.564478	0.564725	0.568181	0.568546	0.568667	0.563337	0.563095	0.569056	0.576777	0.589007	0.610875	0.627618	0.637008	0.654093	0.660273	0.671035	0.672961	0.67902	0.688292	0.693768	0.703803	0.708488	0.716555	0.720054	0.721351	0.724874	0.725728	0.735293	0.734804	0.743318	0.744212	0.75292	0.766775	0.773936	0.78855	0.804025	0.809438	0.820586	0.833341	0.841724	0.851281	0.864918	0.871846	0.883209	0.894464	0.906427	0.918131	0.93459	0.942684	0.95869
0.567644	0.568708	0.572888	0.573725	0.573332	0.569046	0.568272	0.574333	0.58093	0.591684	0.613131	0.631221	0.638469	0.656078	0.661075	0.670893	0.673538	0.679452	0.690613	0.696143	0.705232	0.709605	0.717349	0.720581	0.72244	0.724844	0.725435	0.73425	0.735215	0.743893	0.744109	0.748283	0.762128	0.769402	0.782466	0.796919	0.804507	0.814008	0.825967	0.834528	0.84463	0.85749	0.863025	0.874832	0.885932	0.896288	0.908168	0.922664	0.934438	0.947364
0.566341	0.566767	0.571226	0.571258	0.57273	0.568053	0.569562	0.574047	0.580769	0.592576	0.614997	0.631939	0.642283	0.65913	0.663606	0.673928	0.675822	0.68224	0.691865	0.697536	0.707409	0.711561	0.719132	0.722269	0.724195	0.727006	0.726606	0.736572	0.737419	0.744563	0.744374	0.748137	0.756382	0.761453	0.775415	0.788688	0.793066	0.802543	0.815878	0.821843	0.834368	0.84457	0.851325	0.864844	0.873683	0.884803	0.896092	0.91088	0.920053	0.930244
0.572563	0.571903	0.576166	0.576294	0.576776	0.571982	0.572673	0.577323	0.583604	0.595385	0.616649	0.633132	0.643377	0.658706	0.665602	0.673694	0.677376	0.682617	0.69164	0.696654	0.705328	0.708869	0.716251	0.718488	0.718542	0.721474	0.721253	0.730011	0.733257	0.740073	0.740344	0.742642	0.751779	0.751883	0.765067	0.778955	0.78326	0.792206	0.80279	0.810514	0.821715	0.833065	0.839815	0.850621	0.860372	0.872814	0.884567	0.897471	0.907845	0.920344
0.574509	0.573371	0.57656	0.576493	0.579471	0.575075	0.575256	0.580533	0.585749	0.598424	0.619516	0.635707	0.645937	0.66083	0.66754	0.677322	0.679439	0.683675	0.693214	0.698852	0.708569	0.710469	0.719027	0.720151	0.71978	0.723725	0.723153	0.733404	0.736072	0.742633	0.741706	0.745296	0.755013	0.75474	0.761618	0.773859	0.77717	0.786919	0.797425	0.804458	0.812994	0.823627	0.829483	0.840275	0.85029	0.862124	0.874626	0.884736	0.894913	0.904409
0.573712	0.572803	0.574553	0.575998	0.578012	0.573544	0.573457	0.578045	0.584993	0.597582	0.617923	0.63462	0.645023	0.659108	0.664337	0.674248	0.678396	0.681594	0.691135	0.695741	0.705909	0.709824	0.719274	0.71988	0.720257	0.722339	0.723841	0.7325	0.733945	0.739536	0.74085	0.744217	0.752948	0.754398	0.761208	0.767325	0.770198	0.779734	0.790526	0.796564	0.805368	0.814658	0.820939	0.83206	0.84083	0.851622	0.862109	0.875291	0.884957	0.893192
0.577925	0.575319	0.578284	0.577923	0.581133	0.574923	0.576044	0.579975	0.587292	0.599696	0.620399	0.637657	0.647327	0.661951	0.667683	0.67695	0.680358	0.684199	0.693563	0.697577	0.707396	0.712939	0.720721	0.720713	0.722607	0.723937	0.724602	0.731955	0.732502	0.738914	0.740625	0.74307	0.752583	0.753254	0.761726	0.766714	0.762092	0.772425	0.783314	0.787465	0.795706	0.804935	0.810182	0.822366	0.832462	0.84119	0.85372	0.865442	0.87463	0.883525
0.574486	0.573171	0.575051	0.575252	0.577456	0.571608	0.571784	0.57717	0.583295	0.596105	0.617688	0.633355	0.644459	0.658585	0.666122	0.675458	0.679263	0.682085	0.691188	0.695098	0.703024	0.708707	0.716442	0.718992	0.719304	0.721424	0.722971	0.729161	0.730856	0.7386	0.740609	0.742371	0.753023	0.75387	0.760143	0.768035	0.763694	0.76719	0.778818	0.782221	0.790034	0.799683	0.804113	0.815905	0.825326	0.835572	0.843665	0.856644	0.86591	0.872138
0.573052	0.572488	0.574048	0.575306	0.576414	0.572108	0.572604	0.577087	0.583071	0.596139	0.617736	0.63194	0.642095	0.655176	0.66182	0.669597	0.672001	0.675345	0.683791	0.686935	0.696782	0.701699	0.709573	0.709656	0.710366	0.713331	0.714119	0.720502	0.723091	0.729306	0.731813	0.734194	0.743584	0.745298	0.753598	0.759381	0.756239	0.761513	0.766971	0.77135	0.777669	0.786557	0.791245	0.801981	0.811608	0.821692	0.830952	0.839281	0.848452	0.857395
0.574697	0.57343	0.574485	0.575445	0.577278	0.572229	0.572373	0.577775	0.585027	0.598339	0.619269	0.633655	0.644489	0.655469	0.662345	0.668239	0.672903	0.67505	0.684655	0.687876	0.69771	0.702641	0.711459	0.71108	0.712902	0.714968	0.714932	0.723229	0.725446	0.73101	0.734685	0.736541	0.745907	0.74777	0.754919	0.761669	0.757899	0.76305	0.768789	0.767303	0.773923	0.782518	0.786851	0.797629	0.804366	0.815958	0.826181	0.833427	0.843057	0.850571
0.577631	0.576419	0.579022	0.578154	0.581356	0.575316	0.576683	0.581785	0.589102	0.602565	0.624565	0.640772	0.650159	0.662759	0.667196	0.675384	0.678884	0.682303	0.690043	0.694469	0.703237	0.708633	0.716575	0.716541	0.718069	0.721066	0.72082	0.727182	0.729847	0.735011	0.737742	0.737704	0.74855	0.750484	0.759284	0.764508	0.760028	0.765919	0.771291	0.769189	0.77216	0.779347	0.780362	0.793756	0.798827	0.808082	0.818101	0.826277	0.835222	0.841101
0.580023	0.579537	0.581366	0.58052	0.5836	0.577044	0.577914	0.582546	0.589978	0.603132	0.623368	0.639349	0.648753	0.661054	0.666984	0.673513	0.677958	0.68065	0.687788	0.691152	0.70221	0.708093	0.71527	0.713247	0.714496	0.716344	0.71604	0.724079	0.72808	0.732207	0.73583	0.736529	0.746572	0.747352	0.755765	0.760456	0.758438	0.762226	0.767119	0.766363	0.76857	0.769574	0.772465	0.78313	0.787797	0.798495	0.807593	0.81412	0.823782	0.830223
0.581942	0.580994	0.582135	0.581593	0.583366	0.578699	0.580325	0.584166	0.591357	0.603989	0.622315	0.639372	0.646949	0.658782	0.66561	0.672934	0.676314	0.679839	0.686191	0.689234	0.700895	0.7046	0.712602	0.712251	0.711919	0.714886	0.713509	0.72074	0.725664	0.729687	0.734479	0.734079	0.744969	0.747341	0.754242	0.759941	0.757173	0.761349	0.766284	0.764532	0.76793	0.768199	0.766998	0.776142	0.781831	0.790401	0.798638	0.805576	0.815107	0.819718
0.584516	0.583609	0.584547	0.583236	0.584934	0.579092	0.57964	0.585558	0.593656	0.604732	0.625121	0.6412	0.650096	0.659533	0.666594	0.672057	0.676326	0.677574	0.682279	0.685262	0.697239	0.7004	0.709446	0.708264	0.708544	0.709616	0.709493	0.716174	0.722445	0.72538	0.72849	0.729398	0.737969	0.741904	0.748318	0.753606	0.750145	0.75574	0.759807	0.761133	0.763826	0.764413	0.765393	0.768575	0.774836	0.781914	0.790622	0.797247	0.80628	0.811054
0.58094	0.579817	0.581367	0.579891	0.580997	0.575223	0.576264	0.58216	0.588808	0.602063	0.622225	0.636942	0.645464	0.657022	0.663897	0.670254	0.672688	0.674904	0.681305	0.684829	0.694882	0.69943	0.708211	0.708087	0.709401	0.711319	0.711068	0.716189	0.721436	0.72571	0.725975	0.726829	0.738308	0.740299	0.748412	0.752321	0.75054	0.754908	0.760737	0.759635	0.764443	0.765443	0.763996	0.769417	0.767606	0.775455	0.783168	0.789032	0.798105	0.80116
0.58506	0.584637	0.586393	0.585478	0.587745	0.582092	0.583519	0.58969	0.596655	0.608404	0.62579	0.641725	0.648461	0.66208	0.667452	0.674311	0.675468	0.678926	0.683791	0.687316	0.698401	0.702582	0.70991	0.710038	0.710941	0.713172	0.711842	0.71813	0.723677	0.726659	0.727901	0.730179	0.740699	0.74332	0.750923	0.754412	0.750192	0.757021	0.763848	0.761736	0.765678	0.765978	0.764581	0.772152	0.770265	0.771112	0.778321	0.785577	0.792696	0.796033
0.581135	0.580483	0.582794	0.582824	0.585013	0.577854	0.578717	0.586097	0.593372	0.605926	0.622069	0.638052	0.646343	0.655288	0.661684	0.667552	0.66939	0.671563	0.677514	0.680972	0.693577	0.6965	0.704449	0.704566	0.706266	0.707819	0.707384	0.713792	0.718302	0.722613	0.724829	0.727445	0.736377	0.740434	0.747298	0.751492	0.74902	0.755895	0.760397	0.758056	0.762966	0.763505	0.761854	0.767284	0.766158	0.767996	0.769786	0.778018	0.785612	0.788412
0.581753	0.580727	0.580984	0.580707	0.583962	0.576393	0.57889	0.58568	0.5914	0.605293	0.624392	0.639969	0.648557	0.658724	0.664157	0.671535	0.672288	0.676684	0.682258	0.68658	0.696435	0.699545	0.706283	0.708743	0.709413	0.712603	0.711191	0.717843	0.722061	0.72548	0.726184	0.728503	0.738094	0.742303	0.749229	0.75413	0.749872	0.75607	0.760568	0.758658	0.763535	0.764524	0.762907	0.769214	0.76736	0.769999	0.771515	0.773645	0.780405	0.783183
0.580442	0.580413	0.581418	0.581128	0.583134	0.575181	0.577407	0.584273	0.590167	0.60376	0.624323	0.641659	0.649531	0.660059	0.66641	0.674294	0.675629	0.680395	0.685869	0.689979	0.699547	0.702086	0.709193	0.710505	0.711517	0.715954	0.713917	0.719674	0.724201	0.729035	0.728842	0.731227	0.740282	0.742088	0.749607	0.7523	0.749757	0.754693	0.758914	0.757672	0.762503	0.763641	0.763512	0.76785	0.766059	0.767984	0.770264	0.772943	0.772123	0.775391
0.578602	0.57888	0.5802	0.580681	0.583111	0.575517	0.577667	0.584971	0.5913	0.60465	0.625848	0.640875	0.649364	0.661178	0.66686	0.674448	0.675553	0.679394	0.685234	0.688399	0.698211	0.701545	0.708884	0.711181	0.71102	0.71395	0.712114	0.716634	0.721623	0.725098	0.724819	0.727353	0.737338	0.739813	0.745635	0.750553	0.745903	0.751776	0.755793	0.754425	0.759501	0.759032	0.757743	0.76412	0.762664	0.764501	0.767267	0.770033	0.769072	0.765358
0.578445	0.578523	0.580438	0.579576	0.581043	0.574984	0.576713	0.584226	0.591762	0.604867	0.626519	0.642702	0.651202	0.66197	0.668097	0.675256	0.678853	0.681711	0.688388	0.691436	0.701447	0.705512	0.711678	0.712369	0.714009	0.716498	0.715932	0.720162	0.725592	0.728806	0.728723	0.731834	0.739554	0.741916	0.749851	0.751818	0.749135	0.753062	0.756108	0.754992	0.760971	0.760398	0.760622	0.764698	0.763191	0.76534	0.767648	0.770385	0.770325	0.767065
0.574978	0.575429	0.575616	0.576466	0.578057	0.571301	0.573286	0.581017	0.588536	0.602122	0.622289	0.637234	0.64779	0.656576	0.664319	0.671782	0.67546	0.678833	0.686437	0.690692	0.700465	0.704754	0.711382	0.712114	0.713142	0.716264	0.715757	0.720146	0.724705	0.72792	0.729141	0.732508	0.740231	0.743083	0.748233	0.750577	0.747361	0.752072	0.755457	0.75378	0.75859	0.75854	0.757189	0.761185	0.76007	0.762023	0.764447	0.76816	0.767436	0.764053
0.576724	0.57607	0.577035	0.578254	0.580629	0.573435	0.576064	0.582638	0.589941	0.602557	0.6232	0.638116	0.648521	0.657605	0.664902	0.671531	0.674368	0.678159	0.686835	0.690148	0.69826	0.702447	0.709472	0.710113	0.711598	0.713884	0.713444	0.717968	0.721401	0.727083	0.727564	0.732178	0.740381	0.742367	0.74737	0.749594	0.747712	0.750939	0.754136	0.753088	0.757245	0.757461	0.756283	0.760051	0.75907	0.760566	0.763334	0.765351	0.765542	0.762056
0.575344	0.574035	0.575188	0.576317	0.577648	0.570258	0.572706	0.580363	0.588212	0.601442	0.620747	0.636611	0.647591	0.657209	0.665253	0.671526	0.67576	0.678803	0.686247	0.689397	0.697731	0.701639	0.709096	0.711164	0.711738	0.714292	0.713958	0.718105	0.723392	0.724799	0.727103	0.730153	0.736576	0.738435	0.74362	0.747394	0.743379	0.747203	0.751327	0.749851	0.75426	0.753821	0.754534	0.756236	0.75653	0.757599	0.757991	0.761393	0.761733	0.759243
0.570874	0.569928	0.570933	0.572226	0.573388	0.565907	0.568046	0.57536	0.583267	0.595208	0.618301	0.630796	0.642714	0.652458	0.6618	0.667798	0.672504	0.675643	0.683989	0.687572	0.69505	0.700331	0.707148	0.709144	0.709576	0.713399	0.712996	0.716952	0.720376	0.724648	0.72465	0.728749	0.73598	0.737016	0.741391	0.745532	0.74194	0.743955	0.74831	0.746746	0.752745	0.752635	0.750401	0.754824	0.753134	0.754442	0.756034	0.7595	0.758433	0.756265
0.572745	0.572314	0.574597	0.57542	0.577637	0.57105	0.573308	0.580793	0.58928	0.601403	0.625185	0.63966	0.649937	0.661931	0.668645	0.674606	0.676382	0.681231	0.68889	0.692464	0.698018	0.702034	0.707717	0.709342	0.710002	0.713305	0.713203	0.716355	0.720285	0.725439	0.725602	0.728039	0.736807	0.737138	0.740558	0.745311	0.741847	0.742866	0.746231	0.745569	0.752427	0.751912	0.748314	0.752998	0.750971	0.753488	0.754774	0.758127	0.757456	0.753427
0.572342	0.570023	0.573253	0.573028	0.574216	0.567094	0.571236	0.577827	0.58669	0.598197	0.620869	0.635646	0.647198	0.655667	0.665058	0.669239	0.673835	0.67788	0.685465	0.689088	0.696245	0.700595	0.707398	0.707004	0.707989	0.710623	0.711548	0.713915	0.716494	0.72063	0.721217	0.723271	0.729885	0.729688	0.735686	0.737402	0.733448	0.736682	0.740618	0.73845	0.744857	0.743986	0.741959	0.745764	0.745135	0.746179	0.749549	0.751294	0.751461	0.74798
0.577714	0.575635	0.577714	0.577431	0.578241	0.570143	0.573993	0.581228	0.590771	0.601499	0.622713	0.636077	0.647421	0.65492	0.662665	0.666881	0.67189	0.674631	0.684001	0.686569	0.692495	0.69636	0.702785	0.702176	0.702379	0.705168	0.706722	0.709655	0.712077	0.717199	0.718869	0.722444	0.729328	0.730351	0.735985	0.737933	0.735899	0.738391	0.742069	0.740242	0.745287	0.743026	0.743374	0.745667	0.745021	0.747211	0.74967	0.750975	0.75164	0.747635
0.57562	0.572654	0.57579	0.574332	0.5771	0.569999	0.575033	0.581912	0.59023	0.602113	0.622803	0.636059	0.646657	0.65723	0.664718	0.669952	0.673769	0.678344	0.688335	0.692206	0.696779	0.700476	0.707663	0.708412	0.708804	0.713105	0.711561	0.715422	0.716796	0.721582	0.722081	0.72506	0.733613	0.732792	0.738548	0.741721	0.736267	0.738795	0.742962	0.741149	0.746036	0.744753	0.743802	0.746857	0.746749	0.747678	0.751321	0.753176	0.755429	0.749181
0.572783	0.571448	0.574213	0.573694	0.57557	0.569434	0.574895	0.580937	0.59013	0.601721	0.6234	0.636807	0.648261	0.658738	0.667385	0.669657	0.674037	0.679101	0.688994	0.693025	0.698554	0.700187	0.706776	0.708494	0.707318	0.710566	0.708526	0.713426	0.715707	0.719272	0.720546	0.722408	0.730622	0.730006	0.73455	0.738789	0.734529	0.73592	0.740341	0.738996	0.742357	0.742016	0.74026	0.743443	0.743776	0.745614	0.747963	0.749801	0.750194	0.746028
0.570847	0.567989	0.570217	0.570337	0.571201	0.564751	0.568813	0.575594	0.585575	0.597553	0.619079	0.632198	0.64589	0.654526	0.664256	0.66706	0.674565	0.677412	0.687735	0.690987	0.696771	0.69967	0.705008	0.705876	0.707144	0.708182	0.709103	0.713192	0.715679	0.718981	0.721883	0.722296	0.727064	0.729042	0.730779	0.734332	0.731392	0.733102	0.736556	0.735654	0.73949	0.739006	0.737338	0.739689	0.739806	0.741821	0.745147	0.74602	0.747501	0.742058
0.569803	0.567277	0.568676	0.570634	0.571559	0.564258	0.568867	0.576005	0.585485	0.598549	0.619928	0.631108	0.646123	0.654055	0.665515	0.668174	0.67403	0.677122	0.687178	0.692048	0.696444	0.699986	0.704254	0.704545	0.706057	0.708016	0.707938	0.711497	0.711738	0.716009	0.717067	0.720631	0.723945	0.725755	0.727812	0.732776	0.72837	0.732514	0.734435	0.731218	0.736409	0.736744	0.736051	0.738655	0.73998	0.741761	0.744449	0.74473	0.745064	0.740704
0.574004	0.571501	0.573895	0.574283	0.575643	0.569428	0.574258	0.579884	0.589693	0.60151	0.624026	0.635703	0.649529	0.656009	0.666147	0.667171	0.673428	0.67487	0.684462	0.688131	0.693165	0.696018	0.701572	0.699867	0.701729	0.703201	0.703446	0.707232	0.70832	0.711483	0.713649	0.71637	0.720747	0.722686	0.726754	0.73141	0.726795	0.731233	0.732912	0.731725	0.735309	0.736539	0.735645	0.738709	0.739225	0.739257	0.742763	0.742121	0.742442	0.738044
0.572462	0.571213	0.572553	0.572193	0.574242	0.568141	0.573088	0.579659	0.588004	0.60083	0.624271	0.636027	0.648692	0.656455	0.667171	0.66878	0.67397	0.676912	0.686553	0.691028	0.696131	0.699698	0.704426	0.705519	0.706245	0.709544	0.706666	0.711337	0.711725	0.716314	0.71822	0.718818	0.726588	0.726284	0.731085	0.735809	0.731257	0.734434	0.738672	0.736529	0.740401	0.740789	0.737792	0.742791	0.742479	0.744909	0.747706	0.747054	0.747979	0.742393
0.576926	0.576679	0.578519	0.578786	0.5816	0.573847	0.577046	0.58287	0.5893	0.603429	0.626075	0.63782	0.651696	0.660248	0.670095	0.670338	0.675659	0.676727	0.687138	0.691719	0.694801	0.697709	0.703096	0.701569	0.702729	0.704844	0.70278	0.708669	0.709151	0.715114	0.715721	0.716751	0.721789	0.722339	0.727658	0.731177	0.728128	0.730546	0.732898	0.732167	0.735691	0.736506	0.734071	0.737545	0.739791	0.74166	0.74532	0.742142	0.744226	0.739486
0.576117	0.575574	0.577151	0.578012	0.580391	0.572357	0.576872	0.582353	0.590856	0.605723	0.628641	0.641748	0.655182	0.663531	0.673741	0.673978	0.678506	0.68047	0.691454	0.694459	0.69786	0.701315	0.706196	0.705194	0.705749	0.708023	0.706061	0.711566	0.710743	0.715312	0.716596	0.718506	0.724115	0.723458	0.728401	0.73216	0.729795	0.730927	0.733328	0.732558	0.737679	0.738069	0.736055	0.73913	0.739433	0.7416	0.744514	0.740983	0.743097	0.738469
0.577028	0.577174	0.579034	0.578861	0.580457	0.57298	0.575984	0.582889	0.590721	0.604165	0.627249	0.638626	0.652426	0.659037	0.669292	0.668632	0.674137	0.676178	0.686873	0.689819	0.693963	0.69657	0.702195	0.702069	0.70306	0.706067	0.703531	0.70919	0.708726	0.713256	0.713673	0.715695	0.721249	0.720877	0.725955	0.728946	0.725053	0.727014	0.72958	0.72849	0.732829	0.734564	0.729561	0.734203	0.734565	0.736897	0.739786	0.739009	0.740079	0.735929
0.578825	0.580044	0.582915	0.581463	0.585785	0.578001	0.58056	0.587459	0.594063	0.608762	0.631096	0.644675	0.65651	0.667644	0.675302	0.676873	0.680985	0.68473	0.694591	0.69964	0.701572	0.705633	0.709813	0.708724	0.709528	0.711814	0.708584	0.71355	0.712867	0.716869	0.716679	0.718274	0.725754	0.72432	0.729519	0.733687	0.728035	0.730699	0.732836	0.731506	0.736536	0.737558	0.732551	0.737031	0.736813	0.74016	0.743706	0.74166	0.742604	0.739063
0.578783	0.581429	0.583382	0.582883	0.587116	0.578978	0.581302	0.587358	0.593118	0.606538	0.629035	0.640888	0.652338	0.6632	0.670301	0.671501	0.674936	0.678069	0.689531	0.694965	0.696033	0.699738	0.70404	0.703764	0.703536	0.707336	0.703977	0.709894	0.707486	0.712994	0.713325	0.715794	0.722827	0.720509	0.726732	0.730596	0.725925	0.726865	0.729402	0.72874	0.733713	0.73566	0.729407	0.733789	0.735259	0.7391	0.741339	0.739977	0.74058	0.736571
0.578768	0.580799	0.583032	0.581721	0.585629	0.5779	0.581047	0.587252	0.593149	0.606891	0.630028	0.643613	0.655317	0.66625	0.673666	0.674793	0.679666	0.682355	0.692375	0.696849	0.699074	0.703942	0.708208	0.707903	0.708779	0.710335	0.70618	0.711135	0.710226	0.714407	0.715361	0.716769	0.723345	0.721864	0.727784	0.731519	0.724677	0.727459	0.731327	0.72988	0.735351	0.737029	0.731766	0.736682	0.737002	0.739999	0.741853	0.74107	0.742035	0.735938
0.585786	0.587724	0.590567	0.588712	0.592502	0.583423	0.588614	0.592317	0.597927	0.612345	0.634317	0.6488	0.660882	0.670835	0.677754	0.678516	0.681608	0.68432	0.693669	0.698848	0.70015	0.705062	0.708925	0.707618	0.707439	0.709501	0.703591	0.708705	0.707412	0.711468	0.710858	0.712993	0.721327	0.718957	0.725834	0.730556	0.723639	0.726866	0.730893	0.728041	0.734229	0.735516	0.731111	0.736011	0.736851	0.740033	0.741882	0.741434	0.741347	0.735594
0.586565	0.588402	0.591512	0.590059	0.592786	0.584083	0.588047	0.594138	0.599544	0.61118	0.633283	0.646872	0.658759	0.668756	0.674295	0.674951	0.67883	0.681227	0.691493	0.696156	0.697642	0.7018	0.706127	0.704598	0.705101	0.706786	0.701716	0.707658	0.706595	0.711368	0.710711	0.712658	0.720648	0.718745	0.726138	0.728888	0.724566	0.72672	0.730781	0.730255	0.734515	0.736519	0.731863	0.737237	0.737356	0.740881	0.744041	0.742881	0.744102	0.738779
0.58443	0.587165	0.59028	0.588391	0.593278	0.584101	0.588645	0.595825	0.600813	0.613326	0.635752	0.649984	0.659833	0.672471	0.677562	0.678838	0.681117	0.682499	0.692837	0.696789	0.699205	0.703145	0.708693	0.706212	0.706049	0.708868	0.702622	0.708245	0.706832	0.712259	0.709922	0.71212	0.722667	0.720093	0.728026	0.73143	0.725736	0.729583	0.73315	0.731558	0.736397	0.738125	0.733547	0.739004	0.738828	0.741546	0.745463	0.743674	0.745108	0.738668
0.58279	0.585499	0.587057	0.586493	0.590094	0.581747	0.585841	0.592059	0.596961	0.610626	0.631872	0.645622	0.656349	0.667643	0.673221	0.675265	0.677349	0.678518	0.688782	0.692655	0.694556	0.698477	0.703831	0.702551	0.701541	0.702649	0.698795	0.703649	0.703507	0.708312	0.708607	0.709389	0.717476	0.714877	0.723213	0.72595	0.722276	0.724725	0.727974	0.728583	0.733072	0.734433	0.730802	0.735958	0.735189	0.738928	0.74353	0.742812	0.743075	0.736887
0.582615	0.583911	0.587108	0.584695	0.590424	0.582584	0.587453	0.593167	0.597903	0.612667	0.632927	0.648023	0.65831	0.668932	0.674939	0.677779	0.679674	0.682643	0.689827	0.694062	0.69674	0.701825	0.70596	0.705197	0.703707	0.705753	0.700378	0.705578	0.704629	0.708089	0.707218	0.709559	0.71756	0.715259	0.721826	0.726128	0.720789	0.725299	0.728249	0.72647	0.732838	0.733893	0.730718	0.73493	0.735204	0.737406	0.741015	0.741394	0.741707	0.735443
0.577527	0.578798	0.582481	0.579027	0.583036	0.576002	0.580136	0.586517	0.590173	0.603603	0.62581	0.640626	0.651567	0.661502	0.66678	0.670909	0.674576	0.67749	0.684047	0.687731	0.690551	0.697215	0.702021	0.700602	0.700359	0.702363	0.697326	0.702897	0.702248	0.706079	0.705511	0.707557	0.714711	0.711963	0.720607	0.724125	0.719282	0.723046	0.726398	0.724448	0.730099	0.730978	0.728456	0.733412	0.732253	0.735783	0.739116	0.739268	0.740116	0.734638
0.575967	0.578251	0.581149	0.579832	0.583425	0.575189	0.578899	0.584523	0.587674	0.601856	0.624409	0.637361	0.649661	0.660009	0.665723	0.670495	0.674049	0.676258	0.684745	0.688806	0.692302	0.697431	0.701967	0.701086	0.700574	0.703493	0.698016	0.703583	0.703339	0.708855	0.706503	0.709921	0.717918	0.714698	0.722549	0.72544	0.722259	0.72516	0.726999	0.727399	0.731382	0.733182	0.728372	0.734718	0.73373	0.737084	0.740143	0.739792	0.740759	0.735681
0.577928	0.581581	0.583092	0.582543	0.586267	0.577687	0.581365	0.587475	0.591012	0.606349	0.627245	0.641105	0.652236	0.663864	0.668676	0.672357	0.67464	0.678248	0.686603	0.690538	0.692322	0.697547	0.702115	0.701823	0.702055	0.704958	0.69946	0.70434	0.704821	0.708795	0.706383	0.709237	0.718253	0.714297	0.721164	0.725958	0.719925	0.724149	0.727422	0.726207	0.732074	0.734377	0.729662	0.736928	0.734243	0.736052	0.73909	0.742189	0.74079	0.736801
0.576474	0.579381	0.58174	0.581414	0.583699	0.574059	0.577065	0.583143	0.586888	0.600783	0.621091	0.636803	0.647555	0.657141	0.662329	0.666327	0.669763	0.671334	0.680126	0.683606	0.687357	0.692249	0.697738	0.696103	0.697236	0.700428	0.696287	0.700738	0.701204	0.706051	0.70566	0.707918	0.717077	0.713413	0.721931	0.725019	0.720694	0.724061	0.727365	0.72623	0.731871	0.734504	0.729525	0.7367	0.732812	0.734071	0.737325	0.740957	0.741461	0.738336
0.575591	0.577669	0.580716	0.579996	0.582547	0.57256	0.575464	0.581151	0.584224	0.597821	0.617386	0.633594	0.644387	0.652855	0.659615	0.663068	0.666715	0.668451	0.676468	0.679042	0.682938	0.688843	0.694025	0.693379	0.692684	0.696213	0.692934	0.696633	0.698071	0.702001	0.70066	0.701736	0.709914	0.705681	0.714949	0.71748	0.713126	0.717299	0.721606	0.720119	0.726105	0.72848	0.725745	0.731184	0.729116	0.729465	0.732945	0.735122	0.735477	0.732867
0.576319	0.579143	0.580848	0.579737	0.583497	0.574256	0.577357	0.582887	0.58765	0.601636	0.622917	0.640818	0.650731	0.660816	0.667212	0.670554	0.67457	0.676591	0.684446	0.687932	0.690378	0.695652	0.700864	0.703075	0.70121	0.704299	0.701003	0.70461	0.704232	0.707855	0.706313	0.706355	0.716038	0.71172	0.719604	0.723657	0.717656	0.722325	0.727179	0.725565	0.731844	0.733856	0.731147	0.736892	0.734932	0.735357	0.737718	0.740756	0.739647	0.737409
0.578045	0.580745	0.582052	0.581048	0.584091	0.574126	0.57561	0.582515	0.588034	0.599133	0.620008	0.636527	0.647476	0.657272	0.664197	0.668656	0.673133	0.673926	0.682015	0.684652	0.687512	0.691736	0.697574	0.698011	0.697187	0.699839	0.695012	0.700544	0.700807	0.70555	0.703035	0.701916	0.712041	0.707229	0.714503	0.716695	0.711122	0.715523	0.720421	0.71994	0.724979	0.728467	0.724825	0.729274	0.727857	0.729223	0.730996	0.735282	0.733362	0.731917
0.575064	0.577359	0.578906	0.576565	0.579669	0.570089	0.571216	0.577696	0.582213	0.594457	0.6159	0.630737	0.641987	0.652045	0.659019	0.662796	0.667617	0.669478	0.677342	0.680457	0.683931	0.689249	0.694362	0.695446	0.695567	0.697577	0.692216	0.698115	0.697827	0.701931	0.698412	0.699033	0.708122	0.704708	0.711367	0.713678	0.708343	0.712579	0.716942	0.716776	0.721411	0.724417	0.721219	0.726348	0.72367	0.725237	0.728857	0.733231	0.730632	0.729451
0.58309	0.584345	0.585934	0.584056	0.587777	0.578182	0.580014	0.585605	0.590383	0.60245	0.621741	0.637263	0.64806	0.656292	0.663653	0.66585	0.67208	0.67256	0.679897	0.682018	0.685843	0.690914	0.696489	0.697628	0.697182	0.697607	0.694288	0.698722	0.699442	0.701019	0.701979	0.701655	0.710468	0.707281	0.713722	0.716433	0.7103	0.714758	0.717894	0.717447	0.72315	0.724662	0.722912	0.726476	0.725468	0.726732	0.729287	0.732372	0.73181	0.729428
0.578993	0.58027	0.583267	0.581641	0.583769	0.575417	0.576359	0.582219	0.587386	0.601026	0.620421	0.637087	0.646495	0.654979	0.661871	0.665869	0.670199	0.671469	0.681817	0.684395	0.68754	0.691134	0.697065	0.697368	0.697859	0.700536	0.695607	0.701325	0.701243	0.704257	0.70357	0.701781	0.711036	0.707529	0.714525	0.715569	0.711246	0.714302	0.716985	0.716825	0.722243	0.724367	0.720776	0.725834	0.722297	0.723532	0.726446	0.729831	0.729565	0.727595
0.582459	0.580855	0.584727	0.582123	0.585183	0.575321	0.577881	0.583456	0.590211	0.604852	0.624766	0.640505	0.650069	0.65877	0.667534	0.670245	0.674837	0.674934	0.683653	0.686713	0.692825	0.697201	0.703465	0.704321	0.703831	0.706074	0.700782	0.705785	0.707585	0.708268	0.709057	0.707776	0.717053	0.712882	0.72053	0.722252	0.71646	0.721101	0.724591	0.722312	0.728689	0.730994	0.728447	0.733102	0.729978	0.730168	0.732898	0.737884	0.735811	0.732994
0.586803	0.584866	0.58714	0.585752	0.588383	0.579529	0.582549	0.588092	0.595634	0.608457	0.62865	0.645849	0.65455	0.664512	0.670138	0.673937	0.675625	0.676492	0.683559	0.686949	0.692459	0.695879	0.701775	0.702376	0.700874	0.702718	0.696763	0.701972	0.703058	0.703994	0.704924	0.703224	0.711762	0.70978	0.715725	0.717063	0.710869	0.716076	0.719175	0.719285	0.724467	0.72638	0.72283	0.729106	0.726083	0.726476	0.730287	0.735748	0.732628	0.730863
0.585092	0.584034	0.5866	0.585109	0.587331	0.577832	0.580085	0.585717	0.591508	0.604118	0.622402	0.636917	0.645103	0.655192	0.661606	0.664614	0.667356	0.668613	0.67675	0.678614	0.684869	0.688044	0.693487	0.695463	0.692344	0.695468	0.689853	0.693578	0.69516	0.698341	0.699057	0.696927	0.706299	0.703483	0.70966	0.711032	0.706361	0.710699	0.713998	0.712846	0.718889	0.720777	0.717848	0.723936	0.721181	0.721602	0.726872	0.730887	0.728571	0.728301
0.586424	0.583737	0.586061	0.585597	0.586359	0.578295	0.579814	0.58522	0.591711	0.60473	0.622445	0.636743	0.646658	0.654813	0.660912	0.664727	0.666597	0.668915	0.67634	0.678504	0.687002	0.688486	0.693734	0.694877	0.693229	0.695487	0.692527	0.696714	0.698289	0.698562	0.701078	0.700948	0.708806	0.70628	0.71229	0.71202	0.710678	0.713633	0.717288	0.715096	0.721569	0.721326	0.719792	0.725763	0.722667	0.72324	0.726471	0.730674	0.727964	0.727098
0.585384	0.583355	0.585803	0.584751	0.584639	0.576664	0.579336	0.583887	0.592772	0.606435	0.624211	0.638911	0.649082	0.657024	0.662813	0.666812	0.668912	0.670548	0.678367	0.680197	0.688242	0.690918	0.695647	0.697128	0.696319	0.697453	0.693697	0.696699	0.695865	0.69684	0.699009	0.698052	0.704472	0.703294	0.710966	0.709885	0.706658	0.709875	0.713627	0.71158	0.717183	0.717935	0.715223	0.721325	0.718095	0.719876	0.722822	0.727982	0.72403	0.7234
0.591235	0.590355	0.591621	0.590082	0.59124	0.583727	0.587241	0.590348	0.598126	0.611782	0.627921	0.641509	0.653108	0.658285	0.665488	0.66881	0.671431	0.67192	0.679272	0.681889	0.689686	0.691759	0.697588	0.697964	0.695893	0.697507	0.693746	0.697236	0.698332	0.698425	0.69991	0.700132	0.706184	0.705619	0.712562	0.711527	0.70733	0.712725	0.716097	0.713846	0.718986	0.718397	0.71721	0.721811	0.720531	0.720836	0.724472	0.728503	0.725767	0.724489
0.59168	0.589909	0.593796	0.59148	0.593792	0.585096	0.588554	0.59241	0.600235	0.615707	0.634138	0.647889	0.658191	0.66494	0.670149	0.672319	0.675106	0.675422	0.682462	0.684693	0.692329	0.694937	0.699175	0.699726	0.697431	0.697499	0.693816	0.695888	0.69562	0.695212	0.695707	0.694049	0.700162	0.699585	0.705815	0.704526	0.702018	0.705472	0.706597	0.706891	0.710925	0.711573	0.709067	0.715698	0.713536	0.714363	0.718381	0.722973	0.719417	0.719731
0.592574	0.591428	0.593001	0.592162	0.593076	0.584823	0.585528	0.59111	0.598859	0.613106	0.630358	0.642793	0.653774	0.656703	0.66261	0.665011	0.666366	0.667127	0.674459	0.677065	0.683915	0.686169	0.690276	0.690271	0.688142	0.688641	0.68485	0.687783	0.687867	0.687472	0.689175	0.688889	0.694716	0.694287	0.700786	0.699999	0.697199	0.701677	0.70441	0.701862	0.706655	0.706528	0.704475	0.709927	0.708276	0.709081	0.713099	0.71785	0.71457	0.715465
0.60203	0.600536	0.602389	0.599558	0.6009	0.593998	0.595114	0.598896	0.607023	0.619785	0.637996	0.651533	0.659372	0.665045	0.668729	0.671616	0.672149	0.67213	0.677623	0.680522	0.687059	0.687239	0.690487	0.689401	0.687821	0.687471	0.682328	0.686766	0.686698	0.68578	0.6875	0.686137	0.692703	0.692718	0.698632	0.698252	0.694567	0.698494	0.700121	0.69974	0.701584	0.703344	0.701958	0.706478	0.703096	0.705072	0.70774	0.71266	0.708868	0.711415
0.603329	0.603702	0.60536	0.602017	0.60388	0.595589	0.597278	0.600956	0.609074	0.620477	0.637405	0.650126	0.658928	0.664094	0.66844	0.668819	0.669248	0.669803	0.676326	0.67721	0.684187	0.686629	0.689671	0.689431	0.686819	0.687701	0.682635	0.686699	0.685612	0.685313	0.686765	0.686048	0.690563	0.692877	0.698833	0.696986	0.69296	0.695771	0.698937	0.69848	0.700206	0.700853	0.699344	0.704128	0.701532	0.70112	0.704807	0.709207	0.706941	0.708761
0.605784	0.604555	0.606852	0.602439	0.604959	0.597528	0.599301	0.603056	0.612244	0.624764	0.642075	0.654065	0.660085	0.664295	0.667606	0.667772	0.665348	0.666069	0.671313	0.672596	0.679485	0.682541	0.685103	0.683521	0.681606	0.680982	0.676134	0.680027	0.678293	0.677783	0.677574	0.67723	0.68268	0.684749	0.690036	0.688738	0.686643	0.689035	0.69197	0.689629	0.692817	0.694542	0.691556	0.697414	0.694695	0.694275	0.697872	0.702281	0.699655	0.700826
0.603611	0.603349	0.604034	0.600917	0.603338	0.596603	0.599098	0.602945	0.610945	0.626155	0.643049	0.657149	0.663199	0.667579	0.669987	0.670673	0.668766	0.670441	0.675473	0.677518	0.682563	0.685328	0.686542	0.68508	0.684255	0.683778	0.6776	0.680567	0.678757	0.678648	0.678687	0.676825	0.682762	0.682642	0.689901	0.687682	0.685428	0.68772	0.689497	0.687255	0.690688	0.692727	0.688187	0.693953	0.690746	0.689955	0.693193	0.697582	0.69532	0.695672
0.611219	0.611559	0.611688	0.606915	0.610449	0.603707	0.607027	0.610486	0.61635	0.631482	0.645416	0.657981	0.662262	0.665808	0.66804	0.666683	0.664601	0.665672	0.668986	0.670059	0.675361	0.677319	0.678651	0.676612	0.67428	0.673945	0.668396	0.671784	0.669478	0.668383	0.67013	0.670062	0.673757	0.674582	0.682033	0.679896	0.678478	0.683184	0.684394	0.681889	0.685958	0.686404	0.682958	0.688236	0.68549	0.683969	0.686933	0.690876	0.690129	0.690471
0.613851	0.614255	0.614809	0.610901	0.614294	0.609221	0.612295	0.615948	0.621832	0.635397	0.645207	0.656672	0.661459	0.664911	0.665493	0.663284	0.660248	0.66222	0.665008	0.66613	0.669989	0.671912	0.670901	0.667293	0.664343	0.664218	0.658406	0.659167	0.658182	0.658012	0.659117	0.659069	0.663715	0.664466	0.671851	0.669412	0.668425	0.671779	0.672584	0.669794	0.673835	0.674846	0.671211	0.676516	0.673815	0.673126	0.676158	0.678922	0.678716	0.677241
0.625091	0.626075	0.625001	0.622521	0.624694	0.619546	0.622333	0.625886	0.633422	0.643791	0.653078	0.662391	0.664534	0.666021	0.665463	0.663635	0.660516	0.659383	0.661753	0.661943	0.665921	0.666379	0.667048	0.664851	0.66189	0.661048	0.654765	0.657437	0.656829	0.655	0.657052	0.657436	0.661284	0.663236	0.669625	0.667367	0.666484	0.669542	0.669185	0.667951	0.671542	0.670611	0.66863	0.671824	0.669447	0.66847	0.672084	0.675135	0.673529	0.67395
0.629859	0.629726	0.629295	0.624991	0.628584	0.622447	0.627035	0.629962	0.635803	0.646071	0.651489	0.659499	0.661771	0.66041	0.659635	0.65659	0.653015	0.651727	0.65224	0.650869	0.653922	0.654602	0.656885	0.651029	0.647322	0.646381	0.639233	0.641799	0.640089	0.639921	0.640862	0.640179	0.645654	0.646855	0.654374	0.652541	0.651292	0.655344	0.655255	0.654704	0.658198	0.658022	0.655817	0.660097	0.657635	0.656218	0.659837	0.662684	0.663253	0.66177
0.631899	0.633654	0.632412	0.628187	0.632771	0.627127	0.630352	0.63312	0.638353	0.647623	0.652074	0.659233	0.659516	0.656821	0.656833	0.652992	0.649305	0.647669	0.648497	0.646438	0.650026	0.648801	0.649999	0.644108	0.638245	0.638458	0.631577	0.63385	0.631867	0.630565	0.63319	0.633864	0.639005	0.639886	0.647588	0.645698	0.645516	0.648633	0.647794	0.646939	0.649183	0.64835	0.646661	0.649633	0.648265	0.645608	0.648853	0.651531	0.651723	0.652136
0.633798	0.636215	0.634748	0.631415	0.637375	0.631456	0.634629	0.636403	0.640899	0.650949	0.653331	0.660429	0.659556	0.656972	0.654711	0.65139	0.64621	0.645222	0.644715	0.643474	0.647658	0.645796	0.646586	0.641663	0.634947	0.634719	0.628826	0.630814	0.628578	0.626825	0.628249	0.630018	0.634891	0.635504	0.645073	0.641715	0.641575	0.64483	0.645152	0.643279	0.645711	0.645439	0.641008	0.645765	0.644837	0.640872	0.643838	0.646358	0.647714	0.647124
0.629002	0.63199	0.630434	0.627798	0.633256	0.62758	0.628632	0.631871	0.633456	0.644015	0.646618	0.651556	0.6501	0.64822	0.644197	0.641283	0.63719	0.634607	0.63435	0.635079	0.638796	0.635901	0.636372	0.631092	0.625647	0.625796	0.618007	0.619442	0.617379	0.616991	0.617722	0.618053	0.622905	0.62323	0.631704	0.628588	0.629954	0.632828	0.633015	0.632268	0.634684	0.633697	0.627529	0.632658	0.630597	0.627993	0.630395	0.633098	0.633017	0.633265
0.631632	0.633886	0.633759	0.631394	0.634537	0.631013	0.630016	0.632314	0.633926	0.639435	0.642082	0.643587	0.64262	0.639271	0.635382	0.631425	0.62773	0.623257	0.622256	0.619964	0.623591	0.619176	0.620141	0.612883	0.607318	0.605443	0.599832	0.600854	0.598727	0.600609	0.602012	0.603378	0.605235	0.607497	0.613543	0.611536	0.611952	0.613699	0.612203	0.613836	0.61535	0.614801	0.609206	0.61292	0.61194	0.610277	0.613503	0.616293	0.616606	0.616833
0.634365	0.636976	0.635573	0.63215	0.635734	0.631703	0.631671	0.632379	0.634579	0.640097	0.637253	0.638156	0.636478	0.631605	0.627327	0.623225	0.617863	0.614352	0.613097	0.610823	0.613864	0.609239	0.609727	0.601366	0.596551	0.593732	0.588614	0.589689	0.588276	0.588836	0.591185	0.592238	0.594559	0.596379	0.603073	0.601856	0.602569	0.604382	0.602715	0.603709	0.605836	0.603961	0.598989	0.602137	0.601316	0.59956	0.602193	0.605544	0.606316	0.606729
0.63526	0.639072	0.636819	0.634444	0.636432	0.633398	0.632456	0.63445	0.635873	0.639837	0.638557	0.637523	0.63443	0.628463	0.624014	0.618382	0.614782	0.607833	0.606448	0.601978	0.604638	0.600092	0.598688	0.591157	0.586601	0.582885	0.57726	0.579019	0.578026	0.578654	0.581491	0.58358	0.58419	0.587281	0.592818	0.590449	0.592008	0.592904	0.592105	0.592538	0.592892	0.592544	0.587839	0.590576	0.589133	0.58565	0.589198	0.592439	0.592471	0.594042
0.633669	0.637535	0.634938	0.632087	0.634847	0.63253	0.632866	0.633947	0.634787	0.636851	0.630831	0.632381	0.628045	0.621796	0.616169	0.611355	0.60609	0.600148	0.598335	0.592757	0.596125	0.59176	0.589901	0.582339	0.578192	0.573829	0.567992	0.569864	0.567341	0.566827	0.570691	0.57187	0.573679	0.575693	0.580948	0.5795	0.580764	0.581605	0.580493	0.580258	0.581115	0.579497	0.574768	0.576957	0.576577	0.573875	0.577603	0.580222	0.581552	0.581439
0.641745	0.644751	0.64316	0.63974	0.644469	0.641463	0.64252	0.64242	0.640999	0.641931	0.63601	0.634512	0.629159	0.622225	0.617186	0.611533	0.60606	0.597783	0.596412	0.590675	0.592767	0.587033	0.585204	0.57696	0.571845	0.568063	0.561082	0.562477	0.559276	0.559111	0.56132	0.562578	0.564766	0.56628	0.570589	0.5701	0.57124	0.571729	0.571379	0.571912	0.572992	0.571507	0.568142	0.570172	0.571132	0.568644	0.570938	0.573202	0.576673	0.577078
0.645753	0.649854	0.647389	0.643889	0.647513	0.644064	0.64315	0.644976	0.643048	0.641079	0.63472	0.632694	0.627542	0.621981	0.614824	0.610213	0.604998	0.598599	0.595611	0.590685	0.593075	0.586032	0.58341	0.57478	0.570023	0.5657	0.559938	0.561453	0.559077	0.560508	0.563645	0.564908	0.567222	0.568608	0.572026	0.571751	0.570416	0.571599	0.570678	0.571071	0.571299	0.570732	0.567428	0.567762	0.568332	0.566707	0.568593	0.571578	0.571624	0.572743
0.650116	0.653187	0.651597	0.647705	0.651797	0.649082	0.647609	0.649552	0.646133	0.641446	0.633202	0.631512	0.625776	0.620914	0.611791	0.607078	0.601214	0.594427	0.59038	0.583921	0.586262	0.579309	0.575755	0.569375	0.56344	0.559412	0.552276	0.553531	0.549232	0.552116	0.556606	0.55832	0.559188	0.560957	0.564304	0.565273	0.564276	0.565932	0.564102	0.565566	0.565223	0.56536	0.561922	0.562437	0.564512	0.56229	0.564665	0.569505	0.569646	0.56985
0.651995	0.651636	0.652189	0.647462	0.653591	0.651293	0.649383	0.65082	0.648244	0.644483	0.634691	0.63049	0.624494	0.618635	0.609914	0.604854	0.59927	0.59235	0.58969	0.582135	0.584907	0.57846	0.575557	0.568619	0.562543	0.556897	0.548798	0.549974	0.546215	0.54881	0.552814	0.553497	0.5546	0.556071	0.559694	0.559996	0.559873	0.561022	0.560826	0.561357	0.562342	0.562061	0.558771	0.558524	0.560717	0.557734	0.560706	0.563253	0.564856	0.566734
0.657418	0.660279	0.659788	0.656054	0.660592	0.657076	0.657035	0.656763	0.653922	0.649229	0.638439	0.634368	0.627802	0.623853	0.615354	0.61084	0.604734	0.597895	0.594962	0.586942	0.589236	0.582643	0.578427	0.573038	0.567065	0.562243	0.553332	0.553572	0.54853	0.552544	0.55632	0.557614	0.560468	0.561009	0.564235	0.563599	0.564626	0.56562	0.565122	0.564792	0.566391	0.566263	0.56176	0.56242	0.563841	0.561821	0.565272	0.566727	0.567911	0.568915
0.659106	0.661128	0.660292	0.656933	0.661935	0.659362	0.656863	0.6577	0.656048	0.649509	0.639111	0.63332	0.626177	0.622197	0.612998	0.608934	0.601958	0.595713	0.592116	0.585525	0.586135	0.581238	0.577335	0.57108	0.565315	0.558647	0.551583	0.551981	0.546142	0.549032	0.555221	0.555552	0.559416	0.560391	0.563606	0.562591	0.563449	0.563562	0.56325	0.563271	0.564431	0.564536	0.560542	0.561026	0.561381	0.56046	0.565489	0.566728	0.567306	0.569128
0.664264	0.666474	0.665776	0.661428	0.667619	0.664393	0.663212	0.663997	0.660212	0.65176	0.641036	0.636833	0.627781	0.623317	0.614112	0.61084	0.601512	0.5964	0.592765	0.584074	0.587	0.580748	0.576857	0.570648	0.56368	0.558701	0.548601	0.549213	0.543354	0.547777	0.551245	0.553235	0.558241	0.558472	0.561442	0.562094	0.561749	0.562869	0.562358	0.564046	0.565881	0.564539	0.55939	0.56118	0.561656	0.55948	0.563581	0.566102	0.56713	0.568602
0.667919	0.667815	0.667469	0.662149	0.668348	0.665302	0.662688	0.662284	0.659448	0.646717	0.63775	0.632551	0.625381	0.618794	0.611765	0.607504	0.599947	0.593414	0.589629	0.580297	0.58199	0.577229	0.573706	0.567067	0.560053	0.553579	0.545922	0.545361	0.540266	0.544987	0.550614	0.55133	0.555705	0.5562	0.556801	0.557776	0.55636	0.557534	0.55671	0.558714	0.560257	0.558587	0.554212	0.555497	0.557763	0.554686	0.558654	0.561641	0.562869	0.564533
0.676513	0.676491	0.678654	0.672377	0.679579	0.677416	0.675992	0.675794	0.670781	0.657622	0.647846	0.639896	0.63065	0.623502	0.614816	0.611933	0.602082	0.595365	0.591335	0.581357	0.584402	0.576844	0.571662	0.564867	0.557803	0.552166	0.542475	0.54384	0.537663	0.541644	0.546207	0.54899	0.553722	0.554625	0.555566	0.556522	0.555053	0.55566	0.554879	0.557717	0.559095	0.558317	0.553459	0.554039	0.555493	0.553408	0.557384	0.561506	0.561779	0.564334
0.683992	0.682982	0.684915	0.680993	0.686395	0.682727	0.68042	0.682766	0.678078	0.662768	0.653698	0.646627	0.637035	0.630673	0.621313	0.618725	0.60876	0.601774	0.597929	0.590179	0.592334	0.584576	0.579777	0.571557	0.564665	0.558325	0.549932	0.550268	0.544648	0.548813	0.554566	0.55708	0.561873	0.561785	0.562372	0.562148	0.560789	0.561219	0.560567	0.562395	0.564459	0.562871	0.557324	0.558502	0.558527	0.556301	0.560562	0.563549	0.563747	0.566533
0.68561	0.685408	0.68888	0.682741	0.689436	0.685776	0.685675	0.685984	0.68096	0.666465	0.655557	0.649014	0.638881	0.632183	0.622266	0.620466	0.610421	0.602929	0.59785	0.58924	0.590414	0.583825	0.578502	0.571458	0.564001	0.558096	0.54851	0.54944	0.542656	0.546408	0.552046	0.554108	0.559428	0.559453	0.559799	0.560141	0.556885	0.558898	0.558634	0.558655	0.561901	0.560853	0.556351	0.557655	0.558109	0.554696	0.559676	0.5612	0.563166	0.564738
0.687459	0.688399	0.6904	0.68573	0.692629	0.687089	0.686767	0.687159	0.681825	0.669661	0.659328	0.650712	0.640807	0.633889	0.623689	0.622033	0.611064	0.605123	0.599054	0.592647	0.5938	0.587297	0.581922	0.574178	0.56605	0.560655	0.550701	0.552019	0.545677	0.548822	0.554948	0.556797	0.562889	0.562444	0.563759	0.5632	0.560871	0.562412	0.562838	0.563073	0.5658	0.564488	0.55949	0.560585	0.561958	0.558272	0.561535	0.563484	0.564621	0.567118
0.695491	0.695887	0.699285	0.693393	0.702522	0.698122	0.69919	0.698455	0.691966	0.678978	0.666218	0.660994	0.649772	0.644923	0.632342	0.629936	0.618259	0.613004	0.605029	0.598961	0.598155	0.591764	0.585172	0.577885	0.56944	0.564873	0.554856	0.556216	0.548796	0.553638	0.55903	0.559947	0.565943	0.566916	0.568038	0.568631	0.56642	0.567956	0.568341	0.569565	0.572925	0.570579	0.566333	0.567916	0.567313	0.563139	0.567218	0.568385	0.570561	0.572193
0.695902	0.693589	0.699309	0.69319	0.700684	0.696906	0.696482	0.695659	0.688849	0.675171	0.663852	0.657598	0.646657	0.638657	0.626843	0.624726	0.614944	0.608394	0.59986	0.592186	0.591647	0.585157	0.57946	0.571973	0.564461	0.558103	0.54958	0.552051	0.545367	0.550084	0.555178	0.555788	0.56122	0.561757	0.562783	0.563431	0.560018	0.562061	0.562701	0.562922	0.567534	0.565681	0.56187	0.562909	0.561691	0.558325	0.561689	0.563359	0.566475	0.56768
0.695243	0.69325	0.696492	0.691593	0.696697	0.693777	0.693384	0.693129	0.685667	0.672612	0.660941	0.655012	0.645409	0.638847	0.628913	0.626902	0.618163	0.609308	0.601647	0.594255	0.593383	0.588233	0.582916	0.57563	0.567982	0.563119	0.554751	0.556058	0.550833	0.554558	0.559016	0.56004	0.565092	0.564976	0.567025	0.566792	0.563351	0.566272	0.566619	0.56675	0.571494	0.568829	0.566108	0.567644	0.566481	0.56284	0.565829	0.566636	0.569625	0.570478
0.704754	0.703229	0.706991	0.701767	0.708909	0.704688	0.705768	0.704278	0.697607	0.683893	0.669699	0.663041	0.652081	0.644667	0.634661	0.633039	0.623416	0.615775	0.607047	0.598726	0.599319	0.593357	0.586492	0.579873	0.571497	0.566324	0.557539	0.55851	0.553484	0.556022	0.560479	0.561385	0.568733	0.569181	0.570906	0.570771	0.566436	0.570352	0.570588	0.569573	0.574858	0.571319	0.56983	0.571341	0.570824	0.566455	0.568744	0.570551	0.573643	0.573803
0.703772	0.705448	0.707585	0.703263	0.709611	0.705983	0.707662	0.706585	0.699404	0.68483	0.670088	0.665995	0.65426	0.649326	0.638088	0.636225	0.62398	0.617567	0.608564	0.601457	0.601592	0.595012	0.587641	0.581965	0.572618	0.56889	0.55923	0.55917	0.553844	0.55679	0.560992	0.561053	0.570812	0.569367	0.572829	0.573212	0.568808	0.572878	0.574562	0.573032	0.578257	0.576127	0.57314	0.575072	0.574194	0.570336	0.572018	0.574538	0.576966	0.577326
0.71059	0.710185	0.714637	0.710182	0.715064	0.710114	0.711983	0.711652	0.706898	0.691674	0.67594	0.670478	0.659197	0.652589	0.642327	0.638269	0.62778	0.619388	0.611702	0.602736	0.603085	0.594861	0.5868	0.5799	0.569442	0.566099	0.556909	0.556338	0.550591	0.553988	0.55901	0.559346	0.567948	0.567001	0.569138	0.569797	0.564791	0.567983	0.570133	0.570552	0.574763	0.572557	0.569115	0.570407	0.570802	0.567191	0.569548	0.571887	0.575165	0.574518
0.707448	0.705737	0.707069	0.704257	0.708634	0.70451	0.70284	0.702549	0.698227	0.682868	0.672069	0.664746	0.655533	0.648424	0.637668	0.635451	0.626692	0.617522	0.609963	0.60142	0.601831	0.593334	0.586042	0.579004	0.569173	0.564292	0.556466	0.555497	0.551455	0.554907	0.55853	0.560282	0.565988	0.566562	0.567436	0.569079	0.563955	0.568652	0.568553	0.570393	0.573795	0.572611	0.569124	0.570108	0.57	0.568225	0.569769	0.571481	0.574929	0.574254
0.710009	0.709357	0.712653	0.708587	0.714596	0.709659	0.708292	0.708269	0.704411	0.690727	0.677787	0.673515	0.660969	0.6541	0.642297	0.63762	0.628569	0.620101	0.61138	0.601998	0.600625	0.592884	0.583263	0.576027	0.565378	0.561731	0.553117	0.551829	0.5478	0.550626	0.554595	0.554625	0.563324	0.56283	0.565051	0.565635	0.560988	0.564568	0.564471	0.564949	0.569248	0.569	0.565444	0.565687	0.566002	0.562318	0.565283	0.567068	0.570258	0.571029
0.710547	0.713261	0.716153	0.710554	0.717985	0.712496	0.711337	0.710781	0.70592	0.692289	0.677417	0.674056	0.66125	0.654016	0.642369	0.637423	0.6277	0.619772	0.61036	0.601306	0.600816	0.593416	0.583779	0.577491	0.566572	0.563256	0.553413	0.552567	0.547828	0.551664	0.554287	0.553742	0.563296	0.562819	0.565117	0.566135	0.561161	0.565975	0.566216	0.565185	0.569674	0.568768	0.565075	0.566056	0.566368	0.562242	0.564167	0.566303	0.570027	0.57073
0.708653	0.709391	0.713334	0.709389	0.714569	0.709647	0.707548	0.706325	0.700036	0.68659	0.670809	0.666245	0.654917	0.647217	0.636607	0.632145	0.623496	0.614084	0.606261	0.597403	0.599056	0.590236	0.580823	0.574311	0.564245	0.560945	0.551555	0.550885	0.546608	0.550011	0.553409	0.554223	0.561939	0.56302	0.564278	0.564078	0.560481	0.565278	0.563851	0.563585	0.56778	0.566549	0.56236	0.562213	0.563477	0.558881	0.561604	0.563629	0.567101	0.566979
0.709165	0.710858	0.714674	0.709678	0.715031	0.710142	0.710596	0.706527	0.701004	0.691028	0.67608	0.670147	0.659558	0.651976	0.640752	0.637528	0.628115	0.620911	0.613607	0.605401	0.604522	0.595974	0.58608	0.579769	0.56962	0.566557	0.556349	0.554748	0.551185	0.554148	0.556402	0.556403	0.565314	0.564774	0.567207	0.566513	0.56086	0.564988	0.565467	0.565147	0.569505	0.567991	0.564349	0.564223	0.565988	0.56134	0.564279	0.566181	0.568696	0.568709
0.711182	0.713408	0.718659	0.712682	0.717405	0.712514	0.7122	0.709604	0.703289	0.689364	0.673829	0.668068	0.654797	0.646873	0.636158	0.632201	0.622634	0.614257	0.606529	0.59733	0.597722	0.588148	0.578677	0.570458	0.561303	0.557611	0.549757	0.547319	0.544123	0.54638	0.550028	0.551271	0.558412	0.559362	0.561577	0.561459	0.557064	0.563714	0.56213	0.562098	0.567118	0.565635	0.563161	0.562216	0.5639	0.558313	0.561218	0.563716	0.567184	0.567436
0.717404	0.720482	0.725165	0.718511	0.72363	0.718767	0.718333	0.71505	0.706513	0.691691	0.675749	0.669121	0.656523	0.646794	0.635583	0.630038	0.62138	0.611948	0.603955	0.595945	0.595904	0.587636	0.57886	0.571605	0.560548	0.557972	0.54863	0.547423	0.542792	0.54538	0.548502	0.549661	0.557543	0.558009	0.560192	0.561741	0.556177	0.562184	0.562096	0.562275	0.565502	0.564225	0.561197	0.561719	0.562903	0.555886	0.558812	0.560102	0.564598	0.565055
0.713559	0.716372	0.7209	0.716465	0.720921	0.717879	0.715776	0.71346	0.706238	0.690458	0.674173	0.66491	0.654957	0.643019	0.632162	0.627545	0.618091	0.607843	0.600185	0.592296	0.59204	0.583061	0.574669	0.566515	0.557927	0.552611	0.544869	0.543013	0.540348	0.544529	0.545516	0.548363	0.554383	0.556723	0.558188	0.55882	0.556098	0.560747	0.559859	0.561116	0.563039	0.562599	0.558956	0.558334	0.560299	0.555841	0.557925	0.560444	0.564521	0.564781
0.71892	0.720534	0.725339	0.721329	0.726129	0.722707	0.72359	0.720339	0.714256	0.699782	0.681616	0.674149	0.661587	0.652107	0.641247	0.634398	0.623627	0.613805	0.607133	0.599722	0.598611	0.589911	0.581714	0.574389	0.564904	0.560811	0.551642	0.549222	0.54575	0.549065	0.550264	0.553182	0.560966	0.562159	0.564347	0.564785	0.559878	0.564003	0.563578	0.563836	0.56818	0.56646	0.563682	0.56374	0.564623	0.559134	0.56012	0.562185	0.566656	0.56486
0.714891	0.71625	0.72137	0.713905	0.720326	0.717065	0.718137	0.716629	0.710269	0.696998	0.677548	0.670326	0.657173	0.647835	0.638032	0.630869	0.620223	0.611603	0.604582	0.597583	0.596323	0.58856	0.579899	0.573657	0.563184	0.558794	0.549726	0.547291	0.544234	0.546399	0.547996	0.551034	0.556889	0.557513	0.56136	0.561535	0.556361	0.561089	0.561087	0.559971	0.56402	0.561411	0.559433	0.560493	0.561677	0.556414	0.557737	0.558845	0.562677	0.562214
0.713285	0.715477	0.719058	0.711708	0.718879	0.716246	0.716749	0.714478	0.70769	0.693373	0.673279	0.668251	0.654474	0.645561	0.636427	0.626988	0.616098	0.608445	0.599396	0.592268	0.59049	0.583913	0.575592	0.569215	0.557604	0.555037	0.545835	0.542401	0.540143	0.5427	0.543934	0.545717	0.552989	0.553253	0.556318	0.557316	0.551164	0.556368	0.556605	0.555831	0.55885	0.556715	0.552924	0.554937	0.557318	0.549937	0.55147	0.553227	0.558024	0.557789
0.714987	0.715543	0.720233	0.711445	0.718242	0.715127	0.718668	0.716845	0.708211	0.697149	0.677628	0.671091	0.65851	0.649168	0.640091	0.629823	0.619912	0.611688	0.60428	0.596343	0.594867	0.587218	0.580269	0.572766	0.56153	0.558744	0.549359	0.546962	0.543807	0.546092	0.546589	0.550179	0.555714	0.556874	0.560488	0.561779	0.553341	0.559304	0.559236	0.557767	0.562508	0.559225	0.555801	0.559521	0.56034	0.553414	0.555537	0.557768	0.562993	0.562228
0.715294	0.716297	0.720871	0.712435	0.719822	0.715841	0.717931	0.716508	0.709356	0.697733	0.67691	0.66999	0.658299	0.648757	0.640378	0.631497	0.620666	0.612996	0.604456	0.596473	0.594822	0.587073	0.579497	0.572556	0.560493	0.55844	0.549239	0.546088	0.5425	0.544878	0.546202	0.548439	0.55344	0.554319	0.557097	0.557609	0.549279	0.556247	0.556831	0.555162	0.558872	0.556075	0.554142	0.555825	0.558001	0.551484	0.553058	0.554047	0.558561	0.557469
0.718046	0.719257	0.723125	0.715296	0.723331	0.718633	0.720919	0.72003	0.713051	0.702355	0.684048	0.676458	0.665322	0.655078	0.647101	0.637676	0.62782	0.620291	0.612114	0.605006	0.602635	0.595544	0.585982	0.579322	0.567244	0.564665	0.55535	0.552112	0.548422	0.550359	0.551937	0.553283	0.558532	0.558889	0.561069	0.562061	0.553449	0.560091	0.559689	0.55787	0.561606	0.559729	0.557281	0.559169	0.561846	0.554254	0.55691	0.558647	0.561651	0.561791
0.71987	0.721219	0.725746	0.717287	0.724115	0.720626	0.723966	0.721662	0.714465	0.70259	0.681204	0.673193	0.66278	0.65206	0.644425	0.634269	0.624401	0.61667	0.607693	0.599352	0.59731	0.588725	0.580018	0.573299	0.560719	0.558362	0.548736	0.545752	0.541124	0.542827	0.544859	0.546324	0.551081	0.552201	0.554024	0.555106	0.545081	0.554175	0.553576	0.551108	0.554839	0.552089	0.550166	0.551149	0.553942	0.547011	0.54917	0.55092	0.554735	0.554136
0.718028	0.720489	0.724368	0.717833	0.723403	0.720344	0.722508	0.720712	0.713481	0.699124	0.6786	0.67103	0.660636	0.651189	0.643606	0.633215	0.624308	0.61559	0.608609	0.600889	0.599191	0.588895	0.579912	0.573628	0.561142	0.559997	0.550795	0.548522	0.544693	0.546346	0.548984	0.549789	0.554297	0.555161	0.555837	0.557944	0.548822	0.556764	0.555356	0.553254	0.555251	0.554655	0.552108	0.552144	0.554923	0.548444	0.552015	0.553374	0.556825	0.557703
0.715909	0.716821	0.720405	0.714131	0.719673	0.716146	0.717254	0.71538	0.708532	0.69787	0.677302	0.667865	0.658574	0.648592	0.640442	0.629879	0.620496	0.613179	0.605328	0.59783	0.596117	0.586001	0.577658	0.57078	0.55893	0.556437	0.54763	0.545569	0.541843	0.542751	0.546345	0.547796	0.551815	0.553545	0.554821	0.556728	0.550379	0.557518	0.556654	0.554649	0.557166	0.554497	0.553914	0.552816	0.554833	0.549376	0.552134	0.553272	0.556884	0.557302
0.722873	0.723261	0.728515	0.719956	0.727591	0.722477	0.724906	0.722421	0.716302	0.703926	0.68445	0.675542	0.66358	0.653668	0.645729	0.635338	0.625686	0.618773	0.609661	0.601696	0.599773	0.588856	0.579164	0.571311	0.558026	0.5558	0.545064	0.543056	0.538477	0.538625	0.54224	0.542475	0.547531	0.548073	0.549019	0.550513	0.542946	0.549164	0.548656	0.546461	0.549145	0.547539	0.546263	0.54603	0.54819	0.541185	0.544439	0.54588	0.549871	0.550914
0.722748	0.722017	0.727518	0.719741	0.726436	0.720905	0.724772	0.720313	0.715326	0.704519	0.68266	0.672262	0.661363	0.649729	0.642142	0.631992	0.622693	0.615203	0.606533	0.597372	0.594978	0.584356	0.575638	0.567789	0.55601	0.552924	0.542142	0.54123	0.535848	0.535851	0.538978	0.541038	0.544186	0.546143	0.547032	0.548204	0.540306	0.547972	0.546568	0.544089	0.547908	0.546153	0.545652	0.545615	0.548272	0.542541	0.54604	0.547048	0.551241	0.552311
0.727025	0.726073	0.732152	0.723711	0.731141	0.726148	0.729044	0.726723	0.722864	0.711903	0.69068	0.680327	0.66897	0.655973	0.648101	0.637635	0.628906	0.621457	0.612152	0.605316	0.602234	0.59205	0.583091	0.575836	0.563751	0.560596	0.549069	0.546422	0.541142	0.540038	0.543389	0.54446	0.550526	0.549994	0.551311	0.55236	0.543498	0.54994	0.550127	0.546649	0.55003	0.548509	0.549463	0.548251	0.551198	0.544829	0.546884	0.549207	0.552669	0.553938
0.725399	0.724271	0.72974	0.722709	0.730087	0.724671	0.726761	0.725059	0.720443	0.708603	0.686977	0.67727	0.66642	0.653683	0.644725	0.633913	0.625173	0.617977	0.610626	0.603821	0.601536	0.590845	0.582451	0.574387	0.561993	0.559772	0.549557	0.547076	0.542415	0.542001	0.544841	0.546749	0.551049	0.551491	0.551932	0.553639	0.545373	0.551346	0.550884	0.548604	0.552223	0.550228	0.550302	0.549576	0.550804	0.544766	0.54786	0.550581	0.553406	0.556242
0.726619	0.723587	0.729593	0.722127	0.729079	0.723322	0.726308	0.724909	0.718237	0.70713	0.686417	0.675828	0.664854	0.653955	0.643671	0.632591	0.624579	0.617274	0.610538	0.604426	0.601817	0.591079	0.584039	0.574977	0.563275	0.56072	0.550169	0.548316	0.544033	0.544146	0.547737	0.550207	0.554635	0.554358	0.55512	0.555944	0.548588	0.554801	0.554762	0.551775	0.555749	0.552999	0.552989	0.55292	0.554577	0.548909	0.551828	0.552215	0.556178	0.556841
0.730777	0.730213	0.736427	0.72679	0.735665	0.730004	0.734341	0.731645	0.725805	0.716627	0.694922	0.685353	0.674371	0.661639	0.651493	0.638767	0.630582	0.622566	0.612528	0.606051	0.603123	0.592785	0.584331	0.576184	0.562454	0.56005	0.54941	0.547372	0.540645	0.540832	0.543579	0.545615	0.551536	0.551208	0.55265	0.554626	0.543924	0.550173	0.551848	0.548213	0.553749	0.551019	0.549921	0.551769	0.552951	0.546617	0.54847	0.550959	0.555004	0.555762
0.737905	0.734727	0.74119	0.734275	0.741003	0.736585	0.738292	0.736179	0.732393	0.718456	0.699178	0.688784	0.677716	0.665425	0.653784	0.641089	0.631315	0.623488	0.614118	0.608165	0.605896	0.596685	0.587146	0.579488	0.56618	0.564031	0.553843	0.548533	0.545032	0.544395	0.547552	0.5485	0.553927	0.553268	0.555164	0.556743	0.548013	0.553185	0.553648	0.550198	0.555375	0.55211	0.551019	0.552129	0.553905	0.546555	0.549561	0.552928	0.556208	0.557051
0.736972	0.73571	0.741477	0.734737	0.74193	0.736531	0.739061	0.737956	0.734435	0.719783	0.697348	0.689201	0.678305	0.665852	0.65515	0.641242	0.63237	0.623316	0.61273	0.605956	0.603477	0.593941	0.584306	0.576152	0.562889	0.561029	0.551035	0.545331	0.539044	0.539401	0.542848	0.542887	0.550154	0.548631	0.549774	0.552944	0.543037	0.549754	0.551015	0.547665	0.552311	0.549096	0.549805	0.550666	0.552345	0.545504	0.547764	0.549544	0.553504	0.553794
0.740138	0.736407	0.742756	0.736512	0.74307	0.736916	0.73981	0.738949	0.733289	0.720335	0.6979	0.690289	0.678583	0.666822	0.655833	0.644076	0.632433	0.625574	0.614999	0.607477	0.604755	0.594015	0.584619	0.57557	0.563973	0.561918	0.550896	0.547894	0.541503	0.541905	0.54578	0.545249	0.552355	0.551597	0.552166	0.554352	0.545653	0.551431	0.553012	0.549838	0.555127	0.552091	0.553041	0.553647	0.554527	0.548026	0.550063	0.552504	0.555524	0.555887
0.740636	0.737557	0.743491	0.738282	0.744616	0.737658	0.73885	0.738315	0.734738	0.718874	0.698187	0.687987	0.677538	0.663343	0.653268	0.64122	0.629366	0.621544	0.611315	0.602953	0.600328	0.588642	0.579273	0.571287	0.559524	0.556266	0.546891	0.543118	0.538222	0.538884	0.543384	0.544454	0.550632	0.550747	0.551329	0.55304	0.546471	0.551894	0.552812	0.550266	0.555134	0.552195	0.552583	0.550931	0.55159	0.54635	0.549523	0.551526	0.553069	0.554369
0.743483	0.73749	0.744651	0.738136	0.746581	0.740283	0.741804	0.737228	0.732579	0.718666	0.697867	0.689537	0.679212	0.666858	0.654853	0.643145	0.632012	0.624501	0.613691	0.60534	0.60375	0.59355	0.583293	0.574315	0.561868	0.558143	0.546755	0.54491	0.539019	0.540387	0.547225	0.547365	0.553485	0.552451	0.553955	0.555939	0.546759	0.553535	0.554477	0.551503	0.556546	0.553771	0.554415	0.553671	0.554261	0.548265	0.550644	0.55278	0.554347	0.554653
0.740655	0.736848	0.743468	0.737614	0.744045	0.737808	0.73864	0.733558	0.728967	0.716057	0.696297	0.687085	0.675762	0.663283	0.653594	0.640711	0.630192	0.621963	0.611495	0.603535	0.601452	0.5928	0.583007	0.573821	0.56276	0.557612	0.547771	0.544625	0.538995	0.540447	0.545927	0.546925	0.553215	0.553328	0.554997	0.556378	0.550207	0.556161	0.555757	0.553877	0.558222	0.55646	0.555164	0.554455	0.557046	0.550007	0.553846	0.554539	0.555976	0.558241
0.741389	0.737628	0.743595	0.738971	0.746953	0.740502	0.741998	0.737011	0.733742	0.722574	0.703069	0.692782	0.681912	0.668539	0.657397	0.645496	0.63453	0.627718	0.615961	0.607259	0.605136	0.594952	0.584916	0.574473	0.56391	0.558937	0.548558	0.545461	0.539706	0.54019	0.547134	0.545816	0.552961	0.552384	0.55369	0.555196	0.548327	0.554526	0.554887	0.551572	0.557722	0.5557	0.555967	0.554134	0.555152	0.549673	0.551384	0.55321	0.553314	0.554796
0.74276	0.740197	0.746569	0.741404	0.749651	0.743714	0.7461	0.7396	0.736734	0.726158	0.704242	0.695396	0.68463	0.672153	0.66135	0.648353	0.635174	0.629217	0.616878	0.607467	0.605143	0.595068	0.584961	0.574908	0.56405	0.558007	0.546725	0.543073	0.536164	0.537189	0.542874	0.541897	0.551592	0.550471	0.553174	0.553943	0.547636	0.552731	0.554101	0.550656	0.556843	0.554903	0.554553	0.553513	0.553876	0.548353	0.550469	0.551578	0.552459	0.554504
0.741229	0.73988	0.746992	0.740601	0.747701	0.742255	0.744738	0.74135	0.735246	0.724761	0.703125	0.693903	0.681946	0.670161	0.660045	0.64717	0.633221	0.627856	0.616556	0.60754	0.604809	0.595754	0.584805	0.576967	0.565239	0.560035	0.548226	0.544075	0.536585	0.538997	0.544336	0.543513	0.553418	0.552656	0.555819	0.556897	0.552559	0.555849	0.556346	0.554307	0.559251	0.55794	0.555752	0.555523	0.555219	0.550742	0.552798	0.554179	0.554345	0.556551
0.74062	0.739693	0.744254	0.741745	0.746107	0.742445	0.740026	0.73649	0.733263	0.717811	0.69852	0.687239	0.676502	0.663485	0.65215	0.639661	0.627786	0.619924	0.608085	0.599938	0.597493	0.587346	0.576506	0.56798	0.557206	0.551674	0.542026	0.537842	0.531945	0.533565	0.539448	0.539527	0.548176	0.548747	0.5496	0.551087	0.548187	0.552865	0.551953	0.552262	0.55559	0.55357	0.552517	0.551469	0.551356	0.548297	0.549185	0.552509	0.552028	0.554087
0.746714	0.744126	0.74972	0.746712	0.752256	0.747799	0.746554	0.744059	0.740313	0.725119	0.705337	0.693896	0.682571	0.668495	0.658595	0.645589	0.632962	0.624644	0.614298	0.606944	0.602677	0.592704	0.581781	0.574364	0.562273	0.556728	0.546924	0.542326	0.536499	0.537968	0.544347	0.544127	0.553816	0.554674	0.556431	0.556357	0.553902	0.556975	0.556906	0.556586	0.561464	0.558169	0.557099	0.557222	0.556171	0.553564	0.555379	0.557642	0.557227	0.560014
0.745446	0.744561	0.749899	0.748484	0.754654	0.748934	0.748079	0.748989	0.743239	0.72684	0.705191	0.694233	0.681139	0.669291	0.656609	0.645641	0.631468	0.623812	0.614349	0.607362	0.603061	0.592953	0.580936	0.574175	0.561354	0.557425	0.547113	0.542148	0.536437	0.539265	0.544574	0.543551	0.553215	0.553591	0.555179	0.556608	0.55387	0.557197	0.557159	0.556324	0.560877	0.556201	0.556628	0.556108	0.55521	0.552137	0.552981	0.556193	0.556488	0.5595
[truncated: 131 more columns]
