# Supplementary material for: Flexible neural population dynamics govern the speed and stability of sensory encoding in mouse visual cortex
Source: Nat Commun. 2024 Jul 30;15:6415. doi: 10.1038/s41467-024-50563-y (PMC11289260; doi:10.1038/s41467-024-50563-y)
Supplement: Supplementary file 8 — Source Data [file 41467_2024_50563_MOESM8_ESM.zip › F4b_run_signal.xls]

## Sheet: Sheet1
1	0.298497	0.295885	0.325067	0.25359	0.305336	0.200206	0.176715	0.203838	0.176453	0.126231	0.0925945	0.130542	0.102528	0.0878793	0.0814805	0.107329	0.0654254	0.086277	0.0638644	0.055197	0.0473153	0.054212	0.0376623	0.0521833	0.0397042	0.0535928	0.0519988	0.056795	0.0567776	0.06125	0.0598758	0.0443132	0.0496053	0.0426683	0.0504757	0.0579297	0.0594037	0.052464	0.057328	0.0594642	0.0554571	0.0582695	0.0522218	0.0521507	0.0595318	0.063368	0.0622645	0.0573551	0.062093
0.298497	1	0.297067	0.375068	0.293128	0.284999	0.228848	0.251454	0.182244	0.2336	0.17544	0.134909	0.139312	0.0929018	0.0816411	0.0839086	0.0804062	0.0512573	0.0701947	0.061708	0.0567554	0.0307872	0.0458107	0.0290005	0.0374642	0.0330602	0.0411936	0.0440111	0.0492726	0.0532644	0.0471091	0.0520822	0.0348704	0.0471539	0.033069	0.0429876	0.0504473	0.0518759	0.0438275	0.0527237	0.0468874	0.0484265	0.0441925	0.0395528	0.0353916	0.0457368	0.0455584	0.0452037	0.0396545	0.0458752
0.295885	0.297067	1	0.345018	0.278522	0.282139	0.277087	0.185043	0.19578	0.14712	0.138668	0.119988	0.0846894	0.097611	0.0632609	0.0445449	0.0635035	0.0480126	0.0361534	0.0256647	0.0218603	0.0189841	0.0192291	0.0150146	0.022261	0.00749544	0.0221061	0.0217846	0.0207969	0.0231886	0.0281988	0.0229405	0.0119717	0.0154253	0.0147297	0.0231989	0.0282227	0.0266386	0.0239741	0.0320196	0.0285219	0.0269298	0.0241227	0.0228972	0.024806	0.031891	0.0344872	0.0260131	0.0324051	0.0290529
0.325067	0.375068	0.345018	1	0.264235	0.265171	0.238436	0.227175	0.19333	0.236456	0.168895	0.150577	0.120982	0.104802	0.0916448	0.0742489	0.0901259	0.0585205	0.0779128	0.0595816	0.0483696	0.032723	0.0415626	0.0285079	0.0419437	0.0296819	0.0512088	0.0486438	0.0538805	0.0581026	0.060382	0.0657092	0.047748	0.0562251	0.0489403	0.0533687	0.0681434	0.0668496	0.0540711	0.0667918	0.0667558	0.0635165	0.0566425	0.0545521	0.057352	0.0638686	0.0650522	0.0635265	0.0648916	0.0680001
0.25359	0.293128	0.278522	0.264235	1	0.332006	0.308894	0.270795	0.293123	0.173531	0.197204	0.155159	0.114227	0.103011	0.0634875	0.0608012	0.05171	0.043738	0.03679	0.0258401	0.0278299	0.0227341	0.0241575	0.017321	0.0218688	0.0156251	0.0238343	0.0227606	0.0309435	0.0340334	0.0288754	0.0336238	0.027661	0.0329822	0.0249847	0.0270332	0.033609	0.034356	0.0316072	0.0390822	0.0343027	0.0382672	0.0389956	0.0331003	0.0315119	0.0367914	0.0415296	0.0411433	0.0388987	0.0467577
0.305336	0.284999	0.282139	0.265171	0.332006	1	0.305604	0.257765	0.285943	0.188561	0.191491	0.152519	0.130269	0.117424	0.0963452	0.0943945	0.0920299	0.0675475	0.0761567	0.0596793	0.0582972	0.0447014	0.0556751	0.038905	0.0529369	0.0433974	0.0472447	0.049406	0.0502249	0.0579007	0.0510955	0.049598	0.0373525	0.0472108	0.0353158	0.0415873	0.0479157	0.0479741	0.038233	0.049649	0.0451565	0.0490383	0.0465233	0.0414633	0.0384373	0.0462558	0.0463616	0.0457541	0.0440749	0.0507113
0.200206	0.228848	0.277087	0.238436	0.308894	0.305604	1	0.275488	0.272744	0.223397	0.195565	0.141761	0.138047	0.0957455	0.100818	0.0677428	0.0951885	0.0845833	0.0704229	0.0609078	0.0739892	0.0607094	0.0628233	0.0521564	0.0511379	0.0501829	0.0465843	0.0535007	0.0557871	0.0600194	0.0462727	0.0503307	0.0406489	0.0446901	0.0409134	0.0413846	0.0386375	0.0425159	0.0419413	0.0411779	0.0393127	0.0428437	0.0443773	0.0416795	0.0425126	0.0464289	0.0412475	0.0418969	0.043184	0.0415631
0.176715	0.251454	0.185043	0.227175	0.270795	0.257765	0.275488	1	0.309025	0.231611	0.198269	0.18638	0.125944	0.0990169	0.0924245	0.10598	0.067229	0.0462247	0.0500636	0.0484249	0.0420023	0.0213471	0.0292208	0.0283839	0.0269015	0.0320521	0.0337523	0.0348275	0.038921	0.0428745	0.0263769	0.0448797	0.0365306	0.0389152	0.0326215	0.0326414	0.0388672	0.041081	0.0351354	0.0377149	0.0346297	0.0411076	0.0287096	0.0274238	0.0313546	0.0325289	0.0274442	0.0299532	0.0313303	0.0295889
0.203838	0.182244	0.19578	0.19333	0.293123	0.285943	0.272744	0.309025	1	0.227402	0.247015	0.202193	0.185458	0.138073	0.10162	0.0851693	0.08434	0.0625402	0.0549332	0.0504601	0.0500561	0.034829	0.0441762	0.0296863	0.0445145	0.029814	0.0398335	0.0362923	0.0440485	0.0474784	0.0394247	0.0488156	0.0382926	0.0431513	0.0386028	0.0373265	0.0403611	0.04182	0.0344573	0.0428099	0.0361726	0.0410954	0.0478647	0.0326368	0.0281553	0.0361852	0.0368613	0.042651	0.0380777	0.04101
0.176453	0.2336	0.14712	0.236456	0.173531	0.188561	0.223397	0.231611	0.227402	1	0.366278	0.273314	0.279363	0.212472	0.229897	0.195866	0.169096	0.155308	0.141097	0.135299	0.131387	0.0986855	0.113685	0.0976051	0.0947875	0.0964638	0.103277	0.100626	0.100397	0.0949799	0.0791067	0.091985	0.0758976	0.0802645	0.0735267	0.0814423	0.0808724	0.0844471	0.0775266	0.0811174	0.0848692	0.0773359	0.0766146	0.068808	0.0731761	0.0733128	0.0718933	0.0758219	0.0777067	0.0762065
0.126231	0.17544	0.138668	0.168895	0.197204	0.191491	0.195565	0.198269	0.247015	0.366278	1	0.389121	0.403537	0.310504	0.311126	0.268065	0.250638	0.201821	0.200259	0.193966	0.198735	0.159938	0.159338	0.146219	0.142455	0.132705	0.133958	0.134104	0.128449	0.116005	0.0921456	0.102457	0.0937298	0.101854	0.0912238	0.0937812	0.0972089	0.0982388	0.0900876	0.0937746	0.0888245	0.0882908	0.0902297	0.0824487	0.0775367	0.0818459	0.0782404	0.0849074	0.0778194	0.0790752
0.0925945	0.134909	0.119988	0.150577	0.155159	0.152519	0.141761	0.18638	0.202193	0.273314	0.389121	1	0.485348	0.501184	0.451654	0.405595	0.379932	0.345143	0.328794	0.320108	0.306194	0.287507	0.286918	0.26591	0.259159	0.253705	0.247629	0.244762	0.22423	0.205614	0.191862	0.188536	0.179929	0.18047	0.17971	0.182071	0.178129	0.175709	0.169695	0.16758	0.166509	0.164927	0.15618	0.158169	0.158807	0.158818	0.155457	0.15433	0.158124	0.154329
0.130542	0.139312	0.0846894	0.120982	0.114227	0.130269	0.138047	0.125944	0.185458	0.279363	0.403537	0.485348	1	0.547625	0.576553	0.534461	0.513833	0.450815	0.449391	0.429561	0.423732	0.373095	0.382232	0.341242	0.334759	0.320956	0.319592	0.315441	0.302938	0.2836	0.259676	0.255929	0.2263	0.237013	0.22275	0.227544	0.222258	0.221834	0.215736	0.217839	0.214335	0.211647	0.208503	0.203289	0.204842	0.209621	0.204378	0.207515	0.202742	0.204888
0.102528	0.0929018	0.097611	0.104802	0.103011	0.117424	0.0957455	0.0990169	0.138073	0.212472	0.310504	0.501184	0.547625	1	0.647938	0.628374	0.605592	0.599901	0.572731	0.554776	0.516855	0.515573	0.492318	0.472923	0.46537	0.451489	0.44454	0.428991	0.401794	0.387908	0.365112	0.346761	0.327506	0.320339	0.312515	0.309618	0.306411	0.300128	0.289272	0.285988	0.279801	0.282217	0.268332	0.276535	0.271286	0.274869	0.271804	0.270702	0.268093	0.26394
0.0878793	0.0816411	0.0632609	0.0916448	0.0634875	0.0963452	0.100818	0.0924245	0.10162	0.229897	0.311126	0.451654	0.576553	0.647938	1	0.751253	0.747878	0.724048	0.68907	0.670429	0.664603	0.631354	0.627077	0.595724	0.58326	0.567702	0.565068	0.547451	0.528327	0.498575	0.466378	0.456519	0.427414	0.413962	0.396802	0.396088	0.380513	0.377848	0.371696	0.357162	0.355803	0.348367	0.344377	0.340802	0.340784	0.334981	0.326811	0.325172	0.327152	0.320789
0.0814805	0.0839086	0.0445449	0.0742489	0.0608012	0.0943945	0.0677428	0.10598	0.0851693	0.195866	0.268065	0.405595	0.534461	0.628374	0.751253	1	0.802011	0.788872	0.778352	0.7699	0.746553	0.70903	0.710148	0.67874	0.666911	0.657232	0.646023	0.640065	0.60765	0.586271	0.542915	0.540446	0.50801	0.496311	0.469756	0.456241	0.440803	0.437459	0.427349	0.414952	0.415024	0.402965	0.396468	0.396099	0.394942	0.390163	0.374303	0.376959	0.373912	0.370167
0.107329	0.0804062	0.0635035	0.0901259	0.05171	0.0920299	0.0951885	0.067229	0.08434	0.169096	0.250638	0.379932	0.513833	0.605592	0.747878	0.802011	1	0.844049	0.844669	0.822248	0.819426	0.792794	0.78757	0.756669	0.740887	0.713737	0.721891	0.701926	0.686405	0.659774	0.635155	0.619089	0.578269	0.568251	0.540805	0.53164	0.511095	0.50385	0.490371	0.482604	0.476887	0.466415	0.465673	0.458019	0.458369	0.451805	0.44196	0.4385	0.432485	0.428581
0.0654254	0.0512573	0.0480126	0.0585205	0.043738	0.0675475	0.0845833	0.0462247	0.0625402	0.155308	0.201821	0.345143	0.450815	0.599901	0.724048	0.788872	0.844049	1	0.873646	0.868456	0.853269	0.847784	0.832973	0.809803	0.799373	0.77815	0.774661	0.756643	0.733893	0.709966	0.682128	0.66511	0.631843	0.617994	0.593143	0.575687	0.552657	0.539776	0.52997	0.516391	0.511197	0.500556	0.496618	0.494085	0.493203	0.483588	0.472597	0.470264	0.463365	0.455797
0.086277	0.0701947	0.0361534	0.0779128	0.03679	0.0761567	0.0704229	0.0500636	0.0549332	0.141097	0.200259	0.328794	0.449391	0.572731	0.68907	0.778352	0.844669	0.873646	1	0.914843	0.893676	0.886027	0.877756	0.851724	0.847278	0.829146	0.81971	0.803896	0.781381	0.761299	0.732665	0.718253	0.687772	0.671907	0.645075	0.62442	0.60689	0.58929	0.571314	0.5594	0.552606	0.54135	0.53534	0.533752	0.529714	0.522987	0.510303	0.5076	0.50071	0.494568
0.0638644	0.061708	0.0256647	0.0595816	0.0258401	0.0596793	0.0609078	0.0484249	0.0504601	0.135299	0.193966	0.320108	0.429561	0.554776	0.670429	0.7699	0.822248	0.868456	0.914843	1	0.91968	0.913597	0.905271	0.887668	0.875912	0.867024	0.849867	0.84237	0.815929	0.796271	0.764775	0.753494	0.727324	0.711359	0.683277	0.664425	0.643895	0.625704	0.607693	0.590405	0.584623	0.572759	0.567343	0.564697	0.558083	0.55567	0.537584	0.538593	0.527758	0.521554
0.055197	0.0567554	0.0218603	0.0483696	0.0278299	0.0582972	0.0739892	0.0420023	0.0500561	0.131387	0.198735	0.306194	0.423732	0.516855	0.664603	0.746553	0.819426	0.853269	0.893676	0.91968	1	0.927131	0.932931	0.905276	0.898921	0.8881	0.875482	0.868623	0.851184	0.829721	0.798403	0.788103	0.759588	0.748129	0.718872	0.699741	0.677027	0.660421	0.642314	0.627727	0.6136	0.600951	0.597985	0.59042	0.583761	0.57733	0.562904	0.561134	0.551393	0.543657
0.0473153	0.0307872	0.0189841	0.032723	0.0227341	0.0447014	0.0607094	0.0213471	0.034829	0.0986855	0.159938	0.287507	0.373095	0.515573	0.631354	0.70903	0.792794	0.847784	0.886027	0.913597	0.927131	1	0.941161	0.934615	0.928358	0.915287	0.904796	0.890265	0.871066	0.850095	0.827753	0.812344	0.794004	0.774472	0.755423	0.734429	0.710235	0.690612	0.675186	0.652046	0.641992	0.625454	0.623491	0.619685	0.611039	0.602247	0.589362	0.583813	0.576669	0.568299
0.054212	0.0458107	0.0192291	0.0415626	0.0241575	0.0556751	0.0628233	0.0292208	0.0441762	0.113685	0.159338	0.286918	0.382232	0.492318	0.627077	0.710148	0.78757	0.832973	0.877756	0.905271	0.932931	0.941161	1	0.940855	0.942133	0.929523	0.920417	0.914583	0.897071	0.878243	0.853571	0.841252	0.818773	0.806424	0.782742	0.766738	0.741383	0.725242	0.706359	0.686905	0.676697	0.658705	0.6537	0.647892	0.639244	0.631672	0.619615	0.613665	0.606123	0.599324
0.0376623	0.0290005	0.0150146	0.0285079	0.017321	0.038905	0.0521564	0.0283839	0.0296863	0.0976051	0.146219	0.26591	0.341242	0.472923	0.595724	0.67874	0.756669	0.809803	0.851724	0.887668	0.905276	0.934615	0.940855	1	0.952673	0.948061	0.935936	0.923471	0.907973	0.887126	0.869306	0.859475	0.84458	0.824656	0.808486	0.792452	0.767634	0.747637	0.735055	0.712256	0.703736	0.685868	0.678159	0.672925	0.665754	0.654848	0.640532	0.635262	0.627779	0.617524
0.0521833	0.0374642	0.022261	0.0419437	0.0218688	0.0529369	0.0511379	0.0269015	0.0445145	0.0947875	0.142455	0.259159	0.334759	0.46537	0.58326	0.666911	0.740887	0.799373	0.847278	0.875912	0.898921	0.928358	0.942133	0.952673	1	0.955704	0.946415	0.938263	0.921493	0.904266	0.888479	0.879301	0.863265	0.844958	0.82739	0.811414	0.791408	0.77021	0.754357	0.733727	0.724268	0.707022	0.701667	0.695828	0.683176	0.676151	0.663067	0.657188	0.648377	0.640489
0.0397042	0.0330602	0.00749544	0.0296819	0.0156251	0.0433974	0.0501829	0.0320521	0.029814	0.0964638	0.132705	0.253705	0.320956	0.451489	0.567702	0.657232	0.713737	0.77815	0.829146	0.867024	0.8881	0.915287	0.929523	0.948061	0.955704	1	0.950303	0.950697	0.933739	0.919846	0.898251	0.891718	0.884806	0.864658	0.851278	0.834195	0.813718	0.793105	0.781344	0.75857	0.750897	0.734248	0.725408	0.722128	0.709047	0.698307	0.682715	0.675888	0.669145	0.659239
0.0535928	0.0411936	0.0221061	0.0512088	0.0238343	0.0472447	0.0465843	0.0337523	0.0398335	0.103277	0.133958	0.247629	0.319592	0.44454	0.565068	0.646023	0.721891	0.774661	0.81971	0.849867	0.875482	0.904796	0.920417	0.935936	0.946415	0.950303	1	0.956264	0.945432	0.932222	0.919252	0.913071	0.899808	0.884971	0.870549	0.857064	0.837921	0.822598	0.80798	0.788763	0.782039	0.762415	0.753247	0.746772	0.73895	0.723908	0.709988	0.701812	0.69536	0.68383
0.0519988	0.0440111	0.0217846	0.0486438	0.0227606	0.049406	0.0535007	0.0348275	0.0362923	0.100626	0.134104	0.244762	0.315441	0.428991	0.547451	0.640065	0.701926	0.756643	0.803896	0.84237	0.868623	0.890265	0.914583	0.923471	0.938263	0.950697	0.956264	1	0.960842	0.951811	0.93638	0.931691	0.917095	0.906404	0.889534	0.875631	0.859358	0.842822	0.8276	0.809639	0.801455	0.782279	0.777931	0.769466	0.758398	0.749395	0.732921	0.722274	0.713271	0.704934
0.056795	0.0492726	0.0207969	0.0538805	0.0309435	0.0502249	0.0557871	0.038921	0.0440485	0.100397	0.128449	0.22423	0.302938	0.401794	0.528327	0.60765	0.686405	0.733893	0.781381	0.815929	0.851184	0.871066	0.897071	0.907973	0.921493	0.933739	0.945432	0.960842	1	0.964654	0.955662	0.947099	0.932705	0.924481	0.91078	0.895902	0.880113	0.864113	0.849574	0.834828	0.824716	0.806827	0.806011	0.792995	0.782728	0.77191	0.757489	0.745683	0.732258	0.727183
0.0567776	0.0532644	0.0231886	0.0581026	0.0340334	0.0579007	0.0600194	0.0428745	0.0474784	0.0949799	0.116005	0.205614	0.2836	0.387908	0.498575	0.586271	0.659774	0.709966	0.761299	0.796271	0.829721	0.850095	0.878243	0.887126	0.904266	0.919846	0.932222	0.951811	0.964654	1	0.962461	0.958489	0.946396	0.940485	0.923316	0.910696	0.898621	0.881839	0.867254	0.858327	0.844354	0.833281	0.827521	0.817346	0.805876	0.799568	0.782461	0.770804	0.759334	0.750848
0.06125	0.0471091	0.0281988	0.060382	0.0288754	0.0510955	0.0462727	0.0263769	0.0394247	0.0791067	0.0921456	0.191862	0.259676	0.365112	0.466378	0.542915	0.635155	0.682128	0.732665	0.764775	0.798403	0.827753	0.853571	0.869306	0.888479	0.898251	0.919252	0.93638	0.955662	0.962461	1	0.966558	0.956031	0.948899	0.937316	0.927964	0.914363	0.89722	0.886437	0.875785	0.864728	0.84884	0.847105	0.835151	0.82544	0.815259	0.804668	0.790715	0.77831	0.77057
0.0598758	0.0520822	0.0229405	0.0657092	0.0336238	0.049598	0.0503307	0.0448797	0.0488156	0.091985	0.102457	0.188536	0.255929	0.346761	0.456519	0.540446	0.619089	0.66511	0.718253	0.753494	0.788103	0.812344	0.841252	0.859475	0.879301	0.891718	0.913071	0.931691	0.947099	0.958489	0.966558	1	0.967016	0.963846	0.95129	0.940976	0.930477	0.918619	0.904366	0.893033	0.884181	0.869343	0.863783	0.853127	0.843988	0.835132	0.822149	0.809543	0.798805	0.792471
0.0443132	0.0348704	0.0119717	0.047748	0.027661	0.0373525	0.0406489	0.0365306	0.0382926	0.0758976	0.0937298	0.179929	0.2263	0.327506	0.427414	0.50801	0.578269	0.631843	0.687772	0.727324	0.759588	0.794004	0.818773	0.84458	0.863265	0.884806	0.899808	0.917095	0.932705	0.946396	0.956031	0.967016	1	0.971236	0.964987	0.952587	0.940147	0.926595	0.919276	0.902397	0.895387	0.884563	0.876751	0.871411	0.86091	0.850049	0.837005	0.826804	0.816408	0.805779
0.0496053	0.0471539	0.0154253	0.0562251	0.0329822	0.0472108	0.0446901	0.0389152	0.0431513	0.0802645	0.101854	0.18047	0.237013	0.320339	0.413962	0.496311	0.568251	0.617994	0.671907	0.711359	0.748129	0.774472	0.806424	0.824656	0.844958	0.864658	0.884971	0.906404	0.924481	0.940485	0.948899	0.963846	0.971236	1	0.970745	0.963812	0.954283	0.943213	0.932282	0.922734	0.913463	0.90093	0.89404	0.886362	0.87557	0.867339	0.856022	0.84411	0.834091	0.826563
0.0426683	0.033069	0.0147297	0.0489403	0.0249847	0.0353158	0.0409134	0.0326215	0.0386028	0.0735267	0.0912238	0.17971	0.22275	0.312515	0.396802	0.469756	0.540805	0.593143	0.645075	0.683277	0.718872	0.755423	0.782742	0.808486	0.82739	0.851278	0.870549	0.889534	0.91078	0.923316	0.937316	0.95129	0.964987	0.970745	1	0.966648	0.962154	0.951598	0.946166	0.930743	0.923936	0.912817	0.906778	0.90163	0.891305	0.878958	0.870938	0.859265	0.850747	0.8415
0.0504757	0.0429876	0.0231989	0.0533687	0.0270332	0.0415873	0.0413846	0.0326414	0.0373265	0.0814423	0.0937812	0.182071	0.227544	0.309618	0.396088	0.456241	0.53164	0.575687	0.62442	0.664425	0.699741	0.734429	0.766738	0.792452	0.811414	0.834195	0.857064	0.875631	0.895902	0.910696	0.927964	0.940976	0.952587	0.963812	0.966648	1	0.968716	0.964167	0.955276	0.946258	0.939999	0.928996	0.92093	0.915487	0.907357	0.897351	0.888581	0.876768	0.869692	0.860673
0.0579297	0.0504473	0.0282227	0.0681434	0.033609	0.0479157	0.0386375	0.0388672	0.0403611	0.0808724	0.0972089	0.178129	0.222258	0.306411	0.380513	0.440803	0.511095	0.552657	0.60689	0.643895	0.677027	0.710235	0.741383	0.767634	0.791408	0.813718	0.837921	0.859358	0.880113	0.898621	0.914363	0.930477	0.940147	0.954283	0.962154	0.968716	1	0.971821	0.962012	0.958349	0.951188	0.9428	0.932361	0.927798	0.917845	0.913106	0.904684	0.893518	0.885065	0.879796
0.0594037	0.0518759	0.0266386	0.0668496	0.034356	0.0479741	0.0425159	0.041081	0.04182	0.0844471	0.0982388	0.175709	0.221834	0.300128	0.377848	0.437459	0.50385	0.539776	0.58929	0.625704	0.660421	0.690612	0.725242	0.747637	0.77021	0.793105	0.822598	0.842822	0.864113	0.881839	0.89722	0.918619	0.926595	0.943213	0.951598	0.964167	0.971821	1	0.968855	0.96317	0.959364	0.951557	0.94349	0.93637	0.929217	0.922823	0.916513	0.90603	0.897905	0.892858
0.052464	0.0438275	0.0239741	0.0540711	0.0316072	0.038233	0.0419413	0.0351354	0.0344573	0.0775266	0.0900876	0.169695	0.215736	0.289272	0.371696	0.427349	0.490371	0.52997	0.571314	0.607693	0.642314	0.675186	0.706359	0.735055	0.754357	0.781344	0.80798	0.8276	0.849574	0.867254	0.886437	0.904366	0.919276	0.932282	0.946166	0.955276	0.962012	0.968855	1	0.967818	0.965165	0.954586	0.95211	0.948303	0.941572	0.930861	0.924976	0.916278	0.908745	0.8987
0.057328	0.0527237	0.0320196	0.0667918	0.0390822	0.049649	0.0411779	0.0377149	0.0428099	0.0811174	0.0937746	0.16758	0.217839	0.285988	0.357162	0.414952	0.482604	0.516391	0.5594	0.590405	0.627727	0.652046	0.686905	0.712256	0.733727	0.75857	0.788763	0.809639	0.834828	0.858327	0.875785	0.893033	0.902397	0.922734	0.930743	0.946258	0.958349	0.96317	0.967818	1	0.973701	0.963952	0.959567	0.954348	0.948325	0.943829	0.937437	0.928702	0.920585	0.914648
0.0594642	0.0468874	0.0285219	0.0667558	0.0343027	0.0451565	0.0393127	0.0346297	0.0361726	0.0848692	0.0888245	0.166509	0.214335	0.279801	0.355803	0.415024	0.476887	0.511197	0.552606	0.584623	0.6136	0.641992	0.676697	0.703736	0.724268	0.750897	0.782039	0.801455	0.824716	0.844354	0.864728	0.884181	0.895387	0.913463	0.923936	0.939999	0.951188	0.959364	0.965165	0.973701	1	0.969137	0.963431	0.962278	0.955674	0.948856	0.943187	0.935067	0.928904	0.921834
0.0554571	0.0484265	0.0269298	0.0635165	0.0382672	0.0490383	0.0428437	0.0411076	0.0410954	0.0773359	0.0882908	0.164927	0.211647	0.282217	0.348367	0.402965	0.466415	0.500556	0.54135	0.572759	0.600951	0.625454	0.658705	0.685868	0.707022	0.734248	0.762415	0.782279	0.806827	0.833281	0.84884	0.869343	0.884563	0.90093	0.912817	0.928996	0.9428	0.951557	0.954586	0.963952	0.969137	1	0.965452	0.965728	0.961202	0.956979	0.948834	0.942721	0.934807	0.927702
0.0582695	0.0441925	0.0241227	0.0566425	0.0389956	0.0465233	0.0443773	0.0287096	0.0478647	0.0766146	0.0902297	0.15618	0.208503	0.268332	0.344377	0.396468	0.465673	0.496618	0.53534	0.567343	0.597985	0.623491	0.6537	0.678159	0.701667	0.725408	0.753247	0.777931	0.806011	0.827521	0.847105	0.863783	0.876751	0.89404	0.906778	0.92093	0.932361	0.94349	0.95211	0.959567	0.963431	0.965452	1	0.967548	0.963472	0.958886	0.954521	0.947037	0.938297	0.932743
0.0522218	0.0395528	0.0228972	0.0545521	0.0331003	0.0414633	0.0416795	0.0274238	0.0326368	0.068808	0.0824487	0.158169	0.203289	0.276535	0.340802	0.396099	0.458019	0.494085	0.533752	0.564697	0.59042	0.619685	0.647892	0.672925	0.695828	0.722128	0.746772	0.769466	0.792995	0.817346	0.835151	0.853127	0.871411	0.886362	0.90163	0.915487	0.927798	0.93637	0.948303	0.954348	0.962278	0.965728	0.967548	1	0.971914	0.964694	0.960724	0.954445	0.948652	0.940544
0.0521507	0.0353916	0.024806	0.057352	0.0315119	0.0384373	0.0425126	0.0313546	0.0281553	0.0731761	0.0775367	0.158807	0.204842	0.271286	0.340784	0.394942	0.458369	0.493203	0.529714	0.558083	0.583761	0.611039	0.639244	0.665754	0.683176	0.709047	0.73895	0.758398	0.782728	0.805876	0.82544	0.843988	0.86091	0.87557	0.891305	0.907357	0.917845	0.929217	0.941572	0.948325	0.955674	0.961202	0.963472	0.971914	1	0.969471	0.965139	0.959147	0.952694	0.943893
0.0595318	0.0457368	0.031891	0.0638686	0.0367914	0.0462558	0.0464289	0.0325289	0.0361852	0.0733128	0.0818459	0.158818	0.209621	0.274869	0.334981	0.390163	0.451805	0.483588	0.522987	0.55567	0.57733	0.602247	0.631672	0.654848	0.676151	0.698307	0.723908	0.749395	0.77191	0.799568	0.815259	0.835132	0.850049	0.867339	0.878958	0.897351	0.913106	0.922823	0.930861	0.943829	0.948856	0.956979	0.958886	0.964694	0.969471	1	0.971081	0.964433	0.95789	0.952966
0.063368	0.0455584	0.0344872	0.0650522	0.0415296	0.0463616	0.0412475	0.0274442	0.0368613	0.0718933	0.0782404	0.155457	0.204378	0.271804	0.326811	0.374303	0.44196	0.472597	0.510303	0.537584	0.562904	0.589362	0.619615	0.640532	0.663067	0.682715	0.709988	0.732921	0.757489	0.782461	0.804668	0.822149	0.837005	0.856022	0.870938	0.888581	0.904684	0.916513	0.924976	0.937437	0.943187	0.948834	0.954521	0.960724	0.965139	0.971081	1	0.971084	0.96508	0.960114
0.0622645	0.0452037	0.0260131	0.0635265	0.0411433	0.0457541	0.0418969	0.0299532	0.042651	0.0758219	0.0849074	0.15433	0.207515	0.270702	0.325172	0.376959	0.4385	0.470264	0.5076	0.538593	0.561134	0.583813	0.613665	0.635262	0.657188	0.675888	0.701812	0.722274	0.745683	0.770804	0.790715	0.809543	0.826804	0.84411	0.859265	0.876768	0.893518	0.90603	0.916278	0.928702	0.935067	0.942721	0.947037	0.954445	0.959147	0.964433	0.971084	1	0.968384	0.964757
0.0573551	0.0396545	0.0324051	0.0648916	0.0388987	0.0440749	0.043184	0.0313303	0.0380777	0.0777067	0.0778194	0.158124	0.202742	0.268093	0.327152	0.373912	0.432485	0.463365	0.50071	0.527758	0.551393	0.576669	0.606123	0.627779	0.648377	0.669145	0.69536	0.713271	0.732258	0.759334	0.77831	0.798805	0.816408	0.834091	0.850747	0.869692	0.885065	0.897905	0.908745	0.920585	0.928904	0.934807	0.938297	0.948652	0.952694	0.95789	0.96508	0.968384	1	0.968957
0.062093	0.0458752	0.0290529	0.0680001	0.0467577	0.0507113	0.0415631	0.0295889	0.04101	0.0762065	0.0790752	0.154329	0.204888	0.26394	0.320789	0.370167	0.428581	0.455797	0.494568	0.521554	0.543657	0.568299	0.599324	0.617524	0.640489	0.659239	0.68383	0.704934	0.727183	0.750848	0.77057	0.792471	0.805779	0.826563	0.8415	0.860673	0.879796	0.892858	0.8987	0.914648	0.921834	0.927702	0.932743	0.940544	0.943893	0.952966	0.960114	0.964757	0.968957	1
0.059636	0.0402672	0.0260333	0.0602768	0.038686	0.0419507	0.035362	0.0321453	0.0350851	0.0719702	0.0778712	0.150286	0.19752	0.260968	0.315519	0.367013	0.420535	0.449414	0.488543	0.519396	0.53874	0.563641	0.592914	0.614432	0.634502	0.656285	0.680218	0.700725	0.720857	0.743244	0.760226	0.783194	0.801161	0.819658	0.835264	0.855437	0.870998	0.886258	0.896189	0.907257	0.916308	0.924795	0.925713	0.93524	0.940733	0.948308	0.953216	0.961626	0.961576	0.968085
0.0544894	0.042581	0.0261467	0.0628747	0.0379562	0.0440053	0.0350346	0.0323059	0.0370828	0.0727164	0.0771477	0.154743	0.200335	0.263017	0.313196	0.360794	0.418238	0.444631	0.483791	0.513081	0.531355	0.555032	0.58407	0.605598	0.62696	0.646877	0.672936	0.692775	0.714085	0.738032	0.75369	0.774866	0.791191	0.812161	0.825623	0.845059	0.863635	0.877566	0.887346	0.900852	0.909625	0.918756	0.919418	0.929341	0.935972	0.944531	0.949662	0.956263	0.960876	0.966212
0.0433513	0.0277976	0.0163926	0.0411774	0.0382046	0.0388064	0.0422468	0.0255711	0.0382291	0.0599166	0.0759387	0.143445	0.194998	0.252451	0.307859	0.355919	0.410041	0.442088	0.476237	0.508748	0.530894	0.55536	0.583969	0.605351	0.625362	0.646383	0.665937	0.688691	0.710537	0.732107	0.747394	0.766601	0.783177	0.80195	0.818362	0.835033	0.850581	0.865936	0.878076	0.888469	0.897905	0.906463	0.912729	0.922733	0.927094	0.935372	0.941365	0.947442	0.950489	0.95245
0.059056	0.0449467	0.0362196	0.0636883	0.0421281	0.0487562	0.045959	0.0255636	0.0355417	0.0726981	0.0753053	0.149617	0.198692	0.259147	0.310991	0.353671	0.414466	0.44056	0.475312	0.505628	0.524214	0.547951	0.577179	0.59756	0.617563	0.637194	0.659477	0.67945	0.703193	0.726509	0.743566	0.762098	0.775024	0.793994	0.807759	0.829554	0.84559	0.861137	0.869692	0.885024	0.893796	0.90334	0.906709	0.916464	0.921551	0.933973	0.938736	0.944181	0.947904	0.955229
0.0499836	0.0443174	0.0257228	0.0549951	0.0398971	0.0468607	0.0456015	0.0320934	0.0356383	0.0792486	0.0827535	0.14349	0.200173	0.245334	0.308905	0.355949	0.407051	0.431565	0.465651	0.499624	0.520763	0.536368	0.570121	0.588921	0.608242	0.629597	0.651089	0.676043	0.697829	0.721164	0.733821	0.756138	0.769133	0.787709	0.798202	0.817931	0.831674	0.848612	0.859436	0.875364	0.882985	0.893168	0.8985	0.906573	0.913636	0.925665	0.931594	0.93528	0.939907	0.944877
0.0562627	0.0435559	0.0314382	0.0648943	0.0379608	0.0442684	0.0480634	0.0247336	0.0342243	0.0760811	0.0752601	0.143522	0.191856	0.244335	0.296608	0.340782	0.401587	0.424572	0.460112	0.489049	0.509155	0.530213	0.560241	0.580239	0.60183	0.620362	0.644342	0.666615	0.688585	0.712306	0.729683	0.748873	0.76221	0.780261	0.792526	0.809604	0.82506	0.841163	0.851632	0.866392	0.876022	0.885815	0.891112	0.901459	0.906883	0.91836	0.925055	0.931538	0.935771	0.940288
0.04762	0.0298573	0.0262459	0.0504711	0.0370639	0.0375921	0.0453018	0.0230588	0.0321357	0.0710366	0.072929	0.151016	0.186843	0.24798	0.299999	0.340949	0.393314	0.42401	0.454423	0.483676	0.50224	0.528697	0.556424	0.575055	0.596958	0.615222	0.638722	0.65995	0.681265	0.704443	0.7223	0.741411	0.75893	0.775262	0.790856	0.80583	0.816242	0.833971	0.845822	0.857807	0.869078	0.879337	0.883932	0.895498	0.904122	0.912045	0.919198	0.925432	0.931941	0.937342
0.0511905	0.0342221	0.0230531	0.0546826	0.0307991	0.0320283	0.0425995	0.0245569	0.0291327	0.0730083	0.069457	0.144272	0.186635	0.243858	0.293014	0.335734	0.388243	0.416434	0.449921	0.479452	0.493695	0.520712	0.545951	0.570154	0.588539	0.608484	0.630065	0.652176	0.673553	0.696926	0.715953	0.734983	0.754076	0.768238	0.783102	0.801632	0.81171	0.825074	0.840528	0.850179	0.861632	0.871638	0.877717	0.889906	0.900004	0.907947	0.911677	0.919186	0.925447	0.92795
0.0524512	0.0419161	0.026864	0.0667983	0.0354243	0.0435919	0.0476323	0.0296996	0.0320027	0.0813928	0.0748773	0.145078	0.186322	0.240553	0.289394	0.333788	0.383762	0.411564	0.446922	0.474347	0.490064	0.512764	0.541314	0.561895	0.581555	0.601572	0.624761	0.646394	0.668335	0.691287	0.711049	0.731548	0.746245	0.763378	0.778108	0.793721	0.807943	0.821184	0.83051	0.844224	0.855388	0.866065	0.86937	0.880849	0.891613	0.900402	0.907186	0.913109	0.917446	0.925884
0.0526837	0.0370608	0.022685	0.0574188	0.0387292	0.0452695	0.045956	0.0295164	0.0384983	0.0772049	0.0784634	0.140089	0.185748	0.234848	0.288797	0.330624	0.380982	0.406841	0.442941	0.472965	0.488606	0.508761	0.538656	0.556004	0.576851	0.597411	0.618098	0.644366	0.666008	0.689169	0.707371	0.727864	0.743348	0.760594	0.772549	0.789533	0.801996	0.815932	0.824153	0.835741	0.846234	0.859	0.864594	0.873927	0.882421	0.893923	0.899416	0.906056	0.911344	0.921645
0.0424363	0.0257786	0.0209485	0.0462585	0.0366679	0.0381743	0.0392939	0.0260258	0.0326309	0.064855	0.0690567	0.142001	0.180069	0.24342	0.284126	0.327516	0.372596	0.400872	0.433925	0.464753	0.478466	0.503041	0.530442	0.551925	0.571886	0.592394	0.612341	0.635392	0.657383	0.678759	0.698226	0.716992	0.735209	0.751481	0.766904	0.783643	0.794939	0.80975	0.819713	0.82938	0.838891	0.850907	0.852749	0.867994	0.8753	0.885044	0.890946	0.897687	0.904171	0.91318
0.0464226	0.0336258	0.0218292	0.0526493	0.0441073	0.0455061	0.0521508	0.0203848	0.0376931	0.0695024	0.0783993	0.139861	0.183175	0.237506	0.284157	0.319177	0.37486	0.401254	0.434393	0.462266	0.480043	0.503247	0.530664	0.548244	0.569401	0.58741	0.608352	0.633539	0.657597	0.679142	0.699382	0.717139	0.733295	0.750311	0.763441	0.779835	0.794028	0.806063	0.81442	0.828173	0.835682	0.84576	0.851911	0.862637	0.869189	0.881492	0.888556	0.89429	0.899506	0.91044
0.0474414	0.0309904	0.024386	0.0480584	0.0384751	0.0413199	0.054152	0.0216116	0.0364179	0.0710785	0.0749056	0.144859	0.184667	0.235561	0.288029	0.321293	0.374342	0.398566	0.427614	0.455937	0.474593	0.496182	0.52449	0.544485	0.560577	0.581759	0.60164	0.627411	0.651368	0.671548	0.692267	0.708135	0.723702	0.742464	0.755455	0.774583	0.786148	0.79886	0.809054	0.821452	0.830576	0.840033	0.844363	0.853346	0.863035	0.873697	0.879565	0.886197	0.891927	0.902311
0.0496919	0.0332685	0.0181279	0.0500906	0.0365016	0.0424321	0.0531389	0.0235657	0.0425478	0.0736722	0.0813097	0.140232	0.190665	0.228237	0.285032	0.321406	0.37825	0.396423	0.429288	0.459246	0.477534	0.495601	0.526218	0.542208	0.559396	0.576689	0.599309	0.623753	0.648466	0.667557	0.687679	0.705787	0.718133	0.738236	0.749772	0.766894	0.777734	0.79209	0.800078	0.814404	0.823503	0.832229	0.839101	0.843328	0.854055	0.863855	0.869388	0.876805	0.881972	0.891385
0.0459203	0.0296145	0.0203031	0.0549788	0.0264381	0.0343413	0.0464595	0.0193182	0.0240427	0.0784139	0.0718566	0.135902	0.177091	0.227657	0.282885	0.31883	0.370358	0.392246	0.425588	0.454344	0.467857	0.490365	0.518304	0.538538	0.554688	0.574947	0.598879	0.620771	0.643226	0.662023	0.681853	0.699472	0.7166	0.732723	0.747123	0.76365	0.77454	0.787542	0.799145	0.809307	0.821626	0.829916	0.832175	0.841169	0.849021	0.856494	0.861254	0.867602	0.876169	0.882538
0.0355357	0.0170087	0.00597316	0.0403496	0.0250211	0.0298786	0.0418486	0.021939	0.0242693	0.0651064	0.0643634	0.136036	0.170883	0.229797	0.273603	0.315745	0.360083	0.388771	0.422408	0.451198	0.463349	0.489996	0.514172	0.535749	0.553679	0.573367	0.591941	0.615632	0.636046	0.655482	0.67571	0.693481	0.711353	0.727454	0.74219	0.757139	0.767378	0.781556	0.794171	0.802986	0.814211	0.823113	0.823699	0.836515	0.843071	0.848334	0.853269	0.861854	0.869554	0.875721
0.048948	0.03547	0.0200902	0.0591975	0.0375311	0.0443237	0.0465399	0.0304319	0.0309369	0.0802362	0.0705776	0.139939	0.184786	0.228908	0.281775	0.328613	0.378259	0.396818	0.434963	0.461717	0.476096	0.496747	0.524277	0.542336	0.560304	0.578585	0.60281	0.62511	0.64574	0.666847	0.686248	0.705031	0.717154	0.736635	0.747088	0.762544	0.775548	0.789484	0.79807	0.810144	0.821663	0.829511	0.82875	0.836818	0.844797	0.85308	0.853174	0.862493	0.868243	0.87681
0.0383279	0.026659	0.0102582	0.0431299	0.0253749	0.0282475	0.0440018	0.0222789	0.0221722	0.0658082	0.0633423	0.132451	0.173062	0.222369	0.271534	0.317557	0.365008	0.388739	0.423263	0.452749	0.465612	0.488385	0.513169	0.534985	0.552597	0.57205	0.592324	0.617026	0.637157	0.658175	0.677749	0.695283	0.709044	0.729169	0.741026	0.757231	0.766764	0.780909	0.791646	0.802245	0.813144	0.821876	0.823491	0.832416	0.840264	0.847356	0.847851	0.852471	0.860075	0.86703
0.0448355	0.0318558	0.0178386	0.0488875	0.0314112	0.0412807	0.0487123	0.0268264	0.0304368	0.0702754	0.0739959	0.136577	0.182153	0.223085	0.276434	0.321629	0.370635	0.391294	0.425049	0.453876	0.46784	0.486667	0.514769	0.532792	0.550459	0.570131	0.591294	0.615723	0.636377	0.658744	0.676344	0.695765	0.707577	0.727254	0.738983	0.754123	0.764881	0.778221	0.789579	0.802227	0.812209	0.821839	0.826853	0.831233	0.839291	0.846167	0.84819	0.854392	0.856292	0.86675
0.0370998	0.0211862	0.00966667	0.0412441	0.0251155	0.0296094	0.0410719	0.0198002	0.0222338	0.0622834	0.0660397	0.131647	0.173243	0.224279	0.273134	0.317252	0.366294	0.385629	0.422626	0.448722	0.463022	0.483987	0.508413	0.530878	0.546675	0.565508	0.583918	0.607383	0.629204	0.649774	0.668845	0.684739	0.699544	0.718836	0.730657	0.747237	0.754748	0.769299	0.782417	0.793468	0.803687	0.8128	0.816463	0.823685	0.832295	0.839604	0.842527	0.84698	0.850921	0.855097
0.0426328	0.0296871	0.0174932	0.0463499	0.0280597	0.0391088	0.0557523	0.0186911	0.0298696	0.064746	0.0715248	0.137387	0.179238	0.225087	0.279289	0.320471	0.377996	0.393567	0.426808	0.451957	0.468737	0.48846	0.513432	0.530927	0.547881	0.564115	0.586058	0.606443	0.630331	0.651729	0.670257	0.685272	0.697002	0.716084	0.728476	0.742312	0.75345	0.76695	0.778234	0.791534	0.801333	0.810812	0.817815	0.821403	0.829066	0.836263	0.839015	0.845709	0.849037	0.854679
0.0424451	0.0353086	0.0126196	0.0491684	0.0317571	0.0398993	0.0589066	0.022297	0.0264195	0.0743335	0.075291	0.129091	0.183017	0.222512	0.277014	0.319191	0.372053	0.385378	0.424302	0.448968	0.466728	0.482829	0.508919	0.52418	0.540793	0.558041	0.578839	0.601987	0.625179	0.645862	0.665522	0.681792	0.692483	0.713256	0.722887	0.737751	0.747668	0.763382	0.774926	0.787923	0.79788	0.807589	0.813452	0.818029	0.826045	0.833783	0.83602	0.842531	0.845928	0.850674
0.0482954	0.0373929	0.017129	0.0565075	0.0332581	0.0388797	0.0564181	0.0290985	0.0293368	0.0757438	0.0720328	0.134249	0.1806	0.221037	0.270818	0.314109	0.364998	0.377631	0.419076	0.439764	0.456371	0.472981	0.499619	0.516895	0.533407	0.550837	0.573798	0.59727	0.619099	0.641771	0.660848	0.677282	0.689135	0.709367	0.720332	0.735569	0.748095	0.76134	0.773728	0.785813	0.796059	0.804402	0.808842	0.813846	0.822811	0.828412	0.833037	0.838672	0.843852	0.848414
0.0424946	0.029961	0.0128581	0.0422218	0.0295073	0.0352417	0.0581441	0.0218828	0.0252859	0.0672527	0.0658846	0.132777	0.17539	0.218241	0.267195	0.310322	0.364397	0.381966	0.41577	0.436602	0.454916	0.474929	0.50151	0.518541	0.534807	0.549932	0.570611	0.593883	0.618839	0.63641	0.657873	0.671453	0.682661	0.703003	0.714381	0.730104	0.739633	0.754771	0.765979	0.778324	0.787675	0.796165	0.804949	0.806317	0.816073	0.822858	0.826698	0.832705	0.836471	0.842606
0.0427559	0.0321491	0.0123568	0.0476757	0.0315161	0.0382352	0.055465	0.0250103	0.0280929	0.0697928	0.0749268	0.129162	0.18033	0.221955	0.265098	0.311902	0.364889	0.37659	0.417298	0.440965	0.456161	0.474333	0.497186	0.515491	0.532255	0.548385	0.56784	0.591162	0.612439	0.634088	0.652217	0.667575	0.678117	0.699156	0.707453	0.725237	0.736172	0.749686	0.75961	0.773307	0.783123	0.79229	0.797595	0.800629	0.809175	0.81699	0.821515	0.829538	0.832141	0.838095
0.0398225	0.0270314	0.0127821	0.0462551	0.0371205	0.0435738	0.0555134	0.0225659	0.031967	0.0632902	0.0727639	0.137706	0.173379	0.224145	0.25852	0.306674	0.35808	0.378511	0.415624	0.439428	0.451526	0.472561	0.495312	0.515057	0.53182	0.54658	0.566845	0.588488	0.610598	0.630853	0.65006	0.663577	0.675128	0.695019	0.704344	0.721198	0.732498	0.745039	0.754221	0.768295	0.778542	0.786155	0.792018	0.795705	0.802513	0.812155	0.815291	0.823658	0.826274	0.831894
0.0454718	0.0262935	0.0176974	0.0489957	0.0289923	0.0353045	0.0599016	0.024206	0.0252503	0.0700826	0.0648349	0.137029	0.177697	0.222402	0.272011	0.314487	0.370759	0.388721	0.427107	0.446555	0.461409	0.480883	0.504847	0.524113	0.539364	0.554382	0.576083	0.597103	0.617906	0.635613	0.656348	0.670722	0.680151	0.698782	0.710535	0.725478	0.73276	0.74673	0.758299	0.768061	0.778405	0.785184	0.79075	0.793686	0.802546	0.806922	0.812757	0.818499	0.822331	0.827066
0.0444772	0.0329616	0.0124978	0.0470428	0.0325388	0.0344178	0.0539101	0.0247446	0.0269346	0.0704483	0.0695244	0.133106	0.180793	0.217389	0.269006	0.31165	0.366852	0.379725	0.420924	0.439651	0.454393	0.473187	0.497797	0.516024	0.531551	0.545518	0.568971	0.588911	0.610883	0.62847	0.649103	0.665167	0.673334	0.692119	0.703779	0.717334	0.727762	0.740235	0.750401	0.761965	0.772152	0.778191	0.785564	0.785837	0.795228	0.801551	0.806884	0.813634	0.817842	0.823783
0.0398259	0.0264145	0.00937055	0.0377409	0.0318548	0.0386434	0.0630263	0.0276004	0.0260349	0.0692923	0.067689	0.132292	0.174941	0.220303	0.273887	0.317761	0.368439	0.385293	0.423751	0.442565	0.459032	0.477277	0.500679	0.51816	0.533464	0.550047	0.568899	0.591165	0.612893	0.630452	0.648695	0.662872	0.672922	0.689773	0.701324	0.714932	0.721038	0.734928	0.74628	0.755946	0.765275	0.772063	0.779158	0.780488	0.789732	0.793853	0.798333	0.805416	0.810261	0.813407
0.0419435	0.0332534	0.0090211	0.0456643	0.0297844	0.0397899	0.059426	0.0274974	0.0233853	0.0660351	0.0642252	0.130404	0.172109	0.223628	0.271094	0.31257	0.363402	0.381939	0.422805	0.442172	0.456017	0.472199	0.495102	0.513992	0.527947	0.543898	0.562171	0.585741	0.609157	0.627736	0.646015	0.660041	0.670125	0.688142	0.697736	0.713894	0.722148	0.735005	0.744092	0.756559	0.764825	0.772407	0.776037	0.780235	0.787121	0.796435	0.79959	0.806578	0.809046	0.815938
0.0498176	0.0316298	0.0167229	0.0483439	0.0320273	0.0439296	0.0542182	0.0206616	0.0306877	0.0642438	0.0625523	0.126959	0.171806	0.216235	0.258343	0.299817	0.362139	0.378525	0.415799	0.433093	0.448719	0.464729	0.487271	0.502621	0.520096	0.531096	0.554256	0.575062	0.600206	0.619973	0.642626	0.653516	0.659794	0.680468	0.688175	0.705163	0.715321	0.728326	0.735256	0.749412	0.758503	0.766613	0.771418	0.77188	0.779533	0.788999	0.794801	0.800343	0.802681	0.80896
0.0567169	0.0421659	0.0169609	0.0623082	0.0400327	0.0528476	0.0629747	0.0300386	0.0344047	0.0792164	0.0777959	0.133287	0.181458	0.220149	0.271171	0.315655	0.368052	0.386068	0.424002	0.443816	0.457952	0.470376	0.493066	0.505764	0.523606	0.53505	0.557898	0.577981	0.601143	0.621542	0.6386	0.655024	0.659171	0.681218	0.686934	0.703005	0.713377	0.729687	0.734728	0.747919	0.757398	0.764708	0.77077	0.769077	0.776571	0.787343	0.790914	0.799444	0.800119	0.810038
0.0511464	0.0370908	0.0176882	0.0541468	0.0367074	0.0461976	0.0629232	0.0226538	0.0311492	0.0690168	0.07499	0.132315	0.180361	0.220292	0.268941	0.308247	0.368444	0.383203	0.418233	0.436818	0.454816	0.470513	0.493385	0.506042	0.524435	0.533853	0.557543	0.575929	0.600916	0.617893	0.638908	0.652155	0.659487	0.679434	0.687212	0.703067	0.711519	0.726573	0.732703	0.745188	0.752693	0.760569	0.769109	0.766743	0.774319	0.782452	0.788188	0.795326	0.79726	0.805491
0.0462837	0.0330216	0.0158592	0.0460644	0.0299337	0.041102	0.0598613	0.026112	0.0226896	0.0659028	0.0668324	0.130926	0.172087	0.21994	0.268181	0.308809	0.365293	0.383914	0.419263	0.441098	0.455175	0.474373	0.494056	0.511584	0.527105	0.540172	0.558671	0.579713	0.603401	0.622876	0.642619	0.65461	0.66511	0.68244	0.692142	0.706856	0.714984	0.728526	0.738526	0.748988	0.756501	0.765336	0.770427	0.77095	0.776811	0.785608	0.790075	0.797177	0.800143	0.806274
0.0495172	0.0372591	0.0158021	0.0521449	0.0371173	0.0451342	0.0578677	0.0295294	0.0234099	0.0749154	0.0708516	0.13213	0.17447	0.217671	0.269144	0.309198	0.363262	0.379586	0.419375	0.439236	0.453059	0.469581	0.490817	0.504769	0.521731	0.534243	0.554676	0.57323	0.596027	0.616386	0.634231	0.649064	0.657556	0.676314	0.685151	0.699207	0.709805	0.722695	0.731134	0.743035	0.750176	0.757695	0.762041	0.761535	0.769817	0.777784	0.782793	0.789894	0.793634	0.80115
0.0452102	0.0280611	0.0100323	0.0487515	0.0286749	0.0337387	0.0562779	0.0163924	0.0180736	0.0653857	0.0641423	0.127607	0.164541	0.214288	0.260192	0.295468	0.352494	0.371519	0.408581	0.42588	0.438124	0.459928	0.477001	0.493467	0.509195	0.521498	0.541087	0.55935	0.582748	0.601102	0.622199	0.634582	0.645039	0.660867	0.67259	0.687078	0.696938	0.709435	0.719813	0.729904	0.738026	0.745387	0.753519	0.753495	0.761355	0.768159	0.774882	0.781241	0.785975	0.792709
0.055829	0.0418788	0.0151897	0.0586036	0.0323804	0.0437241	0.052981	0.0273957	0.0264673	0.0796472	0.0766163	0.131328	0.178651	0.218352	0.264319	0.306775	0.359735	0.373612	0.413436	0.433323	0.447269	0.458488	0.480515	0.492513	0.508441	0.520661	0.542051	0.56062	0.583932	0.60529	0.621488	0.638231	0.645143	0.665862	0.672577	0.687762	0.697461	0.711401	0.717835	0.731712	0.73849	0.747868	0.750999	0.751038	0.758903	0.768031	0.772241	0.782121	0.784452	0.794227
0.0405316	0.0210861	0.00864791	0.0378265	0.0271834	0.0344744	0.0446429	0.0190465	0.0144636	0.0604928	0.0540342	0.125286	0.159655	0.219753	0.257281	0.301394	0.346748	0.373642	0.409096	0.430832	0.439419	0.463137	0.479395	0.497699	0.512734	0.526733	0.54462	0.561087	0.582859	0.602701	0.620882	0.635878	0.647729	0.662146	0.67172	0.686397	0.695466	0.707829	0.716492	0.727352	0.736181	0.744453	0.744735	0.749198	0.755454	0.763974	0.769908	0.777498	0.781088	0.789363
0.044134	0.032506	0.00973703	0.0499895	0.0265831	0.0357116	0.04452	0.0305725	0.0190462	0.0686978	0.0639667	0.131771	0.169239	0.218638	0.259727	0.302063	0.346795	0.365317	0.403938	0.428012	0.433268	0.451646	0.470947	0.487027	0.500221	0.516321	0.536106	0.553182	0.572722	0.595461	0.611937	0.62999	0.639643	0.655052	0.664276	0.679161	0.692063	0.70293	0.710146	0.724094	0.732329	0.740286	0.737614	0.742207	0.750818	0.759773	0.763617	0.773242	0.775416	0.785126
0.0531432	0.0374094	0.0240674	0.0555835	0.0280568	0.039388	0.0488518	0.0216922	0.0209885	0.0709531	0.0625815	0.12997	0.167141	0.215376	0.257895	0.294758	0.34905	0.370381	0.403213	0.423566	0.434582	0.455069	0.472641	0.489687	0.504266	0.516166	0.537111	0.553751	0.575019	0.59324	0.614809	0.630162	0.639463	0.656393	0.666403	0.682949	0.691317	0.703631	0.712192	0.723683	0.733296	0.739377	0.740275	0.745027	0.753327	0.758943	0.763982	0.771708	0.774964	0.783487
0.0424297	0.0212431	0.0128114	0.0402148	0.0246767	0.0359169	0.0536741	0.0167785	0.0150177	0.0691435	0.0586302	0.128729	0.163472	0.211853	0.260804	0.295034	0.343193	0.369193	0.400837	0.42259	0.430556	0.455257	0.474668	0.491808	0.505753	0.519293	0.536948	0.555164	0.57699	0.594638	0.615533	0.630483	0.642591	0.655884	0.666839	0.683184	0.68924	0.701706	0.711435	0.720213	0.730261	0.735537	0.738988	0.742584	0.750701	0.755618	0.761274	0.769143	0.772022	0.780649
0.039544	0.0245556	0.00694205	0.0439366	0.0260148	0.033856	0.045578	0.0225462	0.0185761	0.0631769	0.0576056	0.12546	0.1623	0.212096	0.254026	0.290342	0.339639	0.363532	0.401902	0.421715	0.42782	0.45002	0.469555	0.486928	0.502122	0.514582	0.53383	0.550902	0.571932	0.591121	0.611447	0.628541	0.639028	0.654627	0.664267	0.678476	0.688709	0.700195	0.706764	0.719381	0.727658	0.733688	0.734435	0.738937	0.74699	0.753903	0.760332	0.768934	0.771361	0.780828
0.0416566	0.0255007	0.0107353	0.0383899	0.033041	0.0388785	0.0541371	0.0249645	0.0224603	0.0647427	0.0597726	0.123851	0.161148	0.20902	0.255524	0.290215	0.341027	0.363444	0.400893	0.421247	0.431423	0.45466	0.473352	0.490107	0.505121	0.518058	0.536066	0.553893	0.576852	0.59447	0.615952	0.630504	0.644159	0.658213	0.668463	0.682838	0.690302	0.703103	0.711748	0.721383	0.729947	0.736814	0.743049	0.743933	0.751724	0.757056	0.763904	0.770975	0.773363	0.781632
0.0512798	0.0361856	0.014631	0.0489323	0.0326963	0.0446051	0.0567753	0.0229799	0.0254217	0.0709074	0.063617	0.127899	0.171129	0.213279	0.259117	0.295897	0.347581	0.368056	0.40728	0.427264	0.436039	0.456361	0.478	0.4943	0.510266	0.521036	0.542862	0.558317	0.581068	0.59951	0.622446	0.636544	0.646016	0.662071	0.672213	0.686098	0.695186	0.706699	0.713454	0.726542	0.734627	0.740135	0.743341	0.745307	0.751171	0.758508	0.764553	0.773414	0.774539	0.783511
0.0409357	0.0166247	0.00421738	0.0300713	0.0257989	0.0323855	0.0486857	0.0174273	0.0224952	0.0639061	0.0582323	0.12334	0.163637	0.20347	0.259623	0.295702	0.342214	0.370649	0.401275	0.424416	0.434127	0.457916	0.477021	0.495191	0.51017	0.523431	0.541477	0.55831	0.579839	0.59678	0.61815	0.633494	0.646532	0.661593	0.671353	0.686348	0.69097	0.703813	0.714642	0.722497	0.732612	0.737115	0.743763	0.744351	0.752217	0.754546	0.760138	0.769517	0.771196	0.779297
0.0542204	0.0274938	0.0226335	0.0498303	0.0263854	0.0391153	0.0501591	0.0184015	0.0194811	0.0667395	0.0561952	0.130017	0.166981	0.211857	0.258799	0.292185	0.350392	0.372115	0.40436	0.423383	0.432105	0.457555	0.475078	0.491349	0.506864	0.517473	0.538857	0.555007	0.575146	0.591531	0.617495	0.629058	0.639603	0.654562	0.66507	0.681367	0.687763	0.698651	0.708916	0.718562	0.728278	0.732071	0.737314	0.740341	0.74825	0.752573	0.758614	0.76532	0.768937	0.776619
0.051768	0.0332138	0.0128921	0.0485138	0.0300915	0.0393355	0.0448677	0.0236515	0.0230509	0.0714245	0.0642857	0.129251	0.173373	0.215971	0.25961	0.296549	0.345341	0.362447	0.398248	0.420377	0.428434	0.448151	0.469301	0.484751	0.499813	0.514161	0.532568	0.5501	0.570678	0.592096	0.611131	0.626784	0.637063	0.65295	0.661302	0.676993	0.687352	0.697483	0.705427	0.720103	0.728352	0.734339	0.735884	0.740194	0.747222	0.755351	0.760619	0.767164	0.770455	0.780042
0.043361	0.0327868	0.00611016	0.0407203	0.0323353	0.0399966	0.0502056	0.0251339	0.02165	0.0679336	0.0585844	0.127086	0.162184	0.21138	0.253153	0.291422	0.336226	0.360934	0.396939	0.421015	0.426117	0.448187	0.469159	0.484992	0.502708	0.516004	0.533838	0.55004	0.568808	0.589054	0.607917	0.625275	0.637111	0.653196	0.660383	0.676751	0.68465	0.696059	0.704597	0.718091	0.726698	0.732818	0.733089	0.739383	0.744257	0.752423	0.756518	0.766701	0.767578	0.776643
0.0535841	0.0398423	0.0187036	0.0516675	0.0364866	0.0442952	0.0497552	0.0285354	0.0322095	0.0735138	0.0666889	0.132437	0.172791	0.217196	0.250503	0.289182	0.337943	0.356951	0.394713	0.418132	0.425225	0.444909	0.467119	0.479893	0.498772	0.510892	0.531426	0.54758	0.567586	0.588403	0.609177	0.626755	0.636913	0.655827	0.662939	0.679045	0.690296	0.700684	0.706658	0.723136	0.730456	0.737521	0.736938	0.742638	0.746819	0.756152	0.761835	0.770851	0.773105	0.783611
0.0513159	0.0319335	0.0211787	0.0497121	0.0288117	0.0340387	0.0491415	0.0231341	0.0161184	0.0758975	0.0645389	0.134736	0.173304	0.212596	0.258103	0.292957	0.343128	0.36311	0.394518	0.414057	0.422854	0.446106	0.468336	0.481694	0.497554	0.510361	0.532154	0.548221	0.568332	0.583955	0.60604	0.62265	0.632235	0.648982	0.660112	0.67723	0.683979	0.695853	0.704641	0.716092	0.725723	0.729318	0.732467	0.737297	0.744047	0.749125	0.755928	0.762053	0.766218	0.775642
0.0473908	0.0279927	0.019824	0.0413231	0.0283744	0.0306988	0.0486328	0.0112383	0.016819	0.0632322	0.0520929	0.13045	0.156959	0.216184	0.248027	0.280543	0.336087	0.359236	0.388872	0.408911	0.415973	0.442974	0.462982	0.481114	0.496843	0.506068	0.525796	0.539733	0.557473	0.575881	0.600604	0.613792	0.625287	0.640727	0.650249	0.669554	0.676139	0.686965	0.695024	0.707851	0.716544	0.722323	0.723601	0.729993	0.735619	0.742626	0.749505	0.755875	0.758535	0.768167
0.0480131	0.0305499	0.0126638	0.0399988	0.0333666	0.0358512	0.0517009	0.0249739	0.0281668	0.0687922	0.069446	0.129811	0.173245	0.213234	0.256738	0.292267	0.339675	0.35778	0.390976	0.415256	0.424129	0.444517	0.468491	0.482477	0.498515	0.512025	0.528353	0.547397	0.565459	0.58319	0.604099	0.618603	0.628493	0.645009	0.652763	0.671087	0.677539	0.687947	0.695182	0.708378	0.716346	0.721019	0.72448	0.727231	0.734028	0.741237	0.74756	0.754864	0.756123	0.767788
0.0475579	0.0292645	0.0166795	0.0391888	0.0370322	0.0419959	0.0496831	0.0281338	0.0312788	0.0725693	0.0686634	0.132087	0.171081	0.220707	0.256895	0.292271	0.338901	0.35929	0.390473	0.413666	0.42041	0.442725	0.463714	0.476591	0.494761	0.505674	0.522272	0.541648	0.5582	0.577976	0.595573	0.613409	0.621107	0.638366	0.645506	0.66317	0.670834	0.681922	0.687374	0.702578	0.710182	0.716225	0.716518	0.7218	0.727525	0.73669	0.742664	0.749799	0.75047	0.763593
0.0518546	0.0309849	0.0167	0.038468	0.0327232	0.0396924	0.0527776	0.0234204	0.0293402	0.0648211	0.066803	0.130747	0.171356	0.214306	0.257508	0.28636	0.339149	0.356663	0.384619	0.406991	0.416314	0.437831	0.459971	0.473181	0.491901	0.500943	0.519268	0.537965	0.553907	0.570771	0.592904	0.608425	0.61582	0.63294	0.64012	0.659993	0.666071	0.677909	0.683443	0.698678	0.707363	0.712102	0.715197	0.718331	0.726441	0.735542	0.74214	0.746838	0.749286	0.760568
0.0499458	0.0297281	0.0239961	0.0446232	0.0264851	0.0348499	0.0475586	0.0267265	0.0212593	0.0740742	0.0627509	0.134893	0.168422	0.2189	0.255173	0.286728	0.331809	0.353007	0.384127	0.407605	0.411797	0.435964	0.457447	0.472149	0.490035	0.502865	0.519687	0.538453	0.550989	0.568779	0.589793	0.604801	0.614321	0.63014	0.639828	0.65925	0.666021	0.675516	0.682424	0.696981	0.70702	0.710609	0.709814	0.719115	0.724518	0.732895	0.739119	0.744302	0.749081	0.759728
0.0504228	0.0217327	0.0221978	0.0316853	0.0302375	0.0374227	0.0589543	0.0177374	0.0285142	0.0685893	0.0713606	0.130177	0.170385	0.214377	0.257237	0.286414	0.335996	0.359065	0.385318	0.406449	0.41508	0.439419	0.459418	0.474711	0.492866	0.502048	0.517757	0.537421	0.554148	0.569326	0.590463	0.605472	0.615173	0.629404	0.638933	0.658179	0.663957	0.673975	0.682029	0.693738	0.702754	0.707119	0.712611	0.717213	0.721363	0.729767	0.736366	0.742122	0.744981	0.755193
0.0481752	0.0254085	0.0206376	0.0315147	0.0368071	0.0420226	0.0608516	0.0257271	0.0331351	0.0672572	0.0720371	0.132018	0.174524	0.219491	0.252818	0.284509	0.328362	0.353472	0.378187	0.401041	0.408497	0.431614	0.451507	0.465704	0.483805	0.493937	0.509122	0.529274	0.545058	0.560086	0.57972	0.596718	0.603891	0.620924	0.629146	0.648964	0.653896	0.665979	0.672449	0.686387	0.695497	0.700545	0.703968	0.710636	0.714928	0.722964	0.730669	0.73749	0.739914	0.750296
0.0566568	0.0362034	0.0278605	0.0505357	0.0383512	0.0456008	0.0579945	0.0316455	0.0270813	0.0820492	0.0663983	0.132034	0.168045	0.21419	0.242106	0.273644	0.31621	0.33319	0.361873	0.380245	0.386701	0.409204	0.427135	0.44347	0.459511	0.469409	0.488718	0.504914	0.521525	0.539432	0.560501	0.577518	0.58522	0.60132	0.610862	0.630747	0.637545	0.649216	0.656806	0.669992	0.681165	0.685998	0.685638	0.693947	0.700224	0.708715	0.717428	0.723165	0.727136	0.738776
0.0607188	0.0396565	0.0298146	0.0600845	0.0364581	0.0450315	0.0571039	0.0329682	0.0240416	0.0865426	0.0681374	0.121033	0.162507	0.197533	0.228945	0.255985	0.29669	0.314086	0.339466	0.356502	0.363325	0.382622	0.40153	0.417363	0.434892	0.445522	0.465966	0.481796	0.496559	0.5101	0.532929	0.553293	0.559585	0.576201	0.585228	0.606856	0.614518	0.626271	0.634152	0.646301	0.659596	0.66204	0.663244	0.671012	0.676872	0.68563	0.694386	0.701169	0.706973	0.717153
0.0482707	0.0218759	0.0260247	0.0469624	0.0262952	0.0338264	0.0483205	0.0243771	0.0137894	0.0696152	0.0498545	0.114834	0.144159	0.185922	0.208809	0.238688	0.274313	0.292608	0.317592	0.333572	0.334428	0.360289	0.373729	0.392071	0.410067	0.418359	0.437977	0.450806	0.463599	0.478755	0.501171	0.520665	0.529227	0.544532	0.555254	0.574059	0.580746	0.591967	0.601462	0.612311	0.624732	0.631122	0.630775	0.638958	0.644538	0.654507	0.662989	0.671086	0.675876	0.685739
0.0397533	0.0233834	0.0190335	0.0357268	0.0319308	0.0348423	0.0540144	0.0245048	0.0202632	0.0732411	0.0646449	0.107913	0.151308	0.167855	0.201013	0.223627	0.259028	0.272448	0.293433	0.310321	0.318406	0.335327	0.351357	0.365607	0.380972	0.389235	0.405813	0.420529	0.436298	0.449759	0.467598	0.48687	0.49475	0.511544	0.520829	0.540453	0.545337	0.557932	0.568193	0.580031	0.591763	0.598409	0.60441	0.606275	0.614384	0.623505	0.633499	0.640226	0.645728	0.655787
0.046343	0.0156559	0.0326246	0.0401358	0.032961	0.0389308	0.0519811	0.0168245	0.0204408	0.0644445	0.0608332	0.102706	0.137059	0.171398	0.184953	0.2002	0.243698	0.255162	0.273444	0.289536	0.294053	0.316702	0.32821	0.344731	0.359897	0.365499	0.384267	0.396388	0.409868	0.425162	0.445611	0.461136	0.470706	0.487081	0.496227	0.517042	0.525498	0.535993	0.540513	0.558125	0.568002	0.576472	0.57851	0.583669	0.588795	0.601778	0.612665	0.618316	0.622638	0.634143
0.0569354	0.0312547	0.0298336	0.0529832	0.0346123	0.0469372	0.0464413	0.0262616	0.0214885	0.069858	0.0646667	0.0958273	0.139739	0.156644	0.179144	0.198339	0.232552	0.241826	0.262746	0.278029	0.278298	0.29628	0.308594	0.322138	0.336066	0.34264	0.360045	0.373505	0.386067	0.398978	0.416461	0.435872	0.443665	0.459848	0.468253	0.489151	0.496276	0.50845	0.515883	0.529632	0.541322	0.547502	0.550471	0.554525	0.561215	0.573688	0.584114	0.591605	0.595386	0.606533
0.0565939	0.0339372	0.0305869	0.0506753	0.0383318	0.0560376	0.0561862	0.0231465	0.029587	0.0682623	0.0673653	0.0952913	0.133404	0.163047	0.175117	0.196818	0.226546	0.232618	0.251936	0.26703	0.273232	0.283643	0.298684	0.307803	0.324988	0.329431	0.345943	0.362066	0.376622	0.391071	0.405523	0.422496	0.429096	0.446764	0.452299	0.475282	0.484577	0.496335	0.497624	0.51786	0.524232	0.533974	0.538163	0.539463	0.543987	0.56193	0.570926	0.577003	0.579102	0.592511
0.0508518	0.0347767	0.0295202	0.04171	0.0398648	0.0511217	0.0573513	0.0232781	0.0256846	0.0705761	0.0686357	0.0893455	0.137294	0.152307	0.173017	0.190814	0.215508	0.220994	0.244611	0.255795	0.260185	0.270239	0.284358	0.292434	0.305405	0.313119	0.327793	0.341983	0.35555	0.369593	0.380548	0.399337	0.404109	0.424701	0.430165	0.450275	0.459481	0.471941	0.474495	0.493882	0.501411	0.509231	0.513928	0.514788	0.519884	0.535497	0.545268	0.551588	0.553556	0.565877
0.0495974	0.0264244	0.0350923	0.0450075	0.0268792	0.0449874	0.043824	0.0261915	0.0134318	0.0624192	0.0564233	0.0845714	0.121794	0.14087	0.156815	0.176091	0.194808	0.200027	0.217562	0.230284	0.231401	0.242981	0.255681	0.266437	0.278041	0.28556	0.301201	0.313385	0.323941	0.337941	0.348473	0.36909	0.37629	0.394912	0.402307	0.42301	0.433086	0.444857	0.449859	0.46504	0.47488	0.483704	0.485313	0.490566	0.496574	0.510189	0.518914	0.525726	0.528521	0.537489
0.0553916	0.0365794	0.0371554	0.054605	0.0315023	0.0507042	0.0579107	0.0253929	0.0244446	0.0627551	0.0530359	0.0813167	0.112828	0.133565	0.142068	0.156953	0.180372	0.188906	0.205325	0.219847	0.218383	0.23296	0.241175	0.254164	0.265917	0.272959	0.28701	0.29688	0.308933	0.323098	0.333739	0.350193	0.358804	0.375196	0.384515	0.404559	0.415403	0.428362	0.430545	0.447423	0.45552	0.46549	0.46643	0.470974	0.474953	0.490909	0.499027	0.505321	0.506169	0.515128
0.0627188	0.042662	0.043815	0.0591095	0.0317201	0.0483042	0.0502057	0.0285076	0.01712	0.0732581	0.0564399	0.0837759	0.118806	0.128466	0.144942	0.152319	0.175774	0.175787	0.19307	0.20295	0.203212	0.211337	0.219203	0.232386	0.239632	0.247217	0.264452	0.273728	0.283319	0.292583	0.304223	0.32201	0.327374	0.344744	0.352181	0.373263	0.383325	0.396614	0.398911	0.415134	0.425314	0.432701	0.434898	0.438552	0.445269	0.458298	0.468045	0.473209	0.475888	0.484044
0.0558547	0.0370472	0.0402631	0.0554022	0.0274147	0.0569049	0.0542337	0.023922	0.0208392	0.0700059	0.0509867	0.0699412	0.10543	0.121552	0.138677	0.140681	0.158881	0.16805	0.180704	0.193988	0.192729	0.202895	0.209001	0.218407	0.226302	0.23385	0.249681	0.256197	0.26926	0.28225	0.285036	0.301015	0.307728	0.324177	0.329915	0.347409	0.359596	0.369816	0.370943	0.387265	0.394774	0.404635	0.406603	0.408756	0.412826	0.42781	0.434421	0.439228	0.441876	0.44864
0.0635425	0.0538412	0.0478222	0.0796406	0.0348171	0.062801	0.0546274	0.027812	0.0325716	0.0707251	0.0598056	0.0750361	0.105202	0.111494	0.119112	0.127511	0.149195	0.145503	0.155715	0.166231	0.164786	0.166973	0.175335	0.186326	0.193481	0.199153	0.214695	0.223768	0.23435	0.246932	0.251995	0.266329	0.268	0.285547	0.28836	0.308457	0.32165	0.332554	0.332221	0.351639	0.357286	0.366602	0.368535	0.369141	0.373182	0.389735	0.397304	0.402894	0.400483	0.412776
0.0526905	0.0267097	0.0531518	0.0572147	0.0268735	0.0450914	0.0560817	0.0251404	0.0191917	0.0663643	0.0523729	0.0637446	0.0921369	0.0877395	0.106315	0.107514	0.127886	0.127888	0.134082	0.142776	0.144328	0.149567	0.157841	0.165929	0.16999	0.177375	0.192272	0.200315	0.208944	0.219897	0.222885	0.234539	0.240268	0.254723	0.261922	0.278136	0.286447	0.299863	0.301947	0.317479	0.322945	0.330172	0.336068	0.335854	0.340674	0.350909	0.359354	0.36287	0.363311	0.368895
0.0438733	0.0212298	0.0364264	0.0413139	0.0262713	0.0397521	0.0495613	0.0144702	0.0101233	0.0455327	0.0373615	0.0441056	0.0700802	0.064287	0.089825	0.081098	0.0997357	0.101719	0.108507	0.112756	0.11666	0.122543	0.12754	0.136871	0.138787	0.146402	0.158831	0.165758	0.173302	0.183585	0.186134	0.196989	0.204263	0.216403	0.224295	0.237411	0.246598	0.259255	0.262759	0.274872	0.279246	0.287523	0.294552	0.293914	0.297474	0.306324	0.31534	0.318993	0.318054	0.323528
0.0395605	0.0243489	0.0338969	0.0469715	0.0178002	0.0407903	0.0462296	0.0245332	-0.00149841	0.0463039	0.0312564	0.0441493	0.0632792	0.0608922	0.0752421	0.0779599	0.0830161	0.0868928	0.0945169	0.0967003	0.0941074	0.0986758	0.101854	0.113498	0.113935	0.122767	0.136129	0.139544	0.145372	0.157819	0.154628	0.168855	0.175165	0.186375	0.194486	0.203686	0.213954	0.224992	0.230288	0.241915	0.247549	0.255939	0.255628	0.257647	0.262439	0.269263	0.276046	0.2785	0.279091	0.281122
0.0300163	0.0244277	0.0286965	0.0337547	0.0233708	0.0405528	0.0420576	0.028408	0.0103561	0.052213	0.0467697	0.0338304	0.0589544	0.0548613	0.0596742	0.0681055	0.0654467	0.0679247	0.0712599	0.0821345	0.0751463	0.0744088	0.0766371	0.0857532	0.086218	0.0965842	0.103726	0.108196	0.113326	0.126862	0.120552	0.133333	0.13813	0.14919	0.150697	0.159585	0.172596	0.180789	0.182685	0.196918	0.202822	0.209744	0.208322	0.211138	0.212077	0.221351	0.225806	0.229214	0.226233	0.230035
0.0543429	0.0578245	0.0471487	0.0792149	0.00973349	0.0541684	0.0375989	0.0470419	0.015738	0.0681905	0.0485826	0.034796	0.0628306	0.0499884	0.0551562	0.0697217	0.0723131	0.0608448	0.0687481	0.0732381	0.0689136	0.0567274	0.062348	0.0660877	0.0642482	0.0698217	0.0847503	0.0848088	0.0869574	0.0997484	0.0943285	0.10832	0.104205	0.117383	0.114908	0.125017	0.138037	0.14743	0.143707	0.161186	0.165756	0.171552	0.16472	0.167811	0.171371	0.180043	0.183722	0.187295	0.18287	0.187636
0.0471637	0.0369346	0.0469223	0.0670797	0.0046434	0.028576	0.0369151	0.0347673	0.00182955	0.0708876	0.0361989	0.0326335	0.0530521	0.0437441	0.0481374	0.0610656	0.0594026	0.0632687	0.0650749	0.0720926	0.0610067	0.0552832	0.0571297	0.0633622	0.0599935	0.0663732	0.079449	0.0763018	0.0741771	0.0842973	0.0804515	0.090427	0.0897499	0.0957613	0.0956394	0.10084	0.110325	0.116684	0.11613	0.128184	0.13591	0.136567	0.130741	0.136462	0.13933	0.1418	0.145417	0.148191	0.145848	0.145549
0.0538311	0.0329957	0.0373605	0.047916	0.020223	0.0504749	0.0476337	0.0328672	0.0246329	0.0470749	0.0512105	0.0325533	0.0471121	0.0351073	0.0457654	0.0501781	0.0620688	0.061713	0.06688	0.0721188	0.0685244	0.0632108	0.0646899	0.0700274	0.0660294	0.0685249	0.0776407	0.0749155	0.0757081	0.0844575	0.0809688	0.0870812	0.0866379	0.0940746	0.0922271	0.091723	0.100068	0.104885	0.104295	0.115145	0.119125	0.121101	0.120382	0.122371	0.122564	0.124489	0.129838	0.132267	0.127341	0.127342
0.0433947	0.0220091	0.0363317	0.037727	0.0146292	0.0392039	0.0518819	0.0204444	0.0193157	0.0443888	0.0355087	0.0314169	0.0488277	0.0413141	0.0490015	0.0555211	0.0621441	0.0706346	0.0689636	0.0751291	0.071489	0.0731536	0.0767175	0.0789772	0.0760635	0.0787821	0.0841826	0.086251	0.0838176	0.0897092	0.0858992	0.0896377	0.0909697	0.0971065	0.0976774	0.0977538	0.099401	0.106495	0.106453	0.111765	0.117103	0.116175	0.119045	0.117577	0.11868	0.120146	0.12256	0.121893	0.120223	0.116975
0.0359783	0.0340488	0.0402499	0.0301437	0.0191356	0.0365125	0.0651573	0.0473059	0.0186811	0.0609175	0.0478328	0.0410574	0.0407219	0.0238748	0.0466537	0.0435674	0.0494662	0.0521938	0.0571944	0.0640876	0.0611629	0.0606086	0.0682517	0.0704099	0.0692464	0.0751786	0.0802254	0.0805968	0.0777471	0.0855877	0.079284	0.0832734	0.0877446	0.092504	0.0909953	0.0916509	0.0971763	0.101299	0.102011	0.107153	0.11194	0.108996	0.110718	0.110807	0.112304	0.113296	0.113655	0.110172	0.112534	0.109246
0.0298345	0.0313458	0.0233962	0.0397102	0.00650428	0.0269938	0.0431109	0.0286068	0.0203409	0.0435362	0.0443768	0.0318945	0.0493816	0.0331367	0.0340799	0.0458942	0.0543404	0.0649339	0.0605272	0.0717771	0.0740441	0.0723498	0.0763833	0.0787684	0.0753996	0.0798806	0.0818045	0.0828244	0.0805954	0.0851474	0.0810718	0.0851043	0.0877241	0.093745	0.0917308	0.0913879	0.093409	0.0985515	0.0976176	0.10399	0.106354	0.106383	0.10766	0.107533	0.107091	0.109749	0.109435	0.109067	0.102467	0.10188
0.0562466	0.0536423	0.0434476	0.0673964	0.0183184	0.0469941	0.0384605	0.0554349	0.0335884	0.0534788	0.0447383	0.0468729	0.0519704	0.0514765	0.0394088	0.0610894	0.0597093	0.0650954	0.0642404	0.0775576	0.0708127	0.0730636	0.0768104	0.0873479	0.0821108	0.0885985	0.0929571	0.0931882	0.086927	0.0939651	0.0900395	0.0992293	0.0993289	0.108343	0.103764	0.106151	0.112717	0.115698	0.110128	0.119571	0.12253	0.122241	0.113837	0.11738	0.118901	0.122342	0.121981	0.12283	0.11665	0.117109
0.0338276	0.0189983	0.0346775	0.0393403	0.00636567	0.0296017	0.0218658	0.0393677	0.0130883	0.0470223	0.0306887	0.037989	0.0433339	0.0458551	0.0456917	0.0529354	0.0562492	0.0622003	0.0646705	0.0722372	0.0688258	0.0738513	0.0779453	0.0861339	0.0809316	0.085816	0.0911157	0.0927559	0.0894403	0.0951382	0.0939848	0.0983971	0.0983827	0.108279	0.10646	0.109157	0.113325	0.116294	0.114072	0.121416	0.12485	0.122179	0.117876	0.120811	0.123713	0.122752	0.123227	0.118974	0.117786	0.117957
0.0366332	0.06209	0.0507512	0.0696192	0.0160519	0.0380029	0.0374143	0.0410253	0.0127335	0.0767887	0.0449599	0.0492034	0.0402131	0.0495774	0.0485057	0.0567533	0.0558561	0.0612997	0.0637487	0.0746444	0.0696286	0.0716656	0.0746756	0.0830299	0.0798353	0.0876256	0.0927227	0.0949597	0.0870632	0.0961376	0.0898676	0.0994486	0.0984899	0.10709	0.10375	0.107667	0.11355	0.115459	0.111343	0.120103	0.125714	0.12275	0.115019	0.119431	0.120603	0.123379	0.12286	0.119359	0.118817	0.118735
0.079098	0.0665393	0.0658487	0.0725141	0.0255466	0.0567867	0.0349434	0.0432832	0.0268757	0.0639723	0.0450145	0.0443237	0.0445896	0.0600479	0.0466268	0.0541832	0.0592506	0.0684129	0.0669886	0.0744586	0.0655848	0.0734232	0.0754257	0.0817781	0.0822521	0.0826117	0.0905747	0.0890831	0.0828065	0.0906846	0.0907382	0.0915288	0.0930036	0.100276	0.0991589	0.10189	0.107698	0.109287	0.103937	0.114169	0.116914	0.115735	0.109421	0.112725	0.113838	0.117494	0.119692	0.115947	0.114491	0.114192
0.0298135	0.0462772	0.0304766	0.0376456	0.00140119	0.0259813	0.0221544	0.0453286	0.013559	0.0529295	0.0315716	0.0374518	0.0328856	0.0475008	0.0313544	0.0497827	0.0327238	0.0422848	0.0435585	0.0509998	0.0474091	0.0510829	0.0545296	0.0628069	0.0603453	0.0690481	0.0700117	0.0720229	0.0648088	0.0744989	0.0676771	0.0754897	0.0796642	0.0873083	0.0842668	0.0869455	0.093694	0.0973925	0.0934339	0.10078	0.107353	0.106275	0.0952274	0.103704	0.104055	0.107582	0.106451	0.104042	0.1063	0.102932
0.061511	0.0584393	0.0516467	0.0502893	0.0146444	0.040179	0.0283842	0.0416819	0.0274712	0.0671332	0.049489	0.0483001	0.0526755	0.0437475	0.0487829	0.0548859	0.0593042	0.0582445	0.0627242	0.0675857	0.0625217	0.0691801	0.0729556	0.0791431	0.0794923	0.0803225	0.0915011	0.0867427	0.0817346	0.0887569	0.0885699	0.0900134	0.0915878	0.100095	0.0961691	0.104414	0.105898	0.112275	0.106335	0.113313	0.121585	0.119504	0.112308	0.117485	0.12071	0.11974	0.122231	0.119156	0.12213	0.118461
0.0708282	0.0674834	0.0618514	0.0598709	0.0246897	0.0575498	0.0463716	0.03741	0.0302609	0.0597897	0.0530219	0.0454189	0.0517099	0.0439436	0.0443822	0.0543782	0.0492448	0.0459259	0.0461124	0.0476769	0.0526314	0.0543911	0.0606391	0.0617875	0.061525	0.0650967	0.0719125	0.0749399	0.073289	0.0804129	0.076858	0.0785112	0.0790447	0.0897595	0.0866137	0.0943513	0.0995853	0.102746	0.0973326	0.106686	0.11244	0.112109	0.105056	0.108042	0.1109	0.111847	0.114285	0.11147	0.112563	0.1128
0.0998065	0.0844372	0.059816	0.0932695	0.0178114	0.0517838	0.0196769	0.0632209	0.0461622	0.0874772	0.0607407	0.0597878	0.0671484	0.0640777	0.0514618	0.0635534	0.05944	0.0513789	0.0594017	0.0653257	0.0593595	0.054772	0.0637044	0.0646717	0.0669129	0.0657339	0.0794493	0.0782897	0.0773028	0.0827976	0.0814738	0.0877686	0.0815464	0.0933079	0.0880283	0.0928802	0.100425	0.105358	0.0981202	0.107824	0.114165	0.111924	0.103376	0.106104	0.107066	0.111172	0.11095	0.110352	0.110208	0.112049
0.0637523	0.0416736	0.0435749	0.0352464	0.0331613	0.0406154	0.043198	0.0220385	0.0333803	0.0601454	0.0540836	0.0441674	0.0523001	0.0521164	0.044504	0.0515959	0.0545641	0.0502181	0.0484457	0.0557297	0.053863	0.0535696	0.0635529	0.0656257	0.0639195	0.0645524	0.0762725	0.076131	0.074223	0.0781625	0.0784326	0.0818334	0.0800405	0.0918619	0.0875514	0.0937741	0.0947776	0.101396	0.0973936	0.101686	0.108364	0.105952	0.103186	0.103445	0.106193	0.104994	0.10566	0.104739	0.107566	0.103551
0.0651508	0.0753211	0.0329842	0.0496383	0.0353816	0.0374641	0.0400809	0.0467147	0.0246702	0.0848633	0.0618851	0.0478534	0.058575	0.044157	0.043789	0.045579	0.045657	0.0422331	0.0431963	0.0443066	0.0464488	0.0458214	0.0515336	0.0555172	0.054157	0.0553272	0.0628015	0.0617141	0.06154	0.0640046	0.0640368	0.0697354	0.0675324	0.0755353	0.0739333	0.0755391	0.0790765	0.0840465	0.0795023	0.0848358	0.088641	0.0891107	0.084139	0.0842979	0.0884524	0.0881134	0.0871368	0.0876214	0.0871143	0.0875717
0.0797569	0.0594673	0.0579515	0.0545294	0.032728	0.0337024	0.0390028	0.0262198	0.0327117	0.0698657	0.0355287	0.0535397	0.0435153	0.0713958	0.0428418	0.0501752	0.0469171	0.0546264	0.05159	0.057055	0.0494302	0.0538718	0.058194	0.0595343	0.062112	0.0622525	0.0705974	0.0678597	0.0633619	0.0701954	0.0686599	0.0697143	0.0678085	0.0774297	0.073287	0.0780188	0.0823076	0.0860268	0.0791648	0.087752	0.0920988	0.0908418	0.0852298	0.0891787	0.0901385	0.0933644	0.0947526	0.0932197	0.0957613	0.094546
0.079909	0.0696637	0.0576691	0.0633934	0.0451994	0.0532469	0.0419256	0.049113	0.0378932	0.0747526	0.052034	0.0511736	0.0502529	0.0420819	0.0307762	0.0387617	0.0411235	0.0319567	0.0358045	0.0355998	0.0334056	0.0350074	0.0432661	0.0403034	0.0454023	0.0418472	0.0541421	0.0579873	0.05351	0.0616228	0.0600073	0.0632186	0.0607815	0.0720791	0.0696159	0.0762596	0.0809179	0.0852491	0.0811349	0.0877606	0.0950046	0.0941195	0.0883347	0.0902047	0.0930103	0.0953709	0.0968802	0.0961159	0.0997508	0.101654
0.0974076	0.0840985	0.0566159	0.0922037	0.0225549	0.0452129	0.0198938	0.0566405	0.0136098	0.0909299	0.0430967	0.0492777	0.0426114	0.0465455	0.0434291	0.0435626	0.0451512	0.0351264	0.0366477	0.0366509	0.0275011	0.0279742	0.036776	0.0339375	0.0385045	0.0412758	0.0512577	0.0510198	0.0436747	0.052313	0.0485076	0.0541219	0.051329	0.0599095	0.057938	0.063673	0.0671246	0.0746874	0.0687508	0.0761624	0.0840715	0.0821117	0.0731092	0.0781425	0.0805284	0.0833215	0.0844707	0.0816958	0.0866935	0.0853771
0.0916814	0.0623426	0.0542362	0.0562685	0.0466865	0.0457126	0.0528462	0.0313811	0.0449341	0.0878657	0.077727	0.0520067	0.0656612	0.0407405	0.0464648	0.0407067	0.0528272	0.044756	0.0399014	0.0388715	0.0488763	0.0438843	0.0538786	0.0494819	0.0511363	0.0527503	0.062463	0.0643381	0.0649014	0.0652287	0.0641405	0.0633329	0.0609656	0.0756183	0.0725237	0.0769289	0.0780253	0.0876435	0.0798165	0.0855976	0.0925281	0.0875232	0.0898827	0.0878292	0.0904305	0.0888453	0.0926449	0.0889397	0.0931359	0.0891576
0.0270828	0.0580619	0.0150369	0.0315329	0.0199733	0.0256949	0.0355367	0.0700101	0.0300302	0.0690177	0.0557161	0.0570445	0.0388393	0.0436204	0.0373978	0.0554685	0.0332393	0.0384459	0.0345422	0.0409307	0.0386055	0.0400055	0.0475652	0.0514384	0.0470039	0.0587607	0.0631824	0.066626	0.0609367	0.0652322	0.059455	0.0619752	0.0695461	0.0736087	0.0723507	0.0727757	0.0732815	0.0809749	0.0782568	0.0811105	0.0878818	0.0887391	0.0792562	0.0876735	0.0880731	0.0869044	0.0853062	0.0862785	0.0876565	0.08473
0.0556779	0.0443048	0.0447978	0.0410819	0.0382041	0.0324517	0.0440832	0.047712	0.0366364	0.0720794	0.0523542	0.0472647	0.0449158	0.0344131	0.0357309	0.0384633	0.034215	0.0322132	0.0299182	0.0341579	0.0343488	0.0336619	0.0415367	0.0438239	0.0415921	0.0463064	0.0553154	0.0570145	0.0535385	0.0581713	0.0564176	0.0573801	0.0591091	0.0682396	0.0646492	0.0685749	0.0730488	0.0767558	0.075928	0.0798808	0.0841852	0.0838481	0.0793003	0.0810496	0.0824398	0.084341	0.0845532	0.0815319	0.086807	0.08367
0.129566	0.108889	0.0686056	0.123267	0.0434056	0.0702475	0.0372462	0.0642402	0.0482309	0.103047	0.0660533	0.0614139	0.0690637	0.0576129	0.0460402	0.0583322	0.0728757	0.0518361	0.0622165	0.0552643	0.0500654	0.0419971	0.04997	0.050616	0.0533566	0.0496975	0.0660819	0.0628755	0.0633322	0.0688991	0.0671437	0.0699694	0.0614296	0.0725487	0.0653662	0.0717359	0.0804171	0.0836052	0.0740257	0.0871451	0.0870096	0.0889835	0.0787199	0.0814592	0.0806688	0.0894823	0.0870186	0.0864357	0.0886615	0.0889843
0.111232	0.0669393	0.064769	0.064693	0.0696016	0.079563	0.0488298	0.0544936	0.0766598	0.0627811	0.0607988	0.0657565	0.0459123	0.0576627	0.0310671	0.0391736	0.0451951	0.0341306	0.0459299	0.0386491	0.0350511	0.0387766	0.0461726	0.0444831	0.0496297	0.0476691	0.0613598	0.0566988	0.0588309	0.0652839	0.0638402	0.0606532	0.0612006	0.0700766	0.0657332	0.0666599	0.0744801	0.0759996	0.0711072	0.0783718	0.081924	0.0860528	0.0790792	0.0824058	0.0797613	0.0840336	0.0875782	0.0864256	0.0874586	0.084973
0.0449287	0.0556653	0.0304421	0.0274214	0.0685386	0.0534542	0.0545176	0.0782357	0.0497051	0.0590913	0.0616117	0.0572245	0.0356166	0.0301864	0.0335517	0.0375191	0.027722	0.0282553	0.0304512	0.0354579	0.034644	0.0391182	0.0441098	0.0446573	0.0458582	0.0488097	0.0496561	0.054258	0.0522396	0.0584329	0.0528186	0.0503605	0.0580514	0.061923	0.0588622	0.060094	0.061772	0.0616027	0.0637821	0.0639748	0.068566	0.0702798	0.0641392	0.0688915	0.0687603	0.0684113	0.0698308	0.0682919	0.0729831	0.069233
0.0843213	0.0759792	0.0561522	0.0784778	0.0547718	0.0676597	0.0377087	0.0672193	0.0478082	0.0883436	0.0779805	0.065492	0.061042	0.0420223	0.04095	0.0458087	0.0547274	0.0337792	0.0352183	0.0362606	0.0367963	0.0283778	0.0426449	0.0376079	0.0423044	0.0423591	0.0544096	0.0582962	0.0535047	0.0590025	0.058391	0.0589662	0.0551696	0.0677664	0.0636149	0.0661351	0.0718053	0.0754397	0.0706901	0.0762817	0.0822505	0.0823537	0.0764523	0.0793519	0.0789959	0.0790331	0.0811887	0.079855	0.0828804	0.0824693
0.0949298	0.0507158	0.0645498	0.0622653	0.0454687	0.0555371	0.04948	0.0310398	0.0529421	0.0908988	0.0613012	0.0540227	0.047057	0.0589689	0.0299457	0.0443161	0.0522349	0.0476291	0.0543792	0.0545968	0.0433359	0.0515109	0.0533343	0.0546231	0.0589928	0.0590233	0.0656918	0.0663655	0.063152	0.0680178	0.0667165	0.0611439	0.0622892	0.0703546	0.0677298	0.068762	0.0708676	0.072222	0.0680429	0.0716644	0.0764908	0.074309	0.0722656	0.0756599	0.0737083	0.077315	0.0798587	0.0760773	0.0760675	0.0746658
0.0845583	0.0516522	0.065582	0.0502714	0.0431349	0.0476458	0.0360515	0.0347017	0.0421021	0.0749407	0.057681	0.0599692	0.0439994	0.0409551	0.0324296	0.0417221	0.0405362	0.0379896	0.0402589	0.0273735	0.0306639	0.0318578	0.0407932	0.034756	0.0415487	0.0381188	0.0515018	0.0490264	0.0460573	0.0472927	0.0498732	0.0452746	0.0451563	0.0536328	0.0526486	0.0536328	0.0556459	0.0616291	0.0582152	0.059974	0.0657597	0.06362	0.0642222	0.0660146	0.0655073	0.0644061	0.068626	0.0672561	0.071031	0.0662385
0.0781737	0.0621483	0.0664512	0.0595225	0.0520723	0.0420958	0.0407441	0.0347145	0.0245958	0.0747917	0.0630457	0.0568499	0.0399494	0.0350473	0.0385117	0.0393955	0.051043	0.0387209	0.0388858	0.0320149	0.0292043	0.0304394	0.0373622	0.0417865	0.0396308	0.0413104	0.0500961	0.0554354	0.0532754	0.055923	0.0604098	0.0542292	0.0557234	0.0635189	0.0618519	0.0686397	0.0682596	0.0717432	0.0700121	0.070545	0.0750272	0.0752528	0.0739189	0.0782097	0.0777581	0.0758362	0.080825	0.0757208	0.0797454	0.0769647
0.0932304	0.0961452	0.0521054	0.07283	0.0754413	0.0802915	0.0530707	0.0618452	0.0620416	0.0817316	0.0926417	0.050452	0.0738707	0.0358712	0.0326612	0.054477	0.0610679	0.0397599	0.0484192	0.0482999	0.0424723	0.0362133	0.0503801	0.0416378	0.0494848	0.0420433	0.0539098	0.057975	0.0603631	0.0665948	0.0623573	0.0607699	0.0501492	0.0638283	0.0553662	0.0585363	0.0674768	0.0689154	0.0608205	0.0704311	0.069519	0.0728506	0.0706381	0.0676417	0.0658851	0.0723919	0.0745312	0.0728301	0.070351	0.0751292
0.0684807	0.0535971	0.0334536	0.0511427	0.0302365	0.0340888	0.0418781	0.0288262	0.0345149	0.0652508	0.0539506	0.0425	0.0383091	0.0180627	0.020312	0.0301559	0.0408894	0.0256605	0.0355201	0.0387895	0.0331993	0.0302664	0.0401984	0.0407015	0.0394824	0.0449047	0.0497681	0.0554606	0.0529837	0.057081	0.0537731	0.0534932	0.0517741	0.0592691	0.0576643	0.0583737	0.0621648	0.0635416	0.0598573	0.0643644	0.0675745	0.0629184	0.0636173	0.0624609	0.0619922	0.0601261	0.0631694	0.0590912	0.0622895	0.0573273
0.0903021	0.0575542	0.0693328	0.0561938	0.0530209	0.0603629	0.0568158	0.0254595	0.0665987	0.071661	0.0646756	0.0439056	0.0479532	0.0284671	0.0110189	0.0204644	0.0391289	0.030184	0.031763	0.0284692	0.0265602	0.0312993	0.0347823	0.0371666	0.0433187	0.0362195	0.0444494	0.0468054	0.0490579	0.050103	0.0515233	0.0496278	0.0429893	0.0550776	0.0534256	0.0579889	0.0599344	0.0636424	0.0582939	0.064964	0.0670853	0.0635163	0.0694815	0.0662567	0.0630076	0.0682503	0.0684892	0.0667403	0.0686277	0.0689492
0.0698136	0.0551276	0.0619121	0.051907	0.0337742	0.0380647	0.0411189	0.0296233	0.0252663	0.0782069	0.0445095	0.0518424	0.0329365	0.0347015	0.030512	0.0357493	0.0385852	0.0387759	0.0318045	0.0334194	0.028583	0.0327872	0.0373338	0.0442205	0.0404987	0.0438284	0.0545023	0.0532005	0.055597	0.0586101	0.0587121	0.0552936	0.0575958	0.0648022	0.0625501	0.0671847	0.0677408	0.0729479	0.0700947	0.0756163	0.0776881	0.0784863	0.0731754	0.07423	0.0792772	0.078401	0.0787658	0.077381	0.0814382	0.0800668
0.0407457	0.0424833	0.0500648	0.0364637	0.0215535	0.0229797	0.0549981	0.0531346	0.00434481	0.0916159	0.0469515	0.0500332	0.0308087	0.0206648	0.0344145	0.032531	0.0366526	0.0353627	0.031012	0.0274065	0.0313491	0.0293867	0.0387562	0.0396803	0.0404821	0.0444665	0.0474438	0.0531065	0.048145	0.0526285	0.0474563	0.049192	0.0499345	0.0563021	0.0577003	0.0622708	0.0594384	0.0648877	0.0654225	0.0686204	0.0737461	0.0713899	0.0655417	0.0715713	0.0740517	0.0705347	0.072255	0.0707757	0.0795412	0.0732361
0.043676	0.0302938	0.0540031	0.0407969	0.00649452	0.0172403	0.015251	0.0227355	0.0121994	0.0642549	0.0253869	0.0357086	0.0260642	0.0279313	0.0228225	0.0322699	0.0308683	0.031093	0.0300806	0.0198773	0.0200065	0.0244753	0.0283214	0.0305092	0.0326052	0.0358953	0.0450792	0.0438801	0.0392031	0.0456783	0.0443231	0.044964	0.0432102	0.0520443	0.0506853	0.0564148	0.05424	0.0585635	0.0589914	0.0627605	0.0691942	0.0638148	0.0616677	0.0666402	0.0682001	0.0683335	0.0711057	0.0663442	0.0735851	0.0679816
0.0437646	0.0374441	0.0457508	0.0280981	0.0567655	0.0408505	0.0532632	0.02317	0.0442933	0.0411596	0.0474665	0.0396854	0.0183662	0.0141347	0.00895769	0.0104743	0.0290055	0.0283923	0.0283887	0.0266143	0.0272851	0.032986	0.0367653	0.0405224	0.0443062	0.0426793	0.0468976	0.0487784	0.0505697	0.0532874	0.0567643	0.0479723	0.051237	0.0590456	0.0563807	0.0588717	0.0615572	0.0632529	0.0605168	0.0647778	0.0681073	0.0678514	0.067701	0.0684736	0.0678855	0.0694965	0.0733609	0.069846	0.0702697	0.0683566
0.0319334	0.0295331	0.0297481	0.0334857	0.00936339	0.00359318	0.0294897	0.0313426	0.00384709	0.0677394	0.0418429	0.0431497	0.0327592	0.0211827	0.039478	0.0348463	0.0314193	0.0317912	0.0274888	0.0266458	0.023963	0.0241029	0.0292077	0.0362501	0.0317438	0.0395414	0.0452297	0.0465322	0.0398128	0.043393	0.0408466	0.0400797	0.0408586	0.0502302	0.0506592	0.0534115	0.0524885	0.060362	0.0595341	0.0600973	0.0676392	0.061759	0.0596294	0.0614222	0.0649021	0.0632988	0.06291	0.0613685	0.0677549	0.0621934
0.0612047	0.083185	0.0284718	0.0770615	0.0282213	0.0273965	0.0172915	0.0569687	0.0187637	0.0786018	0.0354048	0.0593297	0.0420418	0.0410242	0.0297417	0.0385001	0.0395626	0.0139785	0.0306167	0.028904	0.0216445	0.0150893	0.027182	0.0279594	0.0266219	0.0327765	0.0413431	0.0408562	0.0420622	0.0494216	0.0480076	0.046743	0.0434524	0.0515051	0.0455545	0.0503441	0.0542642	0.0578789	0.0510632	0.0591826	0.0595845	0.0659204	0.0501131	0.0561443	0.0549501	0.0615996	0.0627905	0.0633161	0.0645315	0.0646076
0.107109	0.102634	0.0584424	0.115201	0.0367662	0.0429264	0.0372111	0.0663237	0.03376	0.113662	0.0707108	0.0547059	0.0654747	0.035756	0.0377566	0.0461326	0.0593733	0.031617	0.0512864	0.0419279	0.0359467	0.0289608	0.0406808	0.0400104	0.0413086	0.0417925	0.0593294	0.058305	0.0574789	0.0606321	0.0599318	0.0635055	0.0523017	0.066219	0.0623907	0.0667483	0.0750218	0.0764041	0.0707271	0.0804485	0.0847428	0.0794135	0.0762774	0.0777935	0.0751626	0.0820675	0.0855145	0.0841684	0.0873691	0.0845486
0.0161256	0.00699655	0.0192749	0.0111597	0.0295747	0.0160354	0.0308376	0.0174448	0.00372881	0.0326199	0.0415627	0.0482333	0.0118179	0.0255843	0.0239015	0.0232473	0.019538	0.0266271	0.0279416	0.0268092	0.0219753	0.0328839	0.0327999	0.0416275	0.0392272	0.0410174	0.0432379	0.0443081	0.0430063	0.0473907	0.0494323	0.0431743	0.0489862	0.0540779	0.0554927	0.0555588	0.0588941	0.0563156	0.0572087	0.0599841	0.0625254	0.0627423	0.0573924	0.0646908	0.0644374	0.0637529	0.0653188	0.064011	0.0692181	0.0624054
0.0523041	0.0505059	0.0222525	0.0455056	0.0299954	0.015602	0.0586655	0.0253896	0.00968993	0.0871221	0.0623615	0.0368967	0.0404817	0.0255449	0.0380784	0.03616	0.0371864	0.0299734	0.0416969	0.0330442	0.0334284	0.0260763	0.0345189	0.0309836	0.0321451	0.0351318	0.0416084	0.0449466	0.0421209	0.0478031	0.0405357	0.0470697	0.0358323	0.051	0.0448367	0.0462488	0.0506004	0.0529995	0.0480093	0.0549968	0.0597163	0.0575953	0.0512533	0.0549612	0.053444	0.0565486	0.0585502	0.0549714	0.0617479	0.05655
0.0571652	0.0506771	0.0307179	0.0357398	0.0600214	0.0715758	0.0602071	0.0475598	0.0856899	0.0746757	0.0852075	0.0370674	0.0674929	0.0163544	0.0342676	0.038575	0.0472992	0.0304056	0.0373023	0.0427072	0.0405119	0.0355635	0.0437582	0.0421582	0.0484614	0.0431732	0.0472372	0.0490725	0.0543181	0.0601813	0.0542247	0.054858	0.0523618	0.0617588	0.0563114	0.0577794	0.0618578	0.0630343	0.0577764	0.0654825	0.0665531	0.0665513	0.0687046	0.0647737	0.0655047	0.0698846	0.0680111	0.0688082	0.0679855	0.0689658
0.0899426	0.0961917	0.0540127	0.0915456	0.0592994	0.0641011	0.0215966	0.0649957	0.0635599	0.0853771	0.0820198	0.0562189	0.0649293	0.0368985	0.0252209	0.0469334	0.0524018	0.0334335	0.0441536	0.0397034	0.0385066	0.027977	0.0360488	0.0328012	0.038643	0.0342096	0.0488403	0.0501635	0.0532549	0.056018	0.0525814	0.0556665	0.0435609	0.0560583	0.0463592	0.0530471	0.062607	0.061567	0.0509343	0.0652381	0.0676014	0.0679051	0.0624641	0.0606284	0.0589526	0.0645311	0.0672521	0.063895	0.0634236	0.0663183
0.121035	0.118084	0.0610926	0.141711	0.0333025	0.0521859	-0.00588961	0.0682915	0.0320637	0.108811	0.0771476	0.0482906	0.0662098	0.0545644	0.0308382	0.04587	0.06019	0.0332473	0.0604155	0.0488564	0.0360443	0.0240952	0.0381715	0.0322295	0.0371089	0.0338739	0.0547545	0.0495659	0.0534765	0.0581794	0.0577119	0.0604662	0.0475473	0.0617869	0.0526253	0.0585134	0.0707733	0.0698121	0.0578745	0.0722391	0.0737235	0.0733813	0.0628084	0.0635602	0.0667735	0.0745323	0.0751577	0.0705695	0.0744332	0.0714557
0.0127697	0.0481047	0.044124	0.015313	0.0317725	0.0228964	0.0499479	0.0106574	-0.00633177	0.0766307	0.0604696	0.0227582	0.0278808	0.0126989	0.0209435	0.0187057	0.0249087	0.0316156	0.0203714	0.0208636	0.0287585	0.0270313	0.03138	0.0353669	0.0309191	0.034558	0.0380978	0.0474191	0.0431575	0.0470922	0.0471489	0.0425435	0.0426725	0.0526694	0.0508126	0.0568316	0.0551651	0.0544136	0.0574402	0.0595103	0.0668266	0.0602867	0.0570067	0.0631011	0.064322	0.0645873	0.0645021	0.062769	0.0660941	0.0576133
0.116374	0.0906762	0.0755412	0.098899	0.0428808	0.0848903	0.0350093	0.0122849	0.0634359	0.0600709	0.0789368	0.0405204	0.0442182	0.0640644	0.0380117	0.0425586	0.0581587	0.0474183	0.0610838	0.0571599	0.0419649	0.0491039	0.0495372	0.0554527	0.0599371	0.0456578	0.0654061	0.0552215	0.0654198	0.0649828	0.0663466	0.0602905	0.048264	0.0589496	0.054927	0.060793	0.0696903	0.0703634	0.0592767	0.0715089	0.0725208	0.0720733	0.0661132	0.0650821	0.0657257	0.0732542	0.0771304	0.0752709	0.0744938	0.0735256
0.0772465	0.0827926	0.0583482	0.0921604	0.0238834	0.0399537	0.0185384	0.0347586	0.0289881	0.0897459	0.0343555	0.0444091	0.0361407	0.067676	0.0551975	0.0466625	0.060802	0.0539439	0.0648553	0.0611903	0.0471975	0.056197	0.0536341	0.0657531	0.0628246	0.0577637	0.0785531	0.0643436	0.064387	0.0672847	0.0704553	0.0653736	0.0608112	0.0653334	0.0607645	0.0712859	0.0718915	0.075383	0.0711642	0.0763162	0.0778621	0.0758315	0.0709186	0.0707249	0.0749722	0.0783593	0.0764037	0.0756792	0.079233	0.0731499
0.101336	0.0922126	0.0791331	0.112373	0.0374296	0.0619946	0.0421237	0.0325069	0.000968904	0.124969	0.0605051	0.0527241	0.038584	0.0417054	0.0445183	0.0511532	0.0522116	0.0589256	0.0585873	0.0650544	0.0555961	0.0551342	0.0579054	0.0565268	0.0575401	0.0579921	0.0693096	0.0676953	0.0682391	0.0645497	0.0673062	0.064619	0.0538448	0.0658719	0.0579294	0.0663043	0.067411	0.0693854	0.0659588	0.0733203	0.0758047	0.0696706	0.0712103	0.0697147	0.0687126	0.0708291	0.0716615	0.0703553	0.0729959	0.0666681
0.0939845	0.102506	0.0524854	0.0981972	0.0621733	0.081682	0.0332355	0.0503794	0.0897568	0.0815655	0.0888405	0.031308	0.080597	0.0176431	0.0281908	0.0512848	0.0562871	0.0352958	0.0469178	0.0421117	0.0451273	0.0261363	0.0376942	0.0337764	0.0342397	0.0278494	0.0489926	0.0432731	0.0554933	0.0562247	0.0533854	0.0561107	0.0402679	0.0542825	0.0422616	0.0507	0.0580045	0.0609428	0.0511097	0.0645565	0.0634801	0.0611889	0.0625622	0.0512329	0.0517646	0.059839	0.0615139	0.0628895	0.0598728	0.0612166
0.0929682	0.0427015	0.0558588	0.0527794	0.0555173	0.0522728	0.0419094	0.0126525	0.0443475	0.0567421	0.0587254	0.0151181	0.0484077	0.0428769	0.00783217	0.0349675	0.0423305	0.0424262	0.0461011	0.039568	0.0365972	0.0370512	0.0334558	0.0315023	0.0342199	0.0282063	0.0370467	0.0378209	0.0400863	0.0381991	0.0451073	0.0392991	0.0318428	0.0396092	0.0363864	0.0411593	0.0407802	0.0463944	0.042351	0.0459634	0.0472953	0.0465484	0.0501918	0.0495565	0.0473669	0.0508416	0.0536732	0.0534893	0.0524971	0.0495459
0.124092	0.101298	0.0896443	0.144276	-0.00235365	0.0456562	-0.000156556	0.02907	-0.0203551	0.109796	0.039176	0.0406043	0.0377031	0.0599746	0.0549151	0.0557781	0.0709336	0.0619683	0.0717167	0.0544444	0.0438272	0.0460239	0.0420891	0.0451124	0.0517118	0.0447691	0.0629558	0.0527247	0.0502917	0.0547475	0.0563566	0.0554061	0.0456371	0.0540879	0.0497686	0.0575876	0.0651118	0.0656945	0.0562478	0.0715641	0.0724731	0.070722	0.0556221	0.0614145	0.0681679	0.0713918	0.0744722	0.0714563	0.0725895	0.0730765
0.053768	0.0445158	0.0396316	0.0392611	0.0459652	0.0464554	0.046823	-0.0224044	0.0307941	0.0484558	0.0697172	0.0200808	0.0198509	0.0183327	0.0168867	0.00343211	0.027782	0.0343367	0.0289019	0.0179773	0.0312597	0.0307495	0.036304	0.0291886	0.0318983	0.0292858	0.0381329	0.0375209	0.0433843	0.0376076	0.0463263	0.0348385	0.032449	0.0369101	0.0347385	0.0392299	0.037745	0.0416283	0.0379787	0.0426486	0.0474715	0.0447503	0.0504786	0.0454558	0.0452093	0.0487319	0.0504225	0.0493417	0.0501902	0.04781
0.0445356	0.0140838	0.0468511	0.017672	0.043554	0.0585067	0.0732494	-0.0334706	0.00243695	0.0477904	0.046296	0.0133385	0.0387321	0.0388065	0.0540778	0.0255771	0.0379677	0.0547822	0.0363085	0.027697	0.0371462	0.0467276	0.0485478	0.0448451	0.0468635	0.0455912	0.0482414	0.0476545	0.0484841	0.0437251	0.0453657	0.0320395	0.0381259	0.0395344	0.0417039	0.0456577	0.040183	0.0441657	0.0451319	0.0476823	0.0528209	0.0468729	0.0531356	0.0500638	0.0527215	0.0522304	0.0554904	0.0515574	0.0560713	0.0516913
0.0653164	0.0814554	0.052972	0.103445	0.00467236	0.0342717	0.0320875	0.0592817	-0.0184274	0.111325	0.0496047	0.0411875	0.0353114	0.0456491	0.0483052	0.0496397	0.0436866	0.0454156	0.0580883	0.0455855	0.0390495	0.0383175	0.0369874	0.0407853	0.0387775	0.047318	0.0529196	0.0545919	0.0481779	0.0531847	0.0499459	0.0473211	0.0456805	0.051141	0.0498218	0.0545046	0.0583589	0.0560273	0.0566407	0.0622877	0.0646505	0.0641469	0.0534261	0.0608297	0.064413	0.0678195	0.0686982	0.0650519	0.0711014	0.0672454
0.114144	0.12484	0.077256	0.11479	0.0462346	0.0856273	0.0224178	0.0123318	0.0517749	0.089918	0.0806979	0.024991	0.0390174	0.0359983	0.000480082	0.0177814	0.0299197	0.0305416	0.0403011	0.0335875	0.0258406	0.0145493	0.0203674	0.0141914	0.0189298	0.0116255	0.0261979	0.0262444	0.0294098	0.0300373	0.0312134	0.0286916	0.0183783	0.0269545	0.0179091	0.0263661	0.0332839	0.0378998	0.0258941	0.0384063	0.041552	0.0373216	0.0368689	0.0348593	0.0320953	0.0452165	0.0452497	0.0464252	0.0443939	0.0453272
0.0964977	0.0929741	0.0490873	0.08427	0.0440607	0.068247	0.0270629	0.0422584	0.0536785	0.109229	0.0897497	0.0244622	0.0671347	0.0243311	0.0380737	0.0526854	0.0494314	0.0391985	0.05141	0.0474598	0.0405159	0.0262287	0.0358704	0.0312679	0.0338229	0.0300176	0.0422127	0.0419335	0.0428646	0.0422462	0.0387663	0.0388591	0.0294116	0.0370462	0.0290559	0.0363428	0.040928	0.0441018	0.0354066	0.0452046	0.0467422	0.0451294	0.0438826	0.042667	0.0387843	0.0446931	0.0481729	0.0498829	0.0474062	0.0485697
0.0787508	0.0597129	0.00382393	0.0728301	0.0364308	0.0486538	-0.0133113	0.0625412	0.037072	0.0682234	0.0428478	0.0380433	0.035191	0.056181	0.0318378	0.0696796	0.045034	0.0466715	0.058918	0.059441	0.0419101	0.0383494	0.0390613	0.0409218	0.0400029	0.0437283	0.0516505	0.050568	0.0487021	0.0503379	0.0479412	0.0505932	0.0472877	0.0501292	0.0418007	0.0510447	0.0525341	0.0579799	0.0497918	0.0573735	0.0634006	0.0591565	0.0540113	0.0570941	0.0564538	0.0615058	0.0605032	0.0631487	0.062411	0.0644298
[truncated: 131 more columns]
