# Supplementary material for: Flexible neural population dynamics govern the speed and stability of sensory encoding in mouse visual cortex
Source: Nat Commun. 2024 Jul 30;15:6415. doi: 10.1038/s41467-024-50563-y (PMC11289260; doi:10.1038/s41467-024-50563-y)
Supplement: Supplementary file 8 — Source Data [file 41467_2024_50563_MOESM8_ESM.zip › F4b_stat_noise.xls]

## Sheet: Sheet1
1	0.960533	0.943485	0.926634	0.907927	0.895397	0.873081	0.858544	0.82953	0.790696	0.754795	0.72303	0.697646	0.669339	0.647412	0.632843	0.622395	0.605923	0.594869	0.579423	0.571188	0.569129	0.56208	0.554022	0.548482	0.542081	0.528737	0.528522	0.527971	0.520533	0.512828	0.508658	0.492417	0.487814	0.481955	0.470981	0.46231	0.455993	0.454879	0.451874	0.452249	0.45456	0.442966	0.448909	0.452748	0.453031	0.459531	0.456433	0.472489	0.474553
0.960533	1	0.96334	0.94738	0.927123	0.91727	0.896679	0.871705	0.842089	0.797604	0.760192	0.726299	0.701297	0.673047	0.649617	0.634028	0.62435	0.606423	0.595159	0.578135	0.569813	0.566661	0.558825	0.551569	0.54636	0.540495	0.528153	0.526703	0.525288	0.515741	0.509139	0.504308	0.48908	0.484792	0.480633	0.467566	0.457829	0.451689	0.450098	0.44584	0.447542	0.44991	0.438324	0.443919	0.44785	0.447064	0.453051	0.450263	0.467605	0.467705
0.943485	0.96334	1	0.962168	0.942817	0.931637	0.90808	0.883818	0.853572	0.810131	0.770285	0.735923	0.710944	0.680282	0.656718	0.640504	0.629122	0.612655	0.600606	0.583309	0.572919	0.569338	0.559716	0.552037	0.54646	0.539677	0.527947	0.526334	0.524286	0.515971	0.50969	0.505463	0.490371	0.485503	0.481584	0.467217	0.458598	0.452904	0.451494	0.447539	0.44758	0.449096	0.43774	0.443694	0.447431	0.447226	0.452894	0.451362	0.467577	0.467795
0.926634	0.94738	0.962168	1	0.960812	0.94951	0.927977	0.903147	0.868263	0.824288	0.781663	0.746992	0.72085	0.689691	0.66414	0.647534	0.634503	0.616997	0.602679	0.585492	0.574632	0.5703	0.559602	0.5505	0.542005	0.534354	0.522509	0.519145	0.515846	0.506034	0.499357	0.495124	0.480077	0.474877	0.472366	0.459846	0.451793	0.445773	0.44568	0.442289	0.442118	0.444818	0.432473	0.438812	0.442886	0.443061	0.449329	0.44888	0.465763	0.464681
0.907927	0.927123	0.942817	0.960812	1	0.961419	0.944044	0.919346	0.885444	0.84002	0.796934	0.762336	0.736129	0.705173	0.676143	0.658713	0.644471	0.626955	0.611435	0.595216	0.582823	0.577564	0.565096	0.555831	0.545061	0.539174	0.527859	0.52393	0.52018	0.51035	0.503689	0.497871	0.482871	0.479693	0.477636	0.466572	0.458266	0.451759	0.453186	0.448846	0.448428	0.452704	0.440708	0.446701	0.449478	0.450271	0.454417	0.454584	0.470986	0.470291
0.895397	0.91727	0.931637	0.94951	0.961419	1	0.961639	0.935637	0.892465	0.845797	0.80103	0.765266	0.73962	0.707431	0.67967	0.660497	0.644372	0.62535	0.608485	0.59228	0.580124	0.57499	0.562098	0.552998	0.540662	0.534421	0.522256	0.51761	0.515261	0.505828	0.499374	0.492435	0.474773	0.471981	0.470657	0.460944	0.451778	0.444054	0.446931	0.441914	0.441445	0.445411	0.432845	0.43955	0.442407	0.443384	0.446832	0.447499	0.465421	0.464803
0.873081	0.896679	0.90808	0.927977	0.944044	0.961639	1	0.952388	0.909979	0.861033	0.81425	0.779649	0.753707	0.721171	0.691724	0.673226	0.656271	0.637908	0.619533	0.602369	0.588605	0.581697	0.565178	0.555275	0.542261	0.536852	0.522183	0.517739	0.513033	0.504342	0.497305	0.491115	0.473511	0.471041	0.468644	0.460498	0.451459	0.446576	0.447946	0.442142	0.442155	0.446754	0.435187	0.442525	0.44382	0.445263	0.448359	0.449027	0.46669	0.466623
0.858544	0.871705	0.883818	0.903147	0.919346	0.935637	0.952388	1	0.946275	0.890128	0.842015	0.806858	0.781164	0.74676	0.717279	0.697545	0.677178	0.658309	0.639326	0.622857	0.607547	0.600754	0.581385	0.571909	0.55457	0.5492	0.533935	0.526066	0.522975	0.513368	0.507142	0.500501	0.482333	0.478209	0.476407	0.467956	0.459796	0.454039	0.45656	0.451999	0.452868	0.458756	0.447281	0.454665	0.455432	0.456578	0.459814	0.459957	0.476157	0.476023
0.82953	0.842089	0.853572	0.868263	0.885444	0.892465	0.909979	0.946275	1	0.92515	0.880016	0.839468	0.811933	0.777579	0.746501	0.72345	0.702644	0.683128	0.664666	0.648994	0.633388	0.622086	0.603437	0.591893	0.574759	0.567065	0.550589	0.541041	0.530169	0.521126	0.514535	0.507069	0.4913	0.485499	0.484583	0.476604	0.469638	0.464156	0.468972	0.465482	0.46842	0.474563	0.464447	0.47162	0.47199	0.473089	0.475894	0.476343	0.491679	0.491789
0.790696	0.797604	0.810131	0.824288	0.84002	0.845797	0.861033	0.890128	0.92515	1	0.923246	0.882735	0.852004	0.815083	0.78148	0.755768	0.735951	0.716105	0.695788	0.678133	0.662495	0.648601	0.628446	0.612954	0.594532	0.582906	0.565929	0.555235	0.541715	0.52592	0.517124	0.508545	0.494512	0.489013	0.485729	0.477709	0.468571	0.463748	0.469776	0.466808	0.468737	0.475924	0.467255	0.474583	0.475759	0.477479	0.481179	0.481162	0.49757	0.497778
0.754795	0.760192	0.770285	0.781663	0.796934	0.80103	0.81425	0.842015	0.880016	0.923246	1	0.930501	0.89704	0.859686	0.828011	0.801399	0.782143	0.761995	0.744064	0.722888	0.706439	0.689896	0.669269	0.651937	0.63088	0.615712	0.595638	0.58493	0.565536	0.545459	0.531953	0.520137	0.505626	0.500172	0.498048	0.490513	0.484527	0.478916	0.48388	0.481874	0.485714	0.490655	0.484086	0.492635	0.494876	0.4952	0.499367	0.498546	0.515686	0.513972
0.72303	0.726299	0.735923	0.746992	0.762336	0.765266	0.779649	0.806858	0.839468	0.882735	0.930501	1	0.934229	0.90353	0.871718	0.843146	0.823168	0.80227	0.782057	0.759612	0.742587	0.72374	0.700624	0.681918	0.660763	0.643868	0.624479	0.609904	0.587514	0.565987	0.546375	0.527959	0.513989	0.508476	0.508281	0.502037	0.495486	0.491375	0.499434	0.49763	0.503585	0.510459	0.502389	0.510373	0.513627	0.513199	0.516897	0.515997	0.531877	0.529955
0.697646	0.701297	0.710944	0.72085	0.736129	0.73962	0.753707	0.781164	0.811933	0.852004	0.89704	0.934229	1	0.939864	0.911136	0.882563	0.859835	0.839027	0.817548	0.795479	0.777638	0.760823	0.735051	0.714748	0.69286	0.675132	0.652337	0.637138	0.613953	0.587565	0.566027	0.545457	0.524389	0.519213	0.517627	0.512294	0.503524	0.499385	0.507908	0.506563	0.509688	0.515024	0.506531	0.514523	0.515633	0.51718	0.519492	0.519489	0.536132	0.534062
0.669339	0.673047	0.680282	0.689691	0.705173	0.707431	0.721171	0.74676	0.777579	0.815083	0.859686	0.90353	0.939864	1	0.944653	0.917021	0.892503	0.871106	0.850032	0.824038	0.807864	0.786898	0.762272	0.740594	0.718457	0.700307	0.678413	0.661359	0.633991	0.605087	0.580553	0.556489	0.532623	0.525262	0.522944	0.51854	0.510719	0.508176	0.515658	0.514374	0.518196	0.524484	0.516416	0.525573	0.526319	0.527053	0.530464	0.52967	0.546812	0.543467
0.647412	0.649617	0.656718	0.66414	0.676143	0.67967	0.691724	0.717279	0.746501	0.78148	0.828011	0.871718	0.911136	0.944653	1	0.949391	0.926366	0.904423	0.882444	0.855979	0.837854	0.818958	0.793721	0.771934	0.748847	0.729017	0.704936	0.685446	0.658471	0.626705	0.600252	0.573636	0.546173	0.536909	0.528033	0.524355	0.51428	0.510894	0.51953	0.519677	0.524083	0.528914	0.520634	0.527914	0.530061	0.529431	0.532443	0.531876	0.549599	0.5473
0.632843	0.634028	0.640504	0.647534	0.658713	0.660497	0.673226	0.697545	0.72345	0.755768	0.801399	0.843146	0.882563	0.917021	0.949391	1	0.953718	0.931042	0.909178	0.887562	0.869963	0.849888	0.826456	0.803129	0.78139	0.760904	0.733792	0.711476	0.68392	0.647889	0.620781	0.592613	0.561317	0.54831	0.536471	0.52534	0.514784	0.51254	0.518869	0.519481	0.522171	0.52726	0.519242	0.526442	0.528075	0.52901	0.533198	0.532719	0.55093	0.548976
0.622395	0.62435	0.629122	0.634503	0.644471	0.644372	0.656271	0.677178	0.702644	0.735951	0.782143	0.823168	0.859835	0.892503	0.926366	0.953718	1	0.95067	0.934283	0.911574	0.896407	0.875357	0.853553	0.829514	0.807456	0.784837	0.75729	0.732754	0.702991	0.66625	0.637875	0.610289	0.577873	0.562003	0.545754	0.532618	0.517632	0.514053	0.519111	0.519841	0.522983	0.527816	0.521103	0.52986	0.531608	0.53236	0.537606	0.536973	0.554818	0.552683
0.605923	0.606423	0.612655	0.616997	0.626955	0.62535	0.637908	0.658309	0.683128	0.716105	0.761995	0.80227	0.839027	0.871106	0.904423	0.931042	0.95067	1	0.954835	0.934273	0.916638	0.89466	0.870177	0.847655	0.824588	0.798877	0.773236	0.748631	0.718909	0.679234	0.648974	0.620658	0.588942	0.569302	0.553387	0.537952	0.519311	0.511628	0.51678	0.517658	0.521286	0.525692	0.518478	0.526265	0.527792	0.530999	0.535184	0.535634	0.553027	0.550972
0.594869	0.595159	0.600606	0.602679	0.611435	0.608485	0.619533	0.639326	0.664666	0.695788	0.744064	0.782057	0.817548	0.850032	0.882444	0.909178	0.934283	0.954835	1	0.953227	0.937721	0.917289	0.894758	0.87158	0.849898	0.825397	0.795793	0.770263	0.737915	0.699528	0.665622	0.636277	0.602398	0.58209	0.565158	0.54834	0.527008	0.51835	0.515726	0.518226	0.521201	0.524932	0.518079	0.526717	0.527761	0.532102	0.536347	0.537321	0.555689	0.554537
0.579423	0.578135	0.583309	0.585492	0.595216	0.59228	0.602369	0.622857	0.648994	0.678133	0.722888	0.759612	0.795479	0.824038	0.855979	0.887562	0.911574	0.934273	0.953227	1	0.954835	0.935514	0.914371	0.893803	0.869754	0.847016	0.818503	0.790677	0.756259	0.716662	0.680782	0.65201	0.617975	0.595202	0.576238	0.558824	0.535228	0.527145	0.522826	0.522594	0.525028	0.528318	0.523253	0.531468	0.532509	0.536393	0.540756	0.543436	0.560577	0.560523
0.571188	0.569813	0.572919	0.574632	0.582823	0.580124	0.588605	0.607547	0.633388	0.662495	0.706439	0.742587	0.777638	0.807864	0.837854	0.869963	0.896407	0.916638	0.937721	0.954835	1	0.954879	0.936274	0.914556	0.894181	0.868266	0.840954	0.812519	0.77752	0.737808	0.703401	0.67393	0.639293	0.612123	0.588825	0.568651	0.546002	0.536748	0.531117	0.527853	0.527064	0.530145	0.524623	0.531186	0.533488	0.536696	0.541783	0.544864	0.562291	0.561763
0.569129	0.566661	0.569338	0.5703	0.577564	0.57499	0.581697	0.600754	0.622086	0.648601	0.689896	0.72374	0.760823	0.786898	0.818958	0.849888	0.875357	0.89466	0.917289	0.935514	0.954879	1	0.95611	0.940114	0.918155	0.892593	0.865724	0.838756	0.804717	0.765147	0.729805	0.699778	0.664564	0.636715	0.61534	0.592319	0.567818	0.556423	0.548277	0.545455	0.542419	0.538646	0.531379	0.538222	0.539798	0.541903	0.548601	0.550968	0.567645	0.567631
0.56208	0.558825	0.559716	0.559602	0.565096	0.562098	0.565178	0.581385	0.603437	0.628446	0.669269	0.700624	0.735051	0.762272	0.793721	0.826456	0.853553	0.870177	0.894758	0.914371	0.936274	0.95611	1	0.956794	0.939859	0.914967	0.889789	0.862137	0.827511	0.786783	0.756803	0.725916	0.691154	0.661838	0.634562	0.607591	0.581333	0.570829	0.560741	0.557846	0.552637	0.548237	0.536605	0.540236	0.542078	0.544096	0.552019	0.554108	0.570587	0.570898
0.554022	0.551569	0.552037	0.5505	0.555831	0.552998	0.555275	0.571909	0.591893	0.612954	0.651937	0.681918	0.714748	0.740594	0.771934	0.803129	0.829514	0.847655	0.87158	0.893803	0.914556	0.940114	0.956794	1	0.957039	0.937418	0.9174	0.891401	0.857711	0.821203	0.7883	0.758971	0.724171	0.694084	0.667776	0.637381	0.610838	0.599522	0.586787	0.583986	0.577273	0.571333	0.559631	0.558912	0.560223	0.560745	0.569373	0.570593	0.585333	0.586982
0.548482	0.54636	0.54646	0.542005	0.545061	0.540662	0.542261	0.55457	0.574759	0.594532	0.63088	0.660763	0.69286	0.718457	0.748847	0.78139	0.807456	0.824588	0.849898	0.869754	0.894181	0.918155	0.939859	0.957039	1	0.957749	0.937864	0.912915	0.883556	0.847556	0.815793	0.787395	0.75285	0.723402	0.696827	0.666405	0.636981	0.624166	0.610433	0.60507	0.597238	0.590392	0.577892	0.575319	0.571595	0.572333	0.579152	0.579779	0.593664	0.593986
0.542081	0.540495	0.539677	0.534354	0.539174	0.534421	0.536852	0.5492	0.567065	0.582906	0.615712	0.643868	0.675132	0.700307	0.729017	0.760904	0.784837	0.798877	0.825397	0.847016	0.868266	0.892593	0.914967	0.937418	0.957749	1	0.956927	0.936363	0.90669	0.873164	0.843304	0.813024	0.781346	0.752342	0.724816	0.693634	0.662454	0.649032	0.631936	0.626185	0.61852	0.611599	0.598597	0.593497	0.588713	0.585209	0.590643	0.590831	0.602039	0.603649
0.528737	0.528153	0.527947	0.522509	0.527859	0.522256	0.522183	0.533935	0.550589	0.565929	0.595638	0.624479	0.652337	0.678413	0.704936	0.733792	0.75729	0.773236	0.795793	0.818503	0.840954	0.865724	0.889789	0.9174	0.937864	0.956927	1	0.956798	0.927014	0.896857	0.866571	0.838794	0.806186	0.777984	0.746434	0.710844	0.679465	0.664021	0.650224	0.64369	0.63348	0.625827	0.612769	0.605628	0.601878	0.596968	0.59772	0.595996	0.606165	0.606704
0.528522	0.526703	0.526334	0.519145	0.52393	0.51761	0.517739	0.526066	0.541041	0.555235	0.58493	0.609904	0.637138	0.661359	0.685446	0.711476	0.732754	0.748631	0.770263	0.790677	0.812519	0.838756	0.862137	0.891401	0.912915	0.936363	0.956798	1	0.955542	0.927587	0.897383	0.869301	0.841331	0.811249	0.781533	0.744407	0.712501	0.69297	0.676884	0.666695	0.65829	0.648805	0.634411	0.625693	0.619983	0.614051	0.613345	0.605744	0.61374	0.614216
0.527971	0.525288	0.524286	0.515846	0.52018	0.515261	0.513033	0.522975	0.530169	0.541715	0.565536	0.587514	0.613953	0.633991	0.658471	0.68392	0.702991	0.718909	0.737915	0.756259	0.77752	0.804717	0.827511	0.857711	0.883556	0.90669	0.927014	0.955542	1	0.951894	0.921397	0.894637	0.868266	0.842507	0.811895	0.774825	0.745368	0.723783	0.704595	0.693358	0.682156	0.67028	0.65452	0.64355	0.638733	0.631653	0.62895	0.618212	0.621414	0.621638
0.520533	0.515741	0.515971	0.506034	0.51035	0.505828	0.504342	0.513368	0.521126	0.52592	0.545459	0.565987	0.587565	0.605087	0.626705	0.647889	0.66625	0.679234	0.699528	0.716662	0.737808	0.765147	0.786783	0.821203	0.847556	0.873164	0.896857	0.927587	0.951894	1	0.948781	0.924996	0.900236	0.871345	0.838428	0.797894	0.767585	0.744511	0.724242	0.712309	0.699249	0.685596	0.667738	0.654367	0.649565	0.639153	0.636903	0.625303	0.622583	0.620787
0.512828	0.509139	0.50969	0.499357	0.503689	0.499374	0.497305	0.507142	0.514535	0.517124	0.531953	0.546375	0.566027	0.580553	0.600252	0.620781	0.637875	0.648974	0.665622	0.680782	0.703401	0.729805	0.756803	0.7883	0.815793	0.843304	0.866571	0.897383	0.921397	0.948781	1	0.956101	0.929567	0.903052	0.869921	0.825752	0.794842	0.770885	0.748034	0.733403	0.717951	0.702862	0.684749	0.668566	0.661195	0.650095	0.64877	0.6358	0.629254	0.628345
0.508658	0.504308	0.505463	0.495124	0.497871	0.492435	0.491115	0.500501	0.507069	0.508545	0.520137	0.527959	0.545457	0.556489	0.573636	0.592613	0.610289	0.620658	0.636277	0.65201	0.67393	0.699778	0.725916	0.758971	0.787395	0.813024	0.838794	0.869301	0.894637	0.924996	0.956101	1	0.956982	0.930187	0.893757	0.845477	0.81227	0.785455	0.763118	0.749969	0.729577	0.715753	0.696841	0.67729	0.668597	0.658295	0.655601	0.639588	0.631339	0.63021
0.492417	0.48908	0.490371	0.480077	0.482871	0.474773	0.473511	0.482333	0.4913	0.494512	0.505626	0.513989	0.524389	0.532623	0.546173	0.561317	0.577873	0.588942	0.602398	0.617975	0.639293	0.664564	0.691154	0.724171	0.75285	0.781346	0.806186	0.841331	0.868266	0.900236	0.929567	0.956982	1	0.954513	0.921239	0.871893	0.838908	0.813049	0.788528	0.772854	0.752791	0.73523	0.717351	0.695517	0.684649	0.674061	0.668039	0.651265	0.638674	0.637884
0.487814	0.484792	0.485503	0.474877	0.479693	0.471981	0.471041	0.478209	0.485499	0.489013	0.500172	0.508476	0.519213	0.525262	0.536909	0.54831	0.562003	0.569302	0.58209	0.595202	0.612123	0.636715	0.661838	0.694084	0.723402	0.752342	0.777984	0.811249	0.842507	0.871345	0.903052	0.930187	0.954513	1	0.95303	0.917496	0.882907	0.854871	0.830648	0.814759	0.793224	0.775736	0.759072	0.735293	0.725055	0.712853	0.702569	0.6862	0.672922	0.670054
0.481955	0.480633	0.481584	0.472366	0.477636	0.470657	0.468644	0.476407	0.484583	0.485729	0.498048	0.508281	0.517627	0.522944	0.528033	0.536471	0.545754	0.553387	0.565158	0.576238	0.588825	0.61534	0.634562	0.667776	0.696827	0.724816	0.746434	0.781533	0.811895	0.838428	0.869921	0.893757	0.921239	0.95303	1	0.954904	0.927561	0.89937	0.87391	0.85693	0.833	0.814136	0.794991	0.772197	0.757963	0.747473	0.732415	0.71761	0.701488	0.696038
0.470981	0.467566	0.467217	0.459846	0.466572	0.460944	0.460498	0.467956	0.476604	0.477709	0.490513	0.502037	0.512294	0.51854	0.524355	0.52534	0.532618	0.537952	0.54834	0.558824	0.568651	0.592319	0.607591	0.637381	0.666405	0.693634	0.710844	0.744407	0.774825	0.797894	0.825752	0.845477	0.871893	0.917496	0.954904	1	0.958297	0.933328	0.912278	0.890565	0.868727	0.850569	0.828846	0.806519	0.792312	0.782537	0.761561	0.748775	0.732498	0.72507
0.46231	0.457829	0.458598	0.451793	0.458266	0.451778	0.451459	0.459796	0.469638	0.468571	0.484527	0.495486	0.503524	0.510719	0.51428	0.514784	0.517632	0.519311	0.527008	0.535228	0.546002	0.567818	0.581333	0.610838	0.636981	0.662454	0.679465	0.712501	0.745368	0.767585	0.794842	0.81227	0.838908	0.882907	0.927561	0.958297	1	0.958535	0.939628	0.919342	0.900033	0.878657	0.855131	0.836009	0.819903	0.807024	0.789934	0.775758	0.75771	0.749159
0.455993	0.451689	0.452904	0.445773	0.451759	0.444054	0.446576	0.454039	0.464156	0.463748	0.478916	0.491375	0.499385	0.508176	0.510894	0.51254	0.514053	0.511628	0.51835	0.527145	0.536748	0.556423	0.570829	0.599522	0.624166	0.649032	0.664021	0.69297	0.723783	0.744511	0.770885	0.785455	0.813049	0.854871	0.89937	0.933328	0.958535	1	0.96131	0.945097	0.926523	0.90647	0.88571	0.864983	0.848238	0.83675	0.817324	0.804831	0.783464	0.775929
0.454879	0.450098	0.451494	0.44568	0.453186	0.446931	0.447946	0.45656	0.468972	0.469776	0.48388	0.499434	0.507908	0.515658	0.51953	0.518869	0.519111	0.51678	0.515726	0.522826	0.531117	0.548277	0.560741	0.586787	0.610433	0.631936	0.650224	0.676884	0.704595	0.724242	0.748034	0.763118	0.788528	0.830648	0.87391	0.912278	0.939628	0.96131	1	0.96406	0.948445	0.931576	0.909286	0.889901	0.875299	0.862614	0.842576	0.826963	0.805076	0.795513
0.451874	0.44584	0.447539	0.442289	0.448846	0.441914	0.442142	0.451999	0.465482	0.466808	0.481874	0.49763	0.506563	0.514374	0.519677	0.519481	0.519841	0.517658	0.518226	0.522594	0.527853	0.545455	0.557846	0.583986	0.60507	0.626185	0.64369	0.666695	0.693358	0.712309	0.733403	0.749969	0.772854	0.814759	0.85693	0.890565	0.919342	0.945097	0.96406	1	0.963931	0.948078	0.928277	0.907309	0.892849	0.879866	0.86171	0.848558	0.824024	0.814786
0.452249	0.447542	0.44758	0.442118	0.448428	0.441445	0.442155	0.452868	0.46842	0.468737	0.485714	0.503585	0.509688	0.518196	0.524083	0.522171	0.522983	0.521286	0.521201	0.525028	0.527064	0.542419	0.552637	0.577273	0.597238	0.61852	0.63348	0.65829	0.682156	0.699249	0.717951	0.729577	0.752791	0.793224	0.833	0.868727	0.900033	0.926523	0.948445	0.963931	1	0.964373	0.948541	0.931505	0.917094	0.903199	0.885574	0.871638	0.849477	0.839303
0.45456	0.44991	0.449096	0.444818	0.452704	0.445411	0.446754	0.458756	0.474563	0.475924	0.490655	0.510459	0.515024	0.524484	0.528914	0.52726	0.527816	0.525692	0.524932	0.528318	0.530145	0.538646	0.548237	0.571333	0.590392	0.611599	0.625827	0.648805	0.67028	0.685596	0.702862	0.715753	0.73523	0.775736	0.814136	0.850569	0.878657	0.90647	0.931576	0.948078	0.964373	1	0.966088	0.94882	0.93705	0.919604	0.904365	0.889387	0.867857	0.856008
0.442966	0.438324	0.43774	0.432473	0.440708	0.432845	0.435187	0.447281	0.464447	0.467255	0.484086	0.502389	0.506531	0.516416	0.520634	0.519242	0.521103	0.518478	0.518079	0.523253	0.524623	0.531379	0.536605	0.559631	0.577892	0.598597	0.612769	0.634411	0.65452	0.667738	0.684749	0.696841	0.717351	0.759072	0.794991	0.828846	0.855131	0.88571	0.909286	0.928277	0.948541	0.966088	1	0.964367	0.951282	0.937471	0.922119	0.907602	0.884	0.87277
0.448909	0.443919	0.443694	0.438812	0.446701	0.43955	0.442525	0.454665	0.47162	0.474583	0.492635	0.510373	0.514523	0.525573	0.527914	0.526442	0.52986	0.526265	0.526717	0.531468	0.531186	0.538222	0.540236	0.558912	0.575319	0.593497	0.605628	0.625693	0.64355	0.654367	0.668566	0.67729	0.695517	0.735293	0.772197	0.806519	0.836009	0.864983	0.889901	0.907309	0.931505	0.94882	0.964367	1	0.965182	0.95232	0.937359	0.922836	0.903413	0.890915
0.452748	0.44785	0.447431	0.442886	0.449478	0.442407	0.44382	0.455432	0.47199	0.475759	0.494876	0.513627	0.515633	0.526319	0.530061	0.528075	0.531608	0.527792	0.527761	0.532509	0.533488	0.539798	0.542078	0.560223	0.571595	0.588713	0.601878	0.619983	0.638733	0.649565	0.661195	0.668597	0.684649	0.725055	0.757963	0.792312	0.819903	0.848238	0.875299	0.892849	0.917094	0.93705	0.951282	0.965182	1	0.965865	0.952824	0.938144	0.920496	0.90789
0.453031	0.447064	0.447226	0.443061	0.450271	0.443384	0.445263	0.456578	0.473089	0.477479	0.4952	0.513199	0.51718	0.527053	0.529431	0.52901	0.53236	0.530999	0.532102	0.536393	0.536696	0.541903	0.544096	0.560745	0.572333	0.585209	0.596968	0.614051	0.631653	0.639153	0.650095	0.658295	0.674061	0.712853	0.747473	0.782537	0.807024	0.83675	0.862614	0.879866	0.903199	0.919604	0.937471	0.95232	0.965865	1	0.964752	0.9516	0.934131	0.921373
0.459531	0.453051	0.452894	0.449329	0.454417	0.446832	0.448359	0.459814	0.475894	0.481179	0.499367	0.516897	0.519492	0.530464	0.532443	0.533198	0.537606	0.535184	0.536347	0.540756	0.541783	0.548601	0.552019	0.569373	0.579152	0.590643	0.59772	0.613345	0.62895	0.636903	0.64877	0.655601	0.668039	0.702569	0.732415	0.761561	0.789934	0.817324	0.842576	0.86171	0.885574	0.904365	0.922119	0.937359	0.952824	0.964752	1	0.965023	0.945885	0.93401
0.456433	0.450263	0.451362	0.44888	0.454584	0.447499	0.449027	0.459957	0.476343	0.481162	0.498546	0.515997	0.519489	0.52967	0.531876	0.532719	0.536973	0.535634	0.537321	0.543436	0.544864	0.550968	0.554108	0.570593	0.579779	0.590831	0.595996	0.605744	0.618212	0.625303	0.6358	0.639588	0.651265	0.6862	0.71761	0.748775	0.775758	0.804831	0.826963	0.848558	0.871638	0.889387	0.907602	0.922836	0.938144	0.9516	0.965023	1	0.964668	0.951196
0.472489	0.467605	0.467577	0.465763	0.470986	0.465421	0.46669	0.476157	0.491679	0.49757	0.515686	0.531877	0.536132	0.546812	0.549599	0.55093	0.554818	0.553027	0.555689	0.560577	0.562291	0.567645	0.570587	0.585333	0.593664	0.602039	0.606165	0.61374	0.621414	0.622583	0.629254	0.631339	0.638674	0.672922	0.701488	0.732498	0.75771	0.783464	0.805076	0.824024	0.849477	0.867857	0.884	0.903413	0.920496	0.934131	0.945885	0.964668	1	0.96698
0.474553	0.467705	0.467795	0.464681	0.470291	0.464803	0.466623	0.476023	0.491789	0.497778	0.513972	0.529955	0.534062	0.543467	0.5473	0.548976	0.552683	0.550972	0.554537	0.560523	0.561763	0.567631	0.570898	0.586982	0.593986	0.603649	0.606704	0.614216	0.621638	0.620787	0.628345	0.63021	0.637884	0.670054	0.696038	0.72507	0.749159	0.775929	0.795513	0.814786	0.839303	0.856008	0.87277	0.890915	0.90789	0.921373	0.93401	0.951196	0.96698	1
0.481523	0.474054	0.473825	0.472761	0.477723	0.471898	0.472098	0.481935	0.497257	0.502618	0.520188	0.5385	0.54129	0.551007	0.556064	0.556569	0.561711	0.557943	0.562228	0.565031	0.568145	0.572225	0.574607	0.588852	0.594604	0.603172	0.604575	0.613004	0.619572	0.617409	0.617202	0.616808	0.623241	0.653118	0.680172	0.709136	0.733298	0.758089	0.776767	0.794349	0.817494	0.833592	0.846594	0.867428	0.885844	0.899977	0.909538	0.931914	0.950954	0.962162
0.491382	0.48466	0.483404	0.482073	0.487276	0.481218	0.482768	0.491691	0.507685	0.512256	0.530447	0.546738	0.551223	0.561428	0.565917	0.567527	0.572857	0.570403	0.574428	0.577044	0.579927	0.584119	0.58731	0.602604	0.608164	0.615327	0.616203	0.623161	0.627067	0.6229	0.621338	0.617088	0.621649	0.647519	0.671018	0.696928	0.720144	0.741948	0.762752	0.777986	0.801713	0.817047	0.829528	0.851062	0.869311	0.882108	0.894144	0.91189	0.934487	0.948097
0.492158	0.485095	0.483894	0.481577	0.486814	0.481259	0.482371	0.492339	0.507959	0.515373	0.532386	0.546887	0.551298	0.56102	0.565106	0.56773	0.573471	0.572244	0.575237	0.579177	0.582477	0.586472	0.588875	0.602689	0.6073	0.615592	0.616422	0.621982	0.624858	0.621706	0.620567	0.612566	0.611834	0.633404	0.656367	0.681257	0.702762	0.723195	0.74091	0.757462	0.779987	0.796217	0.809173	0.82893	0.847809	0.860253	0.875571	0.892661	0.916409	0.928212
0.501062	0.494227	0.493394	0.4911	0.49591	0.491005	0.491627	0.500384	0.515791	0.522294	0.538735	0.552246	0.556479	0.566014	0.570889	0.57256	0.579853	0.578826	0.582104	0.584686	0.589572	0.595144	0.597403	0.612119	0.616922	0.624744	0.626406	0.632713	0.63444	0.631109	0.62921	0.622799	0.619766	0.634133	0.652243	0.671442	0.690749	0.707986	0.724586	0.741515	0.762418	0.777164	0.78894	0.805944	0.825862	0.838252	0.853137	0.873991	0.896796	0.908295
0.510421	0.50322	0.501404	0.498094	0.502875	0.496754	0.495973	0.504605	0.519307	0.52435	0.541785	0.553785	0.554728	0.564428	0.570252	0.571718	0.579433	0.578544	0.583325	0.584905	0.589997	0.595449	0.600236	0.616168	0.621525	0.630687	0.633812	0.639328	0.640818	0.637045	0.635144	0.628623	0.622403	0.633536	0.644016	0.65815	0.677492	0.69433	0.70982	0.726885	0.745919	0.760703	0.770835	0.791176	0.807372	0.820974	0.837941	0.854283	0.876425	0.891157
0.513453	0.506945	0.505557	0.502562	0.506993	0.500824	0.49818	0.504933	0.518318	0.523782	0.542773	0.5559	0.559997	0.567721	0.574069	0.576048	0.58423	0.583059	0.587136	0.588877	0.59491	0.601197	0.605003	0.622367	0.627225	0.635992	0.640378	0.64648	0.649491	0.648081	0.646446	0.639109	0.636223	0.646573	0.652979	0.65766	0.67453	0.686498	0.70193	0.716728	0.736219	0.749167	0.759302	0.776792	0.795524	0.807077	0.822076	0.838834	0.862221	0.874284
0.515759	0.508319	0.506666	0.503261	0.506555	0.50233	0.498425	0.506679	0.520134	0.521977	0.54299	0.557583	0.560398	0.566959	0.574584	0.575533	0.585251	0.583402	0.588633	0.590851	0.596881	0.601489	0.604227	0.622356	0.62782	0.636873	0.642671	0.647603	0.652918	0.65303	0.652711	0.645654	0.641171	0.652799	0.656363	0.659583	0.668144	0.681505	0.693458	0.708612	0.727896	0.740266	0.752315	0.768227	0.785409	0.796308	0.812349	0.827313	0.846708	0.860888
0.515323	0.508297	0.506834	0.504675	0.508472	0.503517	0.500406	0.507388	0.519577	0.521467	0.53892	0.55185	0.554308	0.559739	0.567918	0.569755	0.578205	0.576078	0.582208	0.583146	0.588368	0.593164	0.596362	0.615185	0.623005	0.634056	0.639517	0.646891	0.652411	0.655165	0.655687	0.649969	0.646674	0.656678	0.661636	0.663528	0.671642	0.674521	0.685831	0.699732	0.717623	0.726892	0.73571	0.749987	0.765915	0.778248	0.791605	0.806015	0.825426	0.836995
0.526411	0.52138	0.520402	0.517108	0.520541	0.516277	0.511674	0.518318	0.530596	0.534129	0.550769	0.562858	0.566933	0.571554	0.580597	0.582052	0.591583	0.588056	0.594506	0.596122	0.602159	0.6075	0.611834	0.629037	0.637456	0.648974	0.65534	0.661533	0.668041	0.669941	0.66856	0.661804	0.658224	0.668795	0.671138	0.674989	0.677879	0.679392	0.684743	0.696162	0.712857	0.721644	0.729221	0.741883	0.758523	0.769153	0.781016	0.794042	0.813937	0.82451
0.52551	0.519763	0.519011	0.515251	0.518191	0.513784	0.508513	0.514999	0.526787	0.529273	0.544505	0.555358	0.558037	0.563272	0.570461	0.572296	0.581686	0.579558	0.584817	0.586987	0.592467	0.599517	0.603796	0.621049	0.631088	0.642435	0.649698	0.658947	0.666382	0.670639	0.673703	0.667316	0.663565	0.674658	0.681081	0.685003	0.690957	0.691539	0.695062	0.701108	0.712407	0.719272	0.726092	0.738179	0.753828	0.762767	0.774101	0.786594	0.804625	0.815332
0.528012	0.522206	0.522072	0.521111	0.522698	0.518378	0.513898	0.521296	0.529848	0.533062	0.546212	0.557557	0.5632	0.568704	0.575955	0.579143	0.587085	0.582836	0.588925	0.590792	0.595802	0.603105	0.607897	0.624359	0.633103	0.644099	0.650791	0.657804	0.665539	0.668871	0.673162	0.666177	0.660355	0.671538	0.675326	0.682478	0.688787	0.689728	0.693217	0.700202	0.705498	0.71222	0.717047	0.730527	0.745452	0.754774	0.766202	0.779329	0.794539	0.805729
0.53637	0.531789	0.529734	0.527659	0.529357	0.526681	0.521436	0.529112	0.536709	0.541551	0.554515	0.564739	0.572648	0.577209	0.584319	0.587241	0.595354	0.591574	0.596394	0.596738	0.602058	0.609916	0.615649	0.630451	0.637859	0.648031	0.65322	0.660985	0.666965	0.670469	0.672759	0.665196	0.659888	0.669236	0.674321	0.678665	0.684065	0.686145	0.689398	0.696331	0.700179	0.70237	0.706532	0.720923	0.733932	0.743702	0.754114	0.764378	0.780377	0.79155
0.533159	0.52868	0.528234	0.526057	0.527467	0.524604	0.519414	0.527652	0.536233	0.539355	0.551853	0.562521	0.570828	0.57438	0.580742	0.582265	0.591591	0.588142	0.593358	0.593509	0.598128	0.606887	0.612705	0.625885	0.631615	0.64144	0.647005	0.653858	0.659489	0.661377	0.663336	0.655479	0.653085	0.6616	0.670019	0.676706	0.685076	0.687916	0.691993	0.698462	0.704004	0.703966	0.701908	0.716076	0.729264	0.737875	0.747352	0.758576	0.773749	0.783487
0.54026	0.534717	0.534545	0.531802	0.534355	0.532233	0.528297	0.537311	0.544204	0.548387	0.559616	0.568939	0.577571	0.581194	0.584811	0.585725	0.592244	0.587218	0.592414	0.592676	0.596987	0.608954	0.614556	0.629972	0.634949	0.647293	0.651243	0.662012	0.669227	0.67213	0.674016	0.667926	0.663113	0.671049	0.678103	0.684347	0.690007	0.693716	0.696097	0.702091	0.704122	0.704787	0.702998	0.710348	0.721743	0.728774	0.738013	0.746339	0.761157	0.771002
0.537147	0.532198	0.531654	0.528355	0.529943	0.52774	0.522703	0.531754	0.53847	0.541853	0.552354	0.561092	0.569504	0.573966	0.577164	0.577074	0.584311	0.579757	0.585879	0.585472	0.590097	0.601981	0.608488	0.623755	0.62967	0.642339	0.646637	0.657916	0.666552	0.668608	0.671195	0.665425	0.65932	0.666734	0.673574	0.680065	0.684938	0.688476	0.691892	0.698478	0.699687	0.701236	0.696981	0.703032	0.709066	0.715219	0.724914	0.73192	0.746459	0.756653
0.539165	0.533142	0.531864	0.528625	0.531753	0.527563	0.52335	0.533191	0.540807	0.544666	0.552386	0.562844	0.572099	0.576379	0.580212	0.580953	0.588654	0.58506	0.590068	0.5896	0.593758	0.60512	0.610657	0.625968	0.630799	0.643053	0.646928	0.656455	0.662326	0.664344	0.664665	0.659973	0.654623	0.660596	0.667712	0.673072	0.678544	0.682289	0.687366	0.692089	0.694677	0.696573	0.692363	0.698175	0.703668	0.705598	0.713398	0.718827	0.732976	0.744188
0.540132	0.535276	0.532902	0.531674	0.534156	0.530293	0.525507	0.533688	0.540089	0.542011	0.550251	0.56118	0.571556	0.57505	0.578024	0.577956	0.58616	0.583476	0.588634	0.589879	0.593828	0.607173	0.612965	0.62936	0.632784	0.646879	0.650153	0.660079	0.666734	0.6698	0.668875	0.664176	0.657606	0.664763	0.671484	0.677993	0.682282	0.686075	0.690268	0.692531	0.695356	0.697109	0.692137	0.698377	0.702759	0.703201	0.706234	0.713307	0.728199	0.736837
0.542226	0.536776	0.533455	0.531663	0.53454	0.529424	0.524664	0.531328	0.538034	0.538657	0.547032	0.557379	0.568758	0.57331	0.57695	0.577514	0.58616	0.583303	0.589304	0.590596	0.594781	0.60858	0.614525	0.63028	0.634339	0.64674	0.651519	0.66122	0.667651	0.672103	0.669545	0.663867	0.657609	0.663542	0.667413	0.671579	0.674767	0.678948	0.682538	0.685897	0.689098	0.690237	0.685876	0.690322	0.694268	0.694106	0.699956	0.700254	0.713008	0.721627
0.547879	0.54374	0.53984	0.538675	0.542206	0.536697	0.532378	0.539063	0.545314	0.54813	0.55624	0.564814	0.577494	0.579697	0.582986	0.583854	0.592383	0.58951	0.593697	0.595633	0.600052	0.612712	0.61707	0.634083	0.635576	0.649524	0.65149	0.660598	0.667594	0.669802	0.666378	0.660814	0.655387	0.660125	0.665105	0.6675	0.668992	0.671898	0.676158	0.67994	0.682335	0.684041	0.677819	0.682706	0.687633	0.686988	0.692532	0.693986	0.703715	0.712354
0.547093	0.542217	0.538087	0.536438	0.538242	0.534273	0.528817	0.537285	0.544984	0.546983	0.555231	0.564655	0.576495	0.578106	0.580963	0.580671	0.589346	0.58751	0.593306	0.594608	0.600109	0.612686	0.61838	0.635471	0.638451	0.652663	0.655294	0.664585	0.669906	0.672665	0.670212	0.664811	0.658962	0.663567	0.667174	0.668216	0.669806	0.671437	0.673992	0.67873	0.680846	0.682812	0.678056	0.68197	0.685085	0.684659	0.68964	0.689199	0.698894	0.703182
0.549569	0.543741	0.541684	0.537996	0.540007	0.535797	0.531062	0.537765	0.544932	0.549007	0.554807	0.562221	0.573991	0.577105	0.579912	0.578025	0.586155	0.584371	0.589176	0.590287	0.594587	0.607631	0.613365	0.628825	0.632007	0.64439	0.647761	0.659644	0.66637	0.668761	0.667303	0.660602	0.655089	0.657717	0.660394	0.661741	0.662757	0.663286	0.665767	0.669798	0.671405	0.672756	0.668143	0.67079	0.674619	0.675961	0.682355	0.681939	0.691448	0.695774
0.550714	0.546067	0.544343	0.54284	0.545213	0.540559	0.536882	0.545632	0.554127	0.557092	0.560567	0.567804	0.579598	0.583193	0.583863	0.581702	0.588702	0.588001	0.591331	0.592634	0.597393	0.609769	0.614449	0.629417	0.632183	0.644339	0.649542	0.658429	0.666387	0.666948	0.665351	0.659656	0.65493	0.658651	0.662215	0.662856	0.664536	0.666509	0.672204	0.676456	0.677641	0.679385	0.675429	0.678421	0.682421	0.682905	0.688217	0.688586	0.697004	0.701633
0.549567	0.544633	0.542818	0.54139	0.543045	0.538753	0.535004	0.54362	0.551534	0.554477	0.561068	0.566328	0.579559	0.582789	0.58327	0.580594	0.588495	0.586871	0.590824	0.592136	0.599211	0.611261	0.619507	0.634282	0.637336	0.650987	0.655088	0.663798	0.671167	0.670477	0.671243	0.667186	0.663025	0.665571	0.667166	0.665912	0.669441	0.670674	0.672863	0.677645	0.677378	0.676911	0.672148	0.675214	0.678439	0.677543	0.682438	0.684501	0.692693	0.698239
0.544291	0.540331	0.538474	0.536725	0.538267	0.534171	0.53152	0.542209	0.550628	0.555361	0.560967	0.56876	0.580997	0.584451	0.583822	0.583424	0.591251	0.589272	0.594474	0.596111	0.60127	0.612985	0.619005	0.633688	0.637668	0.650248	0.653448	0.661889	0.668979	0.670245	0.666802	0.663166	0.658481	0.660661	0.661174	0.660253	0.663522	0.664125	0.669043	0.672604	0.672529	0.672711	0.668293	0.672329	0.675464	0.675854	0.680805	0.683316	0.691456	0.695035
0.541806	0.53857	0.537707	0.535966	0.538333	0.536197	0.5322	0.540278	0.548243	0.554352	0.556396	0.564402	0.576606	0.579679	0.578817	0.578303	0.584469	0.58093	0.584235	0.587245	0.592379	0.604878	0.610824	0.626298	0.630017	0.642821	0.646797	0.655461	0.663166	0.665395	0.661899	0.657825	0.655439	0.658484	0.659875	0.661429	0.664021	0.665829	0.670336	0.671708	0.672268	0.672073	0.667571	0.672015	0.675261	0.675674	0.678568	0.681428	0.68969	0.693179
0.54049	0.536209	0.534544	0.532722	0.534942	0.53259	0.530667	0.540711	0.54996	0.555525	0.558153	0.567333	0.579141	0.585388	0.585241	0.58631	0.59265	0.589077	0.592775	0.595177	0.600248	0.61088	0.616631	0.631543	0.635562	0.647827	0.651059	0.658563	0.66676	0.666076	0.661936	0.656055	0.650842	0.654762	0.654509	0.654628	0.656241	0.655877	0.662548	0.665098	0.665185	0.667287	0.662514	0.667975	0.672952	0.671812	0.67596	0.680239	0.688896	0.691951
0.54183	0.539492	0.539538	0.536073	0.538881	0.536326	0.532903	0.542219	0.549983	0.554182	0.55675	0.56299	0.575029	0.580643	0.582096	0.582011	0.589035	0.584578	0.588466	0.590749	0.595607	0.60869	0.615171	0.632069	0.636359	0.649794	0.652425	0.661185	0.668788	0.669489	0.666465	0.6607	0.65421	0.659358	0.658842	0.657758	0.657242	0.657453	0.663276	0.665109	0.666621	0.666901	0.661375	0.667446	0.674081	0.672344	0.675903	0.680523	0.689534	0.693638
0.544809	0.541776	0.540186	0.538124	0.540986	0.539236	0.537225	0.547947	0.556692	0.560424	0.562083	0.56962	0.580756	0.587335	0.587081	0.58778	0.594675	0.590472	0.593768	0.598621	0.602448	0.614436	0.620211	0.635472	0.639403	0.652543	0.654343	0.661298	0.66895	0.669322	0.665937	0.659577	0.654065	0.659631	0.660776	0.661867	0.660787	0.662049	0.666666	0.666598	0.666838	0.668636	0.663433	0.670325	0.673271	0.673091	0.675014	0.679092	0.687853	0.692164
0.551049	0.547228	0.546891	0.543793	0.544557	0.54207	0.538469	0.547286	0.555271	0.559687	0.563902	0.570609	0.580475	0.588822	0.589321	0.589082	0.595234	0.591584	0.596583	0.601119	0.605486	0.618227	0.624407	0.639383	0.644131	0.657099	0.659786	0.66896	0.67664	0.676844	0.676328	0.669836	0.662311	0.667244	0.667503	0.666329	0.664855	0.663621	0.667286	0.667724	0.668618	0.669243	0.663963	0.669396	0.672851	0.671743	0.675011	0.678219	0.686537	0.690621
0.54869	0.543805	0.543089	0.539729	0.539532	0.538186	0.535007	0.54519	0.552848	0.556929	0.560874	0.568503	0.578618	0.585294	0.586906	0.58719	0.594079	0.590217	0.595189	0.599891	0.606591	0.621725	0.628476	0.646116	0.650226	0.663723	0.668323	0.67698	0.685358	0.686865	0.686347	0.681104	0.673193	0.675995	0.673915	0.667295	0.661842	0.659447	0.662016	0.66078	0.660216	0.660558	0.656004	0.660203	0.663062	0.66194	0.667136	0.669685	0.676703	0.681583
0.553924	0.549287	0.54894	0.54497	0.544729	0.544279	0.539432	0.548655	0.557325	0.558669	0.565144	0.571681	0.581148	0.587637	0.588769	0.588703	0.595336	0.590605	0.596188	0.601068	0.606384	0.620925	0.628043	0.645698	0.651421	0.66433	0.667579	0.676895	0.684982	0.686342	0.686082	0.682128	0.6745	0.678163	0.676709	0.669072	0.663547	0.662454	0.661893	0.660546	0.660379	0.65963	0.656845	0.660667	0.663299	0.66323	0.667212	0.668954	0.678098	0.68296
0.553917	0.549988	0.550119	0.546189	0.54608	0.545043	0.538601	0.549504	0.555814	0.557562	0.560708	0.566408	0.575639	0.581979	0.583389	0.584936	0.590448	0.586619	0.590612	0.595459	0.600645	0.613888	0.620688	0.636074	0.644662	0.657919	0.660662	0.670968	0.679529	0.682062	0.680646	0.678142	0.671898	0.675085	0.674033	0.667757	0.661172	0.657403	0.658504	0.654013	0.655466	0.655078	0.650988	0.654668	0.65773	0.656748	0.66021	0.662276	0.672038	0.675649
0.556974	0.552197	0.552676	0.547101	0.547698	0.545408	0.539295	0.548635	0.556424	0.558052	0.562031	0.56819	0.577939	0.583832	0.585946	0.58784	0.592736	0.591046	0.595156	0.600082	0.604111	0.619233	0.625755	0.64068	0.649338	0.661941	0.66439	0.674758	0.681139	0.684215	0.683193	0.68057	0.672991	0.676918	0.675432	0.667803	0.659472	0.657091	0.655834	0.652615	0.651731	0.65039	0.645577	0.650298	0.653408	0.654374	0.65673	0.658488	0.669043	0.672378
0.560106	0.555121	0.555618	0.551401	0.549907	0.548116	0.542163	0.550066	0.556854	0.555091	0.557833	0.563458	0.574127	0.580333	0.58282	0.583816	0.588907	0.585762	0.590183	0.59476	0.599877	0.614308	0.620897	0.636669	0.646954	0.659672	0.661714	0.670799	0.679741	0.683435	0.684464	0.683415	0.675041	0.680192	0.678828	0.672373	0.665401	0.662818	0.661685	0.660498	0.659161	0.656947	0.653869	0.657019	0.658645	0.661331	0.662643	0.666158	0.675069	0.67968
0.555173	0.550902	0.552281	0.547402	0.548011	0.546399	0.540567	0.548958	0.552857	0.550946	0.555821	0.561827	0.573179	0.577628	0.580226	0.583002	0.587351	0.585522	0.589182	0.592339	0.597158	0.610794	0.616722	0.632825	0.643557	0.657097	0.659385	0.668698	0.67698	0.680993	0.680855	0.678584	0.673287	0.680388	0.680244	0.674007	0.666029	0.661953	0.660741	0.657379	0.655494	0.65368	0.650326	0.654743	0.655453	0.657626	0.65607	0.659742	0.670304	0.674232
0.548835	0.544025	0.545963	0.541592	0.541621	0.540961	0.534612	0.545277	0.549178	0.545899	0.551376	0.557892	0.570776	0.575131	0.578382	0.579972	0.583447	0.582102	0.586168	0.590357	0.597249	0.612449	0.618093	0.634851	0.64607	0.65926	0.660697	0.668498	0.676561	0.681784	0.68152	0.679118	0.672168	0.678792	0.67924	0.674148	0.664908	0.662455	0.660319	0.658165	0.654952	0.653597	0.64995	0.654278	0.65525	0.657053	0.656165	0.660567	0.670188	0.674614
0.554302	0.550586	0.551727	0.546847	0.546682	0.54432	0.537796	0.548403	0.552465	0.549104	0.558143	0.564475	0.576204	0.579168	0.58281	0.585279	0.588703	0.587892	0.591996	0.594977	0.601045	0.616043	0.622021	0.638099	0.648223	0.658512	0.661159	0.669483	0.677171	0.678898	0.677564	0.673458	0.667292	0.671965	0.675201	0.669867	0.658924	0.656764	0.654295	0.654216	0.649531	0.647828	0.642761	0.647287	0.646386	0.649108	0.648745	0.653035	0.663725	0.667157
0.562067	0.558167	0.559643	0.555067	0.555512	0.553411	0.547615	0.559013	0.561949	0.559515	0.567547	0.573496	0.583902	0.585727	0.588132	0.589998	0.594066	0.592854	0.596581	0.598775	0.604582	0.619455	0.624066	0.639054	0.648488	0.659273	0.660675	0.66876	0.675324	0.677426	0.675377	0.669878	0.663668	0.66603	0.670476	0.662904	0.655089	0.651487	0.649867	0.648555	0.64732	0.645563	0.641477	0.647337	0.646467	0.650046	0.651654	0.656389	0.666198	0.669736
0.55772	0.554186	0.55554	0.551913	0.553347	0.551398	0.545052	0.555652	0.558166	0.557422	0.564123	0.569603	0.579698	0.582248	0.586644	0.590124	0.594586	0.59251	0.597383	0.600709	0.606639	0.622838	0.626687	0.641723	0.649204	0.659761	0.659928	0.667088	0.672351	0.672471	0.668943	0.661729	0.656034	0.65984	0.660192	0.654505	0.646054	0.641711	0.641749	0.641102	0.639689	0.637247	0.633187	0.639079	0.639783	0.643096	0.644123	0.649379	0.660183	0.664286
0.560923	0.556506	0.557949	0.553431	0.554468	0.550619	0.545966	0.555805	0.559322	0.559128	0.567685	0.571601	0.583192	0.5861	0.589571	0.594188	0.600875	0.598736	0.604152	0.608778	0.614637	0.630486	0.633995	0.648875	0.657426	0.666594	0.668322	0.674987	0.680141	0.682501	0.680383	0.67298	0.66842	0.668187	0.666988	0.655845	0.646783	0.642197	0.638777	0.638312	0.636437	0.632226	0.62983	0.636403	0.633577	0.636372	0.640374	0.643922	0.654574	0.66096
0.559259	0.555076	0.554902	0.552559	0.553515	0.549852	0.545185	0.553526	0.556342	0.555649	0.564185	0.568976	0.580196	0.584291	0.590407	0.594994	0.602113	0.599603	0.607989	0.609789	0.616747	0.633379	0.636124	0.651799	0.659714	0.668935	0.670096	0.676341	0.682534	0.682645	0.678827	0.670199	0.663248	0.666129	0.664286	0.655615	0.646864	0.641778	0.641328	0.642391	0.639112	0.636314	0.631852	0.636693	0.635943	0.638685	0.641207	0.644614	0.656299	0.661296
0.561042	0.556415	0.556786	0.555126	0.55649	0.554899	0.549825	0.559217	0.562392	0.562801	0.568548	0.574549	0.584718	0.588296	0.59262	0.59689	0.601681	0.600243	0.606695	0.608866	0.614433	0.628267	0.631786	0.646217	0.652304	0.661623	0.662261	0.668194	0.674754	0.674566	0.670731	0.663865	0.656692	0.659108	0.657915	0.650797	0.641797	0.637037	0.638212	0.637417	0.635256	0.632871	0.628302	0.633948	0.634914	0.637193	0.638982	0.643527	0.655749	0.660689
0.56793	0.562604	0.562286	0.558821	0.56098	0.555261	0.551307	0.560709	0.5632	0.56462	0.57345	0.577925	0.588124	0.592035	0.5955	0.600259	0.607011	0.604286	0.614105	0.614379	0.620236	0.634943	0.637665	0.650652	0.656268	0.662532	0.662127	0.668043	0.674103	0.673703	0.67141	0.662266	0.65378	0.655808	0.656598	0.650694	0.644497	0.640619	0.640127	0.639841	0.638433	0.635009	0.630781	0.638384	0.637792	0.640773	0.643561	0.647237	0.659698	0.66371
0.564779	0.558935	0.558834	0.556426	0.557349	0.554113	0.549952	0.557907	0.560364	0.560897	0.567964	0.572493	0.583772	0.588065	0.591226	0.596673	0.6008	0.599066	0.605715	0.607828	0.613564	0.627885	0.630366	0.643588	0.649138	0.654906	0.654519	0.659911	0.667783	0.667196	0.662351	0.655218	0.647945	0.650377	0.650481	0.645583	0.640666	0.636551	0.637545	0.637015	0.635344	0.631582	0.626494	0.634007	0.633445	0.635667	0.639041	0.642005	0.655018	0.65886
0.57058	0.564253	0.563938	0.562524	0.563929	0.558877	0.555083	0.562777	0.565182	0.562908	0.570195	0.573442	0.585029	0.589233	0.592269	0.599154	0.604441	0.601258	0.609778	0.611853	0.617434	0.631923	0.634821	0.646004	0.653064	0.659189	0.656933	0.663947	0.67209	0.670965	0.66625	0.659063	0.651057	0.653344	0.653257	0.649188	0.645003	0.639691	0.638948	0.637606	0.637512	0.631843	0.628006	0.63568	0.636035	0.637942	0.640946	0.644961	0.658406	0.661938
0.575809	0.569879	0.569548	0.567594	0.5682	0.562344	0.557861	0.564614	0.567621	0.566299	0.572848	0.577386	0.590245	0.592473	0.595961	0.600863	0.60712	0.604639	0.613316	0.615925	0.621484	0.63488	0.638426	0.649693	0.65691	0.662487	0.659826	0.666472	0.672972	0.674404	0.667208	0.659841	0.653373	0.653568	0.653061	0.648509	0.642634	0.63892	0.639166	0.636986	0.636959	0.630658	0.627777	0.633925	0.633465	0.636388	0.639511	0.642808	0.655971	0.659291
0.573268	0.567585	0.567702	0.568227	0.568977	0.563115	0.55871	0.567122	0.571976	0.572301	0.577797	0.583024	0.594828	0.596228	0.598213	0.603612	0.610313	0.607632	0.615874	0.616602	0.621098	0.63333	0.635266	0.646698	0.653815	0.658514	0.657438	0.665145	0.671466	0.672924	0.663249	0.657025	0.650686	0.650196	0.650073	0.644007	0.638158	0.633493	0.635031	0.634917	0.633895	0.629246	0.627023	0.631748	0.63136	0.634393	0.637979	0.641382	0.653902	0.656764
0.57712	0.570486	0.571146	0.571165	0.570962	0.564188	0.557802	0.566554	0.570791	0.571497	0.57763	0.581059	0.5953	0.59668	0.599323	0.604561	0.610765	0.607701	0.61591	0.616122	0.620812	0.634386	0.636628	0.648679	0.65353	0.657647	0.655875	0.663124	0.670221	0.669352	0.661382	0.653165	0.645131	0.644182	0.64255	0.636764	0.63108	0.626207	0.626178	0.626201	0.626048	0.620382	0.617616	0.623659	0.62311	0.627066	0.63071	0.63487	0.650225	0.652668
0.582912	0.577075	0.576484	0.576303	0.57665	0.570078	0.564436	0.573157	0.577868	0.578785	0.584372	0.586112	0.600042	0.600002	0.600992	0.606528	0.611204	0.609629	0.616941	0.619423	0.622956	0.636708	0.64037	0.652182	0.656122	0.660675	0.660037	0.664862	0.672208	0.670796	0.663693	0.655967	0.649071	0.647969	0.645928	0.637819	0.630821	0.626807	0.62472	0.624875	0.623436	0.619009	0.616411	0.621218	0.619685	0.6247	0.628316	0.631221	0.645111	0.649299
0.582743	0.578785	0.57887	0.577667	0.578712	0.572315	0.566802	0.575677	0.580014	0.581545	0.584783	0.587477	0.601972	0.602709	0.603345	0.607414	0.613512	0.612476	0.617395	0.618541	0.623099	0.63493	0.638866	0.649761	0.654578	0.659486	0.658022	0.662529	0.668743	0.667509	0.659572	0.65228	0.645236	0.646121	0.644268	0.637579	0.630049	0.626848	0.625995	0.62696	0.623939	0.619322	0.614834	0.619011	0.6175	0.62267	0.625819	0.628304	0.641991	0.645618
0.57984	0.57644	0.577146	0.574708	0.574545	0.567016	0.561713	0.570438	0.575543	0.577648	0.583891	0.586348	0.599143	0.598965	0.600142	0.604763	0.612445	0.611399	0.617883	0.621171	0.626218	0.639625	0.643019	0.653312	0.656978	0.659642	0.658649	0.661274	0.664897	0.663761	0.657514	0.649977	0.643639	0.639125	0.636424	0.628386	0.622326	0.622234	0.618528	0.619723	0.617142	0.610779	0.606235	0.612904	0.608976	0.614394	0.62036	0.624445	0.637818	0.64251
0.584952	0.584437	0.586154	0.582475	0.583803	0.576418	0.571465	0.577669	0.581325	0.582684	0.588724	0.592435	0.603141	0.606602	0.608244	0.614183	0.621813	0.620305	0.62673	0.628469	0.633002	0.646703	0.64965	0.659297	0.661976	0.666376	0.667465	0.669629	0.673453	0.670795	0.663237	0.655334	0.64725	0.644584	0.637949	0.628769	0.621254	0.617916	0.617518	0.617446	0.615715	0.611793	0.608393	0.613871	0.612118	0.617833	0.623929	0.627062	0.641347	0.645897
0.582472	0.581666	0.58359	0.581003	0.581346	0.574231	0.568936	0.575827	0.578974	0.580394	0.588362	0.590676	0.603476	0.603182	0.604862	0.609381	0.616645	0.616075	0.622185	0.626176	0.630367	0.643858	0.64813	0.65773	0.660523	0.665612	0.666905	0.66951	0.673405	0.669876	0.663491	0.658275	0.650053	0.64608	0.640644	0.631098	0.624819	0.621751	0.61875	0.619212	0.615983	0.610978	0.606868	0.612839	0.609286	0.615333	0.622389	0.624587	0.638338	0.642458
0.583458	0.585009	0.586842	0.583736	0.584579	0.576671	0.57252	0.578031	0.581757	0.582288	0.591615	0.593373	0.603944	0.604849	0.606653	0.609591	0.617446	0.616889	0.623558	0.624537	0.628411	0.641582	0.644824	0.655579	0.656608	0.660545	0.660906	0.663758	0.667483	0.66306	0.658228	0.650203	0.642743	0.638918	0.635677	0.623186	0.61521	0.613696	0.611514	0.611164	0.608962	0.605311	0.600122	0.608607	0.603641	0.609548	0.616856	0.61935	0.633827	0.637874
0.583047	0.584856	0.5864	0.58375	0.584352	0.579232	0.574653	0.580954	0.583435	0.585124	0.594036	0.596267	0.607847	0.610219	0.611836	0.615188	0.621325	0.62099	0.626569	0.628579	0.63331	0.645052	0.64867	0.656551	0.657527	0.66288	0.661767	0.664062	0.668911	0.664835	0.656746	0.649797	0.642236	0.639375	0.635372	0.623223	0.612868	0.611243	0.609399	0.608597	0.604603	0.602842	0.598589	0.604547	0.601099	0.607631	0.614392	0.617464	0.63187	0.635363
0.585619	0.586636	0.588923	0.585387	0.585805	0.57929	0.574248	0.580465	0.584458	0.585784	0.594072	0.594772	0.604171	0.605423	0.607819	0.609811	0.616083	0.615333	0.620365	0.622774	0.624029	0.638427	0.64091	0.64907	0.651202	0.656418	0.65398	0.657792	0.662518	0.660312	0.654186	0.644677	0.637051	0.635491	0.632614	0.622709	0.612945	0.611138	0.610298	0.60867	0.606827	0.603933	0.599599	0.606706	0.601794	0.607954	0.613215	0.615467	0.628669	0.631932
0.581766	0.58302	0.586122	0.582165	0.582949	0.576653	0.571146	0.579092	0.584319	0.585154	0.591929	0.594743	0.602981	0.606224	0.60812	0.611049	0.615471	0.613846	0.619225	0.621288	0.624097	0.637859	0.639932	0.650094	0.651759	0.656994	0.656471	0.660068	0.665153	0.663716	0.65706	0.64842	0.641512	0.638512	0.634759	0.619743	0.608219	0.606624	0.604927	0.603076	0.60134	0.597505	0.592953	0.599329	0.595361	0.601928	0.609173	0.610043	0.623443	0.627261
0.584522	0.586395	0.58874	0.58569	0.588013	0.580761	0.576304	0.581604	0.586201	0.587636	0.595287	0.598773	0.607899	0.611282	0.613285	0.616983	0.621641	0.619205	0.624543	0.627658	0.630701	0.643485	0.645964	0.655428	0.655912	0.661617	0.659448	0.661717	0.664535	0.661136	0.656381	0.647544	0.638371	0.636233	0.632962	0.618769	0.606258	0.604849	0.60177	0.601306	0.599733	0.596161	0.591824	0.597266	0.593775	0.601816	0.609176	0.610584	0.624762	0.626916
0.582248	0.583762	0.586616	0.582713	0.585126	0.578266	0.57346	0.581487	0.584264	0.586588	0.595331	0.599861	0.60596	0.610868	0.612661	0.614776	0.620272	0.617931	0.622988	0.624019	0.625427	0.63749	0.638672	0.648902	0.649512	0.655156	0.652649	0.654481	0.658653	0.655806	0.651114	0.643715	0.634121	0.633771	0.633123	0.621704	0.607979	0.605836	0.603635	0.601214	0.601216	0.598139	0.596385	0.603287	0.5996	0.60683	0.612404	0.614611	0.628788	0.629496
0.585266	0.586419	0.590677	0.586293	0.589077	0.581814	0.576844	0.584137	0.58785	0.590365	0.598524	0.602111	0.610939	0.613706	0.61546	0.618677	0.621796	0.619359	0.623442	0.624843	0.626341	0.638162	0.640834	0.649681	0.651944	0.657334	0.655744	0.65749	0.662785	0.65733	0.654863	0.647016	0.637551	0.635865	0.636568	0.624262	0.610097	0.607895	0.605794	0.604505	0.601912	0.598271	0.596787	0.603128	0.60021	0.607948	0.614731	0.615566	0.627939	0.629636
0.580978	0.582848	0.587533	0.584806	0.586826	0.580508	0.578141	0.583744	0.587004	0.58645	0.593423	0.598616	0.606859	0.609654	0.610825	0.61653	0.61979	0.616541	0.621057	0.622501	0.622708	0.635489	0.636954	0.647058	0.648853	0.653669	0.651474	0.65394	0.658185	0.6531	0.649479	0.644522	0.633681	0.632531	0.632101	0.618425	0.604334	0.600218	0.598632	0.596844	0.593677	0.590928	0.587763	0.595541	0.59185	0.599443	0.606039	0.605893	0.619017	0.621045
0.584985	0.586157	0.592447	0.589663	0.591953	0.58596	0.582667	0.587353	0.590886	0.589727	0.597018	0.598783	0.606164	0.608521	0.608751	0.613366	0.617973	0.614783	0.620759	0.621496	0.620171	0.633113	0.633546	0.642159	0.644796	0.648015	0.64524	0.649169	0.654931	0.650751	0.645834	0.640042	0.63012	0.628621	0.62869	0.616626	0.602582	0.598744	0.598214	0.597565	0.593324	0.588928	0.584965	0.592848	0.5886	0.59621	0.59967	0.600608	0.613613	0.615908
0.586802	0.589574	0.596651	0.595278	0.594664	0.59081	0.586625	0.590765	0.594237	0.593443	0.599624	0.601198	0.608548	0.609879	0.609876	0.612938	0.618971	0.615885	0.620579	0.621168	0.62083	0.631406	0.632938	0.641275	0.642765	0.64595	0.642566	0.64365	0.645719	0.642431	0.639116	0.63268	0.622319	0.619552	0.618806	0.605309	0.59167	0.58846	0.586475	0.586069	0.582387	0.579148	0.574559	0.582974	0.578333	0.584769	0.590599	0.592142	0.606779	0.609185
0.593857	0.595605	0.601365	0.599809	0.600358	0.593128	0.590811	0.59546	0.598667	0.599639	0.60363	0.605226	0.610841	0.6138	0.614108	0.616491	0.622706	0.61883	0.623844	0.623412	0.621793	0.634045	0.634776	0.641125	0.642246	0.64581	0.640106	0.641371	0.643231	0.639239	0.632522	0.627009	0.616706	0.612851	0.61185	0.596889	0.58422	0.583044	0.581025	0.581086	0.578624	0.575121	0.569891	0.579365	0.573842	0.582673	0.588357	0.589815	0.602826	0.605412
0.595175	0.59717	0.603131	0.60323	0.601867	0.597748	0.593856	0.598675	0.601016	0.60164	0.607775	0.608016	0.613095	0.616337	0.615725	0.618688	0.625593	0.623162	0.627242	0.62802	0.626077	0.63604	0.636342	0.642898	0.643149	0.645374	0.64006	0.641237	0.642709	0.639122	0.632941	0.626383	0.61497	0.609192	0.607242	0.593709	0.580678	0.577622	0.57547	0.574607	0.572116	0.568738	0.563276	0.571803	0.568606	0.576242	0.581385	0.582019	0.597936	0.59891
0.591499	0.593207	0.598249	0.599134	0.598826	0.593349	0.592552	0.597776	0.601269	0.601934	0.607576	0.608414	0.611263	0.61429	0.612709	0.616522	0.62255	0.619785	0.622942	0.622321	0.62086	0.627939	0.627059	0.633674	0.634478	0.636364	0.630984	0.63339	0.633555	0.630089	0.626949	0.618101	0.608354	0.603501	0.602401	0.590228	0.576133	0.572975	0.570411	0.568948	0.567613	0.563944	0.560011	0.568009	0.563523	0.571477	0.576596	0.576488	0.591626	0.592075
0.598014	0.599993	0.606152	0.606048	0.605245	0.600218	0.598506	0.602644	0.605916	0.61001	0.613666	0.613368	0.616251	0.617773	0.617505	0.621499	0.626966	0.622982	0.626245	0.625179	0.623177	0.630593	0.629236	0.632941	0.636868	0.638863	0.633954	0.636594	0.637192	0.63283	0.629521	0.622577	0.611978	0.607049	0.602888	0.588399	0.573534	0.567861	0.564229	0.562996	0.561421	0.557112	0.551114	0.560232	0.556475	0.561541	0.567677	0.568177	0.583758	0.584202
0.598077	0.59748	0.603513	0.604128	0.60347	0.598667	0.595334	0.599603	0.603853	0.608521	0.611286	0.608673	0.611005	0.61405	0.613144	0.616753	0.623217	0.619395	0.62328	0.622746	0.620652	0.624252	0.626087	0.631637	0.635365	0.637499	0.633525	0.636514	0.637478	0.633945	0.631805	0.625026	0.615266	0.610114	0.605197	0.593378	0.576766	0.571156	0.567464	0.565666	0.561147	0.557786	0.554139	0.560651	0.558161	0.564903	0.569542	0.568471	0.584589	0.585852
0.606035	0.605756	0.6107	0.610729	0.609813	0.604034	0.602081	0.605875	0.608917	0.611943	0.614376	0.61155	0.613241	0.614974	0.613989	0.617613	0.622665	0.618843	0.622608	0.621937	0.619745	0.625338	0.623626	0.630097	0.63248	0.63376	0.62813	0.630624	0.632238	0.628618	0.623793	0.618601	0.608012	0.602258	0.598936	0.582906	0.568778	0.563452	0.55739	0.554693	0.55183	0.547898	0.543073	0.550679	0.547119	0.554502	0.558245	0.558235	0.573515	0.574807
0.599403	0.598757	0.604531	0.605285	0.604619	0.599667	0.59804	0.603359	0.6056	0.608167	0.610933	0.60803	0.611603	0.613924	0.610916	0.614442	0.617012	0.613585	0.615236	0.613326	0.611095	0.614671	0.61191	0.616367	0.619215	0.619624	0.613895	0.617978	0.61933	0.613883	0.60977	0.602025	0.592017	0.586033	0.582667	0.56998	0.553597	0.549423	0.544731	0.540625	0.537573	0.534703	0.529407	0.537362	0.534489	0.541575	0.543958	0.543691	0.559751	0.560973
0.600103	0.599337	0.605105	0.606217	0.605986	0.601216	0.598469	0.602117	0.606257	0.60687	0.606016	0.601034	0.604846	0.605657	0.601293	0.602629	0.605591	0.601716	0.604915	0.604703	0.601582	0.605918	0.603504	0.610093	0.612725	0.61422	0.608739	0.613643	0.615055	0.613477	0.609095	0.601584	0.589882	0.582185	0.576778	0.563786	0.545506	0.539377	0.533479	0.529743	0.525656	0.523016	0.517219	0.524388	0.520804	0.526738	0.529656	0.531003	0.546524	0.547506
0.605335	0.601935	0.607116	0.606842	0.60697	0.601854	0.598196	0.60412	0.605432	0.60684	0.605391	0.599479	0.603978	0.602989	0.596781	0.597918	0.598824	0.595093	0.597067	0.594612	0.591882	0.596011	0.592619	0.599729	0.599474	0.60069	0.594998	0.601982	0.605518	0.602978	0.598351	0.589406	0.577892	0.569253	0.565751	0.551335	0.532582	0.526437	0.51967	0.514931	0.511136	0.507174	0.501545	0.508613	0.506211	0.512598	0.516263	0.516107	0.533317	0.534409
0.603143	0.602132	0.606078	0.603728	0.606682	0.601016	0.597232	0.602908	0.605274	0.605449	0.604098	0.599597	0.603627	0.602437	0.596347	0.597645	0.601001	0.596071	0.598016	0.597381	0.594302	0.597235	0.593833	0.600657	0.603386	0.604918	0.597983	0.604356	0.605463	0.60634	0.598926	0.589473	0.579216	0.570604	0.565343	0.552268	0.532569	0.525903	0.519663	0.514127	0.510005	0.50782	0.500538	0.50659	0.503575	0.509685	0.511944	0.511496	0.529208	0.529671
0.598015	0.59685	0.599644	0.598697	0.600304	0.594925	0.589543	0.594322	0.596654	0.598474	0.594394	0.589853	0.592583	0.590922	0.583078	0.583939	0.58531	0.580956	0.581151	0.581789	0.580648	0.583739	0.582018	0.589837	0.591672	0.59393	0.589624	0.594043	0.597247	0.596968	0.590773	0.580745	0.571157	0.56007	0.553584	0.541238	0.52199	0.513771	0.507285	0.502256	0.496851	0.494484	0.486555	0.492881	0.490927	0.495573	0.498626	0.498615	0.517138	0.517443
0.596427	0.593771	0.598468	0.597749	0.599654	0.593344	0.58689	0.591016	0.592599	0.596385	0.590597	0.586803	0.586976	0.586224	0.576162	0.576412	0.576622	0.572577	0.57034	0.570999	0.570324	0.572302	0.568996	0.574664	0.575828	0.576881	0.569486	0.574177	0.576447	0.575278	0.570241	0.561382	0.553338	0.54417	0.540267	0.530224	0.511742	0.503706	0.499519	0.493125	0.487787	0.486407	0.477098	0.48397	0.482229	0.485463	0.487665	0.487663	0.505745	0.504718
0.596334	0.591646	0.598494	0.597538	0.600292	0.593951	0.587666	0.592682	0.593505	0.594611	0.589846	0.585214	0.581219	0.578944	0.567323	0.565555	0.565825	0.562189	0.559501	0.55936	0.558098	0.560441	0.556008	0.562306	0.563637	0.565406	0.559102	0.564932	0.56969	0.569683	0.562261	0.555043	0.547259	0.537415	0.532637	0.523934	0.50623	0.496883	0.494674	0.486931	0.481297	0.479584	0.470251	0.476242	0.475597	0.476864	0.478934	0.479077	0.495936	0.496221
0.595648	0.59043	0.596835	0.597256	0.602158	0.596396	0.590901	0.597452	0.597661	0.594641	0.587784	0.581447	0.577009	0.574631	0.560554	0.557811	0.557029	0.555129	0.550968	0.551082	0.547828	0.549974	0.544748	0.550625	0.551377	0.552775	0.54599	0.550372	0.554733	0.555388	0.548833	0.543476	0.536416	0.529571	0.527742	0.5204	0.504247	0.493796	0.492761	0.484567	0.477137	0.478744	0.468221	0.473477	0.472154	0.471383	0.472559	0.472903	0.487789	0.487539
0.591156	0.587876	0.593276	0.59164	0.597885	0.595529	0.590912	0.596124	0.59667	0.591185	0.582405	0.574711	0.570976	0.567474	0.552787	0.548909	0.548319	0.54533	0.541164	0.540035	0.537783	0.539294	0.533512	0.540932	0.542459	0.54446	0.536894	0.543179	0.549017	0.549548	0.541785	0.536593	0.530029	0.525981	0.523331	0.517767	0.501301	0.492673	0.49179	0.482117	0.475444	0.475805	0.464449	0.468147	0.466918	0.466538	0.465099	0.465604	0.482307	0.482204
0.589031	0.58773	0.59319	0.590757	0.59626	0.596329	0.591937	0.596432	0.594299	0.587789	0.576029	0.568803	0.565489	0.561794	0.545354	0.541084	0.540434	0.540155	0.534933	0.532885	0.530519	0.533508	0.528107	0.53555	0.536957	0.538528	0.530236	0.536374	0.541873	0.542767	0.536012	0.53229	0.524121	0.520855	0.51823	0.512926	0.492499	0.485144	0.483088	0.475032	0.466781	0.469394	0.45665	0.461121	0.460475	0.458326	0.457611	0.456654	0.473988	0.474822
0.585202	0.583194	0.586854	0.584344	0.590429	0.590478	0.585589	0.593532	0.589829	0.580691	0.568729	0.561002	0.555725	0.549552	0.535328	0.530623	0.530479	0.529788	0.524778	0.52428	0.523305	0.525978	0.521234	0.528057	0.529848	0.53327	0.525168	0.530818	0.538239	0.540809	0.531924	0.527338	0.521184	0.51836	0.514161	0.508656	0.489281	0.480828	0.478138	0.469703	0.461688	0.463369	0.451048	0.454106	0.452788	0.449747	0.448819	0.447608	0.461803	0.463963
0.58712	0.583136	0.584332	0.584005	0.587322	0.58711	0.581773	0.591483	0.587448	0.578989	0.565283	0.560071	0.554849	0.547828	0.531479	0.52687	0.526045	0.524888	0.518912	0.517182	0.515269	0.516491	0.512859	0.519463	0.518624	0.524128	0.515639	0.522208	0.530804	0.533947	0.527102	0.521736	0.516643	0.513774	0.513953	0.508328	0.49249	0.483957	0.480286	0.472907	0.463297	0.462871	0.450071	0.452915	0.452318	0.450314	0.44843	0.447086	0.459291	0.461305
0.582945	0.57918	0.579669	0.579444	0.585194	0.585678	0.580974	0.588355	0.585164	0.576025	0.560951	0.556328	0.550176	0.545051	0.527351	0.520926	0.518313	0.516045	0.509789	0.507971	0.50415	0.506814	0.501304	0.508616	0.507867	0.513291	0.50509	0.51082	0.518354	0.522049	0.513511	0.511475	0.507311	0.504016	0.506089	0.500369	0.485424	0.476126	0.474551	0.466084	0.45612	0.456811	0.44445	0.448083	0.44782	0.445397	0.443058	0.442061	0.455022	0.456531
0.584071	0.582681	0.582257	0.583237	0.588447	0.590756	0.586384	0.593109	0.590904	0.582307	0.567433	0.561379	0.553662	0.550049	0.531921	0.524509	0.520714	0.519028	0.511255	0.50825	0.50539	0.507268	0.503808	0.509878	0.510259	0.51589	0.510076	0.514807	0.523275	0.527137	0.519669	0.517232	0.512917	0.510024	0.512413	0.506265	0.492562	0.484554	0.482812	0.473915	0.463506	0.46533	0.453904	0.456166	0.455208	0.452616	0.450598	0.44927	0.461496	0.463163
0.577577	0.577963	0.578917	0.579946	0.58228	0.585672	0.583018	0.588751	0.58727	0.576425	0.563293	0.554489	0.548748	0.544684	0.528356	0.521934	0.518121	0.515713	0.511195	0.507205	0.503041	0.505306	0.501594	0.508737	0.510286	0.515232	0.511813	0.516654	0.524085	0.529307	0.522499	0.516428	0.5108	0.510147	0.513482	0.509438	0.49687	0.48889	0.487627	0.478749	0.469394	0.470521	0.461899	0.464604	0.462313	0.458971	0.458353	0.457113	0.468878	0.47008
0.585498	0.587378	0.588273	0.590125	0.593043	0.597188	0.593339	0.596031	0.59585	0.582512	0.573591	0.565262	0.557862	0.552257	0.536665	0.530647	0.526491	0.524224	0.518438	0.514706	0.510724	0.511899	0.510761	0.516346	0.515595	0.520609	0.516611	0.519393	0.525044	0.528205	0.52272	0.517339	0.508902	0.507823	0.509918	0.503205	0.490858	0.484949	0.484461	0.476246	0.471226	0.47141	0.463649	0.467808	0.465444	0.4625	0.464477	0.462992	0.474741	0.477208
0.587899	0.58805	0.590958	0.590818	0.59425	0.599402	0.594841	0.598475	0.598709	0.585629	0.574561	0.567277	0.559302	0.554677	0.537499	0.530452	0.526372	0.52506	0.520223	0.516592	0.513694	0.51624	0.514111	0.520879	0.520172	0.524461	0.520997	0.524006	0.530416	0.533768	0.528473	0.520854	0.513708	0.509112	0.511179	0.503883	0.490054	0.485638	0.483902	0.475819	0.469398	0.470502	0.463305	0.466659	0.465841	0.462619	0.465467	0.464216	0.47564	0.477936
0.593619	0.593577	0.594913	0.5958	0.598973	0.602742	0.599036	0.603842	0.602132	0.585919	0.577425	0.569527	0.563123	0.557248	0.540353	0.534882	0.530617	0.527559	0.52221	0.517918	0.513872	0.515406	0.511695	0.517875	0.51681	0.520211	0.516478	0.518443	0.524815	0.528708	0.523083	0.517405	0.508726	0.506326	0.509876	0.502234	0.489249	0.485566	0.484757	0.477166	0.471859	0.473158	0.465096	0.468822	0.468499	0.465546	0.468551	0.467166	0.478492	0.480796
0.591064	0.591493	0.594529	0.59416	0.599671	0.602298	0.598892	0.602401	0.601998	0.588161	0.5786	0.572443	0.563855	0.55807	0.538896	0.533784	0.531471	0.528581	0.522885	0.519927	0.5148	0.516437	0.512387	0.51766	0.514885	0.518061	0.512717	0.512758	0.517656	0.517997	0.511774	0.505992	0.498102	0.49578	0.501972	0.495335	0.4812	0.478167	0.477771	0.471099	0.466789	0.467948	0.459909	0.465179	0.465735	0.463373	0.466261	0.465562	0.477545	0.481015
0.597144	0.596739	0.60013	0.60091	0.604831	0.607391	0.602221	0.607721	0.609102	0.59624	0.587985	0.581851	0.57236	0.566959	0.547695	0.543583	0.54182	0.538279	0.53148	0.528282	0.522542	0.522966	0.518219	0.523744	0.520682	0.522218	0.518229	0.518655	0.52416	0.526113	0.518038	0.511958	0.50154	0.499358	0.505178	0.499463	0.487864	0.48442	0.485231	0.47985	0.474818	0.477446	0.470082	0.475427	0.476555	0.474687	0.478792	0.476385	0.488502	0.490952
0.59711	0.596337	0.598358	0.598176	0.600766	0.601408	0.597503	0.605776	0.608959	0.595196	0.586657	0.582229	0.576008	0.57092	0.55339	0.549054	0.548353	0.545444	0.539566	0.537055	0.533164	0.53459	0.530512	0.534966	0.53186	0.533137	0.529165	0.531082	0.535399	0.536016	0.529315	0.521458	0.513227	0.509583	0.514581	0.507724	0.496637	0.495171	0.494842	0.488148	0.484062	0.487137	0.480782	0.486541	0.486803	0.485612	0.488888	0.487393	0.499657	0.502306
0.606091	0.604131	0.607208	0.605556	0.60597	0.607321	0.601967	0.611217	0.61404	0.598411	0.588792	0.583479	0.576123	0.571329	0.553463	0.549762	0.548906	0.545144	0.540342	0.535907	0.531012	0.532623	0.527584	0.530534	0.527583	0.528692	0.524097	0.525721	0.530123	0.530602	0.524628	0.515257	0.503467	0.498442	0.502665	0.493752	0.48319	0.480621	0.481429	0.475654	0.470962	0.473588	0.466822	0.474597	0.474413	0.473018	0.478791	0.47516	0.486838	0.490461
0.61704	0.614517	0.617547	0.61489	0.616158	0.615406	0.611182	0.62173	0.624638	0.606002	0.597303	0.589439	0.581741	0.576211	0.561623	0.557285	0.557915	0.55438	0.551216	0.547633	0.542159	0.544509	0.540351	0.54249	0.540943	0.54114	0.535517	0.536341	0.540859	0.542381	0.537716	0.526935	0.51524	0.50895	0.512483	0.502451	0.490932	0.488216	0.486633	0.481357	0.476474	0.479065	0.471845	0.478669	0.478285	0.477872	0.483006	0.481066	0.493216	0.495875
0.617947	0.616502	0.62106	0.618694	0.617816	0.619151	0.614265	0.623638	0.625678	0.608824	0.602128	0.593529	0.586554	0.580874	0.564605	0.560568	0.560332	0.557718	0.553997	0.551197	0.544907	0.548355	0.544554	0.546209	0.542609	0.541896	0.536316	0.537085	0.539828	0.540916	0.536522	0.526125	0.513807	0.506681	0.508649	0.496704	0.485431	0.482466	0.482579	0.47819	0.475062	0.475471	0.468688	0.475569	0.475766	0.475596	0.480918	0.478201	0.490109	0.492948
0.615559	0.613671	0.617744	0.615288	0.614394	0.614062	0.610734	0.619799	0.621599	0.608333	0.599435	0.58835	0.582137	0.576708	0.562353	0.557194	0.556181	0.55369	0.551335	0.549928	0.543358	0.548491	0.545169	0.547126	0.545743	0.545979	0.540739	0.543597	0.548381	0.550016	0.545498	0.534845	0.523849	0.517058	0.517084	0.506402	0.493491	0.490422	0.489466	0.48361	0.47809	0.478992	0.472259	0.477558	0.476635	0.476668	0.481607	0.478294	0.489581	0.492794
0.619791	0.619389	0.622822	0.620329	0.61924	0.618591	0.615059	0.621206	0.620922	0.606048	0.59965	0.589002	0.581733	0.578611	0.563544	0.559972	0.559672	0.55919	0.556376	0.553673	0.547573	0.552792	0.550382	0.550983	0.549121	0.549728	0.54419	0.546095	0.550214	0.551225	0.545826	0.533825	0.521653	0.514004	0.513792	0.501561	0.488748	0.485384	0.485358	0.480645	0.475548	0.476263	0.469519	0.474305	0.474326	0.475253	0.479355	0.477286	0.489428	0.491278
0.626936	0.626042	0.628473	0.626558	0.624747	0.624265	0.620704	0.628647	0.628676	0.613639	0.606456	0.594797	0.587357	0.582204	0.569383	0.565008	0.564704	0.561664	0.559687	0.557868	0.549702	0.555702	0.552214	0.551532	0.550205	0.549697	0.542656	0.543947	0.547338	0.54807	0.543615	0.532153	0.52215	0.515487	0.515552	0.505977	0.494564	0.49051	0.489936	0.48461	0.479384	0.479948	0.472287	0.479247	0.477975	0.479083	0.481555	0.480476	0.49289	0.493707
0.625373	0.624974	0.628207	0.627964	0.625817	0.625104	0.621962	0.628737	0.629309	0.617168	0.609283	0.598273	0.589478	0.585697	0.570567	0.565197	0.565521	0.562015	0.559317	0.558041	0.549903	0.555385	0.55108	0.550816	0.550072	0.549668	0.543543	0.545033	0.547898	0.547713	0.542528	0.529819	0.521409	0.514648	0.512416	0.502297	0.490411	0.48725	0.487479	0.482826	0.478019	0.478963	0.471811	0.478025	0.478337	0.478378	0.480371	0.479625	0.492047	0.4928
0.631654	0.630913	0.634467	0.633168	0.632373	0.630464	0.627074	0.632459	0.63347	0.620361	0.612107	0.600833	0.591891	0.587239	0.573471	0.567241	0.567951	0.56558	0.562881	0.560171	0.551896	0.556802	0.55249	0.551509	0.549428	0.549953	0.544468	0.545516	0.546715	0.546159	0.542069	0.530136	0.519925	0.513478	0.512059	0.501973	0.490039	0.486746	0.487363	0.482553	0.478416	0.479229	0.471405	0.478945	0.4775	0.477058	0.478727	0.479298	0.491787	0.492977
0.635386	0.634848	0.638728	0.637438	0.635769	0.634212	0.630189	0.634572	0.634721	0.621076	0.611786	0.600786	0.590499	0.585631	0.570217	0.563294	0.562128	0.559266	0.557881	0.555093	0.546862	0.551808	0.547187	0.545405	0.543999	0.54358	0.536137	0.539188	0.539169	0.537728	0.532498	0.52149	0.51334	0.506945	0.506923	0.499003	0.485656	0.48281	0.482794	0.478164	0.47261	0.472781	0.464115	0.471202	0.471228	0.471023	0.471449	0.473115	0.485692	0.486906
0.640048	0.638558	0.643015	0.641048	0.639502	0.636147	0.632491	0.639757	0.641548	0.625852	0.615595	0.600873	0.590815	0.585981	0.571684	0.564445	0.563372	0.562513	0.559864	0.557237	0.548817	0.552278	0.547635	0.546155	0.544001	0.544378	0.536439	0.540798	0.542151	0.541798	0.536809	0.525882	0.518752	0.511045	0.512674	0.50437	0.492095	0.489514	0.48882	0.483011	0.477836	0.477694	0.470215	0.477902	0.478739	0.478957	0.478524	0.478794	0.492716	0.493384
0.64544	0.642767	0.646843	0.644138	0.642992	0.640814	0.635362	0.641509	0.641688	0.628093	0.61669	0.605566	0.595445	0.590509	0.575854	0.568741	0.56569	0.564989	0.561722	0.558745	0.549564	0.553295	0.546934	0.545896	0.542375	0.543475	0.533986	0.538487	0.538203	0.5396	0.534546	0.524114	0.516274	0.509444	0.510557	0.501649	0.488877	0.485376	0.48701	0.482036	0.475975	0.476613	0.466365	0.474733	0.475655	0.475846	0.475248	0.475025	0.489476	0.491229
0.646535	0.641816	0.646915	0.641998	0.640709	0.63733	0.632706	0.640137	0.640884	0.627781	0.617133	0.606403	0.594634	0.588779	0.574368	0.56547	0.563189	0.564346	0.560633	0.556546	0.54779	0.550877	0.543221	0.541701	0.539714	0.538526	0.528819	0.534709	0.537456	0.538159	0.531029	0.52058	0.512856	0.505702	0.50668	0.499063	0.486781	0.482932	0.484654	0.479226	0.474516	0.475077	0.465676	0.473625	0.474152	0.472779	0.472719	0.471762	0.484555	0.486952
0.6484	0.644213	0.647888	0.644054	0.644738	0.642261	0.637833	0.644723	0.646237	0.633533	0.62132	0.611804	0.601196	0.592846	0.578935	0.570677	0.568919	0.567218	0.56272	0.560425	0.551395	0.552859	0.546371	0.544809	0.541465	0.541249	0.531506	0.535903	0.536856	0.537709	0.529833	0.51851	0.50915	0.499555	0.499358	0.489986	0.477758	0.475341	0.478801	0.472839	0.468183	0.46908	0.459503	0.467274	0.468381	0.466532	0.468044	0.466862	0.479351	0.481407
0.649797	0.643603	0.647582	0.645072	0.644928	0.643462	0.638104	0.646529	0.647862	0.634677	0.621623	0.612476	0.600845	0.592075	0.577469	0.56915	0.566126	0.564698	0.559663	0.557815	0.548512	0.549535	0.542546	0.54125	0.53711	0.536724	0.526956	0.531549	0.533919	0.533696	0.525433	0.516217	0.506982	0.497311	0.49906	0.489043	0.479671	0.475378	0.479661	0.473029	0.468633	0.469229	0.459156	0.466399	0.467972	0.466865	0.468045	0.465882	0.47889	0.480923
0.648009	0.643293	0.64669	0.645155	0.644658	0.6429	0.636458	0.644096	0.645282	0.630907	0.618742	0.610125	0.601061	0.594313	0.578481	0.571069	0.568242	0.566489	0.561081	0.558227	0.549632	0.55136	0.543119	0.54109	0.538106	0.536759	0.526585	0.530374	0.532066	0.530317	0.522002	0.511664	0.502572	0.49408	0.494022	0.486308	0.475689	0.472155	0.477209	0.469515	0.465312	0.466727	0.457349	0.46533	0.466275	0.465042	0.465176	0.463393	0.476551	0.479536
0.649942	0.643685	0.646835	0.644676	0.644474	0.642381	0.635583	0.643152	0.643526	0.630577	0.61905	0.607255	0.597542	0.590467	0.575783	0.569475	0.567008	0.565914	0.559326	0.557817	0.548041	0.551202	0.54287	0.541718	0.538918	0.537147	0.526579	0.530254	0.532101	0.530115	0.523823	0.513513	0.504331	0.497653	0.499323	0.489944	0.480082	0.476204	0.478744	0.472205	0.466418	0.466914	0.45717	0.464604	0.46437	0.463832	0.464164	0.462462	0.475416	0.478264
0.653421	0.648878	0.65283	0.649706	0.651752	0.649894	0.643337	0.649964	0.649457	0.633283	0.622474	0.610491	0.600856	0.593757	0.579312	0.573679	0.571307	0.567367	0.564851	0.561398	0.551177	0.55441	0.546529	0.544767	0.543129	0.540405	0.528941	0.530869	0.532709	0.531363	0.525001	0.515193	0.504386	0.499048	0.501803	0.491818	0.481569	0.477316	0.478123	0.47249	0.466372	0.466831	0.457601	0.463785	0.463384	0.463187	0.4628	0.462239	0.475849	0.478671
0.659215	0.654505	0.657782	0.655507	0.656393	0.652612	0.646349	0.651781	0.650447	0.636345	0.623203	0.61177	0.600372	0.59354	0.579147	0.574725	0.571431	0.567296	0.562788	0.55846	0.548979	0.550255	0.540221	0.539114	0.538339	0.533482	0.522791	0.524347	0.525597	0.524619	0.518634	0.508534	0.496439	0.489463	0.492823	0.484263	0.476281	0.470795	0.472409	0.466023	0.460336	0.461829	0.452727	0.459289	0.458839	0.459446	0.459826	0.458875	0.473206	0.475172
0.657264	0.65336	0.65558	0.653527	0.654331	0.652189	0.645883	0.652384	0.652194	0.639018	0.6241	0.612622	0.602311	0.59488	0.580629	0.576253	0.572469	0.567832	0.56355	0.560322	0.550251	0.551801	0.542189	0.540152	0.53827	0.535848	0.523708	0.524661	0.525948	0.5233	0.516365	0.507441	0.494071	0.48528	0.489538	0.480054	0.471082	0.465273	0.468487	0.462327	0.457443	0.459565	0.449841	0.457337	0.457196	0.458202	0.458763	0.457822	0.47244	0.475667
0.661199	0.658415	0.661731	0.659217	0.659471	0.657786	0.649845	0.655402	0.657262	0.644885	0.628756	0.61686	0.606611	0.5983	0.584078	0.578069	0.573961	0.568428	0.565245	0.560677	0.551023	0.554676	0.545235	0.54433	0.541541	0.539398	0.528038	0.528518	0.528061	0.525234	0.519291	0.509923	0.49744	0.490211	0.492247	0.482642	0.474848	0.468905	0.471134	0.46496	0.460466	0.461269	0.45129	0.458998	0.458011	0.45889	0.459561	0.457909	0.472136	0.476978
0.663936	0.663129	0.664464	0.66234	0.663287	0.662234	0.654681	0.660689	0.661158	0.646453	0.631595	0.620183	0.609201	0.600926	0.586269	0.579329	0.576658	0.570032	0.567689	0.563081	0.553105	0.557222	0.547044	0.54742	0.54374	0.540895	0.530027	0.528948	0.529311	0.525013	0.520084	0.510389	0.499267	0.493569	0.49642	0.485872	0.477957	0.470855	0.472795	0.46651	0.460368	0.460237	0.452348	0.460062	0.459778	0.461247	0.461531	0.460279	0.474838	0.479741
0.663498	0.661772	0.663323	0.660469	0.660579	0.661634	0.656679	0.658266	0.659943	0.647149	0.636424	0.625193	0.6158	0.606093	0.590772	0.584704	0.58131	0.575694	0.572663	0.567651	0.557555	0.559543	0.549181	0.5482	0.544565	0.541824	0.530954	0.528722	0.527626	0.523818	0.518119	0.508018	0.495715	0.489938	0.490083	0.478685	0.471278	0.465439	0.467655	0.461358	0.456616	0.458356	0.449763	0.455846	0.455946	0.457105	0.459686	0.457057	0.472012	0.477216
0.672377	0.672057	0.674634	0.670642	0.671206	0.673388	0.667994	0.668517	0.668388	0.653117	0.642456	0.632626	0.621864	0.613074	0.599967	0.592558	0.589396	0.583575	0.57986	0.574962	0.564758	0.566429	0.557695	0.557148	0.552849	0.550867	0.539264	0.53827	0.537639	0.53399	0.5266	0.518929	0.506317	0.502437	0.502648	0.492591	0.483341	0.480008	0.479662	0.472912	0.469076	0.470001	0.462562	0.468488	0.468072	0.469526	0.472473	0.469678	0.484829	0.489331
0.677372	0.675141	0.67712	0.67375	0.672812	0.674224	0.667473	0.670451	0.669778	0.653079	0.643585	0.634141	0.621369	0.612308	0.599502	0.592951	0.589073	0.583566	0.580619	0.575145	0.565193	0.565839	0.556541	0.557259	0.551859	0.550339	0.537922	0.537849	0.537849	0.533049	0.528497	0.518683	0.506074	0.503351	0.501667	0.491986	0.483368	0.479484	0.478455	0.471386	0.469799	0.470806	0.463368	0.468444	0.468674	0.469057	0.472409	0.46935	0.483854	0.48774
0.674606	0.672171	0.675515	0.672702	0.671871	0.673028	0.667776	0.671397	0.668252	0.654383	0.643326	0.632646	0.619937	0.612242	0.599191	0.592118	0.589941	0.584936	0.580909	0.574556	0.566174	0.566214	0.558656	0.559375	0.554516	0.551339	0.538829	0.538295	0.539202	0.535768	0.531838	0.523235	0.51034	0.508924	0.507848	0.49784	0.488614	0.485076	0.48218	0.475438	0.471072	0.471962	0.463787	0.468078	0.468906	0.471518	0.474588	0.47109	0.486161	0.489741
0.676905	0.673214	0.675196	0.673009	0.672808	0.67366	0.669318	0.675689	0.673408	0.65604	0.642337	0.633659	0.622111	0.612707	0.601978	0.59471	0.590064	0.585422	0.581417	0.575772	0.567081	0.566354	0.557821	0.557691	0.553008	0.552309	0.537379	0.537251	0.538533	0.532997	0.527583	0.517907	0.50538	0.503011	0.503117	0.495506	0.484201	0.481566	0.479827	0.472826	0.469333	0.4692	0.459529	0.466316	0.466428	0.469314	0.470059	0.467574	0.483137	0.486752
0.674721	0.672682	0.676106	0.674609	0.672517	0.675056	0.670397	0.678879	0.675377	0.658062	0.645137	0.636082	0.624824	0.614507	0.604217	0.597666	0.593932	0.588279	0.584066	0.577883	0.5697	0.568932	0.560052	0.559916	0.554415	0.554344	0.539723	0.539669	0.539684	0.535217	0.529529	0.52042	0.507771	0.504729	0.507875	0.499448	0.489792	0.486515	0.48277	0.476078	0.473415	0.472306	0.462737	0.470255	0.469353	0.472542	0.474125	0.471427	0.485576	0.489761
0.676324	0.674569	0.67695	0.675253	0.673451	0.676025	0.67058	0.679253	0.676245	0.658499	0.645556	0.63777	0.62574	0.615561	0.604418	0.597049	0.594275	0.587573	0.583415	0.575948	0.565989	0.565826	0.556906	0.555359	0.549104	0.547702	0.532372	0.532692	0.533634	0.528242	0.522217	0.512596	0.500127	0.496897	0.501234	0.492333	0.480032	0.476514	0.471843	0.467001	0.463962	0.462413	0.452834	0.460799	0.459035	0.463321	0.464923	0.461305	0.476052	0.480349
0.676637	0.675258	0.677139	0.675137	0.672267	0.675745	0.670019	0.678075	0.672436	0.654582	0.639987	0.631413	0.620499	0.608924	0.598527	0.591681	0.588621	0.582223	0.577734	0.572347	0.562597	0.563586	0.555837	0.556056	0.550737	0.550691	0.535708	0.538433	0.539757	0.535759	0.529791	0.521292	0.511115	0.508118	0.511056	0.501559	0.488626	0.483963	0.478513	0.473813	0.469972	0.468073	0.458281	0.465872	0.462861	0.467091	0.469231	0.465257	0.478917	0.483577
0.673536	0.672271	0.673764	0.671157	0.668538	0.670774	0.665249	0.673715	0.667842	0.652586	0.641629	0.63448	0.622688	0.61376	0.602446	0.595979	0.593785	0.585937	0.582789	0.576461	0.564808	0.569039	0.561143	0.56038	0.55562	0.555476	0.539262	0.542044	0.542486	0.537191	0.53157	0.522647	0.513191	0.51041	0.515731	0.505601	0.493008	0.489384	0.481384	0.477627	0.473663	0.47107	0.460278	0.46825	0.46225	0.466729	0.468485	0.46492	0.480374	0.483585
0.679584	0.677123	0.678895	0.67632	0.67148	0.676445	0.669882	0.677945	0.672128	0.656446	0.645111	0.635858	0.62393	0.613859	0.602324	0.594568	0.591209	0.582369	0.5779	0.571931	0.561219	0.565007	0.557496	0.557395	0.552012	0.551532	0.536026	0.538089	0.539681	0.533654	0.529174	0.519994	0.509048	0.508028	0.513927	0.506674	0.496156	0.491989	0.483801	0.480318	0.475908	0.473518	0.462119	0.469901	0.465562	0.47042	0.472506	0.470373	0.485628	0.488244
0.679637	0.676065	0.6789	0.676291	0.672871	0.676243	0.668934	0.67868	0.671154	0.655146	0.642461	0.634322	0.621277	0.613947	0.602726	0.594447	0.589134	0.580595	0.575661	0.570329	0.559533	0.563668	0.556463	0.555758	0.550981	0.550215	0.534987	0.538144	0.538429	0.533806	0.527495	0.519779	0.511758	0.509909	0.514361	0.505979	0.494518	0.491293	0.483403	0.479261	0.474779	0.473321	0.462416	0.469758	0.465187	0.469334	0.471302	0.468579	0.48329	0.486103
0.68292	0.682154	0.683181	0.679963	0.67619	0.678935	0.672896	0.680375	0.672294	0.654618	0.64182	0.634086	0.621426	0.61391	0.603695	0.595705	0.592426	0.584307	0.580107	0.573023	0.563925	0.570541	0.564401	0.562556	0.558985	0.556797	0.541941	0.543647	0.546555	0.541476	0.538982	0.531952	0.523921	0.521868	0.526325	0.51619	0.50203	0.498484	0.490069	0.487007	0.481897	0.479935	0.469041	0.474597	0.470845	0.474187	0.476633	0.473378	0.487123	0.490331
0.687589	0.685853	0.68735	0.683272	0.679832	0.683602	0.678543	0.683695	0.675178	0.6599	0.647236	0.638881	0.626375	0.619458	0.607366	0.598674	0.595225	0.589159	0.582953	0.576472	0.567922	0.572399	0.568139	0.565779	0.562098	0.557902	0.543989	0.544307	0.546465	0.543183	0.538855	0.53365	0.525187	0.521817	0.523858	0.514464	0.499463	0.495944	0.487513	0.484434	0.479589	0.476378	0.466323	0.47209	0.469241	0.473053	0.475568	0.472624	0.486467	0.489249
0.695538	0.694531	0.695683	0.692045	0.688117	0.693042	0.68703	0.693733	0.683543	0.664996	0.651992	0.645036	0.632417	0.624118	0.611198	0.600494	0.597957	0.590329	0.585379	0.577241	0.569923	0.575403	0.571237	0.56819	0.562739	0.561407	0.546485	0.546571	0.549016	0.546318	0.54528	0.53973	0.531287	0.525883	0.5281	0.517721	0.502981	0.499021	0.489612	0.486627	0.481723	0.478737	0.468192	0.473188	0.469891	0.472198	0.475777	0.47292	0.486337	0.489145
0.695576	0.695093	0.694691	0.691814	0.686998	0.693338	0.686277	0.692489	0.682487	0.666016	0.652923	0.64302	0.629188	0.620181	0.606369	0.593877	0.592826	0.584582	0.579505	0.571016	0.56309	0.569341	0.564362	0.561626	0.556709	0.553168	0.539059	0.53921	0.54213	0.538491	0.536462	0.531394	0.524273	0.517499	0.51965	0.511303	0.497277	0.492686	0.483261	0.480304	0.475187	0.472352	0.461168	0.466688	0.462321	0.465543	0.469129	0.466052	0.479262	0.481778
0.696449	0.695415	0.696928	0.692925	0.68762	0.69411	0.687584	0.692168	0.683093	0.666569	0.651172	0.639133	0.624235	0.614358	0.60036	0.587884	0.588271	0.581468	0.575639	0.56775	0.560883	0.567491	0.562799	0.55935	0.552945	0.550999	0.538754	0.539149	0.541538	0.53837	0.535553	0.532134	0.525298	0.518535	0.518972	0.509064	0.494426	0.489695	0.480277	0.476351	0.472151	0.467982	0.457179	0.46177	0.460056	0.463099	0.465276	0.464094	0.478628	0.48066
0.695885	0.695425	0.695744	0.692338	0.686487	0.69233	0.684897	0.69288	0.684237	0.66714	0.652421	0.640994	0.624898	0.616287	0.601885	0.588767	0.588683	0.582264	0.57565	0.567096	0.561255	0.566702	0.562198	0.558095	0.551137	0.548716	0.535878	0.535719	0.536774	0.532945	0.531147	0.526924	0.520512	0.511184	0.511001	0.500023	0.48544	0.483743	0.475108	0.47216	0.46933	0.466119	0.45617	0.461783	0.459479	0.461841	0.464499	0.462881	0.475743	0.477943
0.696036	0.696177	0.696952	0.693771	0.687439	0.693014	0.68522	0.690288	0.681825	0.662885	0.647782	0.636334	0.622729	0.612035	0.597708	0.584123	0.584475	0.578571	0.572211	0.563858	0.557502	0.562189	0.5571	0.554041	0.547111	0.543861	0.532391	0.532671	0.533512	0.529538	0.528503	0.52546	0.519659	0.511384	0.510735	0.499091	0.483582	0.482049	0.472441	0.469651	0.466506	0.462696	0.451937	0.457553	0.456329	0.458618	0.462014	0.460093	0.473207	0.47509
0.689855	0.689966	0.693077	0.692099	0.683764	0.689286	0.683244	0.688482	0.677266	0.662009	0.646141	0.634129	0.622916	0.613455	0.599309	0.588786	0.587953	0.581657	0.575652	0.566611	0.560551	0.566631	0.56352	0.560099	0.553038	0.547911	0.537416	0.537005	0.537993	0.533982	0.53332	0.530589	0.524352	0.514432	0.514565	0.50081	0.486087	0.485077	0.47358	0.472501	0.467656	0.464454	0.452926	0.458557	0.457025	0.459878	0.463183	0.461997	0.474678	0.477311
0.687917	0.686692	0.690187	0.689271	0.680921	0.686311	0.680179	0.687	0.676112	0.662436	0.646885	0.633835	0.623459	0.615001	0.601219	0.591863	0.590605	0.584053	0.577553	0.569971	0.563457	0.570367	0.5658	0.562174	0.553452	0.547737	0.538284	0.538532	0.538541	0.535608	0.533833	0.529295	0.520676	0.510077	0.510126	0.495983	0.481852	0.480463	0.470563	0.468434	0.463757	0.459962	0.448063	0.456219	0.452937	0.455181	0.458894	0.456236	0.469059	0.472181
[truncated: 131 more columns]
