# Supplementary material for: Flexible neural population dynamics govern the speed and stability of sensory encoding in mouse visual cortex
Source: Nat Commun. 2024 Jul 30;15:6415. doi: 10.1038/s41467-024-50563-y (PMC11289260; doi:10.1038/s41467-024-50563-y)
Supplement: Supplementary file 8 — Source Data [file 41467_2024_50563_MOESM8_ESM.zip › F4b_stat_signal.xls]

## Sheet: Sheet1
1	0.340067	0.296672	0.246064	0.252145	0.205424	0.242751	0.226254	0.213724	0.135659	0.0900706	0.067805	0.0514212	0.066387	0.0480653	0.0454952	0.047624	0.0528509	0.0625673	0.0541055	0.0432076	0.0615094	0.0554779	0.0339398	0.0450834	0.0411386	0.0369043	0.043365	0.0521994	0.0501858	0.0551851	0.0547956	0.0369258	0.0430313	0.0394874	0.0612294	0.0470185	0.0574076	0.0509917	0.0524289	0.0547798	0.0552227	0.0351213	0.054356	0.0413113	0.0590106	0.0494908	0.0443361	0.0360284	0.0428318
0.340067	1	0.293763	0.268917	0.229262	0.192258	0.254014	0.192113	0.207135	0.0917545	0.0908155	0.0540932	0.0462942	0.0603585	0.0367561	0.0433959	0.0456425	0.0346971	0.03784	0.0308871	0.0294977	0.0451236	0.0301612	0.0230445	0.0348817	0.0303476	0.033817	0.0300033	0.038168	0.0351919	0.0485724	0.0511015	0.0298183	0.0233119	0.040628	0.0457038	0.0352725	0.0471827	0.0386653	0.0360485	0.0508385	0.0487757	0.0314535	0.0562589	0.038794	0.0443152	0.0361368	0.0331703	0.045068	0.0249635
0.296672	0.293763	1	0.297098	0.259274	0.235622	0.278105	0.268804	0.245652	0.133725	0.110383	0.0730762	0.0634723	0.0613932	0.0506495	0.0508369	0.0409193	0.0472371	0.0502616	0.0538235	0.0350215	0.0468719	0.0451247	0.0272075	0.0437322	0.04468	0.0453853	0.0475985	0.0467316	0.0405354	0.0439483	0.0477469	0.0250833	0.023953	0.0269172	0.0357834	0.0268223	0.0538346	0.039155	0.0400313	0.051836	0.0335866	0.0360156	0.0469388	0.0224036	0.0390002	0.0369279	0.0274076	0.0295156	0.0275391
0.246064	0.268917	0.297098	1	0.275146	0.21327	0.212775	0.259476	0.203879	0.102344	0.119663	0.0779331	0.0564869	0.0611601	0.030568	0.0342499	0.025593	0.0282811	0.0212823	0.0250468	0.0211971	0.0304019	0.0180855	0.0187528	0.0235556	0.0199883	0.0284077	0.0200374	0.0267834	0.0271987	0.0171148	0.0399629	0.0214946	0.0239194	0.0345045	0.0446212	0.0379988	0.0522175	0.039413	0.0407509	0.0457578	0.0436065	0.0288552	0.0451976	0.0340189	0.0301536	0.0300242	0.0260353	0.0427092	0.022754
0.252145	0.229262	0.259274	0.275146	1	0.215596	0.236685	0.223888	0.214569	0.125919	0.117677	0.0868055	0.0726924	0.0757635	0.0465895	0.0420156	0.0501176	0.0458441	0.040735	0.0527213	0.0358574	0.0461679	0.0366892	0.0346387	0.038349	0.034347	0.0492159	0.0348056	0.0410581	0.0342205	0.0396065	0.0458585	0.0155387	0.0274286	0.0303002	0.0498762	0.0282493	0.0468942	0.0372387	0.0474694	0.0479275	0.0422828	0.0331397	0.0459764	0.0450378	0.039634	0.0350566	0.0325658	0.0424845	0.0244136
0.205424	0.192258	0.235622	0.21327	0.215596	1	0.299426	0.27438	0.224609	0.169305	0.0973851	0.0781974	0.0381194	0.044852	0.0399807	0.0358957	0.0337931	0.0205	0.0277113	0.0193003	0.0284778	0.0228175	0.032215	0.0200952	0.0220709	0.0161332	0.0248981	0.0119133	0.0154171	0.0127153	0.0206821	0.0395857	0.0238772	0.027308	0.0261095	0.0300423	0.0264832	0.0382346	0.0365772	0.0314164	0.0307817	0.0269613	0.0259902	0.0354732	0.0242501	0.0303891	0.0289687	0.0155203	0.0277331	0.0198588
0.242751	0.254014	0.278105	0.212775	0.236685	0.299426	1	0.287746	0.250562	0.180078	0.0961228	0.103871	0.0537399	0.0768404	0.0582759	0.0682896	0.0592511	0.056835	0.0487861	0.0473296	0.038007	0.0526061	0.0407151	0.0228201	0.0465309	0.0409624	0.0381777	0.0356601	0.0397504	0.0356905	0.0327447	0.0432183	0.0258542	0.0214006	0.0184186	0.0278644	0.0172607	0.0495135	0.0403635	0.0372182	0.0452621	0.036946	0.0386837	0.0458955	0.0263028	0.04039	0.0408528	0.0161154	0.0316755	0.0304702
0.226254	0.192113	0.268804	0.259476	0.223888	0.27438	0.287746	1	0.340469	0.188139	0.1481	0.140126	0.0964384	0.0991113	0.0841537	0.0819075	0.0703359	0.0691309	0.0600914	0.0594366	0.0492006	0.0629575	0.0493006	0.0452293	0.044569	0.0411599	0.0468103	0.040979	0.045032	0.0338282	0.0436888	0.0479875	0.0216763	0.0179946	0.049888	0.047881	0.0311655	0.0516999	0.0385435	0.0493077	0.0555565	0.0411162	0.0398184	0.0488436	0.035775	0.0466213	0.0425244	0.0378918	0.0459941	0.0262349
0.213724	0.207135	0.245652	0.203879	0.214569	0.224609	0.250562	0.340469	1	0.246015	0.228953	0.150613	0.117217	0.126143	0.097113	0.0867482	0.0926337	0.0775613	0.0779635	0.0631854	0.0696489	0.0743612	0.070362	0.066572	0.0613087	0.0531873	0.0714426	0.0620215	0.0603515	0.056636	0.0586936	0.0719336	0.0576961	0.0475228	0.0608806	0.0569801	0.0522924	0.0671648	0.0592423	0.060448	0.0653244	0.0605304	0.0592815	0.06303	0.0535958	0.0511168	0.0604826	0.0592185	0.0560521	0.0435963
0.135659	0.0917545	0.133725	0.102344	0.125919	0.169305	0.180078	0.188139	0.246015	1	0.320397	0.269814	0.202731	0.201395	0.144866	0.126642	0.099492	0.0974794	0.0741507	0.0717795	0.0682478	0.0798511	0.0695741	0.043906	0.0580336	0.043716	0.0465115	0.0479504	0.046509	0.0265477	0.0462912	0.0499595	0.0238143	0.0305342	0.0432981	0.0611714	0.0516747	0.0637896	0.0638522	0.055117	0.0554091	0.0611961	0.0556106	0.051617	0.0296507	0.0423928	0.0591618	0.0398237	0.0391422	0.0398283
0.0900706	0.0908155	0.110383	0.119663	0.117677	0.0973851	0.0961228	0.1481	0.228953	0.320397	1	0.421716	0.363212	0.331465	0.264477	0.237266	0.21953	0.217142	0.203214	0.17666	0.1665	0.174153	0.163018	0.149214	0.150105	0.134836	0.115076	0.131096	0.123136	0.0698671	0.0692071	0.0728172	0.0409445	0.0409884	0.0818186	0.0912197	0.0901542	0.0754849	0.073729	0.0720238	0.0937427	0.0959302	0.0899842	0.0930479	0.0834147	0.0763075	0.082089	0.0810345	0.0960632	0.0615439
0.067805	0.0540932	0.0730762	0.0779331	0.0868055	0.0781974	0.103871	0.140126	0.150613	0.269814	0.421716	1	0.535867	0.521088	0.453979	0.400785	0.366543	0.346689	0.31604	0.291004	0.277375	0.272105	0.25479	0.24407	0.245813	0.215628	0.207453	0.210279	0.201537	0.146883	0.112695	0.109645	0.0858384	0.0763297	0.123252	0.128741	0.133217	0.116252	0.127991	0.12959	0.15333	0.158501	0.146068	0.15034	0.145306	0.130924	0.146635	0.129908	0.143379	0.116699
0.0514212	0.0462942	0.0634723	0.0564869	0.0726924	0.0381194	0.0537399	0.0964384	0.117217	0.202731	0.363212	0.535867	1	0.649422	0.593857	0.547199	0.513587	0.477918	0.454725	0.417402	0.395208	0.399221	0.373023	0.365511	0.358005	0.350491	0.320622	0.315596	0.310289	0.246059	0.188659	0.165489	0.129577	0.111406	0.148315	0.164428	0.162678	0.150381	0.165379	0.168925	0.184417	0.193762	0.186603	0.189235	0.182188	0.173783	0.177498	0.165064	0.186974	0.162695
0.066387	0.0603585	0.0613932	0.0611601	0.0757635	0.044852	0.0768404	0.0991113	0.126143	0.201395	0.331465	0.521088	0.649422	1	0.713812	0.670145	0.626981	0.604733	0.56774	0.513862	0.50164	0.499037	0.466668	0.453902	0.440827	0.432361	0.420496	0.417809	0.405068	0.349363	0.295802	0.260161	0.209261	0.185415	0.218941	0.222406	0.217422	0.211965	0.213162	0.223423	0.239129	0.247326	0.239253	0.255928	0.240332	0.22046	0.240257	0.221826	0.239899	0.204971
0.0480653	0.0367561	0.0506495	0.030568	0.0465895	0.0399807	0.0582759	0.0841537	0.097113	0.144866	0.264477	0.453979	0.593857	0.713812	1	0.754403	0.725852	0.698857	0.663935	0.622883	0.596263	0.600385	0.559578	0.563347	0.548407	0.526377	0.511383	0.505241	0.486593	0.429409	0.358842	0.316923	0.264932	0.229462	0.24582	0.244688	0.227198	0.22542	0.226964	0.240485	0.260788	0.2598	0.257384	0.272195	0.257399	0.246476	0.258007	0.23794	0.25685	0.229573
0.0454952	0.0433959	0.0508369	0.0342499	0.0420156	0.0358957	0.0682896	0.0819075	0.0867482	0.126642	0.237266	0.400785	0.547199	0.670145	0.754403	1	0.795971	0.772632	0.732426	0.70728	0.678566	0.681528	0.658036	0.637579	0.623669	0.612006	0.59851	0.584028	0.563854	0.498901	0.444927	0.396946	0.334794	0.297688	0.291111	0.272725	0.258365	0.257019	0.255441	0.270252	0.283202	0.289752	0.284422	0.294515	0.27758	0.277651	0.28988	0.260864	0.282244	0.264235
0.047624	0.0456425	0.0409193	0.025593	0.0501176	0.0337931	0.0592511	0.0703359	0.0926337	0.099492	0.21953	0.366543	0.513587	0.626981	0.725852	0.795971	1	0.809195	0.785376	0.760905	0.754992	0.736583	0.722802	0.698072	0.683885	0.670758	0.652982	0.630266	0.615565	0.555744	0.503731	0.457684	0.385766	0.341663	0.322219	0.307173	0.28706	0.279529	0.278204	0.287147	0.301951	0.311647	0.310148	0.316177	0.309555	0.295906	0.316738	0.287727	0.304775	0.282949
0.0528509	0.0346971	0.0472371	0.0282811	0.0458441	0.0205	0.056835	0.0691309	0.0775613	0.0974794	0.217142	0.346689	0.477918	0.604733	0.698857	0.772632	0.809195	1	0.829909	0.810906	0.787951	0.789591	0.768764	0.756126	0.739583	0.716331	0.704014	0.689707	0.679278	0.610066	0.550103	0.501138	0.440868	0.393378	0.381893	0.355016	0.32547	0.310839	0.311272	0.308438	0.333226	0.335735	0.331105	0.346174	0.335723	0.334697	0.343883	0.323588	0.335898	0.309621
0.0625673	0.03784	0.0502616	0.0212823	0.040735	0.0277113	0.0487861	0.0600914	0.0779635	0.0741507	0.203214	0.31604	0.454725	0.56774	0.663935	0.732426	0.785376	0.829909	1	0.833341	0.809667	0.8281	0.803843	0.787399	0.773688	0.764163	0.728009	0.72119	0.708489	0.648669	0.580591	0.531116	0.473927	0.43385	0.425408	0.399143	0.360628	0.348835	0.326963	0.333799	0.35439	0.353929	0.353571	0.368114	0.356249	0.354061	0.36364	0.343469	0.35716	0.329806
0.0541055	0.0308871	0.0538235	0.0250468	0.0527213	0.0193003	0.0473296	0.0594366	0.0631854	0.0717795	0.17666	0.291004	0.417402	0.513862	0.622883	0.70728	0.760905	0.810906	0.833341	1	0.821859	0.83664	0.820145	0.808597	0.789089	0.788472	0.763549	0.754813	0.740555	0.68281	0.607204	0.570289	0.511039	0.470784	0.45081	0.433359	0.385063	0.378935	0.358483	0.357398	0.370084	0.361319	0.362419	0.374946	0.362934	0.37171	0.373512	0.345999	0.364619	0.347729
0.0432076	0.0294977	0.0350215	0.0211971	0.0358574	0.0284778	0.038007	0.0492006	0.0696489	0.0682478	0.1665	0.277375	0.395208	0.50164	0.596263	0.678566	0.754992	0.787951	0.809667	0.821859	1	0.831696	0.838623	0.822988	0.824052	0.807073	0.789234	0.752499	0.739426	0.688753	0.637913	0.604008	0.552211	0.497625	0.463771	0.432572	0.403039	0.384462	0.366269	0.35986	0.359784	0.359576	0.364092	0.366285	0.363366	0.354422	0.370442	0.345097	0.357145	0.35068
0.0615094	0.0451236	0.0468719	0.0304019	0.0461679	0.0228175	0.0526061	0.0629575	0.0743612	0.0798511	0.174153	0.272105	0.399221	0.499037	0.600385	0.681528	0.736583	0.789591	0.8281	0.83664	0.831696	1	0.852885	0.853914	0.84558	0.819502	0.804837	0.79442	0.785863	0.724153	0.658428	0.618615	0.55726	0.519639	0.499799	0.472038	0.43211	0.419839	0.394635	0.391363	0.396527	0.392539	0.38491	0.40368	0.383337	0.379069	0.398725	0.375834	0.382114	0.361139
0.0554779	0.0301612	0.0451247	0.0180855	0.0366892	0.032215	0.0407151	0.0493006	0.070362	0.0695741	0.163018	0.25479	0.373023	0.466668	0.559578	0.658036	0.722802	0.768764	0.803843	0.820145	0.838623	0.852885	1	0.859866	0.854023	0.835827	0.829261	0.815691	0.794445	0.72509	0.694485	0.649025	0.598704	0.56023	0.518686	0.492052	0.456425	0.445887	0.418775	0.422787	0.412626	0.412291	0.412191	0.414914	0.401422	0.396602	0.417263	0.390858	0.397281	0.3824
0.0339398	0.0230445	0.0272075	0.0187528	0.0346387	0.0200952	0.0228201	0.0452293	0.066572	0.043906	0.149214	0.24407	0.365511	0.453902	0.563347	0.637579	0.698072	0.756126	0.787399	0.808597	0.822988	0.853914	0.859866	1	0.859566	0.855023	0.851905	0.828307	0.795228	0.750157	0.693916	0.65595	0.608311	0.574434	0.551643	0.504696	0.473133	0.466082	0.433237	0.439844	0.425837	0.422103	0.424195	0.424051	0.416682	0.409469	0.423885	0.402145	0.401577	0.396874
0.0450834	0.0348817	0.0437322	0.0235556	0.038349	0.0220709	0.0465309	0.044569	0.0613087	0.0580336	0.150105	0.245813	0.358005	0.440827	0.548407	0.623669	0.683885	0.739583	0.773688	0.789089	0.824052	0.84558	0.854023	0.859566	1	0.869785	0.851995	0.83334	0.822358	0.766081	0.700984	0.677751	0.622051	0.578831	0.557871	0.531371	0.484081	0.476662	0.451837	0.445591	0.441852	0.432795	0.43753	0.438584	0.4232	0.420603	0.432185	0.402467	0.413938	0.404423
0.0411386	0.0303476	0.04468	0.0199883	0.034347	0.0161332	0.0409624	0.0411599	0.0531873	0.043716	0.134836	0.215628	0.350491	0.432361	0.526377	0.612006	0.670758	0.716331	0.764163	0.788472	0.807073	0.819502	0.835827	0.855023	0.869785	1	0.865643	0.853156	0.828704	0.775441	0.717969	0.678452	0.631097	0.591249	0.566287	0.535851	0.489673	0.487794	0.450541	0.452174	0.440713	0.440214	0.440784	0.439776	0.421571	0.422917	0.428299	0.402746	0.412023	0.404202
0.0369043	0.033817	0.0453853	0.0284077	0.0492159	0.0248981	0.0381777	0.0468103	0.0714426	0.0465115	0.115076	0.207453	0.320622	0.420496	0.511383	0.59851	0.652982	0.704014	0.728009	0.763549	0.789234	0.804837	0.829261	0.851905	0.851995	0.865643	1	0.87297	0.839954	0.790409	0.748191	0.725392	0.666788	0.64677	0.59465	0.567442	0.520392	0.517192	0.497805	0.498186	0.474217	0.472432	0.484889	0.472707	0.458243	0.447957	0.467924	0.433276	0.443614	0.436758
0.043365	0.0300033	0.0475985	0.0200374	0.0348056	0.0119133	0.0356601	0.040979	0.0620215	0.0479504	0.131096	0.210279	0.315596	0.417809	0.505241	0.584028	0.630266	0.689707	0.72119	0.754813	0.752499	0.79442	0.815691	0.828307	0.83334	0.853156	0.87297	1	0.87635	0.814824	0.761188	0.731115	0.67778	0.661072	0.627458	0.608202	0.551536	0.546057	0.522267	0.509399	0.508309	0.495762	0.500237	0.507854	0.473873	0.479376	0.481923	0.447412	0.458798	0.435563
0.0521994	0.038168	0.0467316	0.0267834	0.0410581	0.0154171	0.0397504	0.045032	0.0603515	0.046509	0.123136	0.201537	0.310289	0.405068	0.486593	0.563854	0.615565	0.679278	0.708489	0.740555	0.739426	0.785863	0.794445	0.795228	0.822358	0.828704	0.839954	0.87635	1	0.844722	0.786415	0.760032	0.708609	0.685786	0.657643	0.645223	0.582939	0.579434	0.550841	0.541307	0.544082	0.531493	0.524556	0.548892	0.506932	0.5161	0.513616	0.473259	0.491903	0.454035
0.0501858	0.0351919	0.0405354	0.0271987	0.0342205	0.0127153	0.0356905	0.0338282	0.056636	0.0265477	0.0698671	0.146883	0.246059	0.349363	0.429409	0.498901	0.555744	0.610066	0.648669	0.68281	0.688753	0.724153	0.72509	0.750157	0.766081	0.775441	0.790409	0.814824	0.844722	1	0.831077	0.802495	0.776844	0.733565	0.698211	0.684927	0.627518	0.613126	0.586349	0.567694	0.552584	0.541529	0.538157	0.542006	0.51832	0.522428	0.519231	0.485845	0.483007	0.462905
0.0551851	0.0485724	0.0439483	0.0171148	0.0396065	0.0206821	0.0327447	0.0436888	0.0586936	0.0462912	0.0692071	0.112695	0.188659	0.295802	0.358842	0.444927	0.503731	0.550103	0.580591	0.607204	0.637913	0.658428	0.694485	0.693916	0.700984	0.717969	0.748191	0.761188	0.786415	0.831077	1	0.86843	0.78991	0.754427	0.70912	0.692505	0.64536	0.622838	0.599638	0.578264	0.553825	0.547225	0.535478	0.541552	0.512274	0.504627	0.525093	0.487435	0.484305	0.460112
0.0547956	0.0511015	0.0477469	0.0399629	0.0458585	0.0395857	0.0432183	0.0479875	0.0719336	0.0499595	0.0728172	0.109645	0.165489	0.260161	0.316923	0.396946	0.457684	0.501138	0.531116	0.570289	0.604008	0.618615	0.649025	0.65595	0.677751	0.678452	0.725392	0.731115	0.760032	0.802495	0.86843	1	0.8303	0.790448	0.744463	0.718226	0.674107	0.635207	0.636451	0.62124	0.576052	0.579624	0.563146	0.54668	0.532325	0.529886	0.536797	0.502042	0.492073	0.483704
0.0369258	0.0298183	0.0250833	0.0214946	0.0155387	0.0238772	0.0258542	0.0216763	0.0576961	0.0238143	0.0409445	0.0858384	0.129577	0.209261	0.264932	0.334794	0.385766	0.440868	0.473927	0.511039	0.552211	0.55726	0.598704	0.608311	0.622051	0.631097	0.666788	0.67778	0.708609	0.776844	0.78991	0.8303	1	0.821813	0.786084	0.732039	0.710123	0.680341	0.674078	0.628414	0.603148	0.585199	0.587666	0.565026	0.552435	0.559867	0.561062	0.532011	0.501171	0.51607
0.0430313	0.0233119	0.023953	0.0239194	0.0274286	0.027308	0.0214006	0.0179946	0.0475228	0.0305342	0.0409884	0.0763297	0.111406	0.185415	0.229462	0.297688	0.341663	0.393378	0.43385	0.470784	0.497625	0.519639	0.56023	0.574434	0.578831	0.591249	0.64677	0.661072	0.685786	0.733565	0.754427	0.790448	0.821813	1	0.804115	0.768716	0.729568	0.702693	0.685684	0.660843	0.618483	0.598451	0.610705	0.58198	0.572231	0.560901	0.570198	0.540425	0.518708	0.520102
0.0394874	0.040628	0.0269172	0.0345045	0.0303002	0.0261095	0.0184186	0.049888	0.0608806	0.0432981	0.0818186	0.123252	0.148315	0.218941	0.24582	0.291111	0.322219	0.381893	0.425408	0.45081	0.463771	0.499799	0.518686	0.551643	0.557871	0.566287	0.59465	0.627458	0.657643	0.698211	0.70912	0.744463	0.786084	0.804115	1	0.84019	0.815906	0.772909	0.742604	0.712247	0.693618	0.670102	0.656763	0.661979	0.639423	0.637845	0.623431	0.605609	0.590187	0.571225
0.0612294	0.0457038	0.0357834	0.0446212	0.0498762	0.0300423	0.0278644	0.047881	0.0569801	0.0611714	0.0912197	0.128741	0.164428	0.222406	0.244688	0.272725	0.307173	0.355016	0.399143	0.433359	0.432572	0.472038	0.492052	0.504696	0.531371	0.535851	0.567442	0.608202	0.645223	0.684927	0.692505	0.718226	0.732039	0.768716	0.84019	1	0.820654	0.803067	0.784132	0.740599	0.733882	0.72179	0.685522	0.7108	0.674574	0.678849	0.652811	0.617356	0.631476	0.588156
0.0470185	0.0352725	0.0268223	0.0379988	0.0282493	0.0264832	0.0172607	0.0311655	0.0522924	0.0516747	0.0901542	0.133217	0.162678	0.217422	0.227198	0.258365	0.28706	0.32547	0.360628	0.385063	0.403039	0.43211	0.456425	0.473133	0.484081	0.489673	0.520392	0.551536	0.582939	0.627518	0.64536	0.674107	0.710123	0.729568	0.815906	0.820654	1	0.810686	0.811689	0.767775	0.743918	0.728281	0.695052	0.691853	0.69442	0.670653	0.668704	0.633579	0.627073	0.609331
0.0574076	0.0471827	0.0538346	0.0522175	0.0468942	0.0382346	0.0495135	0.0516999	0.0671648	0.0637896	0.0754849	0.116252	0.150381	0.211965	0.22542	0.257019	0.279529	0.310839	0.348835	0.378935	0.384462	0.419839	0.445887	0.466082	0.476662	0.487794	0.517192	0.546057	0.579434	0.613126	0.622838	0.635207	0.680341	0.702693	0.772909	0.803067	0.810686	1	0.81581	0.808897	0.790093	0.765727	0.738002	0.748216	0.70694	0.700469	0.700384	0.666302	0.666319	0.63822
0.0509917	0.0386653	0.039155	0.039413	0.0372387	0.0365772	0.0403635	0.0385435	0.0592423	0.0638522	0.073729	0.127991	0.165379	0.213162	0.226964	0.255441	0.278204	0.311272	0.326963	0.358483	0.366269	0.394635	0.418775	0.433237	0.451837	0.450541	0.497805	0.522267	0.550841	0.586349	0.599638	0.636451	0.674078	0.685684	0.742604	0.784132	0.811689	0.81581	1	0.821662	0.817106	0.805101	0.765182	0.755335	0.740086	0.731105	0.720506	0.688238	0.676778	0.667653
0.0524289	0.0360485	0.0400313	0.0407509	0.0474694	0.0314164	0.0372182	0.0493077	0.060448	0.055117	0.0720238	0.12959	0.168925	0.223423	0.240485	0.270252	0.287147	0.308438	0.333799	0.357398	0.35986	0.391363	0.422787	0.439844	0.445591	0.452174	0.498186	0.509399	0.541307	0.567694	0.578264	0.62124	0.628414	0.660843	0.712247	0.740599	0.767775	0.808897	0.821662	1	0.826809	0.828532	0.796583	0.775146	0.757378	0.741132	0.755316	0.725041	0.702527	0.69868
0.0547798	0.0508385	0.051836	0.0457578	0.0479275	0.0307817	0.0452621	0.0555565	0.0653244	0.0554091	0.0937427	0.15333	0.184417	0.239129	0.260788	0.283202	0.301951	0.333226	0.35439	0.370084	0.359784	0.396527	0.412626	0.425837	0.441852	0.440713	0.474217	0.508309	0.544082	0.552584	0.553825	0.576052	0.603148	0.618483	0.693618	0.733882	0.743918	0.790093	0.817106	0.826809	1	0.838551	0.826253	0.829403	0.800119	0.775703	0.78469	0.75583	0.760305	0.723418
0.0552227	0.0487757	0.0335866	0.0436065	0.0422828	0.0269613	0.036946	0.0411162	0.0605304	0.0611961	0.0959302	0.158501	0.193762	0.247326	0.2598	0.289752	0.311647	0.335735	0.353929	0.361319	0.359576	0.392539	0.412291	0.422103	0.432795	0.440214	0.472432	0.495762	0.531493	0.541529	0.547225	0.579624	0.585199	0.598451	0.670102	0.72179	0.728281	0.765727	0.805101	0.828532	0.838551	1	0.830818	0.838219	0.825041	0.781253	0.807338	0.771609	0.773014	0.741367
0.0351213	0.0314535	0.0360156	0.0288552	0.0331397	0.0259902	0.0386837	0.0398184	0.0592815	0.0556106	0.0899842	0.146068	0.186603	0.239253	0.257384	0.284422	0.310148	0.331105	0.353571	0.362419	0.364092	0.38491	0.412191	0.424195	0.43753	0.440784	0.484889	0.500237	0.524556	0.538157	0.535478	0.563146	0.587666	0.610705	0.656763	0.685522	0.695052	0.738002	0.765182	0.796583	0.826253	0.830818	1	0.826695	0.827632	0.791089	0.822604	0.797973	0.781315	0.767765
0.054356	0.0562589	0.0469388	0.0451976	0.0459764	0.0354732	0.0458955	0.0488436	0.06303	0.051617	0.0930479	0.15034	0.189235	0.255928	0.272195	0.294515	0.316177	0.346174	0.368114	0.374946	0.366285	0.40368	0.414914	0.424051	0.438584	0.439776	0.472707	0.507854	0.548892	0.542006	0.541552	0.54668	0.565026	0.58198	0.661979	0.7108	0.691853	0.748216	0.755335	0.775146	0.829403	0.838219	0.826695	1	0.841306	0.819853	0.839114	0.798738	0.823385	0.758432
0.0413113	0.038794	0.0224036	0.0340189	0.0450378	0.0242501	0.0263028	0.035775	0.0535958	0.0296507	0.0834147	0.145306	0.182188	0.240332	0.257399	0.27758	0.309555	0.335723	0.356249	0.362934	0.363366	0.383337	0.401422	0.416682	0.4232	0.421571	0.458243	0.473873	0.506932	0.51832	0.512274	0.532325	0.552435	0.572231	0.639423	0.674574	0.69442	0.70694	0.740086	0.757378	0.800119	0.825041	0.827632	0.841306	1	0.829087	0.845602	0.832912	0.839579	0.794762
0.0590106	0.0443152	0.0390002	0.0301536	0.039634	0.0303891	0.04039	0.0466213	0.0511168	0.0423928	0.0763075	0.130924	0.173783	0.22046	0.246476	0.277651	0.295906	0.334697	0.354061	0.37171	0.354422	0.379069	0.396602	0.409469	0.420603	0.422917	0.447957	0.479376	0.5161	0.522428	0.504627	0.529886	0.559867	0.560901	0.637845	0.678849	0.670653	0.700469	0.731105	0.741132	0.775703	0.781253	0.791089	0.819853	0.829087	1	0.822198	0.814723	0.819907	0.790104
0.0494908	0.0361368	0.0369279	0.0300242	0.0350566	0.0289687	0.0408528	0.0425244	0.0604826	0.0591618	0.082089	0.146635	0.177498	0.240257	0.258007	0.28988	0.316738	0.343883	0.36364	0.373512	0.370442	0.398725	0.417263	0.423885	0.432185	0.428299	0.467924	0.481923	0.513616	0.519231	0.525093	0.536797	0.561062	0.570198	0.623431	0.652811	0.668704	0.700384	0.720506	0.755316	0.78469	0.807338	0.822604	0.839114	0.845602	0.822198	1	0.852588	0.846796	0.826298
0.0443361	0.0331703	0.0274076	0.0260353	0.0325658	0.0155203	0.0161154	0.0378918	0.0592185	0.0398237	0.0810345	0.129908	0.165064	0.221826	0.23794	0.260864	0.287727	0.323588	0.343469	0.345999	0.345097	0.375834	0.390858	0.402145	0.402467	0.402746	0.433276	0.447412	0.473259	0.485845	0.487435	0.502042	0.532011	0.540425	0.605609	0.617356	0.633579	0.666302	0.688238	0.725041	0.75583	0.771609	0.797973	0.798738	0.832912	0.814723	0.852588	1	0.836986	0.829862
0.0360284	0.045068	0.0295156	0.0427092	0.0424845	0.0277331	0.0316755	0.0459941	0.0560521	0.0391422	0.0960632	0.143379	0.186974	0.239899	0.25685	0.282244	0.304775	0.335898	0.35716	0.364619	0.357145	0.382114	0.397281	0.401577	0.413938	0.412023	0.443614	0.458798	0.491903	0.483007	0.484305	0.492073	0.501171	0.518708	0.590187	0.631476	0.627073	0.666319	0.676778	0.702527	0.760305	0.773014	0.781315	0.823385	0.839579	0.819907	0.846796	0.836986	1	0.836194
0.0428318	0.0249635	0.0275391	0.022754	0.0244136	0.0198588	0.0304702	0.0262349	0.0435963	0.0398283	0.0615439	0.116699	0.162695	0.204971	0.229573	0.264235	0.282949	0.309621	0.329806	0.347729	0.35068	0.361139	0.3824	0.396874	0.404423	0.404202	0.436758	0.435563	0.454035	0.462905	0.460112	0.483704	0.51607	0.520102	0.571225	0.588156	0.609331	0.63822	0.667653	0.69868	0.723418	0.741367	0.767765	0.758432	0.794762	0.790104	0.826298	0.829862	0.836194	1
0.0456818	0.0361144	0.0263523	0.0352602	0.031003	0.0205687	0.0187728	0.0386632	0.0455277	0.034668	0.0785412	0.141253	0.167624	0.208245	0.232214	0.256472	0.271421	0.304135	0.33029	0.336103	0.326804	0.357114	0.363915	0.375241	0.385723	0.387331	0.404232	0.429428	0.456264	0.457836	0.429069	0.45056	0.4803	0.484632	0.571225	0.604904	0.608484	0.636587	0.65871	0.678497	0.720424	0.737987	0.734289	0.765006	0.789103	0.789431	0.790336	0.820561	0.828737	0.8307
0.0488845	0.036939	0.0133747	0.0374626	0.0356041	0.0247274	0.0343784	0.0242881	0.0543825	0.0226604	0.0597798	0.110387	0.146891	0.187312	0.215898	0.247652	0.269107	0.295797	0.320693	0.332791	0.329766	0.348644	0.368602	0.386303	0.396891	0.391666	0.417373	0.420639	0.45155	0.464234	0.447241	0.476695	0.496824	0.506188	0.569578	0.584057	0.605075	0.624739	0.662004	0.674374	0.712997	0.722033	0.737455	0.741912	0.783422	0.777042	0.789695	0.803312	0.81699	0.843042
0.0439429	0.0337208	0.0204496	0.0261595	0.0275465	0.0215053	0.0374099	0.0321075	0.0410051	0.0370928	0.060777	0.117088	0.157094	0.202517	0.21434	0.252431	0.271511	0.293602	0.306842	0.325033	0.329713	0.347331	0.365456	0.379234	0.389305	0.387784	0.416881	0.41886	0.451477	0.463162	0.453483	0.465648	0.494588	0.495046	0.549346	0.567162	0.589259	0.602531	0.632451	0.658862	0.672815	0.698947	0.720142	0.729756	0.766602	0.754901	0.782888	0.775988	0.805116	0.82152
0.0441133	0.0372404	0.0300088	0.0327791	0.033298	0.0378491	0.0444738	0.032882	0.0455764	0.0370097	0.0541337	0.109795	0.159107	0.208731	0.216215	0.248436	0.264939	0.290663	0.317412	0.319941	0.320034	0.348242	0.364526	0.372991	0.382982	0.37427	0.398412	0.410706	0.440006	0.446981	0.43651	0.453682	0.479595	0.48209	0.542123	0.565899	0.572507	0.603378	0.622021	0.661358	0.687686	0.704194	0.718294	0.736534	0.751163	0.746299	0.782493	0.787734	0.802612	0.806795
0.0452755	0.0437583	0.0316038	0.0306513	0.0319975	0.022996	0.033665	0.0358229	0.0461799	0.0326021	0.0617371	0.123823	0.153303	0.20705	0.220434	0.250881	0.263855	0.293856	0.318827	0.321292	0.317548	0.350981	0.359481	0.369307	0.384329	0.371402	0.40139	0.411226	0.446634	0.448977	0.443068	0.456573	0.476002	0.473274	0.537736	0.560688	0.564351	0.59441	0.621535	0.659382	0.681362	0.714002	0.706375	0.742443	0.757001	0.753475	0.790387	0.785745	0.803003	0.817041
0.0382771	0.0420906	0.0266016	0.0399655	0.0366283	0.0195135	0.0283562	0.0268065	0.0428614	0.0356646	0.0610933	0.107474	0.145858	0.18843	0.200607	0.236062	0.244555	0.271606	0.297809	0.299693	0.293588	0.336262	0.338253	0.349791	0.357362	0.356111	0.38521	0.393208	0.433666	0.433135	0.425977	0.433001	0.462406	0.457302	0.515938	0.54664	0.550651	0.577042	0.600926	0.62452	0.675262	0.6993	0.68571	0.727786	0.736541	0.727213	0.770406	0.767918	0.795355	0.780017
0.0391264	0.0438576	0.0240853	0.0388606	0.028709	0.0211104	0.0200328	0.023806	0.0490345	0.00648013	0.0504487	0.0980731	0.136243	0.186457	0.196953	0.223542	0.242456	0.263913	0.296676	0.297319	0.30752	0.332461	0.34159	0.365061	0.369808	0.363495	0.395779	0.394846	0.432264	0.439177	0.441558	0.456453	0.483922	0.491553	0.539994	0.543899	0.552728	0.58198	0.598547	0.634554	0.658494	0.680071	0.686772	0.705159	0.723949	0.701145	0.75335	0.757643	0.762829	0.782625
0.0385325	0.0374769	0.0131656	0.0259718	0.0308818	0.0281655	0.0354297	0.0349544	0.0555938	0.0253308	0.0411943	0.101476	0.147595	0.185817	0.197537	0.233757	0.239863	0.274212	0.294237	0.299708	0.298854	0.331151	0.336918	0.355036	0.368734	0.361291	0.372729	0.392239	0.419007	0.444384	0.429459	0.444055	0.486121	0.482723	0.532653	0.529062	0.551661	0.550394	0.586568	0.603819	0.636087	0.649789	0.663414	0.669646	0.687669	0.702767	0.720662	0.732384	0.732854	0.757992
0.0323926	0.0414801	0.0220432	0.0364174	0.0384113	0.0297996	0.0254769	0.0280921	0.0632569	0.0279498	0.0725579	0.109975	0.156778	0.202281	0.216282	0.242329	0.261016	0.287011	0.318248	0.324042	0.326494	0.354534	0.360229	0.37019	0.390956	0.388728	0.406649	0.420391	0.451611	0.459795	0.442571	0.458621	0.473404	0.471178	0.531158	0.558258	0.538649	0.560256	0.566324	0.582097	0.642457	0.651645	0.661179	0.695614	0.698511	0.696536	0.721657	0.733555	0.765691	0.74817
0.0363438	0.0246892	0.0285365	0.0110303	0.0174946	0.0164987	0.0282682	0.0179822	0.046985	0.0222179	0.0510986	0.101869	0.143367	0.195707	0.206765	0.229018	0.240504	0.267855	0.288604	0.294654	0.295763	0.326662	0.333069	0.347293	0.365243	0.352457	0.380869	0.393764	0.418596	0.440487	0.43151	0.444252	0.476711	0.480154	0.527312	0.540181	0.555088	0.548834	0.565069	0.577134	0.60508	0.610927	0.633833	0.651082	0.677513	0.660817	0.695487	0.694076	0.720121	0.730948
0.045391	0.0227881	0.0242591	0.038838	0.0177036	0.0300052	0.0298538	0.0266006	0.0459444	0.0193926	0.0483095	0.0956941	0.138555	0.177573	0.1881	0.228126	0.24141	0.260086	0.286503	0.29735	0.297081	0.324831	0.336204	0.347755	0.356845	0.35621	0.377725	0.389852	0.427543	0.434639	0.451441	0.471672	0.477317	0.493486	0.528437	0.543922	0.570016	0.562192	0.58229	0.601092	0.608497	0.622379	0.625675	0.646066	0.668552	0.660077	0.696023	0.697279	0.700647	0.726344
0.0390224	0.0360267	0.024659	0.0205219	0.0181834	0.0325581	0.0301659	0.0347442	0.0570663	0.0441607	0.0683176	0.120433	0.156173	0.20731	0.217573	0.240008	0.252541	0.279087	0.299896	0.307275	0.302595	0.331621	0.340742	0.355687	0.372927	0.366161	0.386227	0.4097	0.442925	0.442814	0.440156	0.451236	0.479307	0.48065	0.54004	0.560278	0.56624	0.582879	0.592297	0.60466	0.638398	0.650882	0.645819	0.689846	0.679444	0.687179	0.723427	0.70403	0.730958	0.732768
0.0570006	0.0539761	0.0418918	0.038553	0.038463	0.0322637	0.0493519	0.0508926	0.0664965	0.0451941	0.0732068	0.126164	0.160928	0.216885	0.219948	0.240074	0.252634	0.28736	0.317456	0.313929	0.303351	0.345545	0.346994	0.356575	0.370986	0.368633	0.38788	0.418648	0.463157	0.446981	0.442626	0.445117	0.463122	0.46762	0.522689	0.572871	0.557948	0.5843	0.591197	0.595075	0.647306	0.650699	0.625323	0.686264	0.673831	0.675375	0.703892	0.694951	0.732579	0.705992
0.0353057	0.0381316	0.0228178	0.0295409	0.0280582	0.0221424	0.0341625	0.0340702	0.0547264	0.0311471	0.0493367	0.0998508	0.136419	0.17735	0.183287	0.213829	0.231249	0.249832	0.277852	0.284834	0.286012	0.310951	0.32439	0.338703	0.349906	0.351837	0.370346	0.386289	0.424707	0.428763	0.430042	0.442233	0.459717	0.469587	0.509396	0.548099	0.545772	0.563122	0.569877	0.594379	0.620615	0.629777	0.619474	0.650906	0.649819	0.64508	0.689248	0.680139	0.702165	0.706562
0.0395615	0.0440228	0.0216881	0.0292714	0.0223846	0.0214897	0.0232744	0.0287081	0.0460372	0.0331312	0.0609324	0.0989305	0.139567	0.181321	0.183192	0.207744	0.223302	0.248777	0.277125	0.279699	0.27886	0.30658	0.319976	0.326104	0.341975	0.340059	0.358772	0.376601	0.412299	0.42158	0.423256	0.435193	0.454284	0.467357	0.506722	0.542765	0.552025	0.556601	0.580771	0.596067	0.619993	0.632893	0.612667	0.646788	0.649539	0.641696	0.680295	0.679411	0.694917	0.695896
0.043178	0.0487446	0.0239314	0.0273901	0.0195123	0.0168878	0.030521	0.0285868	0.0462582	0.0372086	0.0550213	0.109498	0.145097	0.193788	0.191217	0.215361	0.23493	0.252314	0.272895	0.271238	0.27909	0.307593	0.318798	0.328181	0.339378	0.335157	0.357686	0.376591	0.402705	0.412958	0.420189	0.43418	0.45274	0.454894	0.502438	0.537305	0.546608	0.556711	0.577757	0.586343	0.611307	0.626031	0.605102	0.634826	0.635406	0.634285	0.657998	0.65415	0.67761	0.677344
0.0333507	0.0458659	0.0195756	0.0311374	0.0225272	0.0232945	0.0355546	0.033174	0.050832	0.0275517	0.0505384	0.102433	0.139538	0.18366	0.18484	0.212018	0.224684	0.248731	0.27944	0.280658	0.272819	0.305782	0.314748	0.324006	0.336039	0.340671	0.35755	0.380181	0.409722	0.414235	0.406546	0.419421	0.434294	0.439438	0.485369	0.528211	0.529186	0.538473	0.562615	0.568699	0.602617	0.615979	0.595315	0.637852	0.628965	0.622874	0.640354	0.646388	0.675537	0.668897
0.0446546	0.0441745	0.0360525	0.0271573	0.0217997	0.0276239	0.0505621	0.0312081	0.0553547	0.0422594	0.0477746	0.100737	0.132983	0.182789	0.186215	0.215767	0.225102	0.248542	0.277688	0.283122	0.274342	0.309292	0.317947	0.327277	0.342416	0.338677	0.359638	0.382582	0.40808	0.425482	0.428494	0.441244	0.456075	0.466551	0.497757	0.536628	0.548314	0.555289	0.583544	0.579314	0.610038	0.613897	0.59535	0.627561	0.614658	0.615711	0.648501	0.63412	0.647948	0.656494
0.0211044	0.0402502	0.013496	0.0258078	0.0154	0.0134534	0.0277559	0.0310879	0.0509997	0.0275549	0.046501	0.0992118	0.140941	0.186086	0.183173	0.206091	0.224362	0.244456	0.269612	0.278998	0.277374	0.298094	0.310628	0.331532	0.335352	0.349022	0.359029	0.380022	0.405718	0.419821	0.409961	0.420845	0.450368	0.449822	0.504059	0.527529	0.540791	0.541467	0.567452	0.575148	0.603439	0.610971	0.588769	0.623622	0.619942	0.617549	0.64428	0.640169	0.65478	0.654977
0.0343982	0.04885	0.0260179	0.0373018	0.023953	0.0217897	0.0367227	0.030548	0.0593324	0.0224089	0.0412606	0.0933289	0.130405	0.183354	0.176843	0.206527	0.223057	0.246896	0.273046	0.271213	0.276436	0.303005	0.31623	0.32718	0.332052	0.340974	0.353048	0.367634	0.387325	0.408652	0.409913	0.419596	0.435529	0.449957	0.484234	0.505638	0.523163	0.527118	0.540373	0.553586	0.582534	0.589017	0.567864	0.602066	0.602366	0.585615	0.622853	0.618088	0.634624	0.621359
0.0396196	0.0411756	0.0327768	0.0276628	0.00958984	0.0218011	0.038637	0.0307011	0.0538663	0.0417944	0.0496408	0.107709	0.133488	0.189094	0.189698	0.21398	0.225735	0.251452	0.275006	0.282325	0.274799	0.308647	0.317558	0.320656	0.337928	0.333892	0.35155	0.375965	0.392312	0.411128	0.407661	0.416009	0.435219	0.447023	0.478759	0.512087	0.525516	0.529197	0.549054	0.55779	0.590729	0.59427	0.571173	0.607666	0.602369	0.597749	0.633092	0.630431	0.635222	0.629163
0.0365006	0.0479636	0.0292006	0.032711	0.011405	0.0269592	0.0401585	0.0324939	0.0536816	0.0402694	0.0540983	0.11752	0.145499	0.196582	0.184793	0.209431	0.223394	0.246992	0.272493	0.273784	0.276314	0.301154	0.311592	0.318777	0.336109	0.331066	0.352708	0.36439	0.386397	0.403243	0.403315	0.413085	0.429084	0.436368	0.476822	0.50486	0.525381	0.516448	0.547136	0.547684	0.571468	0.578384	0.564843	0.598537	0.592517	0.582626	0.62305	0.611112	0.618971	0.617189
0.0424037	0.0515601	0.0349036	0.032708	0.0185632	0.021224	0.0391259	0.0316996	0.0554556	0.0226388	0.0527982	0.0962701	0.126706	0.186499	0.185176	0.211263	0.226363	0.255289	0.277396	0.27869	0.28417	0.304461	0.321739	0.32633	0.334811	0.33886	0.355513	0.36555	0.397932	0.402908	0.420556	0.423865	0.434364	0.447711	0.474201	0.500235	0.512687	0.513958	0.525514	0.54023	0.566123	0.576738	0.553857	0.599291	0.586753	0.581479	0.617626	0.613849	0.626193	0.618583
0.0351159	0.0545055	0.0279597	0.0380224	0.00832289	0.0141323	0.0411315	0.0348553	0.0589229	0.0372675	0.0513184	0.110021	0.140134	0.197637	0.197056	0.223364	0.237928	0.26766	0.289227	0.294934	0.288129	0.32023	0.323341	0.331425	0.343884	0.34884	0.354771	0.373398	0.40381	0.420221	0.40427	0.419924	0.429251	0.437859	0.477755	0.500956	0.514278	0.508377	0.534142	0.538544	0.567459	0.583348	0.560041	0.601847	0.592423	0.592882	0.618705	0.615253	0.627371	0.616768
0.0436547	0.0613019	0.0428131	0.0387046	0.0252006	0.0240838	0.047536	0.0378829	0.0636803	0.053008	0.0736592	0.122463	0.148929	0.205487	0.202077	0.231735	0.242692	0.277073	0.303389	0.310082	0.298738	0.332442	0.336979	0.34332	0.356397	0.358498	0.366172	0.390286	0.414025	0.41689	0.399099	0.41148	0.425046	0.432726	0.472609	0.508571	0.506	0.515352	0.534679	0.531409	0.573315	0.580417	0.554643	0.605525	0.594059	0.598433	0.613294	0.610588	0.631446	0.608513
0.0329201	0.0529669	0.0255433	0.0356845	0.0134177	0.00976696	0.037941	0.0278157	0.0567348	0.0318346	0.0606393	0.108204	0.131644	0.19124	0.187198	0.212827	0.225849	0.252892	0.282953	0.283747	0.281939	0.306704	0.313515	0.32235	0.332787	0.339413	0.34889	0.363252	0.389112	0.400956	0.402251	0.41261	0.421067	0.424785	0.468022	0.494552	0.509917	0.501886	0.51772	0.527541	0.552148	0.568236	0.548964	0.598574	0.596498	0.584881	0.610766	0.614904	0.632642	0.608787
0.0353149	0.0575472	0.0361479	0.0395559	0.0256619	0.0144209	0.0363841	0.0411823	0.0569824	0.038527	0.0745862	0.11892	0.136239	0.189979	0.191226	0.212582	0.228538	0.260139	0.28844	0.288132	0.279176	0.315729	0.315432	0.327798	0.342797	0.343883	0.35003	0.372299	0.39259	0.395844	0.384514	0.39117	0.400345	0.408452	0.456367	0.47889	0.493037	0.490693	0.500582	0.510084	0.546641	0.558726	0.53416	0.585976	0.582828	0.572466	0.595844	0.600627	0.618548	0.598074
0.0273385	0.0483114	0.0238254	0.035444	0.0152963	0.014864	0.0363404	0.0277339	0.0560879	0.0395878	0.0663966	0.114788	0.137391	0.191226	0.187764	0.220702	0.232533	0.25809	0.279333	0.288084	0.284911	0.312343	0.318937	0.325789	0.341712	0.341263	0.349029	0.368338	0.392245	0.399467	0.388054	0.400704	0.417604	0.409334	0.451992	0.477715	0.48505	0.486113	0.508428	0.507462	0.532125	0.548204	0.529468	0.572438	0.563189	0.572969	0.584186	0.582299	0.607274	0.592561
0.0400538	0.0587424	0.0410271	0.0367157	0.0190368	0.0181711	0.0447422	0.0387765	0.0562243	0.0477747	0.0792793	0.136206	0.149678	0.204964	0.204856	0.229985	0.23546	0.263406	0.289588	0.291811	0.281977	0.319665	0.326205	0.325642	0.345865	0.341335	0.34991	0.380351	0.403014	0.390618	0.389664	0.394665	0.396008	0.408706	0.45876	0.488507	0.488823	0.492703	0.507448	0.517294	0.554278	0.56228	0.537006	0.595804	0.575834	0.582753	0.599874	0.604768	0.626382	0.600323
0.0342796	0.0460532	0.0266268	0.026735	0.0053532	0.0182926	0.0457972	0.03517	0.0504163	0.0470474	0.0694591	0.132386	0.154071	0.209165	0.20826	0.238661	0.240656	0.261482	0.283882	0.284721	0.28128	0.314533	0.3198	0.328218	0.338247	0.336718	0.347534	0.364107	0.385554	0.389198	0.383705	0.391196	0.411814	0.417956	0.461003	0.463288	0.490822	0.476773	0.504426	0.522235	0.535071	0.547122	0.536587	0.570237	0.566917	0.56477	0.588469	0.594077	0.605732	0.604754
0.0217451	0.0492886	0.0193537	0.0309179	0.00357622	0.0193255	0.024477	0.0229999	0.0508473	0.03802	0.0783482	0.119647	0.13713	0.190181	0.193578	0.217498	0.222645	0.240985	0.26885	0.266928	0.268512	0.298036	0.301718	0.313148	0.326391	0.318066	0.331435	0.352857	0.3749	0.375264	0.377978	0.379672	0.39582	0.400248	0.439284	0.455627	0.467264	0.465106	0.486259	0.492588	0.526594	0.53485	0.522158	0.562409	0.560623	0.559531	0.579157	0.58028	0.607246	0.589239
0.0311642	0.0559155	0.0204197	0.0321378	0.0112959	0.0329733	0.0412871	0.0425108	0.0675386	0.0486437	0.0812437	0.137997	0.153132	0.208376	0.207586	0.232383	0.242551	0.261821	0.284005	0.292035	0.285374	0.311064	0.322768	0.32193	0.341412	0.333296	0.34531	0.368148	0.391529	0.392093	0.376911	0.379156	0.401165	0.394388	0.446637	0.471735	0.468926	0.471702	0.498668	0.489912	0.535388	0.545593	0.528979	0.579513	0.568198	0.567586	0.587747	0.585435	0.619199	0.595582
0.0244337	0.0504714	0.0293195	0.0335849	0.0127058	0.0274136	0.033358	0.0339178	0.0611045	0.0502444	0.0777276	0.136966	0.162014	0.217423	0.220524	0.243953	0.257296	0.276842	0.292321	0.298817	0.294323	0.320025	0.329878	0.332207	0.344178	0.339526	0.358141	0.375377	0.389784	0.393523	0.387852	0.384635	0.406691	0.405137	0.443403	0.46462	0.470725	0.472814	0.491812	0.499194	0.525128	0.545444	0.523148	0.571733	0.559278	0.560697	0.586693	0.580574	0.610505	0.587505
0.0361612	0.0509154	0.0313331	0.0221152	0.000216456	0.02161	0.0447576	0.0357644	0.0559296	0.0531549	0.0760874	0.139537	0.163254	0.215664	0.224113	0.249896	0.257354	0.273791	0.290775	0.299501	0.291668	0.321551	0.328099	0.324845	0.347112	0.338261	0.352601	0.37523	0.404022	0.391506	0.386707	0.391796	0.404847	0.406039	0.44018	0.460822	0.46063	0.466966	0.482471	0.503599	0.534818	0.541003	0.532117	0.573265	0.552581	0.554578	0.585212	0.579533	0.604178	0.598343
0.0382442	0.058204	0.0397092	0.0315849	0.0201394	0.0313459	0.0484055	0.0414296	0.0537647	0.0451269	0.065966	0.121636	0.145534	0.188979	0.195599	0.222233	0.229095	0.258714	0.280471	0.286953	0.273409	0.307619	0.309957	0.310813	0.333044	0.329936	0.331564	0.362587	0.395022	0.401328	0.390913	0.393598	0.413616	0.405989	0.445422	0.463327	0.458702	0.468084	0.48792	0.491992	0.525104	0.538257	0.523024	0.565804	0.551269	0.556664	0.564243	0.572032	0.602173	0.579745
0.0489198	0.0505025	0.0424403	0.0381384	0.0131697	0.0369545	0.0476168	0.0499542	0.057815	0.0468546	0.0686065	0.120505	0.150315	0.198326	0.206134	0.232712	0.234678	0.267458	0.281865	0.288266	0.280888	0.314742	0.321978	0.323771	0.343078	0.337215	0.344239	0.369155	0.404923	0.412393	0.400125	0.400797	0.419587	0.419271	0.449076	0.468276	0.471407	0.476161	0.493273	0.500449	0.524121	0.5432	0.526953	0.570804	0.560686	0.558294	0.577755	0.572832	0.603538	0.590917
0.0232624	0.0381872	0.022222	0.0308655	0.00258191	0.0125099	0.0158317	0.0354817	0.0550249	0.0265877	0.05988	0.109455	0.130583	0.178862	0.189858	0.216347	0.222638	0.253375	0.27013	0.272894	0.265832	0.300641	0.304992	0.314218	0.332213	0.319679	0.331618	0.362587	0.39858	0.407086	0.397243	0.407427	0.4203	0.416881	0.461873	0.479874	0.479809	0.480177	0.501674	0.50576	0.535463	0.548232	0.529129	0.578641	0.572705	0.565088	0.582016	0.587215	0.618009	0.593392
0.0312503	0.046754	0.0301763	0.0323148	0.0120816	0.0223678	0.028138	0.0379308	0.0594926	0.0487269	0.0843586	0.133698	0.145968	0.194782	0.198775	0.225953	0.230716	0.261785	0.281441	0.279603	0.277092	0.311207	0.31198	0.315304	0.332085	0.324356	0.332228	0.367744	0.399486	0.400561	0.391879	0.404445	0.418992	0.413734	0.461931	0.479855	0.480239	0.474883	0.500348	0.498403	0.531906	0.546481	0.528442	0.579117	0.562032	0.566542	0.582844	0.586411	0.611132	0.582338
0.0393533	0.0562886	0.0362429	0.0410518	0.0255935	0.0230341	0.0352511	0.0420704	0.0587682	0.0419755	0.0911877	0.120889	0.139256	0.193645	0.196161	0.220783	0.230501	0.263186	0.285859	0.282995	0.270551	0.307526	0.311489	0.309424	0.325605	0.326298	0.332444	0.368653	0.403216	0.402493	0.390889	0.402347	0.405922	0.411229	0.453547	0.492427	0.488218	0.496029	0.511297	0.517459	0.558275	0.570819	0.54379	0.600787	0.587024	0.586683	0.599647	0.601941	0.63303	0.593877
0.0373006	0.0454036	0.0461149	0.0354613	0.00969187	0.0251542	0.0425829	0.0465005	0.060311	0.0532759	0.0740374	0.116612	0.140518	0.190241	0.197688	0.227278	0.236881	0.26259	0.27414	0.281672	0.278688	0.312048	0.319477	0.320524	0.342875	0.336602	0.351737	0.377465	0.404288	0.409362	0.407409	0.413374	0.426277	0.426554	0.459344	0.485523	0.492008	0.498462	0.519136	0.525405	0.556312	0.568269	0.555449	0.599419	0.579067	0.579361	0.614445	0.599404	0.624084	0.608575
0.0359341	0.0466469	0.024443	0.0356653	0.0126237	0.0152089	0.0299388	0.0413394	0.0572951	0.0427324	0.0746779	0.111148	0.138479	0.181881	0.190825	0.215852	0.226406	0.244802	0.270818	0.267735	0.266234	0.295618	0.299643	0.311337	0.32586	0.321284	0.32911	0.354822	0.377819	0.389613	0.383519	0.399692	0.412446	0.416286	0.459545	0.47261	0.487311	0.478753	0.50276	0.521439	0.533355	0.554558	0.537674	0.573193	0.567221	0.565247	0.590698	0.585537	0.608626	0.600172
0.0335131	0.0465021	0.025615	0.0404621	0.0210418	0.0332552	0.0234727	0.0424367	0.0602812	0.0456873	0.0741334	0.106514	0.131899	0.178249	0.183489	0.208182	0.216626	0.24641	0.262834	0.270113	0.266715	0.290338	0.304814	0.309659	0.324057	0.325923	0.339645	0.36306	0.389146	0.391126	0.394073	0.406005	0.409636	0.424476	0.461405	0.491275	0.488774	0.494357	0.51857	0.522715	0.554684	0.569111	0.552559	0.597275	0.590828	0.585478	0.607675	0.608701	0.636372	0.614627
0.0287142	0.0431829	0.0258915	0.0275951	0.00557591	0.00824535	0.0172267	0.0367129	0.0555062	0.0437467	0.0880055	0.119126	0.145723	0.197672	0.198859	0.220066	0.230431	0.247097	0.26891	0.270811	0.263266	0.294297	0.304667	0.308458	0.320152	0.32298	0.333995	0.365288	0.386784	0.38359	0.381974	0.388796	0.393201	0.395476	0.441831	0.471919	0.475792	0.482154	0.498099	0.511879	0.536162	0.553855	0.53847	0.592592	0.575302	0.570597	0.593914	0.593353	0.626484	0.600256
0.0379555	0.0448048	0.0320211	0.0413344	0.0138029	0.0201829	0.0212008	0.0337261	0.054935	0.0414456	0.0793843	0.109022	0.136391	0.191247	0.188618	0.208145	0.210879	0.242667	0.260772	0.260273	0.255104	0.29334	0.297797	0.305254	0.315569	0.316288	0.329205	0.35481	0.379654	0.38289	0.372361	0.379535	0.393273	0.40115	0.449676	0.48276	0.4777	0.493487	0.500003	0.511989	0.540819	0.561003	0.539618	0.60037	0.580447	0.571523	0.600647	0.604814	0.633807	0.609182
0.0388572	0.044856	0.0294633	0.0274373	0.00776141	0.0173074	0.0142074	0.0335686	0.0521387	0.0356087	0.0750906	0.105635	0.13078	0.182949	0.178679	0.206133	0.211348	0.235071	0.255658	0.258356	0.253982	0.283084	0.292461	0.291309	0.303706	0.307351	0.314009	0.343663	0.374489	0.364489	0.364407	0.368063	0.37845	0.387694	0.429504	0.459089	0.455065	0.466206	0.474412	0.484598	0.519973	0.532009	0.522737	0.582259	0.565066	0.560856	0.583552	0.592769	0.618844	0.593883
0.0363593	0.0452943	0.035494	0.0323414	0.0074922	0.0159284	0.0271708	0.0323697	0.0516041	0.0468013	0.0785741	0.111754	0.132732	0.177985	0.176813	0.200091	0.202441	0.232209	0.246691	0.255044	0.250604	0.282979	0.286328	0.290418	0.308168	0.308181	0.316175	0.344977	0.369038	0.370996	0.358866	0.368101	0.382987	0.382898	0.425422	0.462215	0.450239	0.464154	0.477758	0.47478	0.514467	0.525503	0.511393	0.569995	0.552508	0.556425	0.575938	0.580339	0.607148	0.591947
0.0275459	0.0367339	0.0237326	0.0306732	0.0111643	0.0182816	0.0240319	0.0273816	0.0486471	0.05011	0.081973	0.120994	0.133698	0.18518	0.177779	0.197153	0.203352	0.225467	0.247069	0.249869	0.244806	0.272034	0.280435	0.284059	0.299471	0.300013	0.310877	0.340958	0.358779	0.367585	0.353457	0.366752	0.382262	0.383996	0.431628	0.458	0.459543	0.45952	0.483689	0.485324	0.512086	0.532605	0.520103	0.564937	0.556422	0.551388	0.578696	0.587294	0.603082	0.591583
0.0268517	0.0305915	0.0178189	0.0330494	0.00781903	0.0123565	0.00234151	0.0236182	0.0404678	0.033457	0.0748924	0.102942	0.127071	0.17536	0.172462	0.18929	0.194842	0.216569	0.233984	0.237371	0.234444	0.2614	0.266517	0.275429	0.285779	0.285894	0.299455	0.328005	0.352486	0.356845	0.345537	0.35175	0.366564	0.371659	0.416217	0.450663	0.440408	0.444525	0.461314	0.465337	0.501121	0.522493	0.50159	0.557082	0.549514	0.540387	0.56392	0.575886	0.600699	0.582916
0.0365281	0.0402308	0.0229302	0.0328601	0.0138103	0.0219018	0.0190692	0.0305217	0.0545192	0.045975	0.0849598	0.113721	0.140929	0.188691	0.187311	0.204731	0.208262	0.233173	0.252167	0.259493	0.254683	0.277402	0.284364	0.294328	0.306764	0.310654	0.324154	0.346037	0.369826	0.368962	0.361179	0.372633	0.382327	0.385626	0.428888	0.457736	0.448749	0.457694	0.470516	0.477954	0.504555	0.526451	0.513112	0.563097	0.55632	0.543332	0.570884	0.580747	0.602047	0.588194
0.0479395	0.0459874	0.0294759	0.0406361	0.0221556	0.0244413	0.0243915	0.0349236	0.0514107	0.0552636	0.0921359	0.125021	0.143191	0.201754	0.194509	0.206763	0.211155	0.244444	0.260397	0.26494	0.261002	0.286189	0.29265	0.295533	0.31042	0.313848	0.324013	0.350699	0.376934	0.379125	0.365802	0.376505	0.383721	0.385371	0.434683	0.469366	0.455252	0.462425	0.473764	0.482634	0.508873	0.535383	0.505085	0.568482	0.555786	0.551772	0.571927	0.575436	0.600318	0.581538
0.0376138	0.0349932	0.0242609	0.0372029	0.005616	0.0219414	0.0196863	0.0259417	0.0482255	0.0451146	0.0716965	0.108297	0.130527	0.187739	0.181144	0.202027	0.205425	0.230592	0.243013	0.250993	0.2515	0.274942	0.28442	0.28989	0.306202	0.302151	0.320675	0.342929	0.365465	0.371408	0.359977	0.370041	0.38526	0.37947	0.425613	0.454599	0.453069	0.461562	0.471898	0.483623	0.506459	0.52197	0.506119	0.560456	0.542384	0.543184	0.574617	0.574352	0.59079	0.589439
0.0352138	0.0356207	0.026537	0.032518	0.0108942	0.021579	0.02298	0.0304608	0.0486423	0.0485337	0.0771745	0.111942	0.133466	0.193119	0.186936	0.211672	0.214342	0.23768	0.251355	0.258802	0.25842	0.281114	0.290199	0.297529	0.310066	0.314562	0.331931	0.351595	0.3755	0.376774	0.372816	0.384641	0.395739	0.400584	0.436896	0.462934	0.461716	0.466564	0.486892	0.497012	0.517362	0.535578	0.521115	0.565621	0.555705	0.552363	0.582911	0.585234	0.599866	0.59889
0.0398339	0.0297192	0.0266102	0.0313692	0.00268381	0.0202794	0.0227644	0.0259211	0.0473142	0.0413665	0.0537927	0.0962891	0.117734	0.169774	0.166066	0.195274	0.197045	0.218168	0.23408	0.246218	0.246896	0.267034	0.280881	0.284921	0.295963	0.300406	0.321263	0.337002	0.361841	0.371777	0.367119	0.37665	0.392936	0.393351	0.432393	0.453898	0.459337	0.46665	0.48372	0.495589	0.509428	0.525344	0.516921	0.559408	0.549908	0.542818	0.577762	0.57922	0.59053	0.59126
0.0246505	0.0280305	0.0134023	0.026463	0.00286616	0.0077951	0.00602884	0.0184827	0.0404364	0.0324299	0.0698817	0.0992058	0.121556	0.178879	0.17337	0.190197	0.199353	0.21834	0.239523	0.241734	0.248211	0.263355	0.274816	0.289126	0.296084	0.297846	0.320518	0.335384	0.358325	0.362323	0.364489	0.373651	0.379571	0.384665	0.427399	0.451508	0.45008	0.457003	0.472759	0.483347	0.507763	0.525438	0.506648	0.559766	0.559943	0.543101	0.574857	0.58241	0.597818	0.587279
0.0412551	0.0420003	0.0288824	0.0379167	0.015957	0.0248223	0.0292184	0.032912	0.0522244	0.0452739	0.0706519	0.106823	0.123739	0.18417	0.179397	0.201003	0.20442	0.229412	0.244663	0.251127	0.258629	0.274992	0.288522	0.289998	0.303899	0.305666	0.329632	0.344245	0.368696	0.373732	0.374504	0.386369	0.396517	0.397281	0.440327	0.471437	0.467279	0.473978	0.490152	0.500746	0.515637	0.538425	0.525056	0.572593	0.56612	0.552708	0.583835	0.589012	0.604259	0.592931
0.0408244	0.0392383	0.027629	0.0306632	0.00670666	0.0201147	0.0284161	0.0247155	0.0416455	0.0514948	0.0704084	0.106954	0.123447	0.178028	0.178237	0.195918	0.197801	0.225148	0.238934	0.249396	0.237965	0.26565	0.275725	0.277159	0.296482	0.29475	0.311418	0.337553	0.355872	0.359565	0.351632	0.360682	0.371202	0.373828	0.413489	0.449107	0.447865	0.453478	0.476095	0.476927	0.501496	0.516197	0.504043	0.553547	0.543685	0.54196	0.559264	0.570259	0.585753	0.58163
0.0472454	0.0446984	0.0299506	0.0349403	0.0184092	0.0247892	0.0291191	0.03619	0.0457791	0.0424621	0.060641	0.109039	0.12216	0.180942	0.176892	0.193112	0.190628	0.219953	0.230906	0.245123	0.241145	0.26012	0.266815	0.276733	0.288411	0.285344	0.310428	0.331656	0.350761	0.364151	0.34956	0.361054	0.375693	0.377591	0.424451	0.449531	0.446101	0.455777	0.474209	0.482206	0.508936	0.519714	0.500991	0.552421	0.538767	0.535307	0.558	0.567483	0.585197	0.582483
0.0386205	0.0466579	0.020416	0.0261569	0.00854193	0.0234355	0.026272	0.0194653	0.0378786	0.0411319	0.0583178	0.102247	0.123587	0.173142	0.172642	0.191184	0.192672	0.208565	0.221618	0.234512	0.233884	0.254285	0.257302	0.267656	0.27898	0.276248	0.296992	0.318604	0.341396	0.344243	0.342796	0.348677	0.361728	0.364132	0.410789	0.436854	0.437442	0.449535	0.45853	0.474718	0.492445	0.509787	0.494518	0.546707	0.532291	0.530151	0.555089	0.559319	0.579576	0.569066
0.0471476	0.0481996	0.0272885	0.0336699	0.010757	0.02555	0.0310216	0.028994	0.0399772	0.0514068	0.0746761	0.124972	0.1288	0.183676	0.177565	0.184308	0.183821	0.205697	0.21893	0.225803	0.218273	0.24454	0.244383	0.253291	0.264633	0.262352	0.282146	0.307413	0.32945	0.325479	0.318459	0.327367	0.3347	0.346981	0.395532	0.434071	0.428627	0.434016	0.453805	0.455152	0.479822	0.49813	0.476857	0.532898	0.518268	0.519351	0.532836	0.540701	0.566193	0.55182
0.0373123	0.048095	0.0249109	0.0368781	0.0160035	0.0237696	0.0301054	0.0349981	0.0444286	0.0380483	0.0690415	0.107602	0.117319	0.162562	0.156788	0.169177	0.164974	0.185893	0.195421	0.206911	0.204853	0.223345	0.22603	0.233709	0.247939	0.248268	0.267175	0.280287	0.30616	0.299867	0.305177	0.310944	0.3194	0.325552	0.376885	0.4045	0.402304	0.402833	0.423534	0.432631	0.453191	0.46937	0.457505	0.501815	0.493893	0.486978	0.512411	0.520423	0.535906	0.525466
0.0358089	0.0507977	0.0244684	0.0428589	0.0116877	0.0229318	0.0349895	0.038003	0.0432949	0.0438049	0.0639472	0.1088	0.112583	0.161826	0.157685	0.17392	0.167294	0.185032	0.191477	0.198467	0.203922	0.225622	0.223998	0.234156	0.245299	0.238466	0.26067	0.272203	0.296639	0.294308	0.291842	0.301949	0.311626	0.324743	0.35923	0.378106	0.390647	0.391474	0.413727	0.420154	0.428436	0.452603	0.438997	0.48082	0.469797	0.4647	0.492187	0.490536	0.508598	0.504019
0.041587	0.0394845	0.0330978	0.0394283	0.0152438	0.0295834	0.0452646	0.0404796	0.0416092	0.0486773	0.0653866	0.10788	0.112692	0.156012	0.150269	0.161713	0.157195	0.172797	0.18543	0.193082	0.188379	0.215042	0.213913	0.219339	0.232113	0.222572	0.24339	0.263193	0.291716	0.29084	0.277577	0.293488	0.304782	0.311654	0.344818	0.373616	0.380036	0.380527	0.40426	0.41477	0.428201	0.446021	0.42831	0.468162	0.459804	0.457859	0.482452	0.476031	0.493922	0.487066
0.0318446	0.0404837	0.0300097	0.0458591	0.0155862	0.0361782	0.039893	0.0419765	0.0484325	0.0464698	0.0585153	0.100355	0.103878	0.145355	0.143197	0.1484	0.147077	0.162995	0.168246	0.175243	0.181442	0.194354	0.202532	0.210443	0.223823	0.213689	0.237409	0.245733	0.264644	0.260347	0.263479	0.268641	0.287475	0.297489	0.328527	0.349245	0.358136	0.365678	0.375095	0.399046	0.402068	0.421928	0.411459	0.444874	0.440488	0.430566	0.459554	0.457318	0.480483	0.472942
0.0399689	0.0495344	0.0326495	0.038431	0.0211488	0.0305765	0.0503029	0.0499585	0.0516092	0.0456573	0.0554739	0.0938619	0.100308	0.146338	0.142233	0.150869	0.145949	0.161428	0.173559	0.177562	0.168951	0.198177	0.192182	0.192836	0.212464	0.205845	0.21918	0.233457	0.262134	0.267088	0.259711	0.266973	0.277182	0.27801	0.318368	0.338857	0.346282	0.347024	0.359865	0.376091	0.384583	0.404611	0.382068	0.423589	0.402956	0.408733	0.43232	0.425761	0.442488	0.428713
0.0429105	0.0484841	0.035419	0.050941	0.0279066	0.0570063	0.0560602	0.049098	0.0555495	0.0554143	0.0581252	0.111031	0.112524	0.151573	0.149947	0.162504	0.149333	0.166575	0.162129	0.181254	0.176347	0.19348	0.200223	0.205773	0.214524	0.204155	0.221691	0.232781	0.254983	0.255292	0.257519	0.266184	0.273427	0.27377	0.304442	0.322634	0.336662	0.338713	0.357631	0.374814	0.373679	0.390135	0.373548	0.400234	0.391544	0.395325	0.419159	0.400544	0.425027	0.423769
0.044571	0.0454609	0.0283374	0.0359558	0.015025	0.0310458	0.0469565	0.0414897	0.0415327	0.044691	0.0557603	0.107538	0.105837	0.149037	0.143807	0.158568	0.139159	0.165362	0.161484	0.169349	0.165715	0.191896	0.187534	0.200339	0.208559	0.199771	0.212991	0.235769	0.254059	0.248308	0.250464	0.25213	0.257844	0.264617	0.299322	0.322435	0.321869	0.326131	0.341517	0.354275	0.360367	0.371342	0.362883	0.389501	0.379904	0.393885	0.406485	0.391361	0.410513	0.404078
0.0371868	0.0542557	0.0408427	0.0399582	0.0208328	0.0402961	0.0540505	0.0444929	0.0395268	0.0447007	0.0480359	0.0951684	0.100564	0.12813	0.127112	0.143825	0.129896	0.149029	0.154191	0.167952	0.150695	0.182776	0.176972	0.176137	0.191435	0.185044	0.197591	0.215666	0.239003	0.230824	0.225044	0.228457	0.243401	0.248712	0.276136	0.302362	0.314836	0.316405	0.331601	0.342926	0.355299	0.365295	0.344581	0.376308	0.367772	0.372584	0.387798	0.377337	0.402247	0.383955
0.0301342	0.0363528	0.033828	0.0299276	0.0176656	0.0261669	0.0469388	0.0428904	0.0378965	0.039504	0.044656	0.0816971	0.0863425	0.116584	0.114836	0.132646	0.117749	0.138706	0.135679	0.153728	0.151998	0.157642	0.170846	0.167314	0.178569	0.173104	0.186917	0.202955	0.219221	0.217082	0.218706	0.229742	0.229527	0.221699	0.238086	0.258462	0.28033	0.269174	0.297815	0.307918	0.294507	0.320657	0.319552	0.332688	0.332573	0.346473	0.353071	0.334747	0.361677	0.35519
0.041583	0.0603996	0.0434018	0.0396602	0.0297824	0.0400802	0.0547816	0.0513673	0.0566753	0.0441235	0.0509527	0.0878458	0.0829969	0.120336	0.122856	0.139603	0.131655	0.14813	0.152732	0.167927	0.150951	0.177747	0.168937	0.174235	0.182857	0.172059	0.186979	0.192835	0.21263	0.202385	0.198247	0.209644	0.200662	0.21207	0.233385	0.24418	0.262819	0.260078	0.270517	0.292069	0.289867	0.303522	0.297613	0.313811	0.311785	0.326065	0.338316	0.319833	0.342995	0.331426
0.0460594	0.0684968	0.0484085	0.0420161	0.0414994	0.0296924	0.0653911	0.0691915	0.0585062	0.0413227	0.0539114	0.0793615	0.0791786	0.111189	0.104153	0.122606	0.112593	0.13706	0.137499	0.14631	0.145769	0.16031	0.149971	0.157328	0.170955	0.155567	0.164199	0.172591	0.180642	0.163211	0.17432	0.17957	0.173239	0.173608	0.202871	0.209227	0.213143	0.22793	0.23143	0.256116	0.254407	0.261841	0.270828	0.276449	0.269866	0.285042	0.290419	0.277926	0.309041	0.296787
0.0232708	0.0366602	0.0138409	0.0364959	0.0116281	0.0197893	0.0350441	0.0191858	0.0222859	0.0256672	0.0168102	0.0623008	0.0682794	0.0890172	0.0959032	0.106385	0.0919318	0.0988161	0.0993552	0.112409	0.111941	0.118608	0.11636	0.128318	0.133239	0.124051	0.137411	0.133566	0.139176	0.135059	0.144833	0.150303	0.150153	0.142744	0.156617	0.163455	0.185639	0.179453	0.200546	0.220906	0.211398	0.230319	0.227737	0.233016	0.245116	0.245962	0.256773	0.260028	0.262686	0.274174
0.0483557	0.036506	0.0385468	0.0402528	0.0208109	0.0480617	0.0522844	0.0458887	0.0497877	0.0570889	0.061666	0.0887753	0.0794103	0.115647	0.106781	0.119372	0.104604	0.126108	0.132454	0.130698	0.127732	0.142693	0.137305	0.136148	0.141415	0.124934	0.131867	0.153872	0.16143	0.133276	0.136164	0.147	0.131115	0.138176	0.159945	0.165717	0.178606	0.168105	0.191016	0.197578	0.195966	0.206496	0.207076	0.21837	0.226266	0.238093	0.246972	0.237902	0.243364	0.252397
0.024669	0.0369217	0.0391436	0.0216301	0.0207142	0.0173816	0.0389174	0.0238654	0.0313261	0.0285766	0.0154649	0.0487108	0.0446553	0.0634129	0.0635544	0.071533	0.0661863	0.0760863	0.074558	0.0923592	0.0794451	0.0906464	0.0839721	0.0834031	0.103135	0.0925852	0.0984142	0.110295	0.114541	0.104269	0.0920021	0.103826	0.0899915	0.098737	0.101809	0.119163	0.108168	0.112333	0.140708	0.128578	0.138797	0.157107	0.159338	0.160331	0.166526	0.178225	0.175173	0.172869	0.178135	0.178009
0.036641	0.0474263	0.0299705	0.0395533	0.0155131	0.0312755	0.0494473	0.0346765	0.0387127	0.0513702	0.0425944	0.0780531	0.0655291	0.0883748	0.0841829	0.0983366	0.0754942	0.0962893	0.0892832	0.105397	0.0993858	0.1055	0.105732	0.105163	0.115962	0.101208	0.123661	0.107428	0.107197	0.0906692	0.0994464	0.0995744	0.102958	0.0924412	0.0914202	0.0946147	0.0981957	0.1022	0.116301	0.131861	0.12346	0.131653	0.141959	0.12762	0.135726	0.138583	0.154766	0.146169	0.151588	0.164816
0.0630687	0.0619766	0.057155	0.0470157	0.0368073	0.0374014	0.0750555	0.0488267	0.0423776	0.0524249	0.0477135	0.0718669	0.0575466	0.0783645	0.0643159	0.0775139	0.0612016	0.0756897	0.0781021	0.091756	0.0790264	0.0890195	0.0853534	0.0692278	0.0831586	0.073339	0.0728185	0.0867404	0.0925382	0.0639821	0.0600449	0.0616373	0.0576009	0.0487483	0.0661328	0.072428	0.0754276	0.0707701	0.0744458	0.0770867	0.0892594	0.0935137	0.0868641	0.0983928	0.0856976	0.0963931	0.099385	0.0950783	0.103	0.0992639
0.0540933	0.0309906	0.0548934	0.035769	0.0158779	0.034824	0.0705932	0.0223799	0.0261191	0.048286	0.0222729	0.0369374	0.0364185	0.0601157	0.0498377	0.0605129	0.0420366	0.0570258	0.0668993	0.0742663	0.0599157	0.079726	0.0740667	0.0618422	0.0790549	0.0708822	0.0670344	0.0781295	0.0828034	0.0727363	0.0689745	0.0661317	0.064714	0.070737	0.0688187	0.0792388	0.0728152	0.0850425	0.0873912	0.0770552	0.0865447	0.0812895	0.0796531	0.0801865	0.0682583	0.0789874	0.0894205	0.0820396	0.0777276	0.0867552
0.030492	0.0178027	0.0315028	0.0268302	0.0190657	0.0279833	0.0379571	0.0333409	0.0437055	0.0318401	0.0417521	0.0609005	0.0629694	0.0940507	0.0768696	0.082067	0.0778457	0.0876394	0.0990754	0.103666	0.0885809	0.111864	0.0960691	0.0881647	0.0993156	0.0908444	0.0947581	0.0959374	0.0956288	0.0687167	0.0587928	0.0732768	0.0621288	0.0507048	0.0773305	0.0682603	0.0727589	0.0670513	0.0724778	0.0776887	0.0740196	0.0815373	0.0657772	0.0731756	0.0552926	0.0595214	0.0712749	0.0710759	0.0516829	0.0624404
0.0262297	0.0160291	0.0396826	0.0275845	0.00603917	0.0204278	0.0391404	0.030322	0.0431151	0.0393835	0.0452002	0.0380985	0.0458781	0.0846338	0.0646287	0.0683551	0.0668956	0.0708736	0.0860304	0.0883332	0.0719134	0.0934572	0.0785707	0.0656005	0.076746	0.071858	0.0640991	0.0845172	0.0952174	0.0885036	0.0728926	0.0713944	0.0724023	0.0580721	0.0871337	0.076507	0.0815886	0.0891089	0.093741	0.0758053	0.0937691	0.0832396	0.0710397	0.0867498	0.0639285	0.0777575	0.0717936	0.0796149	0.0598099	0.0617112
0.0262618	0.00606068	0.0418403	0.0440307	0.0104813	0.0205147	0.0234557	0.0291088	0.0209031	0.0367376	0.0641135	0.0616733	0.0745489	0.097532	0.0830466	0.0790947	0.0729034	0.0748112	0.0876648	0.0886747	0.0799508	0.0887161	0.0836517	0.0678189	0.0770496	0.0647113	0.0657125	0.0805092	0.0870606	0.0637996	0.05972	0.0557166	0.0674101	0.0491144	0.072442	0.0716772	0.0723111	0.0857226	0.0637576	0.0598956	0.0814507	0.0783763	0.0563714	0.0732778	0.0647138	0.0585463	0.0655186	0.0626857	0.0630692	0.0518692
0.0430036	0.0107495	0.0402026	0.0310502	0.0234377	0.0216539	0.0260519	0.0168334	0.0371874	0.0549002	0.0689437	0.0775988	0.0858023	0.115838	0.109153	0.103507	0.0950659	0.0906481	0.109574	0.104211	0.0860411	0.105479	0.0903678	0.0850688	0.0974971	0.0868338	0.0836222	0.100778	0.0995968	0.101403	0.0631529	0.0689329	0.0841634	0.0826405	0.108287	0.111444	0.106124	0.115377	0.11284	0.0902665	0.109853	0.100883	0.0880527	0.0933023	0.0717315	0.073567	0.0808394	0.0797566	0.0638882	0.0763344
0.0226517	-0.00165554	0.0291778	0.0350355	0.00373726	0.0285627	0.0337742	0.0271337	0.0316444	0.0702726	0.065342	0.0925157	0.0865112	0.118939	0.105303	0.113183	0.108854	0.111849	0.111787	0.110196	0.100287	0.104555	0.109617	0.0988248	0.0943614	0.101197	0.0962589	0.114007	0.123864	0.110855	0.109848	0.111573	0.103018	0.0861703	0.127845	0.117068	0.136604	0.13443	0.141445	0.128242	0.13537	0.122338	0.0974014	0.119281	0.0851025	0.106271	0.11728	0.101315	0.0812236	0.0845635
0.0190129	0.0295939	0.0354755	0.0349563	0.0324303	0.00416254	0.0231461	0.0163725	0.0264334	0.0209744	0.0485215	0.0431348	0.0613721	0.100827	0.0939319	0.0963514	0.102749	0.102328	0.118178	0.107321	0.0930496	0.10905	0.0960281	0.0969029	0.0951558	0.101074	0.105576	0.121396	0.116559	0.130824	0.113144	0.120188	0.110532	0.0895071	0.140671	0.13608	0.142519	0.130664	0.15364	0.125851	0.132814	0.121735	0.0949303	0.120477	0.0932771	0.104079	0.106644	0.0875294	0.0914847	0.0725736
0.0140996	0.0249753	0.0325713	0.031983	0.00809488	0.0343235	0.0345054	0.0177044	0.05164	0.0563425	0.0567052	0.0549351	0.0589116	0.0976268	0.0879553	0.0764184	0.0873532	0.0841827	0.0822955	0.0783398	0.0838983	0.0845233	0.0964161	0.0761309	0.0842682	0.0682709	0.0898761	0.0863893	0.102989	0.105108	0.118371	0.11999	0.11971	0.103982	0.120377	0.127635	0.144996	0.133541	0.157611	0.135751	0.139464	0.139796	0.121096	0.130822	0.103709	0.115932	0.127615	0.0982529	0.103368	0.0930843
0.0366153	0.0163009	0.0280904	0.023017	-0.000135232	-0.00861279	0.043858	0.0143736	0.0235381	0.0581852	0.0466616	0.0669044	0.0683998	0.0907085	0.0907914	0.0859378	0.0843328	0.0813056	0.0922503	0.0863276	0.0776616	0.0932564	0.091284	0.0724956	0.0858951	0.0706311	0.0837593	0.0992736	0.108991	0.118411	0.108864	0.110893	0.114269	0.0937687	0.116588	0.12727	0.142041	0.122186	0.133935	0.123861	0.130913	0.117964	0.116254	0.119897	0.0948871	0.104526	0.12383	0.101515	0.0921305	0.0869841
0.0429503	0.0360387	0.0454213	0.0351433	0.00944698	0.0280243	0.0487029	0.0415408	0.0505615	0.042267	0.049538	0.0812676	0.0804162	0.115321	0.122493	0.136005	0.131732	0.125383	0.130077	0.127223	0.117581	0.120051	0.133119	0.115216	0.115452	0.111439	0.12941	0.122286	0.129331	0.123797	0.126787	0.133045	0.118415	0.113264	0.125347	0.115829	0.123479	0.127553	0.130318	0.129782	0.135815	0.120079	0.112045	0.109728	0.0688963	0.10303	0.12636	0.0883326	0.0739716	0.08327
0.0372805	0.00407934	0.0375167	0.0169224	-0.00869229	0.0133193	0.0507617	0.0316626	0.0398747	0.0774601	0.059895	0.0799285	0.0819516	0.120311	0.104834	0.113755	0.0970197	0.101366	0.101706	0.0984736	0.0807122	0.100898	0.102521	0.0915339	0.0930193	0.0847205	0.0981286	0.109932	0.114078	0.101381	0.100529	0.0978224	0.096295	0.0758396	0.101016	0.0950135	0.106393	0.114866	0.110107	0.115312	0.118171	0.112094	0.109298	0.1143	0.0837017	0.102469	0.131318	0.107346	0.0925641	0.092642
0.0654856	0.0314192	0.0590604	0.0516301	0.0228075	0.0198371	0.04597	0.0551733	0.0543343	0.0612782	0.0750196	0.0862155	0.10466	0.128988	0.115387	0.123157	0.118352	0.116717	0.133004	0.122055	0.101078	0.128175	0.12165	0.111156	0.114405	0.101533	0.106184	0.124052	0.134921	0.132393	0.111649	0.111102	0.101024	0.0910134	0.10934	0.105743	0.110538	0.111766	0.107326	0.111192	0.107715	0.105974	0.0955457	0.103592	0.0717588	0.0952504	0.112917	0.0851945	0.0747377	0.0684526
0.0576818	0.0392054	0.0585743	0.0310198	0.0293766	0.000376179	0.0374674	0.041908	0.049559	0.0466933	0.0795981	0.0908137	0.098696	0.127352	0.101821	0.0972935	0.0969705	0.0925642	0.106855	0.0971584	0.0707258	0.0972233	0.0764177	0.0763655	0.08002	0.0789039	0.0735444	0.0831635	0.102091	0.0820038	0.0835458	0.0816109	0.0740376	0.0615513	0.106008	0.105334	0.0987821	0.109306	0.105411	0.108904	0.116433	0.114118	0.0926593	0.119423	0.0839566	0.106111	0.111296	0.100486	0.093906	0.082702
0.0317938	0.0133045	0.00906662	0.039741	0.0090695	0.0231576	0.0161133	0.0463007	0.0555931	0.0713301	0.0924323	0.118642	0.112899	0.136668	0.112633	0.111073	0.106286	0.108935	0.111252	0.105429	0.0880243	0.102013	0.0927903	0.104081	0.100683	0.098698	0.107588	0.110584	0.114885	0.104401	0.100045	0.101272	0.0787346	0.0712489	0.109075	0.100995	0.112512	0.0852356	0.0931347	0.112154	0.0992119	0.109312	0.089829	0.0983087	0.086352	0.0949096	0.122257	0.0962411	0.0865614	0.0919355
0.0708493	0.0476871	0.0434351	0.0755703	0.0378921	0.0257336	0.0466666	0.0594149	0.0769446	0.073643	0.0900624	0.102129	0.106496	0.12439	0.104067	0.0924039	0.0944689	0.0896877	0.0968798	0.0816609	0.0805708	0.0970761	0.0865684	0.0876557	0.0817002	0.0788825	0.0842353	0.0908529	0.0964788	0.0941494	0.0900491	0.0905414	0.0879258	0.0751834	0.0899805	0.0892425	0.0942018	0.0850973	0.0802816	0.0916476	0.0850802	0.0894574	0.0831386	0.0835473	0.0683667	0.0771867	0.100363	0.0793787	0.077215	0.0580006
0.0310979	0.0194746	0.0297231	0.0497965	0.0114524	0.0264929	0.0291503	0.0413797	0.0715161	0.0723032	0.0957611	0.117153	0.119311	0.139968	0.112614	0.119902	0.116616	0.11815	0.112449	0.10496	0.0985262	0.106715	0.0997839	0.106245	0.10195	0.101928	0.108608	0.110558	0.112106	0.101618	0.101649	0.10103	0.0877106	0.0780336	0.123882	0.108226	0.121345	0.0990805	0.102241	0.118266	0.112896	0.111062	0.10347	0.106415	0.0869946	0.0972879	0.124319	0.0926097	0.0938876	0.101363
0.0633499	0.0346095	0.0415395	0.051791	0.0527505	0.0352937	0.0369319	0.0621284	0.0580274	0.0813356	0.0782423	0.112061	0.125759	0.119208	0.111923	0.111895	0.114557	0.101954	0.104192	0.105897	0.102341	0.106069	0.097198	0.0981264	0.0980464	0.0991832	0.0983551	0.0985697	0.0974403	0.0926789	0.0903496	0.0921182	0.0801451	0.0668226	0.0830842	0.0822131	0.0790426	0.0731585	0.0749333	0.0898855	0.0749269	0.0879917	0.0828573	0.0940566	0.0698923	0.0867598	0.105859	0.0846602	0.083128	0.0815181
0.0221431	-3.46527e-05	0.0323527	0.0286695	0.0333142	0.0345389	0.0264848	0.0501346	0.053001	0.0626532	0.0597459	0.0805035	0.101672	0.0986938	0.0746572	0.0800128	0.0758645	0.0803908	0.0677279	0.0864562	0.0781234	0.0730014	0.0700796	0.0771019	0.0674336	0.0805937	0.0883573	0.0892071	0.0839793	0.0826444	0.0746241	0.0818934	0.0714086	0.0670882	0.0787927	0.0752796	0.0663985	0.0634103	0.0833352	0.0882199	0.0893873	0.0824056	0.0857566	0.0819804	0.0560634	0.0753652	0.102315	0.0662575	0.0699425	0.072473
0.0814533	0.0390005	0.0570744	0.0585765	0.0545621	0.0135018	0.045273	0.0728875	0.0647121	0.099217	0.0906434	0.0844082	0.105429	0.121466	0.0944358	0.0937743	0.082117	0.0841685	0.0855561	0.0889087	0.0911304	0.10847	0.0931876	0.0915095	0.0924526	0.0869317	0.0905755	0.0926075	0.0896861	0.0969949	0.0885288	0.096869	0.0925839	0.0773738	0.082523	0.0869007	0.0936583	0.0922995	0.0893199	0.0919801	0.0753936	0.0854857	0.0815646	0.0731084	0.0515194	0.0687968	0.0965007	0.0705398	0.0606886	0.0718381
0.0736899	0.0285564	0.051477	0.0404636	0.0367035	0.0272114	0.0599897	0.0426443	0.0421929	0.053336	0.0622179	0.0766323	0.0781564	0.0986928	0.0648583	0.0748185	0.0658202	0.0760595	0.0752095	0.0696683	0.0658725	0.0715947	0.064957	0.0660073	0.0571993	0.0624197	0.0599463	0.0634728	0.0661793	0.0743631	0.0588933	0.065911	0.0612248	0.0497513	0.0701607	0.0653807	0.0621282	0.0711225	0.0644599	0.0750452	0.0655771	0.0726221	0.0639584	0.0635425	0.043055	0.056131	0.0790428	0.0475826	0.0427327	0.0510874
0.0461516	0.0284749	0.0460906	0.0322562	0.0488359	0.0159525	0.0280212	0.047677	0.0393763	0.0377761	0.0573728	0.0593379	0.0857777	0.0952803	0.0879089	0.0816659	0.074671	0.0808364	0.0780027	0.0739978	0.0612054	0.0727512	0.0716954	0.0668701	0.0648786	0.0683432	0.0700418	0.0731327	0.0763263	0.0705979	0.0585939	0.0578027	0.0532957	0.0470319	0.0599262	0.0698069	0.0714812	0.066506	0.0685055	0.0651837	0.0546302	0.0711301	0.0687367	0.0831676	0.0621615	0.0796523	0.0758003	0.0666734	0.0646124	0.0525033
0.0628436	0.0300863	0.0475725	0.0344713	0.0432982	0.016753	0.0405019	0.0616684	0.0456348	0.0544583	0.0555077	0.0636	0.0662428	0.0818171	0.0646871	0.0712142	0.057974	0.0617315	0.0583906	0.0693577	0.0492527	0.0638327	0.0520574	0.0623479	0.050696	0.0543908	0.0603504	0.0744194	0.07008	0.0775169	0.0663318	0.0655758	0.0618101	0.0601834	0.0630382	0.0721226	0.0657022	0.0650397	0.0703864	0.0643195	0.0694018	0.0741433	0.0708036	0.0774042	0.0695342	0.0654044	0.0796801	0.0651743	0.0617531	0.0483811
0.0364154	0.0370564	0.0258569	0.0288393	0.0376663	0.0213815	0.0358738	0.0186013	0.0232513	0.0299934	0.0595641	0.0689304	0.0695562	0.0761008	0.0585656	0.053046	0.0565785	0.0525899	0.046143	0.048955	0.0447351	0.0482155	0.0422156	0.0477721	0.0338287	0.0464897	0.0583376	0.0544378	0.0470668	0.0449085	0.0400807	0.0396114	0.0389921	0.0485515	0.0538366	0.0543335	0.0479452	0.0519806	0.054585	0.0610836	0.0584108	0.0599681	0.0603381	0.0691867	0.0465147	0.0426865	0.0723692	0.0575509	0.0535629	0.0529082
0.0451484	0.0410029	0.0326858	0.0442407	0.0424196	0.0154447	0.029455	0.015555	0.0296262	0.0384618	0.0450602	0.0680616	0.0742055	0.0721365	0.0557198	0.0556976	0.0523865	0.0471831	0.0502235	0.0515218	0.0497609	0.0488882	0.0450971	0.0443642	0.049472	0.0478001	0.0352878	0.0371351	0.0328641	0.0483101	0.034314	0.0487681	0.0486712	0.0443484	0.0521917	0.0576427	0.0502571	0.0427052	0.0535839	0.0639004	0.0535545	0.0656666	0.0608777	0.0678866	0.0514865	0.0512244	0.0731077	0.0610526	0.0572247	0.0680387
0.0165617	0.0144515	0.0302834	0.0249739	0.0361768	0.000819165	0.0226265	0.043236	0.0380854	0.0514623	0.0568375	0.0716036	0.078859	0.0980738	0.0729624	0.0569087	0.0522702	0.060229	0.0531374	0.0509771	0.0476307	0.0553559	0.0417117	0.0511854	0.0398348	0.04353	0.0463015	0.0423646	0.0530827	0.0493354	0.0454464	0.0406056	0.0460718	0.0307419	0.0479972	0.0413392	0.0509262	0.0511849	0.0475793	0.0551673	0.0528566	0.0512392	0.0602735	0.0634472	0.0608525	0.0575646	0.0815255	0.0682127	0.0689881	0.0644622
0.0349558	0.0247433	0.0184525	0.0228442	0.0388331	0.0486075	0.0442387	0.0367081	0.0339429	0.0577753	0.0449673	0.0531019	0.0490525	0.0534722	0.0332688	0.04916	0.0236445	0.0298977	0.0169002	0.0340253	0.0238538	0.0262166	0.0232321	0.0313713	0.0105359	0.0338942	0.0380813	0.0394726	0.0336233	0.0470774	0.0398737	0.0429445	0.0432186	0.0493347	0.0553997	0.05055	0.0603509	0.053799	0.0570342	0.0751358	0.0549914	0.049675	0.0492222	0.0496599	0.0396218	0.0549279	0.0659125	0.047617	0.0484629	0.0502421
0.0726608	0.040213	0.0498864	0.0171608	0.0706962	0.0199939	0.0390753	0.0538582	0.0289099	0.0575757	0.0795545	0.0700709	0.090958	0.101432	0.0724003	0.0597603	0.060679	0.0789839	0.0786604	0.0741329	0.0619956	0.082621	0.0593544	0.064902	0.0612703	0.0636111	0.0512503	0.0698773	0.0779577	0.0759758	0.0550322	0.0620798	0.066449	0.0651992	0.0802561	0.0833972	0.0925105	0.0821808	0.0926738	0.073573	0.0877296	0.0884468	0.0821025	0.0873362	0.0782477	0.0803713	0.0862857	0.0871747	0.066428	0.0771055
0.012698	0.0182216	0.00812018	0.028469	0.0339348	0.0010985	0.0118777	0.0267073	0.0238335	0.0538918	0.0756575	0.0692954	0.0698831	0.0640959	0.0460757	0.0393042	0.0377496	0.0383237	0.0297051	0.0353317	0.042086	0.0278735	0.0326769	0.0366444	0.0268191	0.0361253	0.0352727	0.0356896	0.0364301	0.022658	0.03688	0.0291955	0.0302318	0.0222865	0.0384706	0.0377728	0.0549021	0.0418494	0.0443973	0.0342721	0.035083	0.0394605	0.0357959	0.0458968	0.0414873	0.0315466	0.0574395	0.045119	0.041298	0.0470495
0.0318386	0.0178191	0.0384465	0.0438352	0.0298735	0.0241087	0.0355052	0.0450962	0.0401572	0.0911082	0.0738739	0.0869652	0.0682074	0.0754367	0.0639644	0.0586921	0.0479014	0.0544794	0.0538471	0.0597792	0.0553427	0.0543286	0.0477614	0.0478016	0.0474066	0.0492645	0.0437143	0.0591562	0.049557	0.049066	0.0446897	0.0618888	0.0542079	0.0526324	0.0644099	0.0557802	0.0802959	0.0608567	0.0782902	0.0645929	0.0724016	0.0779955	0.068091	0.0660811	0.0559885	0.0661689	0.0771993	0.0675533	0.0618997	0.0672289
0.0309185	0.02492	0.0372274	0.0391422	0.0473488	0.0161051	0.0319291	0.0446991	0.0403764	0.0675949	0.0533993	0.0593827	0.0500662	0.0580168	0.0324881	0.0311445	0.0263089	0.0270702	0.0267202	0.0327211	0.034027	0.0310531	0.0187806	0.025372	0.0223123	0.0270458	0.0294965	0.0443675	0.0349098	0.0222045	0.0185958	0.0297925	0.0326778	0.0342002	0.0462887	0.0462977	0.0554117	0.0485943	0.0536246	0.039983	0.049654	0.0420742	0.0396481	0.0491881	0.0361971	0.0327361	0.0414701	0.0385567	0.0311561	0.0332311
0.0417122	-0.000883895	0.0445926	0.040939	0.0306745	0.0334983	0.0477294	0.0520536	0.0337398	0.087092	0.0537871	0.0423421	0.0391699	0.0370214	0.0228282	0.0290365	0.0170948	0.0220864	0.015261	0.0311531	0.0243577	0.030096	0.0177222	0.0250033	0.025481	0.0335277	0.0222062	0.0318279	0.0321076	0.028887	0.0350178	0.0292888	0.0351969	0.0494031	0.0488601	0.0471586	0.0550023	0.0531698	0.0546253	0.0442859	0.0504942	0.0462733	0.0331536	0.0397419	0.0142928	0.0246197	0.0446118	0.033305	0.0274299	0.0369418
0.0502864	0.0185213	0.0444257	0.0169367	0.0310103	0.0108058	0.034473	0.0406921	0.0269249	0.0650576	0.0380032	0.0535019	0.0523014	0.0542007	0.0338898	0.0365471	0.0301301	0.0223043	0.0383867	0.0318575	0.0251761	0.0332038	0.0254962	0.0191327	0.026274	0.0320556	0.0264975	0.0397882	0.0436668	0.0450957	0.0386964	0.035899	0.0392169	0.0532789	0.0603368	0.0642749	0.071252	0.0613275	0.0648701	0.0643281	0.0703006	0.0621696	0.0563856	0.0599177	0.0418128	0.044417	0.0639853	0.0620371	0.0461217	0.0505029
0.0157129	0.00131196	0.015059	0.0266664	0.0417629	-0.00909593	0.00661012	0.0333112	0.03545	0.0784163	0.0672809	0.0796453	0.069569	0.072492	0.0512709	0.0475715	0.0443831	0.0464702	0.0428601	0.0379979	0.0516861	0.047027	0.0291211	0.0347386	0.0412691	0.0347311	0.0429898	0.0456647	0.034971	0.0413969	0.0367242	0.0412583	0.035441	0.0388004	0.0468379	0.0458718	0.0692686	0.0548609	0.0550728	0.0531845	0.0572927	0.058084	0.0508335	0.0526872	0.0473481	0.0387433	0.0658322	0.0587392	0.0520578	0.0497098
0.0195964	0.0120729	0.0120882	0.0320296	0.0389953	-0.00233666	0.00695607	0.0366718	0.0403492	0.057979	0.0460754	0.0588328	0.0632752	0.0684292	0.0461046	0.0342553	0.0400457	0.0349857	0.0366824	0.0356644	0.0283507	0.037015	0.0278614	0.0210738	0.0267337	0.0275256	0.0249584	0.0332193	0.0327152	0.0246404	0.0242656	0.0307273	0.0241197	0.0220533	0.0431314	0.0409354	0.0495417	0.039186	0.0544456	0.0326977	0.0559186	0.0506932	0.035319	0.0442971	0.0398823	0.0353316	0.0593941	0.0506223	0.0475493	0.0474947
0.0257751	0.00118904	0.011973	0.00235455	0.0191437	-1.20874e-05	0.0121581	0.023961	0.0293599	0.0570486	0.0332575	0.0672029	0.0533105	0.076355	0.0616799	0.0612181	0.0528503	0.040535	0.0470859	0.0429757	0.0404964	0.0427865	0.0347352	0.0269567	0.0349376	0.0322376	0.035204	0.04383	0.0320023	0.037422	0.0285988	0.0252023	0.0461071	0.0453999	0.0482009	0.035223	0.0607952	0.0476121	0.050148	0.0351428	0.0448442	0.0349454	0.0303064	0.0392008	0.0306582	0.0439063	0.0518016	0.0450117	0.0264616	0.0375422
0.00146393	0.0110618	0.0063126	0.00228198	-0.000155818	-0.000428935	0.0370071	0.0249848	0.0152332	0.0333411	-0.00218393	0.0434446	0.0282319	0.0483773	0.0390834	0.0440125	0.0350357	0.0191455	0.027915	0.0233647	0.0240622	0.0260247	0.020836	0.0254479	0.0154439	0.0274524	0.0434065	0.0397731	0.0347075	0.024957	0.0215749	0.0169312	0.0270746	0.0468224	0.0530579	0.0246682	0.0538219	0.0400325	0.0505039	0.0507801	0.0494972	0.0359486	0.0342739	0.0476273	0.0377187	0.0370368	0.0537624	0.0359743	0.0414428	0.0415172
0.0674352	0.0510403	0.0442666	0.02916	0.0757284	0.0113884	0.0500338	0.0440164	0.0496958	0.0456244	0.06569	0.0755568	0.0818766	0.110955	0.0905844	0.0931091	0.091624	0.0932385	0.0998966	0.0926622	0.0996637	0.103654	0.0877394	0.0748195	0.088898	0.0877441	0.0855496	0.0820635	0.0904714	0.0792656	0.047775	0.0566284	0.0659153	0.0666407	0.0833493	0.0677999	0.0827371	0.0630587	0.0743343	0.0678277	0.0723296	0.0697032	0.0602	0.0728578	0.0559996	0.0518382	0.071466	0.0542084	0.0622684	0.0566094
0.0532991	0.0381242	0.0481042	0.0100253	0.0372261	0.036614	0.077492	0.0519519	0.0313742	0.0707034	0.0374103	0.0474194	0.0483361	0.0557899	0.0543855	0.0557895	0.0507165	0.044837	0.0463511	0.057041	0.0454356	0.044391	0.0525717	0.0257711	0.0424237	0.039612	0.030002	0.0390292	0.0451929	0.0342618	0.0283037	0.0330228	0.0403752	0.0396379	0.0506562	0.0438522	0.0546615	0.0516904	0.0642834	0.0394513	0.047103	0.0406637	0.0312107	0.0375808	0.0287243	0.0477993	0.0439208	0.0292849	0.0354792	0.0463308
0.0650333	0.0346911	0.0346833	0.0172726	0.0390599	0.0237481	0.0570032	0.0361609	0.0359688	0.0488384	0.0591807	0.0816535	0.0838875	0.101304	0.0814001	0.0914482	0.0823672	0.0823484	0.0840254	0.0905918	0.079167	0.0768497	0.0814946	0.0702602	0.0785217	0.070121	0.0598461	0.0721907	0.0666961	0.0564321	0.0576526	0.0492614	0.0481214	0.0490245	0.0637081	0.0616113	0.0552135	0.0599928	0.0612085	0.0495285	0.0726926	0.0580624	0.0559532	0.0679796	0.0534827	0.0632879	0.064579	0.0531207	0.0560313	0.0543741
0.0688756	0.0548589	0.0612807	0.0367847	0.0576155	0.00395725	0.0390441	0.0617862	0.040652	0.0471149	0.0632534	0.0587758	0.0541938	0.0877061	0.0823196	0.0782398	0.0754561	0.0799086	0.0778081	0.0637039	0.0630184	0.0732579	0.0645572	0.0612188	0.0708495	0.0612316	0.053447	0.0601791	0.0676189	0.0595804	0.0468382	0.0518229	0.0334104	0.0373227	0.0514425	0.048926	0.0511422	0.0422296	0.0404746	0.0401307	0.0484378	0.0514247	0.0337915	0.0462967	0.0400615	0.0472438	0.0520241	0.0473143	0.0471033	0.0421777
0.0679282	0.0322146	0.0283562	0.0361387	0.0481548	0.00491131	0.0434524	0.0340718	0.0410559	0.0485973	0.0491959	0.0555226	0.0550123	0.0645973	0.0583525	0.0696078	0.0547124	0.0656626	0.064426	0.0731866	0.0669655	0.0635931	0.0612024	0.0594261	0.0698774	0.0611683	0.0544456	0.063133	0.0714088	0.0581749	0.0591335	0.0708123	0.0679143	0.063472	0.0775613	0.0651969	0.0704962	0.0705901	0.0823874	0.0664802	0.0715666	0.0666584	0.0525122	0.0481438	0.0481227	0.0644363	0.0604878	0.0537003	0.0536225	0.0619576
0.0281777	0.0113473	0.0282923	0.0369116	0.0335486	-0.00465625	0.0283338	0.0436654	0.0370989	0.0357226	0.0477863	0.0743379	0.0802951	0.10328	0.0959441	0.0946874	0.0839902	0.0936213	0.0832141	0.0819833	0.0812657	0.0814172	0.0727937	0.0724684	0.0728592	0.0751689	0.076361	0.0818873	0.0728303	0.0632141	0.0573345	0.0575365	0.0541303	0.0473655	0.0599367	0.0475856	0.0514616	0.042627	0.0465722	0.0386443	0.0497045	0.0415087	0.032261	0.0538579	0.044056	0.0501291	0.0498709	0.0529597	0.046515	0.0383835
0.0162228	0.00682581	0.00925568	0.0152345	0.0479144	-0.00865349	0.0160465	0.0280923	0.0215982	0.0459461	0.070547	0.104938	0.104242	0.119941	0.0959378	0.0810717	0.0842471	0.0985092	0.100344	0.0936623	0.0918337	0.0842674	0.0796892	0.0737767	0.0800804	0.0839011	0.0808124	0.0857863	0.088261	0.0606866	0.0608029	0.0564631	0.0459546	0.0471728	0.0592079	0.0590026	0.0512123	0.0312179	0.0435445	0.0309747	0.0505568	0.0338125	0.0243583	0.0449691	0.0425501	0.049132	0.0397155	0.0264918	0.0439081	0.0356399
0.0315865	0.0173265	0.0317424	0.000456216	0.0204138	-0.00547936	0.025925	0.0240224	0.00633236	0.0407712	0.0191894	0.0385877	0.0402595	0.0469872	0.0394449	0.0464542	0.041039	0.0527147	0.0388611	0.0486799	0.0436515	0.0456076	0.0473567	0.0414818	0.0490381	0.043556	0.0361142	0.0543785	0.0543665	0.0385167	0.0323951	0.0293569	0.039922	0.0412282	0.0409744	0.0314177	0.04452	0.0304403	0.0323632	0.0285502	0.0330611	0.0193831	0.00425634	0.019827	0.00921689	0.0185155	0.0301421	0.0163055	0.00699035	0.0126871
0.0649713	0.0258279	0.041098	0.0105905	0.057682	-0.00533103	0.0465742	0.0271674	0.00125826	0.0506638	0.0399911	0.0543136	0.0494028	0.0737088	0.0501377	0.0544001	0.0616601	0.0734573	0.0760325	0.0769082	0.0574389	0.0773721	0.0707864	0.0552088	0.068349	0.063487	0.0568819	0.0671379	0.0680468	0.0498437	0.0469868	0.0489004	0.0397854	0.0442313	0.0538658	0.0538397	0.0524707	0.0498641	0.0468526	0.03874	0.0417379	0.0447269	0.0291034	0.0519542	0.0348796	0.038352	0.0489782	0.0424541	0.0463893	0.039884
0.0252167	0.00789783	0.00655663	0.0275011	0.0355488	0.00340721	0.00981428	0.0229579	0.0132312	0.0251579	0.0465814	0.049862	0.0518149	0.0628603	0.0471765	0.0379133	0.0430979	0.0542147	0.052931	0.0562305	0.0515203	0.0519559	0.0433847	0.0470339	0.0472235	0.0589013	0.0494311	0.0536909	0.0541103	0.0464782	0.0476032	0.0515139	0.0362773	0.049209	0.0561184	0.0543091	0.0666303	0.0449212	0.0563025	0.0422954	0.0449281	0.0466926	0.0258695	0.0382715	0.047915	0.0460764	0.03822	0.0407018	0.042739	0.0369034
0.0644128	0.0409178	0.0286636	0.0275031	0.0536515	0.0141591	0.0256169	0.0359446	0.00192338	0.0221667	0.0367514	0.0307855	0.0371018	0.0625769	0.050702	0.0573207	0.0508596	0.0607595	0.049278	0.0621433	0.060433	0.0489814	0.0527911	0.0579911	0.0467335	0.0556521	0.0544968	0.0496628	0.0465603	0.062854	0.0538745	0.0566209	0.0692759	0.0752757	0.0618661	0.049884	0.0608801	0.0422176	0.0461387	0.0408496	0.0367947	0.0323125	0.0284223	0.0326965	0.0285948	0.042501	0.0362232	0.0229061	0.0263923	0.03986
0.0649228	0.0358288	0.051089	0.0148893	0.0377497	0.000782909	0.0193183	0.0196016	0.00533713	0.0272478	-0.00233665	0.025533	0.0276676	0.0480831	0.0437706	0.0606365	0.0438935	0.0489867	0.0385546	0.0477149	0.0406655	0.0455495	0.0317261	0.0248396	0.0307497	0.0253567	0.0269793	0.0321349	0.0307466	0.0364621	0.025288	0.0205185	0.0385305	0.0332964	0.0287092	0.0178163	0.0199151	0.0214268	0.0261433	0.0150207	0.0245515	0.0155314	0.0120703	0.0175342	0.013281	0.0229918	0.0264645	0.0178753	0.00305427	0.0171036
0.0712851	0.0461631	0.0466956	0.0277509	0.0659363	0.0193964	0.062395	0.0406814	0.0381366	0.0704772	0.040133	0.034564	0.0484144	0.0835084	0.0495516	0.0677682	0.0617112	0.0765437	0.0600184	0.0784241	0.077758	0.0725623	0.0806287	0.0734084	0.0788534	0.0674223	0.0793492	0.0723951	0.0687573	0.0674684	0.0661727	0.0776463	0.0802134	0.0639122	0.0567702	0.0622904	0.0594023	0.0694695	0.0688397	0.0485223	0.0553175	0.045055	0.0443166	0.0503574	0.0504057	0.0698501	0.0522498	0.0369438	0.0407171	0.0385622
0.00463415	0.00568124	0.0138352	0.0231892	0.0300247	0.00645279	-0.0139985	0.0313794	0.0233106	-0.00366426	-0.0012359	0.0120295	0.0281327	0.0343701	0.020931	0.0262849	0.0265728	0.0342249	0.0331671	0.0390777	0.0456786	0.0283848	0.0248545	0.0307031	0.0150409	0.0285141	0.0306645	0.0193051	0.0152525	0.0177656	0.0222679	0.0207265	0.0290783	0.0213508	0.020469	0.0127259	0.015683	0.0169863	0.016238	0.0163173	0.00426772	0.00241474	-0.00738037	0.0131404	0.0165083	0.0103704	0.0125638	0.0116631	0.0169436	0.011041
0.0490241	0.04144	0.0192426	0.0189822	0.0383866	0.00623847	0.0231548	0.0423966	0.0194074	0.0193475	0.0358764	0.0343492	0.0352834	0.0526591	0.045317	0.0478789	0.0425628	0.0439528	0.0531531	0.0510927	0.0382349	0.0563306	0.0356531	0.0419642	0.0455555	0.0339566	0.0362409	0.0403996	0.0421228	0.0424563	0.037959	0.0317779	0.0304968	0.0301969	0.0411872	0.0449562	0.0413783	0.04168	0.0303274	0.0360934	0.0356097	0.0320851	0.0109337	0.0338621	0.0188418	0.0202252	0.0333555	0.0218878	0.0224834	0.0288501
0.0422452	0.0333596	0.0383188	0.0330904	0.0469516	0.0236333	0.0525149	0.0223236	0.000832471	0.0385453	0.0209871	0.0352582	0.0263722	0.0524906	0.0373013	0.0299973	0.0279315	0.0277969	0.0258676	0.0292467	0.0310307	0.0358479	0.0285034	0.0201267	0.0173823	0.0179441	0.0287597	0.0275676	0.0272301	0.0193177	0.0184012	0.0336069	0.0246451	0.0257305	0.0200088	0.0201869	0.0270028	0.0234514	0.0287407	0.0234173	0.0234454	0.0312602	0.0181964	0.0281466	0.0208223	0.0235431	0.0339319	0.018102	0.0207044	0.031212
0.0574584	0.0382412	0.0480778	0.0484962	0.0734951	0.0296252	0.0437016	0.0495403	0.0414974	0.0485182	0.0274553	0.0314269	0.0159621	0.0416833	0.0246613	0.0240115	0.0249391	0.0325769	0.0338386	0.0421963	0.0398123	0.0476725	0.0476898	0.0377495	0.0365801	0.0320772	0.0447992	0.0521669	0.0449988	0.0357019	0.0298958	0.0449813	0.0569582	0.0486996	0.0576338	0.056899	0.0650586	0.0697831	0.0561339	0.0488926	0.0563567	0.0561634	0.0498476	0.0511047	0.0528217	0.0496606	0.0620922	0.0515546	0.0438928	0.0480139
0.0583766	0.0367062	0.0216623	0.0222863	0.0527609	0.0222801	0.0390298	0.0192569	0.0194462	0.0220368	0.0229684	0.0310831	0.0301499	0.0402539	0.0267174	0.00918212	0.026889	0.0277878	0.0305028	0.0412302	0.0306521	0.0398373	0.0180147	0.0237494	0.0330324	0.0261961	0.0275781	0.0323084	0.0247915	0.0174998	0.00125587	0.0196858	0.0187406	0.0275598	0.0279884	0.0317505	0.0308252	0.0281272	0.0404648	0.0192796	0.0199717	0.02244	0.0101167	0.0109025	0.0179548	0.0129658	0.0268139	0.0235785	0.0104214	0.0176433
0.0343891	0.0377364	0.0390782	0.0358226	0.0545228	0.0107674	0.0384955	0.0325677	0.000285377	0.0368926	0.0136904	0.0437604	0.0607445	0.0728012	0.0523953	0.0508771	0.0495931	0.0438641	0.0480771	0.0479402	0.0377676	0.0514717	0.0553792	0.0473658	0.0491167	0.0363829	0.0368081	0.0333526	0.0440272	0.0352345	0.0301106	0.0356013	0.044098	0.038829	0.03117	0.0321191	0.0438368	0.0525961	0.0276101	0.0404526	0.0338496	0.0325264	0.0387036	0.0361459	0.0360864	0.0312447	0.0405348	0.0451851	0.0285615	0.036526
0.0573836	0.0207263	0.039048	0.0265701	0.0632526	0.0173512	0.0282565	0.0365259	0.0289634	0.030452	0.0409825	0.0202497	0.0427033	0.0444814	0.0358909	0.0520168	0.0496276	0.0472525	0.0517376	0.0628872	0.0406368	0.0632475	0.061052	0.0478127	0.0645016	0.0526103	0.0539761	0.0567684	0.0561079	0.0559429	0.0547654	0.0557791	0.0571608	0.0504754	0.0457886	0.0551944	0.056939	0.0521823	0.0549488	0.0539763	0.0495077	0.0524872	0.0349783	0.0539555	0.0380271	0.0399405	0.0495822	0.0348702	0.0243089	0.0385183
[truncated: 131 more columns]
