# Supplementary material for: Flexible neural population dynamics govern the speed and stability of sensory encoding in mouse visual cortex
Source: Nat Commun. 2024 Jul 30;15:6415. doi: 10.1038/s41467-024-50563-y (PMC11289260; doi:10.1038/s41467-024-50563-y)
Supplement: Supplementary file 8 — Source Data [file 41467_2024_50563_MOESM8_ESM.zip › F4c.xls]

## Sheet: Sheet1
Stationary Signal (mean)	Stationary Signal (SEM)	Locomotion Signal (mean)	Locomotion Signal (SEM)	Stationary Noise (mean)	Stationary Noise (SEM)	Locomotion Noise (mean)	Locomotion Noise (SEM)
0.0577677	0.027747	0.14947	0.0475363	0.689793	0.0608041	0.734909	0.0382543
0.0293488	0.0155275	0.0571572	0.0269556	0.682015	0.0621494	0.716593	0.036125
0.0764808	0.0262073	0.0773919	0.028379	0.659607	0.0589493	0.701278	0.0387884
0.031083	0.0141942	0.0274701	0.0350227	0.646729	0.0566392	0.695381	0.0336482
0.0374265	0.0166984	0.0465072	0.0300248	0.628117	0.0577738	0.67265	0.0390609
0.0449905	0.0113962	0.0427333	0.0173884	0.624611	0.0497891	0.66616	0.0410234
0.0302928	0.0209042	0.039621	0.0141108	0.615181	0.0498745	0.657124	0.0425662
0.0358853	0.0148025	0.0239499	0.00649026	0.603813	0.0534932	0.645338	0.0419123
0.0591393	0.0223968	0.0437572	0.0262205	0.600205	0.0558039	0.641307	0.046257
0.0369204	0.023936	0.0411506	0.0195311	0.589435	0.0522551	0.622576	0.0398089
0.047801	0.016757	0.0320963	0.0161191	0.572105	0.0552309	0.618045	0.041512
0.0182375	0.00653373	0.0610087	0.0211707	0.565969	0.0557562	0.611318	0.0371662
0.0539634	0.0318317	0.0304338	0.0169138	0.564083	0.0504664	0.601599	0.0364049
0.0500878	0.0247142	0.0362908	0.0221504	0.557491	0.0537389	0.587642	0.0338106
0.0193259	0.0130856	0.0296671	0.0153163	0.54462	0.0565543	0.578925	0.0328084
0.0669553	0.0210787	0.0533395	0.023235	0.543754	0.0502389	0.571056	0.0333991
0.0308157	0.018466	0.0493798	0.0188355	0.522935	0.0528672	0.558638	0.0396899
0.0639498	0.0248042	0.0501192	0.0195968	0.527558	0.0484244	0.562115	0.0346892
0.057155	0.0188504	0.0546049	0.011104	0.531521	0.0473402	0.569915	0.0386511
0.0450588	0.0163117	0.0631073	0.0296954	0.533043	0.0485577	0.593367	0.0328478
0.0559111	0.0162425	0.10867	0.02439	0.536925	0.0485176	0.615977	0.0362044
0.0937705	0.0378431	0.176271	0.0361819	0.522262	0.0531617	0.643491	0.0415895
0.157083	0.0639609	0.267893	0.0495334	0.524389	0.0556615	0.648554	0.0359552
0.184218	0.0836347	0.312201	0.0647896	0.530133	0.0496895	0.661889	0.0347779
0.2302	0.0775395	0.371019	0.0674393	0.528098	0.0495976	0.67542	0.0378704
0.27896	0.0819587	0.455991	0.0616051	0.522477	0.0504975	0.689019	0.035055
0.293054	0.0903629	0.496694	0.0641344	0.524344	0.0480843	0.697654	0.0383904
0.297072	0.0960938	0.529768	0.0588671	0.516496	0.0485435	0.702307	0.0378187
0.331237	0.0966447	0.57463	0.0532892	0.522787	0.042812	0.702983	0.0410461
0.369157	0.093925	0.58164	0.0584711	0.520777	0.0363795	0.717535	0.0406653
0.361183	0.0966399	0.605976	0.0578162	0.526517	0.0359541	0.723784	0.0408487
0.369236	0.0959568	0.631988	0.0533271	0.537055	0.0310376	0.730032	0.0437378
0.394771	0.0915504	0.650274	0.0487717	0.533305	0.0348214	0.732147	0.042496
0.435467	0.0880195	0.665233	0.0501024	0.556551	0.0325148	0.740081	0.0424058
0.398893	0.0912091	0.678572	0.0486451	0.567008	0.0316994	0.735299	0.044917
0.437518	0.0723795	0.698027	0.0397015	0.589102	0.0319246	0.735508	0.0433154
0.430924	0.0791676	0.717493	0.0350625	0.59877	0.0373546	0.735056	0.0431286
0.447816	0.0774103	0.727037	0.0310025	0.59987	0.0372005	0.748184	0.0427595
0.447097	0.10278	0.73542	0.0260638	0.612202	0.0360808	0.737808	0.046496
0.445845	0.0958264	0.748382	0.0228833	0.620584	0.033872	0.751809	0.0431307
0.458575	0.102124	0.764293	0.0211354	0.623463	0.0322763	0.754246	0.0469573
0.458771	0.110304	0.775921	0.0174863	0.613271	0.0314984	0.749142	0.0485744
0.474348	0.097499	0.783618	0.0191754	0.615407	0.0306322	0.754458	0.0494972
0.484624	0.0902061	0.790172	0.0204844	0.637842	0.034156	0.753466	0.0468837
0.525513	0.0682347	0.800555	0.020229	0.6444	0.0407779	0.760044	0.0485976
0.52465	0.0781685	0.809767	0.0193763	0.661101	0.0454844	0.768877	0.0431645
0.55549	0.0591824	0.818427	0.0190866	0.662823	0.0509326	0.761788	0.0498933
0.571915	0.0559524	0.823648	0.019645	0.683203	0.0533802	0.767317	0.0485261
0.572685	0.0716285	0.833349	0.0197991	0.688509	0.0533221	0.765319	0.0469035
0.593953	0.064555	0.83592	0.0209419	0.700952	0.0524987	0.77093	0.0468404
0.628875	0.0502213	0.836468	0.0228735	0.707615	0.0487247	0.763102	0.044995
0.616123	0.0557316	0.84259	0.0217285	0.704497	0.0436637	0.763822	0.0455011
0.629328	0.0549106	0.841536	0.0234601	0.708734	0.0416223	0.765333	0.045602
0.621987	0.0769005	0.844422	0.0235195	0.706512	0.0394097	0.765072	0.0474351
0.619394	0.067877	0.847432	0.0222337	0.712812	0.0374993	0.762664	0.0480306
0.6182	0.0852838	0.849103	0.0192973	0.709032	0.0359433	0.768162	0.043907
0.63106	0.0777778	0.85141	0.0165982	0.707969	0.0368075	0.768018	0.0432091
0.64558	0.0701295	0.853564	0.0171428	0.699589	0.0372428	0.773513	0.0445366
0.641348	0.0763327	0.852925	0.0165225	0.701587	0.0383859	0.769069	0.0433737
0.655137	0.0699242	0.853877	0.0187495	0.706847	0.0387405	0.770218	0.0454583
0.648111	0.0798879	0.853406	0.0172667	0.705111	0.03879	0.77082	0.0454386
0.640282	0.0733784	0.861505	0.0152383	0.706736	0.036653	0.765231	0.0465516
0.655849	0.0640413	0.860259	0.0154471	0.704518	0.0372866	0.76758	0.0473219
0.656708	0.0745963	0.861546	0.0165165	0.709197	0.039457	0.766611	0.0486152
0.632273	0.0898248	0.859826	0.0200376	0.707328	0.0422735	0.763667	0.0502569
0.634078	0.088658	0.857733	0.0196893	0.718116	0.0421899	0.767862	0.0459461
0.652415	0.0796016	0.855843	0.0213758	0.716539	0.0425289	0.762655	0.0476516
0.641296	0.0848627	0.858376	0.0196759	0.725899	0.0419815	0.764541	0.0484433
0.659443	0.0776044	0.853221	0.0212904	0.726945	0.0439023	0.763789	0.0473695
0.657732	0.0654271	0.855073	0.021781	0.731862	0.0429159	0.763076	0.0500927
0.655135	0.0684608	0.844823	0.0259573	0.733942	0.0476415	0.75865	0.0492118
0.641809	0.0781146	0.842478	0.0258281	0.739161	0.0490612	0.763644	0.0491567
0.68288	0.0581858	0.845704	0.0262252	0.742761	0.0490792	0.76	0.0518757
0.677489	0.0544543	0.85061	0.0239566	0.739987	0.0487691	0.757802	0.0554233
0.659549	0.0883638	0.85039	0.0248354	0.744629	0.0449031	0.766969	0.0494403
0.698203	0.0561543	0.850884	0.0261452	0.741679	0.0462093	0.758579	0.0504561
0.716687	0.0476008	0.851896	0.0232067	0.740445	0.0487332	0.770834	0.0497203
0.712707	0.0464172	0.851557	0.026119	0.740477	0.0500052	0.767624	0.0508504
0.716781	0.0399996	0.851284	0.0260043	0.742968	0.0500976	0.762324	0.0481349
0.71539	0.0408805	0.855547	0.0228961	0.742231	0.0536554	0.764945	0.0464543
0.728574	0.0445402	0.862534	0.019746	0.741923	0.0568974	0.762996	0.045362
0.714606	0.044849	0.860256	0.0212415	0.738248	0.0561596	0.766506	0.047696
0.727967	0.0364248	0.867298	0.0197541	0.739352	0.0530775	0.770079	0.0479284
0.727092	0.0461462	0.870257	0.0191252	0.738783	0.0559195	0.768223	0.0482224
0.724239	0.0406915	0.8731	0.0171762	0.733921	0.0579781	0.774314	0.047243
0.712394	0.0422735	0.872305	0.0153324	0.735504	0.0581219	0.774909	0.0429559
0.716783	0.0460273	0.876586	0.0159247	0.733578	0.0588862	0.767617	0.0467011
0.705616	0.0546074	0.877896	0.0157593	0.739323	0.0569491	0.770619	0.0472999
0.718835	0.0504536	0.872907	0.0187263	0.7365	0.0593268	0.770182	0.0470153
0.725783	0.049044	0.878115	0.017452	0.74245	0.0541685	0.764647	0.0485737
0.712558	0.0532726	0.862103	0.0250999	0.737432	0.0540561	0.770001	0.0472213
0.720805	0.0560647	0.864311	0.0287502	0.739667	0.0507915	0.757736	0.0496812
0.71965	0.0540408	0.859915	0.0289459	0.741233	0.0473168	0.760074	0.0484311
0.719831	0.059884	0.852225	0.034592	0.730369	0.0480339	0.755711	0.0501669
0.711769	0.0637265	0.858479	0.0317338	0.732449	0.0484704	0.759698	0.0481109
0.712171	0.0641197	0.862385	0.0288542	0.726747	0.0484945	0.76167	0.049282
0.721812	0.0537494	0.864977	0.0253873	0.726745	0.0511445	0.766965	0.049045
0.705216	0.0649581	0.866246	0.0252139	0.72182	0.0493487	0.767096	0.0489073
0.687254	0.0619166	0.851825	0.0292321	0.727819	0.0513576	0.758653	0.0499135
0.664457	0.0658173	0.832516	0.0291941	0.728459	0.0444746	0.75911	0.048316
0.641125	0.0630551	0.810385	0.0309361	0.724921	0.0421842	0.754958	0.0519456
0.63886	0.0575616	0.790497	0.0287748	0.714169	0.0477525	0.753309	0.0520162
0.618159	0.0571174	0.767412	0.0252617	0.710136	0.0450887	0.747564	0.0511646
0.593163	0.0674348	0.751355	0.0266033	0.706421	0.041698	0.747761	0.0511979
0.56678	0.0634981	0.721135	0.0302252	0.703228	0.0446504	0.74713	0.0513179
0.553607	0.0623704	0.680877	0.0340347	0.695053	0.0494896	0.74527	0.0479763
0.529223	0.0634085	0.655274	0.0341996	0.688237	0.0480364	0.733625	0.0519838
0.488416	0.0621849	0.622986	0.0365137	0.685058	0.0517595	0.734235	0.0532518
0.453541	0.0604195	0.58272	0.0359018	0.682224	0.0487177	0.719351	0.0541669
0.406148	0.0595118	0.549249	0.026837	0.66986	0.0484766	0.709214	0.0501509
0.38366	0.0555058	0.484036	0.0291125	0.667489	0.0477726	0.706999	0.0500571
0.332807	0.0439428	0.446373	0.0234339	0.664841	0.0453721	0.690054	0.050564
0.285701	0.0387873	0.388496	0.0256172	0.649163	0.0477115	0.684092	0.0490025
0.226034	0.0286376	0.309036	0.0301367	0.636213	0.0472392	0.673598	0.0500344
0.177823	0.0240898	0.260801	0.023557	0.622407	0.0458095	0.653905	0.0508097
0.133406	0.0231563	0.192282	0.0232743	0.610825	0.0373741	0.648613	0.0497144
0.0898502	0.0172736	0.163443	0.0257946	0.598384	0.0468783	0.6341	0.045965
0.0742234	0.0246235	0.157078	0.032163	0.582892	0.0458241	0.6281	0.0500181
0.0602764	0.0253615	0.144498	0.0342532	0.577703	0.0493815	0.621131	0.0538061
0.0532647	0.0197231	0.135494	0.0303673	0.576203	0.0508872	0.615906	0.049027
0.0477279	0.0281531	0.138256	0.0297285	0.572397	0.0495889	0.617904	0.0536771
0.0311676	0.0146738	0.138044	0.0338155	0.563893	0.0580174	0.622035	0.0529056
0.0707108	0.0327754	0.152754	0.0301067	0.579159	0.0554882	0.630842	0.0544295
0.0578675	0.0213334	0.164261	0.029018	0.583092	0.0522723	0.632879	0.0534665
0.085241	0.0156293	0.177389	0.0314649	0.585477	0.0575312	0.633187	0.0501554
0.0753836	0.0351238	0.178633	0.0304542	0.592633	0.0526443	0.64322	0.0552758
0.0475444	0.025812	0.205052	0.029592	0.60191	0.0480924	0.644044	0.0505137
0.0554266	0.0251569	0.206356	0.0303953	0.607037	0.0508523	0.655236	0.0553649
0.0748002	0.034423	0.224999	0.0387962	0.616592	0.0541608	0.666547	0.0542565
0.0776059	0.0258204	0.242151	0.0392572	0.623509	0.0496224	0.663669	0.0506227
0.0771496	0.0245759	0.259649	0.0391767	0.628859	0.0464969	0.685322	0.0540418
0.0967511	0.027692	0.273656	0.0434235	0.644629	0.0512492	0.694673	0.054395
0.0996783	0.0287622	0.279586	0.050105	0.654989	0.054416	0.694361	0.052924
0.118234	0.030351	0.301888	0.0533626	0.659609	0.0523952	0.699878	0.0568377
0.110024	0.0324154	0.31169	0.0414171	0.665065	0.0536296	0.706896	0.0557642
0.098224	0.0236444	0.327669	0.0445697	0.670829	0.0491347	0.705256	0.056396
0.0877183	0.0365036	0.304886	0.0373496	0.679795	0.0500418	0.6969	0.0586389
0.113006	0.0239439	0.351546	0.0432583	0.676098	0.0557986	0.701027	0.0630145
0.118565	0.0265477	0.344625	0.0393792	0.671753	0.0587144	0.707903	0.0601568
0.0970793	0.0203268	0.350237	0.0445334	0.673741	0.0593893	0.717658	0.0528631
0.108507	0.0380679	0.331997	0.0424704	0.681406	0.0612669	0.719194	0.0522017
0.0703375	0.0374003	0.348444	0.0387319	0.676953	0.0563678	0.71962	0.0512804
0.0844467	0.0427015	0.354906	0.0290483	0.686568	0.0532704	0.728417	0.0523453
0.108387	0.0373663	0.377355	0.0239697	0.695683	0.0528722	0.722379	0.0516155
0.139678	0.0622614	0.397949	0.0334765	0.696114	0.0514623	0.727407	0.0493338
0.118387	0.0343237	0.355057	0.0428313	0.697542	0.0473537	0.734044	0.0518582
0.126808	0.0561286	0.356074	0.0321117	0.698969	0.0541453	0.725903	0.0542729
0.185054	0.0376449	0.379624	0.0198884	0.698472	0.0537291	0.727686	0.0529181
0.163238	0.0323715	0.378275	0.0199103	0.703596	0.0501771	0.737734	0.0519244
0.127478	0.0217599	0.368063	0.0323296	0.706642	0.050554	0.734529	0.0499077
0.127187	0.0226215	0.366335	0.032387	0.709391	0.0532324	0.740287	0.048209
0.175404	0.0282998	0.363324	0.0251336	0.710255	0.0550647	0.746372	0.0467562
0.155241	0.0252751	0.375707	0.0303879	0.71569	0.0529904	0.749474	0.0469936
0.16458	0.021156	0.350524	0.0363727	0.7177	0.05654	0.747802	0.0480172
0.111357	0.0241146	0.340858	0.0353562	0.717217	0.0502506	0.751528	0.0494361
0.113572	0.032225	0.336024	0.0515373	0.726294	0.0489107	0.747158	0.0489583
0.0910589	0.0246094	0.355385	0.0523952	0.717262	0.0480456	0.748421	0.0490427
0.141902	0.0211666	0.303433	0.0315989	0.711133	0.0490806	0.744553	0.0532913
0.113192	0.0367852	0.284227	0.0311673	0.715697	0.0499702	0.75998	0.0491182
0.141787	0.0246938	0.302881	0.0386476	0.715058	0.0439396	0.756706	0.0481126
0.135025	0.0152671	0.291148	0.0330006	0.716651	0.0426645	0.758811	0.049392
0.109804	0.0259879	0.269318	0.0257279	0.724307	0.0445431	0.759151	0.0496544
0.122572	0.0382689	0.302569	0.0227091	0.719084	0.044467	0.75613	0.0500279
0.154889	0.0364717	0.288123	0.0363683	0.72838	0.046707	0.764914	0.0472534
0.14656	0.0351509	0.26907	0.045622	0.725266	0.0459912	0.767859	0.0479451
0.152803	0.0452215	0.235956	0.0583415	0.727052	0.0436137	0.758617	0.0477352
0.163971	0.0293045	0.260401	0.0242943	0.728955	0.0458638	0.755633	0.0511281
0.175164	0.0192305	0.291952	0.0244139	0.730297	0.0410223	0.744612	0.0552676
0.109001	0.0430199	0.280402	0.0291411	0.724301	0.0445739	0.750146	0.0497267
0.143626	0.0460939	0.275275	0.0591578	0.72449	0.0435518	0.755812	0.0480683
0.100927	0.0298548	0.2424	0.0227728	0.727242	0.0413732	0.753899	0.0500089
0.144105	0.0220604	0.223905	0.0368729	0.725754	0.0429551	0.757333	0.049428
0.12482	0.0462498	0.214605	0.0388063	0.728453	0.0438636	0.765006	0.0494897
0.122329	0.0263674	0.223974	0.0341181	0.73685	0.0426716	0.758351	0.0507734
0.106419	0.0458042	0.212801	0.0314425	0.738131	0.0467805	0.758739	0.0504606
0.142433	0.0244822	0.22559	0.0137067	0.739132	0.0448702	0.753293	0.0503928
0.103935	0.0328059	0.24155	0.0341336	0.738622	0.0414334	0.753938	0.0475969
0.136112	0.0414202	0.23819	0.0112975	0.741079	0.0416603	0.748864	0.0495153
0.13926	0.0495993	0.241129	0.0235835	0.743475	0.0384229	0.75404	0.0487634
0.128753	0.0342107	0.218002	0.0237246	0.742632	0.0356585	0.764097	0.048241
0.138616	0.0419665	0.196217	0.0441634	0.742043	0.0402429	0.760299	0.0502239
