# Supplementary material for: Flexible neural population dynamics govern the speed and stability of sensory encoding in mouse visual cortex
Source: Nat Commun. 2024 Jul 30;15:6415. doi: 10.1038/s41467-024-50563-y (PMC11289260; doi:10.1038/s41467-024-50563-y)
Supplement: Supplementary file 8 — Source Data [file 41467_2024_50563_MOESM8_ESM.zip › F4d_run.xls]

## Sheet: Sheet1
0.162765	0.170119	0.161923	0.167292	0.168525	0.160871	0.17298	0.160632	0.159518	0.14807	0.157371	0.157747	0.145163	0.17732	0.166482	0.181982	0.157144	0.164549	0.166402	0.15644
0.173547	0.172092	0.170448	0.176578	0.158194	0.17582	0.166822	0.168106	0.172833	0.152842	0.162142	0.168163	0.169386	0.180752	0.158296	0.17134	0.171542	0.160281	0.185018	0.16433
0.164951	0.171812	0.241402	0.194377	0.183725	0.187292	0.176074	0.178876	0.192359	0.168663	0.177359	0.161703	0.174332	0.188386	0.157577	0.193757	0.155391	0.165033	0.183353	0.166356
0.175835	0.157941	0.226243	0.58126	0.513572	0.519618	0.491745	0.485967	0.471521	0.465181	0.458118	0.450908	0.406606	0.146972	0.16426	0.181377	0.15499	0.167539	0.161835	0.170263
0.183938	0.155917	0.201789	0.523243	0.64757	0.633013	0.618404	0.628614	0.627108	0.62834	0.630033	0.60744	0.537652	0.188384	0.183783	0.211722	0.196523	0.187047	0.181992	0.182608
0.185216	0.149551	0.206608	0.494675	0.641046	0.676472	0.676799	0.687361	0.685765	0.683525	0.67583	0.655926	0.580271	0.189273	0.207935	0.228472	0.218088	0.183564	0.174253	0.183711
0.193296	0.154678	0.201062	0.463668	0.605758	0.670593	0.675565	0.663474	0.68556	0.660492	0.662619	0.661064	0.580168	0.199608	0.190046	0.222737	0.220825	0.190044	0.177538	0.1826
0.186087	0.150317	0.201655	0.43809	0.620172	0.649727	0.690332	0.688807	0.684386	0.711918	0.686552	0.682616	0.622123	0.219239	0.205879	0.234036	0.213234	0.206675	0.187588	0.185137
0.180578	0.15033	0.194369	0.416038	0.566507	0.624791	0.673654	0.652634	0.682748	0.670173	0.65652	0.682284	0.612294	0.213266	0.229209	0.238771	0.229779	0.186915	0.174948	0.175209
0.195525	0.160377	0.203567	0.397773	0.575943	0.617245	0.667873	0.674631	0.682487	0.683737	0.686418	0.691953	0.640407	0.200641	0.232523	0.238634	0.208925	0.207802	0.178116	0.178243
0.181812	0.158536	0.196265	0.40166	0.57207	0.62368	0.643163	0.666092	0.680971	0.690443	0.667005	0.667554	0.605518	0.199556	0.220193	0.251755	0.232147	0.193008	0.186993	0.191059
0.181046	0.165518	0.199716	0.419103	0.564474	0.609369	0.621753	0.664757	0.684206	0.680716	0.668145	0.685949	0.633245	0.220286	0.232691	0.245835	0.233533	0.194964	0.174386	0.183489
0.174647	0.16573	0.200188	0.273011	0.327681	0.371315	0.452183	0.486877	0.502162	0.558887	0.537737	0.555495	0.607627	0.26223	0.250121	0.227155	0.231863	0.226735	0.190176	0.181719
0.157173	0.170714	0.19319	0.162051	0.163111	0.165717	0.165966	0.203111	0.190412	0.172319	0.169402	0.188729	0.248783	0.412412	0.301623	0.282508	0.265201	0.243856	0.193935	0.226518
0.160052	0.15359	0.176511	0.175804	0.153881	0.170871	0.184446	0.196766	0.221923	0.190693	0.197291	0.215368	0.220897	0.276912	0.369534	0.350279	0.311149	0.280944	0.265866	0.246614
0.167964	0.155851	0.165681	0.16648	0.171881	0.164528	0.201567	0.188912	0.196466	0.204113	0.205036	0.199711	0.215941	0.257954	0.323763	0.31707	0.343165	0.286288	0.256417	0.254116
0.162824	0.162415	0.171917	0.161103	0.169614	0.188845	0.196036	0.190966	0.206286	0.177966	0.209975	0.191337	0.204095	0.233111	0.274694	0.302729	0.317647	0.287605	0.259897	0.23334
0.16643	0.163814	0.16	0.146235	0.174379	0.160038	0.170289	0.179513	0.190475	0.196312	0.176663	0.192639	0.184459	0.212134	0.266538	0.297497	0.288855	0.280964	0.286466	0.243031
0.177595	0.161982	0.169214	0.146426	0.177577	0.163417	0.165989	0.173863	0.179789	0.175064	0.177101	0.183629	0.165431	0.184008	0.213799	0.239993	0.240235	0.255783	0.253814	0.228232
0.154206	0.160668	0.152296	0.146966	0.158199	0.16333	0.161814	0.165984	0.182289	0.175466	0.166366	0.171291	0.18785	0.187054	0.233475	0.225335	0.253673	0.237587	0.237783	0.244325
