# Supplementary material for: Flexible neural population dynamics govern the speed and stability of sensory encoding in mouse visual cortex
Source: Nat Commun. 2024 Jul 30;15:6415. doi: 10.1038/s41467-024-50563-y (PMC11289260; doi:10.1038/s41467-024-50563-y)
Supplement: Supplementary file 8 — Source Data [file 41467_2024_50563_MOESM8_ESM.zip › F4d_stat.xls]

## Sheet: Sheet1
0.177119	0.172797	0.172162	0.17044	0.170761	0.165971	0.176962	0.170407	0.177915	0.162273	0.159342	0.168333	0.168194	0.157123	0.167866	0.173245	0.17827	0.160109	0.173817	0.174706
0.165825	0.184948	0.159706	0.178866	0.157072	0.165227	0.170126	0.183196	0.166443	0.171908	0.15517	0.163665	0.163572	0.16224	0.165557	0.166126	0.158475	0.169848	0.163351	0.156443
0.16665	0.168266	0.221415	0.166605	0.190165	0.164946	0.184748	0.168054	0.175363	0.159292	0.163842	0.156348	0.173201	0.185755	0.199328	0.164627	0.186574	0.173979	0.165766	0.18019
0.159776	0.176312	0.184391	0.383961	0.263479	0.258198	0.251693	0.263172	0.240377	0.260147	0.24099	0.267508	0.207663	0.164971	0.196106	0.179538	0.191546	0.174685	0.16568	0.188373
0.145299	0.162716	0.205709	0.207913	0.346139	0.320763	0.355387	0.310428	0.330801	0.333962	0.346124	0.336778	0.318964	0.133098	0.173306	0.200778	0.192551	0.174855	0.16082	0.166641
0.160121	0.164544	0.18757	0.215337	0.302951	0.428129	0.389516	0.348778	0.390819	0.383503	0.389856	0.376356	0.349067	0.158435	0.178639	0.193938	0.182642	0.175472	0.174487	0.171696
0.160632	0.153603	0.19318	0.211283	0.332392	0.359739	0.417444	0.366693	0.412131	0.401462	0.419208	0.405208	0.366498	0.151441	0.171962	0.193173	0.179	0.152623	0.164196	0.174546
0.151433	0.180866	0.182868	0.204462	0.335281	0.406967	0.438443	0.402317	0.423283	0.445377	0.470363	0.454616	0.449028	0.149275	0.14859	0.213592	0.177948	0.171276	0.160441	0.160902
0.153763	0.171605	0.18225	0.211515	0.317989	0.380446	0.407116	0.358028	0.452611	0.418953	0.455985	0.453191	0.404008	0.179948	0.171603	0.19531	0.172425	0.184152	0.169943	0.150876
0.143212	0.176498	0.181763	0.223606	0.315085	0.350866	0.419577	0.383163	0.450649	0.436273	0.477864	0.472088	0.433936	0.164291	0.151858	0.19732	0.167742	0.165521	0.168804	0.18016
0.153953	0.171446	0.184812	0.21092	0.295185	0.374307	0.429672	0.382799	0.428588	0.450688	0.503098	0.460642	0.428475	0.166392	0.179672	0.206582	0.177373	0.172082	0.154928	0.160951
0.17332	0.164113	0.174863	0.207142	0.310958	0.377714	0.404436	0.374487	0.461987	0.444252	0.476525	0.487732	0.424613	0.170294	0.174837	0.200606	0.183761	0.179394	0.163895	0.167564
0.151959	0.169716	0.176657	0.189127	0.230003	0.309338	0.337505	0.31441	0.359523	0.386877	0.389422	0.382997	0.411453	0.183781	0.168737	0.206546	0.182886	0.175462	0.170361	0.167139
0.16131	0.168992	0.17401	0.167134	0.164273	0.174346	0.171956	0.166889	0.169441	0.167892	0.158412	0.165152	0.191497	0.258583	0.19683	0.174283	0.188634	0.165077	0.16319	0.157984
0.158765	0.165495	0.16948	0.148621	0.154853	0.161196	0.190258	0.158879	0.166297	0.172489	0.183214	0.183588	0.166967	0.180361	0.217	0.191466	0.189636	0.196958	0.166714	0.19142
0.165843	0.154077	0.156565	0.159614	0.20206	0.174559	0.172667	0.169116	0.170592	0.187399	0.187797	0.180235	0.195196	0.154951	0.189936	0.227268	0.19252	0.203345	0.17699	0.195368
0.15127	0.157525	0.158641	0.171497	0.150618	0.167471	0.15358	0.167956	0.181722	0.162931	0.170704	0.15773	0.170113	0.184871	0.184601	0.191583	0.190485	0.172613	0.180124	0.189255
0.191453	0.163407	0.161008	0.160758	0.149399	0.165935	0.166062	0.162074	0.170484	0.158802	0.162895	0.181327	0.175093	0.174792	0.193113	0.185639	0.185698	0.188835	0.178905	0.202459
0.165801	0.159206	0.163596	0.159544	0.169912	0.157106	0.168485	0.156993	0.163855	0.164969	0.164743	0.167007	0.170962	0.172668	0.168644	0.193967	0.181922	0.185105	0.187634	0.194051
0.15676	0.157046	0.149647	0.159263	0.161422	0.165046	0.168116	0.15817	0.159449	0.174835	0.157806	0.167299	0.144065	0.178402	0.181185	0.185075	0.18251	0.179639	0.173098	0.190876
