# Supplementary material for: Flexible neural population dynamics govern the speed and stability of sensory encoding in mouse visual cortex
Source: Nat Commun. 2024 Jul 30;15:6415. doi: 10.1038/s41467-024-50563-y (PMC11289260; doi:10.1038/s41467-024-50563-y)
Supplement: Supplementary file 8 — Source Data [file 41467_2024_50563_MOESM8_ESM.zip › F4e_inset.xls]

## Sheet: Sheet1
Stationary	Locomotion
0.241514	0.348145
0.29486	0.751293
0.106628	0.593701
0.264763	0.686367
0.366255	0.541379
