# Supplementary material for: Flexible neural population dynamics govern the speed and stability of sensory encoding in mouse visual cortex
Source: Nat Commun. 2024 Jul 30;15:6415. doi: 10.1038/s41467-024-50563-y (PMC11289260; doi:10.1038/s41467-024-50563-y)
Supplement: Supplementary file 8 — Source Data [file 41467_2024_50563_MOESM8_ESM.zip › F5d.xls]

## Sheet: Sheet1
Stationary
10.8422	4.08274	4.21218	5.68108	4.87587	5.35737
6.48441	7.86232	6.36656	5.41218	8.39073	7.45637
11.2377	5.27445	4.61386	5.41375	4.21183	4.39164
25.4667	7.53047	6.09679	5.69543	5.15002	4.613
12.3638	15.3594	7.38018	10.7319	11.0364	8.8743
Locomotion
4.29778	2.58594	2.52027	2.71617	2.83875	2.41614
3.18545	2.48639	2.70852	2.76417	2.78463	3.28385
3.4804	2.76646	2.59002	2.58	2.28158	2.63806
5.47605	3.33507	3.16681	3.63749	3.97458	3.94763
4.11932	3.75145	2.93308	3.8681	3.22207	4.44179
