# Supplementary material for: Flexible neural population dynamics govern the speed and stability of sensory encoding in mouse visual cortex
Source: Nat Commun. 2024 Jul 30;15:6415. doi: 10.1038/s41467-024-50563-y (PMC11289260; doi:10.1038/s41467-024-50563-y)
Supplement: Supplementary file 8 — Source Data [file 41467_2024_50563_MOESM8_ESM.zip › F5e_distanceTravelled.xls]

## Sheet: Sheet1
Stationary
41.0394	34.1363	29.424	25.8524	19.3128	15.301
23.8674	29.8625	28.7904	25.2228	26.8208	24.5462
31.7313	32.3663	26.1191	25.823	20.1814	19.428
32.9013	30.8115	31.6717	31.3672	25.249	21.9021
21.9355	25.9601	21.4053	19.3734	20.9418	19.3434
Stationary
40.7993	37.9237	31.7631	27.2598	21.9298	15.4311
30.5652	25.9382	26.0122	25.7627	23.0332	23.2505
30.0967	29.3105	26.9904	21.7388	21.3258	21.9438
27.9055	25.0418	23.855	24.7529	24.5389	23.0865
23.6751	24.0734	21.527	18.6604	16.1332	17.5915
