# Supplementary material for: Flexible neural population dynamics govern the speed and stability of sensory encoding in mouse visual cortex
Source: Nat Commun. 2024 Jul 30;15:6415. doi: 10.1038/s41467-024-50563-y (PMC11289260; doi:10.1038/s41467-024-50563-y)
Supplement: Supplementary file 8 — Source Data [file 41467_2024_50563_MOESM8_ESM.zip › F5g_distanceTravelled.xls]

## Sheet: Sheet1
Stationary
9.21398	17.8164	19.608	16.9045	11.4501	8.37189
5.58999	11.3834	11.3152	11.5547	10.6968	9.50723
5.5227	13.4491	10.9859	11.7819	13.7163	8.95169
4.91218	13.2889	14.7443	15.2713	11.5542	9.63263
4.05674	6.76139	3.27073	7.69354	3.71907	3.79903
Locomotion
18.2989	21.7727	22.2099	21.2739	14.9857	12.3618
15.3898	15.0539	15.7668	17.7618	15.9136	12.6892
11.7488	16.1894	16.2242	16.4475	18.1275	14.0793
9.84224	12.0328	12.9653	12.2567	10.8435	8.97574
9.44081	8.40735	10.9452	9.20153	8.82221	8.76902
