# Supplementary material for: Flexible neural population dynamics govern the speed and stability of sensory encoding in mouse visual cortex
Source: Nat Commun. 2024 Jul 30;15:6415. doi: 10.1038/s41467-024-50563-y (PMC11289260; doi:10.1038/s41467-024-50563-y)
Supplement: Supplementary file 8 — Source Data [file 41467_2024_50563_MOESM8_ESM.zip › F5h_acc.xls]

## Sheet: Sheet1
Stationary (mean)	Stationary (SEM)	Locomotion (mean)	Locomotion (SEM)
-0.437741	1.20728	4.18888	1.07243
-0.591677	1.03833	1.84352	1.06461
-1.59796	1.324	1.47546	1.06449
0.214138	0.990339	-1.59661	1.19922
0.369996	1.56419	-0.491298	1.35154
-0.114732	1.31361	-0.765015	1.3988
-0.505272	1.26679	0.176851	1.34273
-0.497332	1.65214	0.0497992	1.68883
-2.69594	1.21252	-1.0778	1.60542
-0.848215	1.52707	0.98729	1.67509
-1.07915	1.41321	0.738899	1.30309
2.27934	1.32637	0.325547	1.62843
2.5828	1.32397	0.0473897	1.27005
-0.073711	1.29253	-1.68203	1.1249
1.57487	1.76599	-2.01212	1.70617
12.6887	1.83974	6.46844	1.91374
47.4666	3.07844	27.1205	3.73755
84.2508	4.06394	60.6179	4.96526
108.995	4.03235	75.7305	4.22469
136.665	4.80288	89.8129	4.70657
150.703	4.55028	104.928	4.70502
144.54	4.09271	103.909	5.26142
110.273	3.93638	90.2779	5.04432
55.01	4.72858	61.182	5.38986
5.35966	8.84036	38.1923	6.54299
-26.7164	10.4295	26.0393	6.99471
-47.3413	10.5612	12.6936	6.87343
-66.2438	10.64	-20.2586	11.3484
-88.0808	10.4132	-43.592	13.5181
-57.9457	13.8466	-18.6359	14.073
-12.3385	14.6477	-21.3355	13.1455
-28.6713	10.267	-33.3822	11.8488
-28.7752	5.35369	-10.8664	10.8268
-35.6711	6.34397	-0.459479	9.83832
-38.296	6.45832	8.78933	8.74517
-47.1895	6.53853	-2.40455	8.35933
-52.4738	4.92618	-29.3791	9.52843
-49.5754	6.13019	-60.2803	9.81064
-44.4964	5.69941	-79.9951	9.03617
-38.0051	5.69966	-83.1599	8.24115
-28.6457	5.23475	-73.2348	8.30001
-21.7637	5.55598	-56.8839	9.27164
-12.7628	5.19064	-28.0493	9.75038
-7.16023	3.58211	-12.6546	9.86223
-7.89099	3.03232	4.60244	8.7598
-10.0454	2.68691	21.3978	6.10164
-8.08341	2.72005	28.0937	5.6644
-5.546	3.39926	23.9115	6.12383
0.515271	2.83935	19.1311	5.05518
-2.56777	2.51485	5.48366	5.87477
0.540996	2.44575	-9.29121	7.16931
-3.3074	2.57496	-25.5595	7.27255
-4.949	2.05382	-34.8289	6.5581
-8.77675	2.64281	-25.223	7.62752
-3.60312	2.51036	-2.32522	9.0421
-7.48725	2.36438	6.2307	9.55963
-3.79744	2.35016	0.753929	8.24011
-2.77909	2.7644	-1.37876	5.22916
-0.165124	2.62799	-2.33905	4.46947
3.17868	2.14517	-7.78765	4.85751
-2.75668	2.40362	-13.4118	4.77877
-2.95082	2.10076	-11.9691	5.5172
-4.00685	2.52624	-9.50593	4.5841
-5.71765	2.43431	-10.8302	3.40996
-1.21657	2.17289	-8.04792	2.67903
-0.0671252	2.22552	-9.86001	3.73868
3.0005	2.08927	-7.9018	3.53539
2.70123	2.14231	-8.85845	4.39251
0.587013	2.06786	-3.32482	3.91215
2.72516	2.20053	1.32779	4.01307
-1.40282	2.23316	4.38609	2.97491
-3.98112	1.75757	6.39047	2.636
-4.64369	2.00459	5.07228	2.92169
-4.31138	2.03489	1.5807	3.17165
-0.336927	2.09069	-0.454274	3.89228
-0.387758	2.09531	-2.42928	3.22807
0.436982	2.00406	-2.63074	3.53835
-0.175438	2.40027	-0.328271	3.29169
2.91396	2.07413	-1.37908	3.06222
4.38011	2.33816	-3.94644	2.69079
2.96148	2.23022	-4.15112	3.01939
1.63815	2.44815	-0.117915	3.21415
-2.04318	2.12643	-1.24122	3.00227
-0.789688	1.90526	0.597414	2.87005
0.361147	2.28909	-0.555559	3.52901
-2.15317	2.27123	-4.41329	3.29898
-3.09532	2.30245	-2.37081	2.30303
-3.67039	2.08884	-2.88841	2.37509
-3.2497	1.85442	-2.29367	2.87981
0.22902	2.43125	-1.56989	2.65384
1.02375	2.24567	-4.1409	3.02659
0.282181	2.41942	-1.9964	1.82769
0.978247	2.01408	-2.31188	2.27671
0.414586	2.25904	1.0458	2.19438
-1.57403	2.27756	-0.906245	2.17543
0.39779	2.67827	-1.17421	1.88473
-3.57191	2.5687	-3.24891	1.75427
1.04367	1.92135	2.38135	1.84084
3.3834	2.80017	3.8434	1.97745
3.58414	2.08234	1.66606	1.67871
0.14266	1.90715	-1.79148	2.04707
3.21548	1.92782	1.49191	2.63445
-0.798924	2.46107	2.81367	2.05337
-1.35276	2.27202	0.0875885	2.13314
-0.626633	2.70771	-0.518866	2.30834
-2.57266	2.3494	-1.77429	2.57001
1.76812	2.13018	-1.22317	2.13412
1.75376	2.38974	0.301252	2.19048
1.69725	1.96066	-0.213711	2.65426
2.26902	2.02793	0.991817	2.03429
-1.36428	2.66447	1.76787	2.16503
-3.28961	2.7156	0.596808	1.94444
-3.27643	2.0259	-2.5733	1.84671
0.991622	2.10725	-0.604991	2.56003
5.11531	2.28542	-1.09181	1.74733
9.03877	3.11223	1.8596	2.10607
15.5558	3.72287	6.34122	3.34058
35.4089	4.99376	15.1143	4.5148
52.0574	6.26699	26.4046	5.11615
73.1588	7.07986	38.1521	6.12875
83.1867	8.43497	45.4071	6.74329
80.7802	8.15998	46.1588	6.58446
64.221	6.49259	39.2735	5.6534
35.6078	5.47559	24.2724	4.16371
-5.30458	6.22079	3.9375	4.78233
-37.3779	9.05181	-15.2269	6.59073
-44.2901	9.62111	-15.6563	6.54638
-24.8496	8.84358	-2.24999	6.44154
-9.86984	7.87268	12.1085	5.48138
3.95981	8.12684	20.146	7.87544
-10.9438	7.99979	0.387504	5.91105
-32.0341	7.55374	-22.6072	4.66003
-47.9603	7.57567	-41.369	4.9363
-50.8431	7.34751	-46.4557	5.47041
-52.097	8.27629	-47.345	6.35183
-38.7608	8.261	-41.0082	7.36664
-19.2305	7.38594	-27.8648	6.5928
-11.0174	5.94588	-11.8111	5.57958
-11.3396	4.29133	-1.12803	4.28137
-9.20397	3.33623	5.0981	3.22613
-12.485	3.09396	10.8507	2.94328
-10.6131	3.53489	13.1119	3.47907
-10.8475	2.91805	13.3951	4.34797
-6.79081	3.08392	12.7119	4.34767
-4.59531	2.91606	8.9713	4.1804
-4.63157	2.36814	4.10451	3.55991
-2.28356	2.63516	-4.0036	3.82561
-1.52364	2.47256	-11.8753	3.98843
-2.69059	2.24057	-17.8019	4.39257
-3.23192	1.94712	-20.9381	4.79609
-0.614031	1.98276	-10.5133	5.80822
-2.11132	1.66989	-0.733325	5.94866
-4.65272	2.18285	7.985	5.23671
-2.65255	2.45584	10.4972	4.5753
-1.85451	2.46444	6.72913	3.5629
1.2064	2.21241	-0.225419	3.05359
-2.1557	2.22001	-6.85606	3.2857
-2.33643	1.59071	-13.4377	3.60167
-2.279	1.88393	-12.0027	3.76121
-2.63051	1.62728	-11.9326	4.14271
-2.86055	1.42039	-8.16947	3.09813
-2.36728	1.56713	-0.529471	2.64177
-0.900463	1.13833	5.93849	3.35646
0.0479048	1.66292	2.46899	2.59316
-1.5346	1.78118	-0.153799	2.20413
-0.360452	1.23401	-0.283795	1.86721
-0.373738	1.67092	-1.04526	2.52625
-1.40928	1.59892	-3.36854	3.17754
-0.455762	1.50909	-0.55439	2.49224
-0.401377	1.35411	-0.672824	1.99312
-1.16772	1.37565	2.00216	2.63045
1.04199	1.58061	0.362297	2.4873
0.416801	1.57944	-3.66484	1.94959
0.0201363	1.469	-1.73749	2.16735
2.74425	1.28073	-2.1344	2.0533
1.70081	1.79317	1.47832	2.22407
0.869032	1.46417	1.5148	2.1786
-3.43178	1.81722	0.879406	2.24144
-2.43956	1.85585	-0.440304	2.19718
-0.279074	1.65252	-0.64413	1.86194
1.44999	1.7994	1.60772	1.74828
0.695609	1.33005	0.373766	2.31706
0.587114	1.47483	-0.722375	1.7368
-0.583853	1.80049	-2.37141	2.06823
-2.47837	1.5446	0.753902	1.86075
-2.85975	1.4872	1.47149	1.6602
-0.268244	1.5857	-0.172432	2.12228
1.50459	1.52295	1.29191	1.66658
1.78535	1.73149	-1.89974	2.35107
-0.0785296	1.62189	-1.54707	1.87944
0.948042	1.43575	-1.60182	1.56235
-0.438298	1.47347	-2.32645	1.16413
-0.393017	1.24478	-1.0691	0.928798
-0.258685	1.3674	-0.762919	1.43929
-0.0328179	1.27332	-1.64492	1.20884
2.71259	1.05535	-3.10942	1.11634
0.555146	1.09139	-3.21208	0.973243
