# Supplementary material for: Flexible neural population dynamics govern the speed and stability of sensory encoding in mouse visual cortex
Source: Nat Commun. 2024 Jul 30;15:6415. doi: 10.1038/s41467-024-50563-y (PMC11289260; doi:10.1038/s41467-024-50563-y)
Supplement: Supplementary file 8 — Source Data [file 41467_2024_50563_MOESM8_ESM.zip › F5h_accSpecPower.xls]

## Sheet: Sheet1
Stationary (mean)	Stationary (SEM)	Locomotion (mean)	Locomotion (SEM)
0.437237	0.0319765	0.506895	0.0361802
0.437963	0.0319027	0.511865	0.0361942
0.440123	0.031702	0.526678	0.0362393
0.443664	0.0314353	0.551047	0.0363256
0.448511	0.0312001	0.584512	0.0364695
0.454576	0.0311222	0.626464	0.0366942
0.461772	0.031342	0.676175	0.0370291
0.470032	0.0319945	0.732829	0.037509
0.479318	0.0331869	0.795549	0.0381711
0.489626	0.0349802	0.863431	0.0390516
0.500995	0.0373827	0.935554	0.0401791
0.513494	0.0403563	1.01101	0.0415693
0.527225	0.0438301	1.08889	0.0432192
0.542301	0.0477148	1.16831	0.0451049
0.558845	0.0519137	1.24842	0.0471832
0.576972	0.0563312	1.32838	0.0493959
0.596788	0.0608774	1.4074	0.0516773
0.618382	0.0654723	1.48473	0.0539615
0.641831	0.0700482	1.55966	0.0561899
0.667202	0.0745512	1.63156	0.0583161
0.69456	0.0789414	1.69988	0.0603087
0.72397	0.0831908	1.76416	0.0621516
0.755505	0.0872809	1.82402	0.0638422
0.789242	0.0911987	1.87917	0.0653884
0.825258	0.0949331	1.92944	0.0668048
0.863615	0.0984728	1.97471	0.0681113
0.904345	0.101806	2.01494	0.0693322
0.947427	0.104924	2.05016	0.0704977
0.992764	0.107824	2.08042	0.0716468
1.04016	0.110516	2.10582	0.0728295
1.0893	0.113029	2.12647	0.0741074
1.13972	0.115414	2.14252	0.0755504
1.19086	0.117745	2.15411	0.0772299
1.24199	0.120118	2.16139	0.0792082
1.29228	0.122636	2.16454	0.0815282
1.34082	0.125404	2.16373	0.0842047
1.38665	0.128514	2.15915	0.0872207
1.42881	0.132032	2.15099	0.0905303
1.46639	0.135988	2.13943	0.094065
1.49857	0.140378	2.12467	0.0977433
1.52468	0.145163	2.10688	0.101479
1.54423	0.150272	2.08626	0.105189
1.55692	0.15561	2.06297	0.108794
1.56266	0.161067	2.03716	0.112221
1.5616	0.166517	2.009	0.115404
1.55405	0.171822	1.97864	0.118281
1.54053	0.176835	1.94624	0.120797
1.52168	0.1814	1.91196	0.122903
1.49825	0.185353	1.876	0.124565
1.47106	0.188532	1.83858	0.125759
1.44099	0.190777	1.79995	0.126483
1.40893	0.191945	1.7604	0.126753
1.37577	0.191916	1.72027	0.126605
1.3424	0.190608	1.67995	0.126094
1.30971	0.187982	1.63983	0.125288
1.27858	0.184056	1.60036	0.124263
1.24988	0.178905	1.56198	0.123098
1.22449	0.172667	1.52513	0.121876
1.20326	0.165547	1.49025	0.120675
1.18705	0.157813	1.4577	0.119572
1.17667	0.149802	1.42781	0.118641
1.17289	0.141919	1.40083	0.117952
1.1764	0.134634	1.37692	0.117569
1.1878	0.128466	1.35616	0.117551
1.20754	0.123952	1.33854	0.117938
1.23593	0.121569	1.32395	0.118752
1.2731	0.121643	1.31221	0.119988
1.31899	0.124263	1.30307	0.12161
1.37332	0.129252	1.29623	0.123553
1.43559	0.136216	1.29133	0.125722
1.50511	0.144641	1.28804	0.128001
1.58097	0.15398	1.28596	0.130262
1.66205	0.163729	1.28474	0.132376
1.74708	0.173463	1.28405	0.134222
1.83464	0.182854	1.28356	0.135703
1.92319	0.191678	1.28299	0.136747
2.0111	0.199806	1.2821	0.137317
2.09671	0.207197	1.2807	0.13741
2.17837	0.213868	1.27862	0.137056
2.25447	0.219864	1.27576	0.136313
2.3235	0.225231	1.27203	0.135253
2.38409	0.229976	1.26743	0.133958
2.43505	0.234048	1.26196	0.132503
2.47542	0.237329	1.25569	0.130955
2.50446	0.239634	1.2487	0.12936
2.52172	0.240736	1.24114	0.127745
2.52703	0.24039	1.23315	0.126123
2.52047	0.238376	1.22494	0.124493
2.5024	0.234529	1.2167	0.122846
2.47343	0.228772	1.20864	0.121173
2.43438	0.22114	1.20097	0.119467
2.38627	0.211795	1.19388	0.117727
2.33026	0.201033	1.18754	0.115958
2.26762	0.189276	1.1821	0.114174
2.19972	0.177062	1.17763	0.112395
2.12796	0.165011	1.1742	0.110652
2.05374	0.153776	1.17178	0.108981
1.97848	0.143973	1.17032	0.107427
1.90349	0.136079	1.16972	0.10604
1.83007	0.130339	1.16984	0.104876
1.75936	0.126706	1.17049	0.103995
1.69243	0.124857	1.17147	0.103455
1.63017	0.124292	1.17257	0.10331
1.57333	0.124466	1.17356	0.103603
1.52244	0.124899	1.17421	0.10436
1.47789	0.125242	1.17432	0.105576
1.4398	0.125298	1.17368	0.107214
1.40812	0.125009	1.1721	0.109194
1.38257	0.124428	1.16942	0.111398
1.36267	0.123685	1.16548	0.113676
1.34776	0.122942	1.16016	0.115853
1.33699	0.122357	1.15337	0.117748
1.32942	0.122049	1.14506	0.119191
1.32401	0.122076	1.13521	0.120034
1.31966	0.122425	1.12385	0.120166
1.3153	0.123017	1.11104	0.119528
1.30992	0.12372	1.0969	0.118107
1.30258	0.124378	1.08157	0.115949
1.29253	0.124827	1.06524	0.113146
1.27914	0.124918	1.04807	0.109834
1.26201	0.124528	1.03028	0.106177
1.24093	0.123569	1.01202	0.102354
1.21588	0.121991	0.993445	0.0985431
1.18703	0.119777	0.97466	0.0949003
1.15472	0.116947	0.955722	0.0915485
1.11939	0.113545	0.936641	0.0885635
1.08158	0.109642	0.917382	0.0859698
1.0419	0.105324	0.897872	0.0837427
1.00094	0.100688	0.878013	0.0818178
0.959323	0.0958328	0.8577	0.0801041
0.917593	0.0908546	0.836831	0.0784992
0.876252	0.0858383	0.815325	0.0769024
0.835729	0.0808526	0.793133	0.0752251
0.796378	0.0759465	0.770248	0.0733975
0.758475	0.0711503	0.746704	0.0713718
0.722231	0.0664793	0.722583	0.0691226
0.687788	0.0619417	0.698003	0.0666458
0.655236	0.0575484	0.673113	0.0639557
0.624619	0.0533231	0.648086	0.0610814
0.595938	0.0493115	0.623102	0.058063
0.569164	0.0455845	0.59834	0.0549478
0.544236	0.0422347	0.573969	0.0517876
0.521073	0.0393635	0.55014	0.0486358
0.499569	0.0370565	0.526979	0.0455461
0.479606	0.0353536	0.504587	0.0425715
0.46105	0.0342237	0.483039	0.0397635
0.443766	0.03356	0.462384	0.0371708
0.427616	0.033199	0.442651	0.0348369
0.41247	0.0329559	0.423851	0.0327962
0.398209	0.0326599	0.405982	0.0310697
0.384737	0.0321773	0.389033	0.0296598
0.371975	0.0314239	0.372987	0.0285488
0.35987	0.0303666	0.357822	0.0276991
0.348391	0.0290206	0.343516	0.027059
0.33753	0.0274437	0.330042	0.0265707
0.327289	0.025729	0.317373	0.0261785
0.317682	0.0239972	0.305478	0.0258357
0.308723	0.0223851	0.294323	0.0255091
0.300421	0.0210298	0.283869	0.0251793
0.292772	0.0200446	0.274073	0.0248403
0.285758	0.019492	0.264888	0.0244952
0.279339	0.0193652	0.256264	0.024153
0.273457	0.0195914	0.24815	0.0238232
0.268037	0.0200567	0.240491	0.0235133
0.262988	0.0206378	0.233238	0.0232254
0.258211	0.0212251	0.226341	0.0229566
0.253604	0.021734	0.219754	0.0226993
0.249068	0.0221069	0.213438	0.0224433
0.244515	0.0223107	0.207356	0.0221783
0.23987	0.0223329	0.201476	0.0218953
0.235077	0.0221781	0.195773	0.0215876
0.230105	0.0218642	0.190223	0.0212509
0.224943	0.0214192	0.184807	0.0208827
0.219602	0.0208787	0.17951	0.0204813
0.214116	0.0202833	0.174318	0.0200453
0.208531	0.0196759	0.169226	0.0195738
0.20291	0.0190989	0.164229	0.019066
0.19732	0.0185917	0.159332	0.0185224
0.191831	0.018187	0.154543	0.0179449
0.186514	0.0179084	0.149879	0.0173374
0.181429	0.0177682	0.145362	0.0167051
0.176629	0.0177673	0.141019	0.0160548
0.172157	0.0178962	0.136883	0.0153936
0.168039	0.0181372	0.132986	0.014729
0.164293	0.0184678	0.12936	0.0140688
0.160921	0.0188627	0.126034	0.0134216
0.157918	0.0192961	0.123029	0.0127974
0.155266	0.0197421	0.120358	0.0122075
0.152944	0.0201754	0.118021	0.0116648
0.150924	0.0205712	0.11601	0.0111821
0.149175	0.0209062	0.114301	0.0107703
0.147663	0.0211589	0.112861	0.0104357
0.146355	0.021311	0.111648	0.0101784
0.145216	0.0213486	0.110611	0.0099919
0.144212	0.0212639	0.109695	0.009864
0.143308	0.0210558	0.108844	0.00977956
0.142473	0.0207303	0.108002	0.00972355
0.141673	0.0203009	0.10712	0.00968351
0.140877	0.0197865	0.106153	0.00965093
0.140059	0.0192105	0.105066	0.00962136
0.139192	0.0185983	0.103834	0.00959347
