# Supplementary material for: Flexible neural population dynamics govern the speed and stability of sensory encoding in mouse visual cortex
Source: Nat Commun. 2024 Jul 30;15:6415. doi: 10.1038/s41467-024-50563-y (PMC11289260; doi:10.1038/s41467-024-50563-y)
Supplement: Supplementary file 8 — Source Data [file 41467_2024_50563_MOESM8_ESM.zip › F5h_speed.xls]

## Sheet: Sheet1
Stationary (mean)	Stationary (SEM)	Locomotion (mean)	Locomotion (SEM)
0.805399	0.0328659	0.650725	0.0423248
0.801022	0.0328831	0.692614	0.0431655
0.795105	0.0337245	0.711049	0.0431091
0.779126	0.0332549	0.725803	0.038609
0.781267	0.0346337	0.709837	0.0380681
0.784967	0.0347282	0.704924	0.0392174
0.78382	0.0357235	0.697274	0.0419809
0.778767	0.0325392	0.699043	0.0424992
0.773794	0.0301063	0.699541	0.0440554
0.746834	0.0326954	0.688763	0.0406609
0.738352	0.0358124	0.698635	0.0419245
0.727561	0.0359495	0.706024	0.044058
0.750354	0.042053	0.70928	0.043859
0.776182	0.0446696	0.709754	0.0433605
0.775445	0.0454925	0.692934	0.0447899
0.791194	0.0435146	0.672812	0.0460789
0.918081	0.0422895	0.737497	0.0505847
1.39275	0.0595638	1.0087	0.0592145
2.23525	0.0871419	1.61488	0.0907602
3.3252	0.120502	2.37219	0.121988
4.69185	0.162918	3.27032	0.161625
6.19888	0.202907	4.31959	0.201609
7.64428	0.237619	5.35868	0.242742
8.74701	0.263355	6.26146	0.27645
9.29711	0.278834	6.87328	0.313808
9.35071	0.312522	7.2552	0.357703
9.08354	0.394502	7.51559	0.401766
8.61013	0.477353	7.64253	0.442713
7.94769	0.529493	7.43994	0.478687
7.06688	0.545563	7.00402	0.470064
6.48742	0.465962	6.81767	0.42642
6.36404	0.365455	6.60431	0.359103
6.07733	0.304321	6.27049	0.291833
5.78957	0.291213	6.16182	0.295125
5.43286	0.28642	6.15723	0.321417
5.0499	0.29833	6.24512	0.351812
4.57801	0.303484	6.22108	0.373043
4.05327	0.308059	5.92729	0.389391
3.55752	0.280133	5.32448	0.399752
3.11255	0.243944	4.52453	0.396913
2.7325	0.209143	3.69293	0.374554
2.44604	0.173608	2.96059	0.327701
2.22841	0.144885	2.39175	0.261337
2.10078	0.126007	2.11125	0.18809
2.02918	0.128386	1.98471	0.118164
1.95027	0.124429	2.03073	0.0956033
1.84981	0.127667	2.24471	0.11247
1.76898	0.125714	2.52565	0.140377
1.71352	0.118026	2.76476	0.174178
1.71867	0.108475	2.95607	0.193367
1.69299	0.0995602	3.01091	0.204144
1.6984	0.0962428	2.918	0.217061
1.66533	0.0942461	2.6624	0.235606
1.61584	0.0931013	2.31411	0.250295
1.52807	0.0920946	2.06188	0.231205
1.49204	0.0917148	2.03863	0.179112
1.41717	0.0853206	2.10094	0.135824
1.37919	0.0772709	2.10848	0.123118
1.3514	0.0690982	2.09469	0.120034
1.34975	0.0669886	2.0713	0.111222
1.38154	0.0694268	1.99342	0.111425
1.35397	0.0704307	1.8593	0.117053
1.32446	0.0745577	1.73961	0.138009
1.28439	0.0715539	1.64455	0.150057
1.22722	0.0740145	1.53625	0.156096
1.21505	0.0733606	1.45577	0.148078
1.21438	0.0693094	1.35717	0.125274
1.24439	0.0747816	1.27815	0.0992869
1.2714	0.0738667	1.18957	0.07219
1.27727	0.0731577	1.15632	0.0619924
1.30452	0.062781	1.1696	0.0718823
1.29049	0.0547494	1.21346	0.083638
1.25068	0.0491112	1.27737	0.0912217
1.20424	0.0559298	1.32809	0.095193
1.16113	0.054985	1.3439	0.092936
1.15776	0.0619814	1.33935	0.0914733
1.15388	0.0637106	1.31506	0.090884
1.15825	0.06853	1.28875	0.0876919
1.1565	0.0693213	1.28547	0.0807217
1.18564	0.0644876	1.27168	0.0749894
1.22944	0.0712833	1.23221	0.0781277
1.25905	0.0689717	1.1907	0.0837051
1.27544	0.0736398	1.18952	0.0865854
1.255	0.0670071	1.17711	0.0823815
1.24711	0.0625137	1.18309	0.0777521
1.25072	0.0591838	1.17753	0.0791074
1.22919	0.0517544	1.1334	0.0815481
1.19823	0.0533355	1.10969	0.0865773
1.16153	0.0571343	1.08081	0.0840047
1.12903	0.0579873	1.05787	0.076069
1.13132	0.0587719	1.04217	0.0729399
1.14156	0.0578536	1.00076	0.0708148
1.14438	0.0567906	0.980797	0.0658704
1.15416	0.0603896	0.957678	0.0568211
1.15831	0.0651786	0.968136	0.0553781
1.14257	0.0655928	0.959073	0.0555748
1.14655	0.0659937	0.947331	0.0535372
1.11083	0.0652061	0.914842	0.0496739
1.12127	0.0646825	0.938656	0.049087
1.1551	0.0605059	0.97709	0.0505736
1.19094	0.060217	0.99375	0.0531314
1.19237	0.0598192	0.975835	0.0531682
1.22452	0.0576824	0.990755	0.0631401
1.21653	0.0482175	1.01889	0.0698134
1.20301	0.0447301	1.01977	0.0773396
1.19674	0.0519478	1.01458	0.0736736
1.17101	0.0584397	0.996836	0.0733739
1.18869	0.0622397	0.984604	0.072424
1.20623	0.0620589	0.987616	0.0678365
1.2232	0.0587431	0.985479	0.0659725
1.24589	0.0590422	0.995397	0.0662154
1.23225	0.0487904	1.01308	0.0680207
1.19936	0.0492393	1.01904	0.0666995
1.16659	0.0553574	0.993311	0.0710459
1.17651	0.0520394	0.987261	0.073735
1.22766	0.0502408	0.976343	0.0766225
1.31805	0.0571055	0.994939	0.0722055
1.47361	0.0825974	1.05835	0.068779
1.82769	0.122944	1.20949	0.0875145
2.34827	0.177669	1.47354	0.125968
3.07986	0.241238	1.85506	0.178568
3.91172	0.317074	2.30913	0.238013
4.71953	0.384822	2.77072	0.296212
5.36174	0.431568	3.16346	0.341195
5.71781	0.440584	3.40618	0.354886
5.66477	0.408471	3.44556	0.340057
5.29099	0.346665	3.29329	0.296802
4.84809	0.27733	3.13672	0.251392
4.59959	0.242855	3.11422	0.238268
4.50089	0.259927	3.23531	0.266163
4.54049	0.31442	3.43677	0.317264
4.43105	0.351907	3.44064	0.345408
4.11071	0.36881	3.21457	0.347569
3.63111	0.358749	2.80088	0.320809
3.12268	0.328559	2.33633	0.281889
2.60171	0.282224	1.86288	0.232796
2.2141	0.223684	1.45279	0.170481
2.0218	0.178701	1.17415	0.117963
1.91162	0.150817	1.05604	0.0817996
1.79823	0.140025	1.04476	0.0721836
1.70619	0.128404	1.09574	0.0782539
1.58134	0.115282	1.20424	0.0887483
1.47521	0.102147	1.33536	0.0956067
1.36673	0.0897837	1.46931	0.114883
1.29882	0.0775371	1.59643	0.137885
1.25287	0.068972	1.68614	0.162679
1.20655	0.0619937	1.72719	0.179568
1.18372	0.0569961	1.68715	0.187885
1.16848	0.0568581	1.5684	0.184489
1.14158	0.0633222	1.39038	0.169226
1.10926	0.068198	1.181	0.143951
1.10312	0.0680881	1.07587	0.110959
1.082	0.0655406	1.06853	0.0935529
1.03548	0.0685052	1.14838	0.104084
1.00895	0.0650732	1.25336	0.127152
0.990406	0.0590704	1.32065	0.139217
1.00247	0.0519643	1.31839	0.140299
0.980913	0.0453502	1.24983	0.131028
0.957549	0.0416072	1.11546	0.113987
0.934759	0.0365579	0.995428	0.0938661
0.908454	0.0353215	0.876102	0.0715695
0.879848	0.0360984	0.794408	0.0578731
0.856175	0.0355612	0.789113	0.0605123
0.847171	0.0364962	0.848498	0.0684886
0.84765	0.035791	0.873188	0.0797239
0.832304	0.0390432	0.87165	0.0882515
0.828699	0.0362017	0.868812	0.0873529
0.824962	0.0335096	0.858359	0.0773241
0.810869	0.0347097	0.824674	0.0677403
0.806311	0.036794	0.81913	0.063139
0.802298	0.0371837	0.812402	0.055723
0.79062	0.0396256	0.832423	0.0560971
0.80104	0.0391051	0.836046	0.0577338
0.805208	0.0393946	0.799398	0.0579064
0.80541	0.0379331	0.782023	0.0587702
0.832852	0.0387719	0.760679	0.0599991
0.84986	0.0348988	0.775462	0.0544129
0.858551	0.0369775	0.79061	0.0495347
0.824233	0.0451234	0.799404	0.0489491
0.799837	0.0467705	0.795001	0.0555035
0.797047	0.0472702	0.78856	0.0566193
0.811547	0.0419697	0.804637	0.0570665
0.818503	0.0374459	0.808375	0.0573878
0.824374	0.0362096	0.801151	0.06048
0.818535	0.0388549	0.777437	0.0660709
0.793751	0.0432786	0.784976	0.069112
0.765154	0.0458154	0.799691	0.0650688
0.762472	0.0471457	0.797966	0.0574387
0.777517	0.042967	0.810885	0.0518758
0.795371	0.0377189	0.791888	0.0487847
0.794586	0.0331085	0.776417	0.0507813
0.804066	0.0316748	0.760399	0.0546348
0.799683	0.0327354	0.737135	0.0568835
0.795753	0.037304	0.726444	0.0541816
0.793166	0.038569	0.718814	0.0472602
0.792838	0.0392881	0.702365	0.0431626
0.819964	0.0424546	0.671271	0.039811
0.825515	0.0427516	0.63915	0.0387897
