# Supplementary material for: Flexible neural population dynamics govern the speed and stability of sensory encoding in mouse visual cortex
Source: Nat Commun. 2024 Jul 30;15:6415. doi: 10.1038/s41467-024-50563-y (PMC11289260; doi:10.1038/s41467-024-50563-y)
Supplement: Supplementary file 8 — Source Data [file 41467_2024_50563_MOESM8_ESM.zip › F5i.xls]

## Sheet: Sheet1
Stationary Onset (mean)	Stationary Onset (SEM)	Locomotion Onset (mean)	Locomotion Onset (SEM)	Stationary Offset (mean)	Stationary Offset (SEM)	Locomotion Offset (mean)	Locomotion Offset (SEM)
65.2918	3.40645	58.4671	3.95923	49.3826	2.66105	45.4689	2.79048
59.3289	3.73989	55.7606	3.60038	48.9649	2.92355	43.8475	2.49414
57.3376	3.38109	56.4659	3.35883	50.7065	2.89611	42.7171	2.40786
58.0629	2.81856	54.4714	3.08414	48.9171	2.8897	44.4513	2.59261
55.6748	2.52076	54.8642	3.02125	52.5024	3.11461	43.0842	2.47386
62.3413	2.46797	53.6088	2.91564	52.3506	2.77076	45.1193	2.64368
55.658	3.6191	56.174	3.94061	53.1911	3.13506	42.6018	2.54917
53.5157	3.37376	56.3188	3.42746	44.9955	2.94104	40.1449	2.48891
50.6985	3.21273	55.8717	3.46926	43.0123	2.53039	43.8746	2.66879
48.2151	3.22992	55.8596	3.49735	43.6612	2.90785	42.5396	2.60015
44.5405	3.17227	55.4573	3.30254	50.2229	2.9068	43.2691	2.66541
45.6163	2.96283	56.0655	3.3862	48.6023	2.9417	44.8332	2.67181
60.1696	3.47213	59.3343	4.25223	60.4244	2.92265	46.0066	2.8359
61.0511	3.60724	52.9416	3.5939	56.7483	3.29004	38.8569	2.4303
58.5246	3.63136	54.3618	3.64353	54.5168	3.32275	39.2624	2.51365
59.8991	3.34638	50.5731	3.33502	46.8248	2.98547	44.7366	2.78805
49.1636	3.15094	51.6167	3.21498	53.1706	2.9521	42.8771	2.77825
52.6249	3.15033	55.6991	3.46719	45.4385	2.83371	37.773	2.46847
65.4951	2.00796	63.5809	4.08335	47.5636	2.31424	41.7487	2.6228
47.2868	2.86481	53.4615	3.15936	51.3879	2.82492	41.4093	2.36062
46.4355	2.82116	51.5719	3.14402	52.6766	2.76953	40.4988	2.3463
47.9355	3.02812	53.0618	3.28798	55.5073	3.00655	39.9749	2.28096
46.2811	2.86286	51.6084	3.16229	56.8617	3.13156	39.3537	2.23072
49.3028	3.3068	52.6643	3.30783	45.241	2.70292	39.5309	2.27397
59.3203	2.9206	58.1107	3.78585	47.6192	2.14395	49.4619	2.89562
53.0184	3.07185	60.0979	3.32811	56.8482	2.38625	46.7194	2.67063
55.2318	3.16055	55.743	3.20939	52.2821	2.66028	41.6304	2.56625
51.1941	2.92676	50.9443	2.88197	53.2528	2.68163	42.9462	2.32411
55.6029	2.89779	54.1464	3.08527	49.9894	2.10619	45.9327	2.54495
55.6708	2.95457	53.234	2.95638	53.5727	2.63851	44.9739	2.3979
