# Supplementary material for: Flexible neural population dynamics govern the speed and stability of sensory encoding in mouse visual cortex
Source: Nat Commun. 2024 Jul 30;15:6415. doi: 10.1038/s41467-024-50563-y (PMC11289260; doi:10.1038/s41467-024-50563-y)
Supplement: Supplementary file 8 — Source Data [file 41467_2024_50563_MOESM8_ESM.zip › F5j.xls]

## Sheet: Sheet1
Stationary (mean)	Stationary (SEM)	Locomotion (mean)	Locomotion (SEM)
0.00276597	0.000316993	0.00233015	0.00018402
0.00280298	0.000280968	0.00254986	0.00018778
0.00288961	0.000290276	0.00261976	0.000181881
0.00284785	0.000300818	0.00266726	0.000185912
0.00275946	0.000276679	0.00270863	0.000174918
0.00277708	0.000269915	0.00280453	0.000186977
0.00286784	0.000271527	0.00296111	0.000181152
0.00290668	0.00025982	0.00323395	0.00019362
0.00301374	0.000262277	0.00320737	0.000192699
0.00338988	0.000374468	0.00348983	0.000217129
0.00353136	0.000404393	0.00306238	0.000142136
0.00282119	0.00032011	0.00239574	9.29164e-05
0.00209472	0.000221193	0.00182667	5.47058e-05
0.00153044	0.000104743	0.0013925	3.12478e-05
0.00115839	4.95549e-05	0.00105955	1.89078e-05
0.0011924	0.000115925	0.000988848	6.24427e-05
0.00180381	0.000205663	0.00145042	0.00015626
0.00252882	0.000278674	0.00213777	0.000218125
0.00283212	0.000276234	0.00267189	0.000237359
0.00299105	0.000274196	0.00303517	0.000251928
0.00296464	0.000252419	0.00308218	0.000232512
0.00292142	0.000238789	0.00301331	0.000199504
0.00294774	0.000242309	0.00306759	0.000225739
0.00298176	0.000261747	0.00299307	0.000207862
0.00291815	0.000252106	0.00276871	0.000183067
0.00281342	0.000237977	0.00254517	0.000160822
0.00257466	0.00021511	0.00233609	0.000147375
0.00242278	0.000209703	0.0020873	0.00014806
0.00270108	0.000379971	0.0018645	0.000180187
0.0037984	0.000619884	0.00174093	0.000200205
0.0046478	0.000736056	0.00175734	0.000190006
0.00516454	0.000763193	0.00178476	0.000194724
0.00591431	0.000794999	0.00176186	0.000205269
0.00574818	0.000644076	0.00175505	0.000196678
0.00590275	0.000653734	0.00175127	0.000188884
0.00588951	0.000643289	0.00177515	0.000214206
0.00566191	0.00058868	0.00176422	0.000230502
0.0051078	0.00050352	0.00172144	0.000239379
0.0047142	0.00050897	0.00166844	0.000215791
0.00408913	0.000422865	0.00163892	0.000232956
0.00419524	0.000550779	0.00155807	0.000215773
0.00596018	0.0010277	0.00149178	0.000202516
0.00673174	0.00116754	0.00136669	0.000157021
0.0069431	0.00120447	0.00128368	0.000125891
0.00686325	0.00114469	0.0012074	0.000113511
0.00627226	0.000738868	0.00123523	0.000117043
0.00677721	0.000884883	0.0013152	0.000135668
0.00749307	0.00104529	0.00145119	0.000158476
0.00722174	0.000978558	0.00152288	0.000166567
0.00693492	0.000913008	0.00159965	0.000172817
0.00616808	0.000814354	0.00162032	0.00016765
0.00476816	0.000437741	0.00158147	0.000163977
0.0041321	0.000511801	0.00161409	0.000165621
0.00383659	0.000503088	0.00159493	0.000148215
0.00376555	0.000472051	0.00168748	0.000150834
0.00350486	0.000421491	0.00182127	0.000179279
0.00334473	0.000410712	0.00179452	0.000174984
0.00334411	0.000413622	0.00183848	0.0001972
0.00339625	0.000370757	0.00183356	0.000210682
0.00367535	0.000412518	0.00175742	0.000253371
0.00374859	0.000411209	0.00163453	0.000205067
0.0037286	0.000432394	0.00161174	0.000231535
0.00346123	0.000353703	0.00162968	0.000207612
0.0034276	0.00032947	0.00165735	0.000186489
0.00342447	0.000375286	0.00173301	0.000165202
0.00343644	0.000414504	0.00176035	0.000151465
0.00348518	0.000457055	0.00175055	0.000147837
0.00343643	0.000464415	0.00173304	0.000153888
0.00344184	0.000434731	0.00179188	0.000194603
0.00342621	0.000422706	0.00171368	0.000149922
0.00348911	0.000438948	0.00175483	0.000161272
0.00352469	0.000444441	0.00179537	0.000183548
0.00333378	0.000377327	0.00171245	0.000141555
0.00347256	0.000504054	0.00165293	0.000133197
0.00351079	0.000585707	0.00167955	0.000100387
0.00366134	0.00062545	0.00167488	9.15946e-05
0.00361858	0.000582299	0.00176928	0.000126538
0.00341435	0.000474763	0.00180394	0.000150836
0.00336734	0.00058139	0.00184426	0.000171748
0.00321201	0.00049854	0.00203569	0.000202154
0.00332832	0.000509245	0.00209786	0.000187837
0.00314596	0.000459944	0.00225253	0.000214462
0.0031065	0.000417757	0.0022237	0.000174215
0.00281655	0.000347868	0.00218744	0.00017407
0.00281197	0.000318604	0.00218321	0.000161864
0.00277452	0.00031208	0.0021536	0.000162905
0.00277024	0.000279759	0.00213905	0.000169568
0.00283194	0.000304589	0.00213707	0.000189671
0.00263024	0.000300833	0.00216058	0.000162282
0.00265368	0.00032086	0.00217235	0.000166007
0.00252982	0.00029109	0.0022047	0.000180878
0.00248605	0.00028906	0.00209062	0.000146076
0.00230801	0.000259796	0.00195166	0.000125534
0.00225694	0.000207387	0.00188367	0.00012135
0.00242005	0.000218359	0.00188536	0.000119167
0.00268246	0.000272072	0.00197409	0.000133801
0.00275754	0.000271658	0.00204806	0.000145807
0.00283213	0.000291441	0.00202077	0.000161699
0.0028107	0.000297403	0.00199537	0.00014919
0.00276096	0.000252892	0.00195968	0.000151486
0.00272909	0.000236119	0.00199448	0.000150547
0.00260423	0.000209556	0.00191031	0.000124453
0.00253335	0.000220142	0.00191693	0.000108522
0.00252769	0.00023	0.00190443	9.25941e-05
0.00254388	0.000206559	0.00185121	9.46118e-05
0.00252047	0.000203033	0.00184269	8.87121e-05
0.00244942	0.00018598	0.00191193	0.000100498
0.00243986	0.000191241	0.00200026	0.000119527
0.00243699	0.000202733	0.00198587	0.000137153
0.00230654	0.000208144	0.00193169	0.000153957
0.00221972	0.000225091	0.00181411	0.000145171
0.00207305	0.000230533	0.00162626	0.000136533
0.00189721	0.000217526	0.00140939	0.000114252
0.00158511	0.000166954	0.00118361	0.000100935
0.00129946	0.000131154	0.000953005	7.37801e-05
0.00106371	0.000108885	0.00076992	5.07938e-05
0.000964413	9.91293e-05	0.000689894	3.92319e-05
0.000956287	0.000108904	0.000687227	5.19683e-05
0.000955513	0.000107597	0.000746299	7.04195e-05
0.00100192	0.000111821	0.00086362	8.36871e-05
0.0011058	0.000134844	0.00102846	8.18629e-05
0.00143803	0.000273523	0.00133336	0.000107965
0.00194826	0.000356924	0.00168851	0.000153667
0.00265442	0.000465625	0.00202392	0.000222102
0.00348357	0.000550288	0.00229583	0.000296951
0.00422552	0.000581034	0.00253229	0.000331425
0.00503997	0.000556795	0.00273517	0.000358062
0.00547456	0.000576917	0.00272535	0.000302463
0.00569391	0.000671664	0.00274876	0.000289259
0.00568182	0.000584645	0.00271978	0.00031029
0.00554329	0.000562535	0.0025291	0.000267048
0.00519372	0.000650164	0.00238598	0.000258878
0.0044375	0.00045983	0.00226395	0.000226011
0.00393846	0.00037747	0.00227747	0.000259162
0.00358832	0.000444122	0.00215181	0.000255792
0.00303515	0.000390185	0.00214796	0.000279444
0.00293032	0.000426088	0.00218392	0.000261694
0.00344576	0.000694361	0.0021631	0.000254326
0.00427325	0.000896913	0.00220632	0.000301901
0.00516703	0.000966229	0.00216927	0.000307816
0.00582268	0.00100855	0.00225225	0.00031704
0.00606499	0.000993008	0.00229123	0.000337706
0.00609969	0.000882171	0.00240334	0.000392486
0.00639439	0.000907467	0.00245258	0.000437808
0.00592583	0.0008435	0.00255613	0.000484625
0.00594243	0.000899976	0.00244235	0.000364384
0.00557448	0.000842879	0.00242137	0.000402567
0.00522022	0.000741393	0.00246981	0.000490944
0.00483121	0.000633561	0.00248566	0.000475081
0.00501554	0.000659936	0.00230143	0.000392404
0.00454912	0.000602837	0.00205308	0.000258084
0.00450135	0.00063684	0.00189832	0.000201228
0.00421988	0.000583051	0.00183503	0.000183499
0.00414491	0.000566447	0.00190197	0.00020447
0.00429592	0.000619175	0.00187712	0.000197033
0.00437618	0.000606873	0.00189586	0.000213223
0.00432102	0.000594914	0.00198335	0.000275613
0.00410255	0.00056277	0.00186085	0.000196096
0.0039022	0.000485722	0.0019058	0.00023243
0.00366702	0.000536156	0.00199751	0.000246203
0.00354038	0.000521894	0.00190385	0.000203628
0.00345141	0.000464669	0.00194441	0.000193347
0.00359689	0.000446281	0.00193186	0.000184732
0.0036673	0.00044826	0.00203659	0.000187384
0.00367905	0.000483171	0.00205228	0.000188429
0.00351585	0.000469949	0.0020044	0.000155476
0.00347249	0.000471502	0.00204057	0.000143858
0.00344512	0.000421161	0.00199238	0.000130244
0.00366911	0.000450301	0.00196502	0.000148699
0.00383627	0.0004856	0.00197696	0.000179224
0.00373966	0.000484168	0.00200418	0.000192602
0.0033297	0.000438801	0.00201027	0.000172124
0.00320469	0.000389124	0.00221748	0.000194474
0.00325913	0.000407892	0.00220885	0.000183298
0.00326877	0.00037029	0.0022777	0.000214833
0.00342852	0.000362939	0.00229277	0.000257295
0.00329811	0.000327212	0.00220334	0.000236236
0.0030797	0.000312286	0.00213001	0.000218262
0.00292395	0.000320285	0.00211072	0.000235738
0.00272646	0.00028035	0.00217937	0.000204083
0.00272646	0.00028035	0.00217937	0.000204083
