# Supplementary material for: Flexible neural population dynamics govern the speed and stability of sensory encoding in mouse visual cortex
Source: Nat Commun. 2024 Jul 30;15:6415. doi: 10.1038/s41467-024-50563-y (PMC11289260; doi:10.1038/s41467-024-50563-y)
Supplement: Supplementary file 8 — Source Data [file 41467_2024_50563_MOESM8_ESM.zip › F6c.xls]

## Sheet: Sheet1
Speed(stat)	Speed(run)	State	State and Speed
0.1813	0.0921	0.1115	0.0467
0.1124	0.0724	0.0898	0.0255
0.0268	0.0604	0.0993	0.0843
0.0377	0.0395	0.2128	0.0751
0.0556	0.0358	0.1633	0.0978
0.0334	0.0123	0.1624	0.2987
0.1335	0.0228	0.3984	0.1215
0.1288	0.0392	0.5632	0.2248
0.1392	0.0293	0.417	0.1908
0.0688	0.0051	0.4412	0.1768
0.0706	0.0169	0.5002	0.3001
0.092	0.0127	0.4383	0.0685
0.0051	0.0061	0.2217	0.2297
0.0181	0.0076	0.1459	0.2038
0.0131	0.0036	0.1855	0.2003
0.0105	0.0299	0.1755	0.2869
0.0052	0.0179	0.4297	0.0557
0.0115	0.0178	0.1823	0.0806
0.0493	0.0165	0.234	0.191
0.051	0.0471	0.2616	0.1934
0.0061	0.022	0.2968	0.2448
0.0106	0.0133	0.3798	0.0401
0.0428	0.0166	0.296	0.0589
0.0507	0.0817	0.2144	0.1806
0.0109	0.0039	0.2507	0.1722
0.0537	0.0092	0.3484	0.2323
0.0594	0.056	0.3555	0.0484
0.0237	0.0032	0.2184	0.0636
0.0303	0.0524	0.1792	0.1765
0.0038	0.0504	0.1422	0.1559
0.2039	0.0324		0.4033
0.1088	0.0655		0.3854
0.0811	0.0434		0.3656
0.0953	0.033		0.4139
0.1385	0.069		0.4355
0.0265	0.0284		0.5506
0.0434	0.0226		0.5396
0.1209	0.0157		0.5266
0.0379	0.0414		0.5807
0.0135	0.0481		0.6005
0.0865	0.0252		0.4261
0.0233	0.0891		0.445
0.0546	0.0224		0.4115
0.0264	0.0143		0.4788
0.0649	0.0412		0.4975
0.0321	0.075		0.4607
0.034	0.0841		0.4775
0.0519	0.1711		0.4509
0.0918	0.14		0.505
0.1862	0.0914		0.5265
0.0054	0.0274		0.4641
0.0182	0.0925		0.473
0.0655	0.0966		0.4495
0.1531	0.0709		0.4386
0.0062	0.0531		0.5237
0.044	0.0646		0.3477
0.1253	0.0437		0.3548
0.0226	0.0126		0.3309
0.0867	0.0272		0.3263
0.0244	0.0108		0.4106
0.0061	0.1106		0.1639
0.0205	0.1095		0.1446
0.0471	0.113		0.1657
0.043	0.0608		0.3274
0.0544	0.0557		0.2083
0.0178	0.0327		0.3102
0.0514	0.0506		0.1573
0.0446	0.0685		0.2
0.0633	0.0839		0.3771
0.0132	0.0871		0.2124
0.0366	0.0989		0.3472
0.0467	0.1348		0.1772
0.0601	0.0349		0.2433
0.0542	0.0856		0.4136
0.0107	0.0248		0.2502
			0.3058
			0.1292
			0.1297
			0.3523
			0.1769
			0.3532
			0.1902
			0.1975
			0.2477
			0.2615
			0.3524
			0.1342
			0.154
			0.1954
			0.3676
			0.1332
			0.138
			0.1339
			0.1381
			0.1683
			0.3308
			0.275
			0.2777
			0.2618
			0.2688
			0.386
			0.303
			0.2838
			0.247
			0.2335
			0.5135
			0.419
			0.4122
			0.3137
			0.2515
			0.501
			0.3958
			0.3924
			0.3581
			0.2375
			0.4487
			0.3414
			0.3385
			0.31
			0.2574
			0.2541
			0.237
			0.194
			0.2329
			0.1744
			0.3139
			0.3254
			0.2684
			0.2959
			0.2248
			0.3291
			0.3597
			0.308
			0.2912
			0.2309
			0.3287
			0.3633
			0.3005
			0.3051
			0.2339
			0.1886
			0.2117
			0.166
			0.1065
			0.1244
			0.1747
			0.186
			0.1564
			0.1098
			0.1917
