# Supplementary material for: Flexible neural population dynamics govern the speed and stability of sensory encoding in mouse visual cortex
Source: Nat Commun. 2024 Jul 30;15:6415. doi: 10.1038/s41467-024-50563-y (PMC11289260; doi:10.1038/s41467-024-50563-y)
Supplement: Supplementary file 8 — Source Data [file 41467_2024_50563_MOESM8_ESM.zip › F6d.xls]

## Sheet: Sheet1
Stationary (mean)	Stationary (SEM)	Locomotion (mean)	Locomotion (SEM)
0.972988	0.0840824	1.36644	0.162686
0.933507	0.0819733	1.31403	0.15822
0.898246	0.0802903	1.27314	0.153954
0.865364	0.0803509	1.24138	0.151045
0.838935	0.082793	1.2191	0.150472
0.821386	0.0889611	1.20637	0.152373
0.813257	0.096977	1.19948	0.157381
0.8099	0.106068	1.20144	0.167689
0.813468	0.11232	1.20676	0.180323
0.821161	0.115156	1.2145	0.192299
0.827927	0.112324	1.22273	0.204019
0.832707	0.107998	1.22766	0.213851
0.831856	0.10356	1.22652	0.218817
0.830779	0.098075	1.22227	0.22136
0.828728	0.0929026	1.21725	0.220659
0.827972	0.0880175	1.21123	0.217037
0.82675	0.0834888	1.20971	0.212915
0.826022	0.0807509	1.21114	0.210378
0.824236	0.0811932	1.21272	0.207977
0.821329	0.0838882	1.21075	0.203556
0.81228	0.087947	1.21123	0.195855
0.812253	0.0918749	1.22075	0.182115
0.843992	0.093654	1.26342	0.163536
0.947451	0.0960371	1.37452	0.14852
1.15002	0.105064	1.5859	0.148078
1.44234	0.128043	1.91449	0.177479
1.80429	0.171361	2.35782	0.234706
2.20063	0.238098	2.89402	0.30894
2.59279	0.327829	3.48983	0.389916
2.94981	0.435088	4.11463	0.466931
3.24236	0.550211	4.73068	0.536467
3.45747	0.664487	5.30899	0.59378
3.58863	0.764609	5.82393	0.635934
3.63587	0.841871	6.25499	0.663139
3.61011	0.889311	6.59432	0.676763
3.52011	0.903543	6.84465	0.679581
3.37917	0.888193	7.01659	0.67581
3.20357	0.850876	7.1238	0.669545
3.01473	0.799805	7.19002	0.66308
2.84431	0.743565	7.23032	0.658453
2.71585	0.693836	7.25766	0.659116
2.64545	0.659308	7.27306	0.662242
2.63384	0.646835	7.28782	0.666421
2.67095	0.657864	7.29593	0.670444
2.74578	0.690711	7.30251	0.675672
2.84073	0.73556	7.31042	0.679009
2.94414	0.786463	7.31641	0.682068
3.04118	0.831722	7.31758	0.685037
3.12477	0.866379	7.31002	0.687219
3.19165	0.886472	7.28829	0.688077
3.23722	0.891041	7.25169	0.687018
3.26315	0.88082	7.20578	0.683049
3.27105	0.857345	7.14787	0.678222
3.26128	0.824204	7.08488	0.671659
3.23686	0.786289	7.0236	0.667271
3.19567	0.745237	6.96554	0.663887
3.14136	0.70519	6.90983	0.661836
3.07811	0.668793	6.85877	0.661644
3.00998	0.636711	6.81439	0.666783
2.94546	0.611744	6.77119	0.671705
2.89231	0.591632	6.73233	0.676653
2.85449	0.576584	6.69983	0.682315
2.83942	0.569043	6.66791	0.687492
2.84646	0.56503	6.63563	0.691248
2.87719	0.566943	6.60536	0.691866
2.92847	0.573567	6.57384	0.691102
2.99287	0.583729	6.54085	0.689575
3.06215	0.595731	6.50575	0.684837
3.12752	0.608196	6.466	0.679841
3.18383	0.618542	6.4301	0.674111
3.22344	0.625177	6.39651	0.668998
3.24374	0.626029	6.36779	0.663915
3.24583	0.620063	6.34187	0.659747
3.23043	0.607789	6.31861	0.657132
3.20155	0.587512	6.29769	0.653979
3.16401	0.560972	6.26978	0.650425
3.11998	0.532056	6.24271	0.649452
3.07347	0.503458	6.2094	0.64776
3.02753	0.478454	6.17223	0.643751
2.98374	0.457909	6.13363	0.640408
2.94819	0.444721	6.09402	0.633597
2.92147	0.43835	6.05932	0.625847
2.90352	0.438467	6.03139	0.61757
2.89161	0.445638	6.0066	0.609774
2.88467	0.457183	5.99147	0.604815
2.88397	0.469258	5.98134	0.602662
2.8903	0.481086	5.97881	0.601994
2.90394	0.488573	5.97874	0.603398
2.92521	0.492994	5.98262	0.602885
2.94783	0.493227	5.98802	0.599441
2.96862	0.48868	5.99238	0.59249
2.98434	0.483171	5.99429	0.582702
2.9902	0.477173	5.99551	0.569191
2.99044	0.469689	5.99045	0.555662
2.98386	0.464653	5.98365	0.540798
2.97497	0.460012	5.97681	0.52778
2.96617	0.456273	5.97035	0.517084
2.96004	0.453062	5.96685	0.511526
2.95317	0.448264	5.96162	0.510526
2.94658	0.442387	5.96055	0.510491
2.94241	0.434591	5.963	0.512103
2.93804	0.42476	5.96312	0.511997
2.93353	0.414683	5.96208	0.510195
2.93167	0.402866	5.95811	0.50511
2.93089	0.390135	5.95549	0.496427
2.93111	0.377657	5.95047	0.484637
2.93106	0.365464	5.94821	0.473157
2.93046	0.355525	5.94365	0.4605
2.92812	0.349301	5.93475	0.451835
2.92639	0.348188	5.92819	0.445709
2.92201	0.351267	5.92199	0.442854
2.91694	0.358345	5.9158	0.446281
2.91378	0.370518	5.90716	0.451506
2.91353	0.384598	5.89653	0.458706
2.91923	0.399241	5.88406	0.465247
2.9317	0.413082	5.87236	0.471503
2.94652	0.42238	5.85594	0.474571
2.95895	0.427865	5.83284	0.474077
2.9609	0.426861	5.79105	0.471352
2.94904	0.418883	5.72615	0.462928
2.91387	0.404496	5.6224	0.449302
2.85277	0.3848	5.4698	0.431408
2.76267	0.360114	5.26022	0.408561
2.64685	0.334204	4.98952	0.378589
2.51568	0.310847	4.67135	0.34562
2.37893	0.293747	4.32413	0.316249
2.24521	0.289401	3.96686	0.296177
2.11515	0.299688	3.62503	0.284942
1.98124	0.319918	3.30757	0.277994
1.8321	0.340121	3.02558	0.266731
1.66432	0.351262	2.78503	0.244356
1.482	0.346711	2.60073	0.21185
1.30655	0.326428	2.46275	0.177205
1.15948	0.29488	2.3577	0.151296
1.05512	0.257239	2.27353	0.132996
1.00059	0.216853	2.19654	0.115137
0.984774	0.181632	2.12362	0.0965159
0.994706	0.157889	2.05423	0.0809499
1.01902	0.145892	1.99477	0.0701916
1.04539	0.140447	1.95273	0.0659321
1.06736	0.136611	1.93259	0.0615694
1.08096	0.131233	1.93357	0.0550973
1.08851	0.124611	1.94571	0.0490619
1.09039	0.116667	1.95338	0.0480841
1.08409	0.108968	1.95047	0.0534246
1.07264	0.103523	1.93263	0.0641485
1.05614	0.102132	1.90278	0.0750535
1.04058	0.106735	1.86613	0.0807393
1.03314	0.119163	1.82478	0.082174
1.03308	0.13884	1.78361	0.0765667
1.04632	0.159306	1.74282	0.0674026
1.06862	0.175475	1.7055	0.0562801
1.09413	0.186234	1.67415	0.0463423
1.11244	0.192915	1.64531	0.0381962
1.11345	0.195688	1.62223	0.0357041
1.09499	0.194925	1.60313	0.0399486
1.05943	0.190251	1.58483	0.047468
1.01386	0.18074	1.57095	0.0546806
0.972429	0.163404	1.55393	0.0606878
0.939149	0.140579	1.53787	0.0647635
0.913589	0.116923	1.52263	0.0675574
0.895374	0.0991602	1.50548	0.0687331
0.878164	0.0906528	1.491	0.0720162
0.865596	0.0910225	1.47661	0.0754341
0.856455	0.0944692	1.46102	0.0801718
0.85129	0.0983481	1.44815	0.0854494
0.849639	0.0999819	1.4351	0.0913227
0.851032	0.101557	1.4254	0.0946247
0.860014	0.102184	1.42004	0.0965199
0.873949	0.101524	1.4136	0.0957525
0.892488	0.0994851	1.4104	0.0936134
0.912612	0.0970494	1.40476	0.0910076
0.932228	0.0955399	1.39531	0.0881093
0.947341	0.0959065	1.38564	0.0844273
0.95686	0.0987561	1.37426	0.0821091
0.961216	0.102316	1.36308	0.0796242
0.959633	0.105544	1.35222	0.077408
0.951321	0.109431	1.34506	0.075312
0.93481	0.113963	1.34401	0.0753164
0.91379	0.11904	1.34793	0.0784216
0.894079	0.12321	1.35328	0.0830934
0.878382	0.126418	1.35516	0.0868591
0.875799	0.129604	1.35348	0.0905976
0.884366	0.132803	1.34952	0.0905993
0.899687	0.138394	1.34039	0.0898013
0.917045	0.145046	1.32765	0.0873051
0.93146	0.153478	1.31715	0.085032
0.942261	0.161891	1.30389	0.0824613
0.94778	0.168716	1.29058	0.079892
0.949597	0.172693	1.27932	0.0769351
0.949575	0.17248	1.27145	0.0742301
0.946466	0.166665	1.26544	0.0709333
0.943256	0.157068	1.26619	0.068621
0.940123	0.14744	1.27215	0.0674382
0.93998	0.139363	1.28138	0.067162
0.945971	0.135322	1.29581	0.06934
0.962553	0.133132	1.31464	0.0725687
0.986929	0.132332	1.34122	0.0780415
1.02068	0.129977	1.37667	0.0853787
1.05783	0.126968	1.41799	0.091605
