# Supplementary material for: Flexible neural population dynamics govern the speed and stability of sensory encoding in mouse visual cortex
Source: Nat Commun. 2024 Jul 30;15:6415. doi: 10.1038/s41467-024-50563-y (PMC11289260; doi:10.1038/s41467-024-50563-y)
Supplement: Supplementary file 8 — Source Data [file 41467_2024_50563_MOESM8_ESM.zip › F6e.xls]

## Sheet: Sheet1
Stationary (mean)	Stationary (SEM)	Locomotion (mean)	Locomotion (SEM)
0.172763	0.0166596	0.171793	0.0129265
0.164194	0.00395381	0.172061	0.00938302
0.173379	0.00953299	0.17784	0.00735166
0.161214	0.0102054	0.180485	0.0119189
0.15914	0.00635561	0.168318	0.00854334
0.168104	0.0113748	0.181859	0.013587
0.163891	0.0134822	0.176126	0.0133275
0.169545	0.012644	0.168852	0.0165777
0.181525	0.0118994	0.178897	0.0116667			S
0.170439	0.013352	0.176918	0.0111908
0.165795	0.00923269	0.179662	0.0171929
0.168667	0.0113738	0.183066	0.0135707
0.179375	0.0126731	0.179862	0.012251
0.180259	0.00758041	0.184886	0.0091449
0.1785	0.0110352	0.186808	0.012704
0.186763	0.00608034	0.182535	0.0115938
0.184749	0.0102576	0.179815	0.00651855
0.183721	0.0100864	0.195301	0.00677783
0.187394	0.00719828	0.191687	0.00474999
0.182934	0.00413081	0.199529	0.00609224
0.197012	0.00704551	0.218217	0.0122613
0.215801	0.00453533	0.23181	0.0140314
0.238135	0.00511734	0.255532	0.0149271
0.262436	0.00995925	0.291559	0.0205091
0.294667	0.0106522	0.330057	0.0147502
0.298865	0.012233	0.368468	0.0169453
0.326434	0.0215615	0.414266	0.0177882
0.337646	0.0255465	0.450215	0.0259608
0.359008	0.0323808	0.484933	0.0342624
0.374918	0.0349525	0.510091	0.0404948
0.401202	0.0352818	0.544907	0.0454206
0.412283	0.0388314	0.580561	0.0484573
0.408231	0.0447523	0.610226	0.0517215
0.427593	0.044731	0.627093	0.0511485
0.423588	0.0428089	0.651759	0.0460808
0.410401	0.0472079	0.662749	0.0396063
0.39999	0.0472193	0.672431	0.0450496
0.403709	0.049749	0.667407	0.0487955
0.411347	0.0473771	0.673138	0.0484362
0.404221	0.0506491	0.669111	0.0519996
0.40917	0.0529363	0.663747	0.0534545
0.397301	0.0527744	0.659263	0.0522602
0.399433	0.0584124	0.655808	0.052814
0.399754	0.0591181	0.67251	0.0474149
0.397126	0.0686483	0.657953	0.0468137
0.403406	0.0750141	0.671596	0.0397189
0.41953	0.0747339	0.671035	0.0398425
0.433901	0.0799621	0.677481	0.0356076
0.436384	0.0792797	0.69304	0.0338276
0.456306	0.072963	0.698163	0.0315979
0.479163	0.0703997	0.709264	0.0267444
0.488088	0.0764635	0.709643	0.0346983
0.498596	0.0751272	0.721278	0.0308691
0.499424	0.0721176	0.714641	0.032124
0.502133	0.0752092	0.718896	0.031756
0.494458	0.0632977	0.716215	0.0269206
0.479455	0.0704859	0.721288	0.0315061
0.482338	0.0699351	0.716734	0.0333352
0.483221	0.0667838	0.71734	0.0297037
0.489449	0.0639332	0.715502	0.0263308
0.483675	0.0673525	0.710997	0.0283656
0.494357	0.0567574	0.711593	0.0259452
0.493377	0.0501358	0.713215	0.0239601
0.50016	0.0564177	0.711717	0.0223579
0.507803	0.0613215	0.710877	0.0245189
0.512493	0.0620737	0.712157	0.0274606
0.521421	0.0650667	0.708323	0.0285297
0.523493	0.0623796	0.707771	0.028833
0.526727	0.0639371	0.706434	0.0265182
0.534133	0.0601311	0.706689	0.0288442
0.527079	0.0643009	0.719247	0.0256835
0.535795	0.0641851	0.716847	0.0255654
0.524232	0.0601976	0.713475	0.0247099
0.528047	0.0575353	0.704254	0.0266748
0.531407	0.0513735	0.717539	0.0278049
0.530899	0.0500963	0.708473	0.0317216
0.52798	0.0448057	0.707315	0.032446
0.541687	0.048142	0.697763	0.0342553
0.540369	0.0450236	0.693638	0.0315437
0.528458	0.0458894	0.689569	0.0327222
0.527322	0.0518005	0.688209	0.0274206
0.519662	0.0487568	0.695726	0.0293097
0.512936	0.0521022	0.700306	0.0276049
0.513098	0.0532686	0.714769	0.0264057
0.511981	0.0547566	0.728485	0.0254681
0.512382	0.0506397	0.722726	0.0290734
0.528047	0.0561134	0.728328	0.0276728
0.523998	0.0512157	0.730822	0.0271449
0.531394	0.0502065	0.736175	0.0241809
0.534322	0.0454243	0.738715	0.0212926
0.524424	0.050511	0.740057	0.0256603
0.537906	0.0523178	0.74064	0.0226173
0.529877	0.0536926	0.737453	0.0214177
0.538562	0.0562764	0.740301	0.02459
0.536837	0.0590324	0.744012	0.0261678
0.53296	0.0639441	0.73779	0.0274958
0.545022	0.0550935	0.740375	0.0338293
0.540749	0.0523152	0.735375	0.0297404
0.545045	0.0500111	0.737798	0.0334046
0.536202	0.0498195	0.728007	0.0296701
0.541382	0.0452154	0.726843	0.0313724
0.549215	0.047637	0.723451	0.0304414
0.567153	0.0442338	0.707396	0.0301671
0.567113	0.0425852	0.699805	0.0285029
0.573759	0.0387782	0.695857	0.0263376
0.584236	0.0311719	0.70216	0.0264416
0.575182	0.0340835	0.700933	0.0281032
0.568931	0.0353571	0.705572	0.0223997
0.565005	0.0417286	0.702195	0.0181762
0.558015	0.0486671	0.712029	0.0190176
0.553042	0.0469161	0.720106	0.0141732
0.542042	0.0542889	0.721855	0.0161107
0.548434	0.0500342	0.713768	0.0205976
0.552589	0.0449778	0.713621	0.0225562
0.557566	0.0465279	0.709692	0.0227276
0.569146	0.0423954	0.712663	0.021055
0.561057	0.0471378	0.710966	0.0251389
0.567623	0.0448391	0.712024	0.0237988
0.557527	0.0465981	0.707135	0.020304
0.551485	0.0396003	0.704456	0.0176266
0.540774	0.0364901	0.700569	0.0138655
0.526944	0.0259561	0.696768	0.0179124
0.515116	0.0259039	0.68451	0.0202013
0.489057	0.0266771	0.665409	0.0230509
0.473015	0.0314203	0.660332	0.027914
0.466672	0.0284935	0.635465	0.0251247
0.441399	0.0328568	0.622949	0.0229278
0.421118	0.0426783	0.609788	0.0232735
0.398271	0.0492832	0.575492	0.0320519
0.379471	0.0498536	0.540934	0.0362797
0.37315	0.0483809	0.516061	0.0412675
0.362146	0.0427896	0.498224	0.0402879
0.323448	0.039664	0.476175	0.035013
0.31619	0.0410671	0.471608	0.0364405
0.293672	0.0385871	0.458266	0.032956
0.280387	0.0368402	0.447136	0.0394699
0.27315	0.0358666	0.436535	0.0307591
0.275411	0.0360335	0.420685	0.0394318
0.264185	0.040979	0.424172	0.0352346
0.266382	0.0359769	0.424047	0.0347185
0.261143	0.0332943	0.427426	0.0345017
0.254327	0.0285753	0.432938	0.0335169
0.250423	0.0298553	0.438584	0.0287427
0.244525	0.0222273	0.433416	0.0347922
0.247056	0.0186992	0.434128	0.0356905
0.246423	0.0240424	0.43897	0.0346215
0.261106	0.0257965	0.424742	0.0349464
0.259934	0.0304302	0.415572	0.0337465
0.261896	0.0300267	0.409488	0.0257848
0.283485	0.0285409	0.397931	0.0250834
0.282493	0.0258759	0.388145	0.01995
0.281017	0.025896	0.379987	0.0217033
0.273226	0.0236973	0.37237	0.0200975
0.255626	0.0249705	0.360816	0.0147271
0.246547	0.0217836	0.35248	0.0179001
0.240756	0.018784	0.347539	0.0189996
0.226214	0.021726	0.346394	0.020849
0.222973	0.0238469	0.343652	0.0218051
0.209158	0.026582	0.348377	0.0266172
0.213466	0.0264252	0.343899	0.0286406
0.208646	0.0255573	0.338062	0.0332027
0.210719	0.0286897	0.340008	0.0245969
0.208559	0.0306156	0.338492	0.0265181
0.212557	0.0306364	0.334761	0.0271763
0.220906	0.0322553	0.317295	0.0274105
0.223263	0.0325671	0.330948	0.0274122
0.222444	0.0300249	0.329963	0.0319425
0.220569	0.0300764	0.34069	0.026168
0.224064	0.0295097	0.338874	0.0304556
0.230034	0.0254942	0.337574	0.0287487
0.226311	0.0259011	0.330295	0.0312211
0.218311	0.0260017	0.335343	0.0327546
0.21753	0.0277576	0.334428	0.0274983
0.218194	0.0349294	0.32654	0.0264679
0.212621	0.0314001	0.322517	0.0257997
0.205754	0.0289829	0.319141	0.0257101
0.20918	0.0324816	0.320535	0.0174956
0.196734	0.0312179	0.317983	0.0177454
0.188566	0.0241688	0.315657	0.0160691
0.184995	0.025393	0.307022	0.0170373
0.193653	0.0201635	0.308968	0.016493
0.183754	0.0217048	0.302611	0.0146144
0.195931	0.0237372	0.305025	0.010972
0.195946	0.0248001	0.291212	0.0180345
0.194966	0.0222557	0.297345	0.0181633
0.192391	0.0192156	0.290109	0.0184788
0.190902	0.018071	0.282285	0.0181053
0.194451	0.015809	0.276296	0.0182064
0.199391	0.0156599	0.281537	0.01768
0.21566	0.0187312	0.279396	0.0176752
0.217318	0.013702	0.284187	0.0169691
0.216084	0.0126659	0.290133	0.00992294
0.207985	0.0183677	0.273125	0.0120647
0.202704	0.0171638	0.270657	0.012223
0.205138	0.0201445	0.258163	0.0150258
