# Supplementary material for: Flexible neural population dynamics govern the speed and stability of sensory encoding in mouse visual cortex
Source: Nat Commun. 2024 Jul 30;15:6415. doi: 10.1038/s41467-024-50563-y (PMC11289260; doi:10.1038/s41467-024-50563-y)
Supplement: Supplementary file 8 — Source Data [file 41467_2024_50563_MOESM8_ESM.zip › S10a.xls]

## Sheet: Sheet1
Speed	Stationary Onset	Locomotion Onset	Stationary Offset	Locomotion Offset
1	3.16187	2.28492	2.05161	1.75018
1	2.58173	1.95264	2.02385	1.57095
1	2.50065	1.59298	3.25112	1.32989
1	2.97161	2.44009	2.22251	1.79427
1	2.70566	1.96091	2.62225	1.64127
2	2.26698	1.73203	1.65269	1.41418
2	2.78516	1.70362	1.61402	1.29708
2	2.33864	1.85857	1.50553	1.21397
2	2.69664	1.82635	1.36924	1.42267
2	1.9526	2.00201	1.53162	1.54567
3	2.33257	1.83101	1.75614	1.40666
3	2.61907	1.90405	1.4088	1.19566
3	2.22917	1.63684	1.40206	1.23951
3	2.69043	1.86278	1.53111	1.35698
3	2.63921	1.79426	1.21104	1.65622
4	2.48521	1.85832	1.86816	1.49792
4	3.02785	1.75053	0.939964	1.35942
4	2.52604	1.74404	1.80291	1.21376
4	2.65716	1.977	1.36625	1.45115
4	2.72124	2.05889	1.96495	1.52381
5	2.17134	1.7729	1.60238	1.53194
5	2.26931	1.71649	1.26401	1.51063
5	2.25015	1.53315	0.646341	1.16491
5	2.57651	2.16082	1.27555	1.23179
5	2.77744	2.22262	2.45521	1.42728
6	2.10035	1.53531	1.68424	1.45987
6	2.71515	1.89445	1.52338	1.45654
6	2.49938	1.49521	1.2736	1.02843
6	2.31578	2.20179	1.68058	1.33976
6	2.21812	1.93505	1.50466	1.50803
