# Supplementary material for: Flexible neural population dynamics govern the speed and stability of sensory encoding in mouse visual cortex
Source: Nat Commun. 2024 Jul 30;15:6415. doi: 10.1038/s41467-024-50563-y (PMC11289260; doi:10.1038/s41467-024-50563-y)
Supplement: Supplementary file 8 — Source Data [file 41467_2024_50563_MOESM8_ESM.zip › S10b_acc.xls]

## Sheet: Sheet1
Stationary (mean)	Stationary (SEM)	Locomotion (mean)	Locomotion (SEM)
2.06736	0.334269	1.20904	0.387526
1.38167	0.378381	0.868412	0.384268
1.05924	0.386011	0.156366	0.391922
0.790728	0.428565	-0.448276	0.38115
0.169073	0.460527	-0.922364	0.4224
-0.287082	0.485177	-0.961469	0.439725
-0.22453	0.503151	-0.701722	0.469785
0.915948	0.480892	0.695809	0.453223
0.21887	0.570111	0.768552	0.49813
-0.116586	0.571992	0.218159	0.511904
-0.222268	0.565749	-0.0858503	0.5105
-0.314701	0.564501	-0.422311	0.486857
0.488462	0.578016	0.0506526	0.505131
0.183687	0.574722	0.214281	0.527475
-0.0829178	0.560731	-0.172902	0.53814
-0.507307	0.565495	-0.280488	0.485584
0.31764	0.57614	0.907874	0.536306
2.67056	0.656513	7.1972	0.635073
10.3184	0.697094	16.9575	0.718298
19.1762	0.731781	32.7843	0.742028
30.1883	0.830857	48.0954	0.847974
41.2852	0.855024	61.3138	0.88139
47.0425	0.884225	65.2234	0.88627
46.211	0.865084	58.865	0.868733
35.8755	0.876319	39.2656	0.914151
18.4396	0.876557	11.9333	1.02737
-2.25218	0.956873	-18.4078	1.10545
-19.4527	1.04219	-42.2151	1.12703
-28.7432	1.1354	-50.9412	1.11244
-23.7351	1.20169	-41.4718	1.23054
-11.1436	1.31029	-22.3575	1.3005
3.75161	1.38277	-7.00159	1.19116
11.9254	1.34981	-1.62227	0.995894
11.926	1.22685	-2.64634	0.881518
7.64632	1.03259	-6.61246	0.888161
0.578311	0.973745	-11.2522	0.926787
-10.0672	1.0989	-13.2433	0.896548
-18.9251	1.15034	-12.8815	0.892284
-24.7156	1.18565	-10.5211	0.916601
-26.5249	1.15499	-8.68538	0.919993
-25.2035	1.10562	-6.93286	0.905678
-21.9294	1.13684	-5.78639	0.864235
-17.2209	1.09728	-3.68958	0.907283
-10.5308	1.05732	-3.03222	0.863086
-3.25486	1.06855	-0.118348	0.770752
3.06951	1.08427	-0.882206	0.803146
8.16615	1.12207	-0.787442	0.805902
10.6547	1.13237	-1.37506	0.754044
12.3178	1.12284	-2.37032	0.758721
11.5256	1.08384	-0.663041	0.792753
7.95803	1.0854	-0.964353	0.763411
2.08044	1.10064	-0.123692	0.768596
-2.89586	1.10448	-0.814292	0.735357
-7.38116	1.12391	-0.631362	0.747997
-8.06472	1.19292	-1.77108	0.735889
-5.59824	1.1689	-2.03982	0.741539
-1.80339	1.14364	-2.70293	0.736744
-0.428188	1.03859	-1.12577	0.731437
-0.0427774	0.981926	-0.744416	0.708559
-0.833418	0.93324	0.327825	0.715953
-2.37608	0.930386	0.494929	0.693262
-3.08875	0.896715	0.564106	0.691066
-3.10732	0.895689	-0.0290824	0.727196
-3.55446	0.92172	-0.921394	0.668577
-3.64831	0.86728	0.228873	0.69232
-3.21333	0.863038	-0.556944	0.684269
-2.45683	0.822537	0.0549902	0.695972
-1.27122	0.814393	-0.237249	0.696841
-0.550538	0.872489	-0.674933	0.673196
0.136673	0.858869	-0.528997	0.655091
0.926513	0.857171	-1.19976	0.637682
1.90907	0.885412	-0.275667	0.668198
1.98423	0.883936	-0.772618	0.686521
1.41323	0.872663	-0.0730889	0.677566
1.51957	0.864579	0.976001	0.660317
1.30558	0.875544	1.47979	0.690255
0.223161	0.89051	0.385026	0.676796
-0.499941	0.876911	0.00168941	0.695108
-1.07866	0.851749	0.478222	0.67157
-2.18081	0.85559	-0.364758	0.727793
-2.99073	0.85582	-0.18819	0.708957
-3.42698	0.847388	-0.248444	0.707714
-2.10032	0.838218	0.0142142	0.657482
-0.534791	0.83484	0.622523	0.705335
0.0431758	0.826483	-0.401616	0.686666
1.83808	0.821199	-0.377911	0.650291
-0.171545	0.832725	-0.592953	0.647634
0.89577	0.818484	-1.05244	0.664198
-0.861657	0.787393	-1.50776	0.676864
-0.230836	0.784557	-0.510668	0.662117
-0.868524	0.821081	0.201147	0.6649
-1.62318	0.814794	-0.211063	0.693702
-2.05255	0.767375	0.450195	0.658552
-1.30822	0.74052	0.350812	0.683309
-0.632493	0.771954	0.253868	0.645876
-0.352728	0.777201	0.603145	0.684033
0.196166	0.771607	-0.104776	0.684507
0.362816	0.751911	-0.926056	0.702791
1.18265	0.72938	-0.682058	0.694213
0.822714	0.776732	0.362143	0.66617
0.821633	0.769032	1.8234	0.691409
-0.191803	0.756408	1.12095	0.702525
-0.802278	0.738773	0.762064	0.692422
-1.02499	0.738054	-0.312869	0.6931
-0.869059	0.773011	-0.529975	0.713016
-0.829065	0.764635	0.109067	0.706081
-0.191796	0.751932	-0.240275	0.719571
0.642617	0.738404	0.0311817	0.679316
0.636295	0.734264	0.351806	0.694037
0.544105	0.735921	-0.126215	0.658714
-0.351863	0.705634	0.30958	0.715058
-0.38044	0.736966	-0.166738	0.687645
-0.907233	0.739961	-0.456012	0.717141
-0.381412	0.743231	-0.836786	0.672836
-0.386681	0.702171	-0.919252	0.721136
0.120694	0.705694	-0.621386	0.677019
1.02914	0.708848	0.252126	0.680184
1.4931	0.746189	1.06441	0.683352
2.18661	0.764389	4.09951	0.703702
3.39913	0.781765	6.84584	0.742078
4.89085	0.768036	11.8963	0.794586
6.36366	0.804883	16.1356	0.897404
6.72615	0.776744	17.6198	0.848829
6.55413	0.774527	16.7072	0.803878
4.3441	0.762415	12.012	0.800396
0.922934	0.765251	4.62431	0.836237
-2.59865	0.771297	-1.60607	0.884807
-3.02132	0.791878	-6.39821	0.87314
-2.20174	0.758718	-8.41222	0.826313
-0.459532	0.771692	-9.47728	0.798575
-1.72084	0.775982	-10.7683	0.82006
-5.09424	0.75666	-13.2556	0.795568
-8.67804	0.765924	-15.1419	0.841122
-11.0998	0.800123	-15.7398	0.835255
-11.785	0.811173	-14.5303	0.818856
-11.7579	0.816226	-11.2308	0.819284
-10.6692	0.780929	-7.70581	0.809248
-8.33912	0.768119	-3.37833	0.786748
-5.39879	0.717653	-1.20848	0.743509
-2.70388	0.681538	-0.572945	0.6858
0.573422	0.686213	-0.559302	0.664841
3.04133	0.676674	-1.03798	0.665626
4.78943	0.728255	-1.33749	0.668067
5.55572	0.721828	-1.69012	0.659509
5.89212	0.69971	-0.901465	0.615474
5.61608	0.705719	-1.78752	0.619081
3.8359	0.728689	-1.67865	0.585884
1.93091	0.772942	-1.45265	0.609636
-0.391044	0.796181	-1.50581	0.602842
-1.40499	0.797109	-1.55083	0.589068
-1.64752	0.868786	-1.58702	0.591645
-1.9604	0.848016	-1.26971	0.580128
-1.30282	0.851927	-1.30377	0.56065
-0.312078	0.848783	-1.09235	0.553593
-0.0877399	0.841302	0.0937735	0.565396
-0.665404	0.814257	-1.06477	0.572252
-1.60732	0.790225	-0.37014	0.560561
-2.29951	0.719068	-0.261524	0.544268
-2.34105	0.760515	-1.12969	0.543884
-2.33747	0.724943	-0.611468	0.540462
-1.76157	0.740202	-0.715967	0.55087
-0.107736	0.781088	-1.04592	0.523863
0.84611	0.760238	-0.384508	0.55487
1.24671	0.710461	0.0829082	0.524147
1.20746	0.728729	-0.227401	0.501472
0.354642	0.75143	-0.879091	0.508987
-0.191734	0.748314	-0.643873	0.489616
0.651879	0.756544	-1.36186	0.509296
0.842885	0.77901	-0.675316	0.526185
0.886407	0.777046	-0.873277	0.527041
-0.0155168	0.740287	0.121035	0.498873
-0.793973	0.774047	0.343262	0.50691
-1.26395	0.769814	0.810958	0.53544
-1.55662	0.751177	0.752813	0.513214
-0.88789	0.737329	0.84332	0.529468
-0.83067	0.704814	-0.131185	0.533119
-0.371422	0.70201	-0.396826	0.492577
0.0768369	0.712112	-0.350868	0.510032
-0.0748439	0.715079	-0.837999	0.570819
1.25835	0.682329	-0.606553	0.554427
1.36422	0.71147	-0.18636	0.545928
1.46058	0.706778	0.367475	0.527471
0.33726	0.6909	0.353459	0.515574
-0.729051	0.725939	0.514097	0.48494
-0.901012	0.732891	-0.475679	0.514561
-0.475415	0.687727	0.0274841	0.508735
0.293349	0.70238	0.0270502	0.498818
0.777785	0.712322	0.298095	0.492604
-0.340656	0.719151	0.697752	0.523983
-1.08539	0.651674	0.544704	0.547322
-1.59583	0.586961	-0.640597	0.461528
-0.0720124	0.609766	0.7065	0.460433
-0.371524	0.568484	0.871031	0.45143
-0.693955	0.530448	0.715787	0.450368
-2.04147	0.494573	-0.142478	0.399157
-2.50905	0.439813	0.256133	0.348213
-2.97585	0.391244	-0.992018	0.368573
-3.40269	0.393523	-1.67959	0.353831
