# Supplementary material for: Flexible neural population dynamics govern the speed and stability of sensory encoding in mouse visual cortex
Source: Nat Commun. 2024 Jul 30;15:6415. doi: 10.1038/s41467-024-50563-y (PMC11289260; doi:10.1038/s41467-024-50563-y)
Supplement: Supplementary file 8 — Source Data [file 41467_2024_50563_MOESM8_ESM.zip › S10b_speed.xls]

## Sheet: Sheet1
Stationary (mean)	Stationary (SEM)	Locomotion (mean)	Locomotion (SEM)
0.90991	0.0173926	1.12897	0.0146301
0.930584	0.0175795	1.14106	0.0144722
0.9444	0.0177293	1.14975	0.014518
0.954993	0.0175998	1.15131	0.0146507
0.9629	0.0173371	1.14683	0.0146272
0.964591	0.0172605	1.1376	0.0145793
0.96172	0.017204	1.12799	0.0142882
0.959475	0.017539	1.12097	0.0139321
0.968634	0.0180061	1.12793	0.0140781
0.970823	0.0181109	1.13562	0.0140867
0.969657	0.0180751	1.1378	0.0143026
0.967434	0.0180117	1.13694	0.0144312
0.964287	0.0177746	1.13272	0.0147241
0.969172	0.017975	1.13322	0.0143191
0.971009	0.0182522	1.13537	0.014092
0.97018	0.0183594	1.13364	0.014069
0.965106	0.0180948	1.13083	0.0142906
0.968283	0.017627	1.13991	0.0140929
0.994988	0.0168832	1.21188	0.0141643
1.09817	0.0165227	1.38146	0.0151981
1.28993	0.0169235	1.7093	0.0176994
1.59182	0.0191136	2.19026	0.0218088
2.00467	0.0228908	2.80339	0.0269003
2.47509	0.0277741	3.45563	0.0320552
2.9372	0.0320869	4.04428	0.0361596
3.29596	0.0358208	4.43693	0.0387954
3.48035	0.0381593	4.55627	0.0402613
3.45783	0.0387425	4.37219	0.0409883
3.26331	0.0381129	3.95004	0.040891
2.97587	0.0359467	3.44063	0.039096
2.73852	0.0324188	3.02591	0.0349627
2.62709	0.0284973	2.80233	0.0303481
2.6646	0.0270338	2.73232	0.0276176
2.78386	0.0288823	2.71609	0.0266426
2.90312	0.0325815	2.68963	0.0268015
2.97958	0.0355728	2.62351	0.027106
2.98536	0.0363686	2.51098	0.0277065
2.88469	0.0353944	2.37855	0.0279151
2.69544	0.0343331	2.24974	0.027153
2.44828	0.0332675	2.14453	0.0256892
2.18303	0.0322555	2.05767	0.0241739
1.931	0.0318707	1.98834	0.0229929
1.71171	0.0315815	1.93048	0.0218213
1.5395	0.0316183	1.89358	0.0212028
1.43419	0.0313697	1.86326	0.0215685
1.40164	0.0304535	1.86208	0.0218134
1.43233	0.0288562	1.85326	0.0215189
1.514	0.027242	1.84538	0.0211843
1.62054	0.0266337	1.83163	0.0206478
1.74372	0.0267812	1.80793	0.019959
1.85898	0.0276367	1.8013	0.019467
1.93856	0.0290259	1.79165	0.0197566
1.95936	0.0298278	1.79042	0.0205972
1.9304	0.0298891	1.78227	0.0210596
1.85659	0.0291261	1.77596	0.0210338
1.77594	0.0277448	1.75825	0.0201553
1.71996	0.0261353	1.73785	0.0195165
1.70193	0.0253494	1.71082	0.0185621
1.69765	0.0246723	1.69956	0.0184542
1.69722	0.0242338	1.69212	0.0183485
1.68888	0.0235533	1.6954	0.0184789
1.66512	0.0229692	1.70035	0.0185043
1.63423	0.0227734	1.70599	0.0186047
1.60316	0.022792	1.7057	0.0186582
1.56762	0.023378	1.69648	0.0185129
1.53113	0.0240977	1.69877	0.0187194
1.499	0.0247332	1.6932	0.0188615
1.47443	0.0247907	1.69375	0.0188548
1.46172	0.0240136	1.69138	0.0190247
1.45621	0.0231344	1.68463	0.0189917
1.45758	0.0226056	1.67934	0.0188353
1.46685	0.0221293	1.66734	0.0183064
1.48594	0.0219664	1.66459	0.0177875
1.50578	0.0222255	1.65686	0.017927
1.51991	0.022629	1.65613	0.0182702
1.53511	0.0228588	1.66589	0.0184713
1.54816	0.0231343	1.68069	0.018797
1.55039	0.0236078	1.68454	0.0191862
1.5454	0.0239615	1.68455	0.0190051
1.53461	0.0239649	1.68934	0.0191653
1.5128	0.0235722	1.68569	0.0193265
1.48289	0.0225914	1.68381	0.019665
1.44862	0.0216881	1.68132	0.019483
1.42762	0.0208142	1.68146	0.0191368
1.42227	0.0202984	1.68769	0.0189418
1.4227	0.0208594	1.68367	0.0190631
1.44109	0.0215366	1.67989	0.0191859
1.43937	0.0226363	1.67397	0.0192195
1.44833	0.0234023	1.66344	0.019037
1.43971	0.0234875	1.64836	0.0187301
1.4374	0.0229725	1.64326	0.0183018
1.42872	0.0220539	1.64527	0.0181538
1.41249	0.0216024	1.64316	0.0183662
1.39196	0.0211451	1.64766	0.018573
1.37888	0.020888	1.65117	0.0188678
1.37255	0.0207772	1.65371	0.0189964
1.36903	0.020749	1.65974	0.0191312
1.37099	0.020868	1.65869	0.0189898
1.37462	0.0209621	1.64943	0.0186743
1.38644	0.0209398	1.64261	0.0187084
1.39467	0.0207983	1.64623	0.0186296
1.40289	0.0207344	1.66446	0.0186311
1.40097	0.020864	1.67567	0.0186089
1.39294	0.0210296	1.68329	0.0187521
1.38269	0.0207532	1.68017	0.0190279
1.374	0.0202726	1.67487	0.0188966
1.36571	0.0199743	1.67596	0.0190803
1.3638	0.0197311	1.67355	0.0194336
1.37022	0.0197966	1.67387	0.0194581
1.37658	0.0202593	1.67738	0.0190596
1.38203	0.0203635	1.67612	0.0187163
1.37851	0.0204048	1.67922	0.0187023
1.3747	0.0201372	1.67755	0.0186871
1.36563	0.0200169	1.67299	0.018514
1.36182	0.020257	1.66462	0.0181082
1.35795	0.0205837	1.65543	0.0179526
1.35916	0.0206893	1.64922	0.0179424
1.36945	0.02057	1.65174	0.018244
1.38438	0.0207868	1.66238	0.0186246
1.40624	0.0210531	1.70338	0.0190232
1.44024	0.0218616	1.77183	0.0193921
1.48914	0.0230133	1.8908	0.0204716
1.55278	0.0246732	2.05215	0.0231027
1.62004	0.0264756	2.22835	0.0263639
1.68558	0.027947	2.39542	0.0293457
1.72903	0.0284794	2.51554	0.0310446
1.73825	0.0280032	2.56179	0.0312135
1.71227	0.0273299	2.54573	0.0305639
1.68205	0.026701	2.48174	0.0297104
1.66004	0.0264751	2.39762	0.0290157
1.65544	0.0265805	2.30285	0.0283365
1.63823	0.0268911	2.19517	0.0273751
1.58729	0.0267288	2.06261	0.0260283
1.50051	0.0258283	1.91119	0.0245155
1.38951	0.0245556	1.75379	0.0231387
1.27166	0.0236859	1.60849	0.0216099
1.15408	0.0232877	1.49618	0.0205499
1.04739	0.0232239	1.41912	0.0194495
0.964	0.0234489	1.38534	0.01927
0.910012	0.0235926	1.37326	0.0195119
0.882973	0.0234185	1.36753	0.0192945
0.888708	0.0231509	1.36193	0.0187835
0.919121	0.0224895	1.35155	0.0180845
0.967015	0.0217176	1.33818	0.0173933
1.02257	0.0214727	1.32128	0.0169281
1.08149	0.0215024	1.31226	0.0165928
1.13765	0.0215595	1.29439	0.016454
1.17601	0.0218504	1.2776	0.0161033
1.19532	0.0219097	1.26307	0.0157638
1.19141	0.0224738	1.24802	0.0154687
1.17736	0.0224648	1.23251	0.0151026
1.16089	0.0224777	1.21664	0.0145054
1.14128	0.0222736	1.20394	0.0142571
1.12825	0.0216997	1.1909	0.0143415
1.12513	0.0210764	1.17998	0.0144985
1.12426	0.0212085	1.18092	0.0146671
1.1176	0.0219076	1.17027	0.0148237
1.10153	0.0223845	1.16657	0.014871
1.07853	0.022405	1.16395	0.0146434
1.05512	0.0220528	1.15266	0.0145232
1.03175	0.0213411	1.14654	0.0143331
1.01413	0.0208237	1.13938	0.0139915
1.01306	0.0208144	1.12892	0.0136404
1.02152	0.0211345	1.12508	0.0132144
1.03398	0.0214256	1.12591	0.0133362
1.04606	0.0215477	1.12363	0.0134765
1.04961	0.021563	1.11484	0.0137579
1.04769	0.021562	1.1084	0.013876
1.05421	0.0219141	1.09478	0.0135953
1.06264	0.0226059	1.08803	0.0133768
1.0715	0.0234629	1.0793	0.013204
1.07134	0.023621	1.08051	0.0133036
1.0634	0.0229004	1.08394	0.0133127
1.05077	0.0223052	1.09205	0.0133788
1.0352	0.0218759	1.09958	0.0135523
1.02632	0.0216125	1.10801	0.0136691
1.01801	0.0215295	1.1067	0.0135866
1.0143	0.0215558	1.10273	0.0136521
1.01507	0.0214103	1.09922	0.0136383
1.01432	0.0216027	1.09084	0.0132174
1.0269	0.0220059	1.08478	0.0132995
1.04054	0.0223726	1.08291	0.0135466
1.05515	0.0230625	1.08659	0.0135071
1.05852	0.0232579	1.09012	0.0133883
1.05123	0.0230779	1.09526	0.0132841
1.04222	0.0229163	1.09051	0.0131198
1.03747	0.0228461	1.09078	0.0132726
1.0404	0.0227516	1.09105	0.0135207
1.04818	0.0227662	1.09403	0.0134381
1.04477	0.0231901	1.10101	0.0137314
1.03392	0.0234316	1.10646	0.0136654
1.01796	0.0232117	1.10005	0.0136716
1.01724	0.0230038	1.10712	0.013722
1.01353	0.0227274	1.11583	0.0135968
1.00659	0.0222702	1.12299	0.0136514
0.986171	0.0216258	1.12156	0.0138003
0.961081	0.0209169	1.12412	0.0139572
0.931322	0.0201804	1.1142	0.0140534
0.897295	0.0192429	1.09741	0.0140276
