# Supplementary material for: Flexible neural population dynamics govern the speed and stability of sensory encoding in mouse visual cortex
Source: Nat Commun. 2024 Jul 30;15:6415. doi: 10.1038/s41467-024-50563-y (PMC11289260; doi:10.1038/s41467-024-50563-y)
Supplement: Supplementary file 8 — Source Data [file 41467_2024_50563_MOESM8_ESM.zip › S10c_averages.xls]

## Sheet: Sheet1
Stationary (mean)	Stationary (SEM)	Locomotion (mean)	Locomotion (SEM)
24.6031	0.530588	16.463	0.268533
22.5357	0.498956	14.7921	0.24196
20.4963	0.467211	13.1994	0.215843
18.5488	0.434719	11.7494	0.19177
16.7496	0.402619	10.5107	0.171171
15.1964	0.36897	9.54614	0.156843
13.9714	0.332337	8.87028	0.148644
13.184	0.301149	8.46713	0.144942
12.8661	0.286306	8.30953	0.142262
13.0496	0.293425	8.42494	0.139746
13.3845	0.310389	8.62103	0.135397
13.8637	0.330155	8.90078	0.134689
14.5621	0.351096	9.27139	0.141593
15.4335	0.373265	9.76055	0.155027
16.4077	0.390036	10.356	0.171262
17.4748	0.403298	11.0392	0.189837
18.6295	0.419071	11.799	0.209109
19.9255	0.44025	12.6244	0.228352
21.4143	0.470136	13.5049	0.245137
23.0674	0.510687	14.4844	0.261216
24.9387	0.551416	15.7652	0.278617
27.4958	0.593527	17.7434	0.302087
31.4821	0.650057	21.0556	0.3413
37.8478	0.73739	26.5647	0.409911
46.9173	0.849432	34.9195	0.501321
57.8143	0.934948	46.0822	0.589329
69.2442	0.964812	58.9614	0.645423
79.8354	0.955843	71.7069	0.662263
88.5508	0.924792	82.6028	0.652096
95.065	0.885617	90.9156	0.631447
99.5175	0.84679	96.7554	0.611669
102.203	0.813733	100.548	0.601474
103.363	0.788132	102.734	0.604375
103.225	0.769559	103.667	0.623172
101.876	0.762901	103.654	0.654893
99.2877	0.775958	102.968	0.695891
95.3736	0.817165	101.92	0.738623
90.2899	0.880748	100.826	0.778038
84.7416	0.954261	99.9743	0.813223
79.4563	1.02709	99.5729	0.837903
75.1836	1.09998	99.5952	0.850907
72.1504	1.1661	99.9531	0.855865
70.283	1.22195	100.57	0.854106
69.4462	1.26755	101.29	0.849866
69.3977	1.30373	101.967	0.844306
69.8518	1.33398	102.514	0.837494
70.622	1.35624	102.915	0.828316
71.5963	1.36856	103.144	0.819912
72.6446	1.36908	103.18	0.815738
73.9336	1.35417	102.989	0.815845
75.6625	1.31802	102.602	0.817821
78.0179	1.26595	102.033	0.823362
80.648	1.20846	101.357	0.827956
83.1368	1.15342	100.577	0.830966
85.2109	1.10149	99.7534	0.833213
86.7773	1.05752	98.9477	0.834244
87.8026	1.02801	98.1409	0.836934
88.2801	1.01515	97.3808	0.841381
88.2335	1.01792	96.6742	0.848947
87.7105	1.02971	96.0019	0.856967
86.8904	1.04677	95.4925	0.863399
86.0465	1.06223	95.1293	0.866998
85.3361	1.07152	94.8988	0.867936
84.8171	1.07927	94.805	0.863645
84.611	1.08731	94.7519	0.856171
84.8373	1.09646	94.6864	0.846704
85.3765	1.10461	94.5393	0.840246
86.106	1.1114	94.3481	0.837167
86.9579	1.11686	94.2025	0.837892
87.8095	1.11865	94.1437	0.841731
88.5847	1.11129	94.242	0.844916
89.4477	1.1037	94.483	0.846926
90.1995	1.10058	94.7588	0.846143
90.6281	1.10947	95.0386	0.849505
90.7271	1.12058	95.2453	0.859038
90.8506	1.1248	95.2309	0.871439
91.0225	1.11013	95.09	0.881049
91.1234	1.09584	94.7766	0.885808
91.0469	1.09145	94.4528	0.883098
90.7415	1.09217	94.1475	0.874893
90.3294	1.09236	93.7438	0.867905
89.7779	1.09085	93.3816	0.862742
89.2386	1.08673	93.0209	0.859645
88.9077	1.08756	92.7203	0.857548
88.6647	1.08943	92.3552	0.858545
88.6056	1.09126	91.953	0.860007
88.6011	1.09307	91.6409	0.862947
88.7162	1.09264	91.3543	0.864929
88.9058	1.09033	91.0723	0.8612
89.1092	1.08189	90.833	0.855179
89.4023	1.06675	90.5554	0.847623
89.8917	1.05122	90.2751	0.842466
90.2879	1.04636	89.9928	0.840956
90.5157	1.04455	89.5471	0.843892
90.4782	1.03865	89.0403	0.84466
90.1524	1.03325	88.569	0.844818
89.8405	1.02213	88.2433	0.849042
89.4838	1.01309	87.9694	0.856671
89.2226	1.00676	87.7278	0.863914
89.14	1.0101	87.6328	0.86558
89.0795	1.02401	87.6405	0.86223
89.0735	1.03848	87.6856	0.86165
89.0254	1.05527	87.713	0.863469
89.0672	1.07021	87.7254	0.866755
89.1894	1.07464	87.5847	0.86852
89.3014	1.07439	87.3058	0.871072
89.334	1.07355	86.9979	0.865424
89.3024	1.06823	86.7172	0.855223
89.2238	1.06491	86.4602	0.851097
89.352	1.07019	86.1704	0.850623
89.4423	1.08049	85.8163	0.857517
89.3365	1.08986	85.4219	0.868389
89.067	1.09702	85.0824	0.877347
88.6521	1.09646	84.8121	0.880149
88.2744	1.09547	84.7003	0.875879
87.9974	1.09599	84.5399	0.870338
87.652	1.09864	84.2274	0.864415
87.1025	1.10098	83.5748	0.858127
86.3127	1.09549	82.5024	0.855997
85.3328	1.0829	80.9995	0.855784
84.0413	1.06833	78.9325	0.856873
82.372	1.05443	76.2272	0.852316
80.2128	1.04269	72.9283	0.838991
77.6401	1.03242	69.1442	0.814166
74.7046	1.0193	65.0679	0.777012
71.4499	0.997574	60.9302	0.734333
68.0382	0.972298	56.9274	0.690492
64.6058	0.946937	53.1652	0.645551
61.1883	0.920701	49.6314	0.606056
57.8053	0.894211	46.3594	0.576558
54.6057	0.871991	43.3914	0.557106
51.7632	0.859472	40.7779	0.542948
49.3822	0.862136	38.5249	0.530366
47.521	0.871018	36.6286	0.517378
46.1987	0.882927	35.0866	0.503763
45.4156	0.897143	33.8555	0.489903
45.0427	0.912655	32.8853	0.476529
44.888	0.926598	32.1322	0.463728
44.8421	0.937637	31.5612	0.452698
44.8164	0.946656	31.1237	0.443119
44.7887	0.958179	30.7605	0.436907
44.6977	0.966101	30.4385	0.432112
44.5543	0.971157	30.1402	0.429225
44.3794	0.973507	29.8458	0.426837
44.2034	0.969634	29.5195	0.424098
44.0634	0.963475	29.1495	0.4215
43.9934	0.955912	28.7364	0.418736
43.9507	0.944585	28.3056	0.414997
43.9792	0.933606	27.8738	0.411233
44.0969	0.923688	27.4684	0.407424
44.3026	0.913419	27.0986	0.403964
44.5189	0.906071	26.7698	0.401282
44.6477	0.902425	26.4893	0.401102
44.6682	0.902616	26.2362	0.401601
44.6047	0.90701	26.0036	0.402613
44.4754	0.916023	25.7827	0.404157
44.2525	0.92272	25.5827	0.405961
44.0268	0.929266	25.4126	0.406799
43.8534	0.935753	25.2722	0.406757
43.7458	0.938379	25.16	0.405191
43.6879	0.938595	25.0691	0.403492
43.6789	0.940491	24.9989	0.402175
43.6746	0.942849	24.9291	0.40027
43.6712	0.94502	24.847	0.398544
43.6512	0.943905	24.7365	0.396302
43.6039	0.939064	24.6058	0.393227
43.5961	0.932955	24.4677	0.389939
43.5839	0.925118	24.3348	0.387075
43.5101	0.913142	24.2127	0.385052
43.3886	0.903266	24.1041	0.383972
43.2328	0.896855	24.006	0.384277
43.0033	0.8938	23.9231	0.38543
42.8075	0.892601	23.8486	0.387773
42.7089	0.893073	23.784	0.390852
42.701	0.89414	23.7167	0.394284
42.7735	0.895321	23.6538	0.397373
42.8902	0.899287	23.5926	0.400375
43.0086	0.904473	23.5509	0.402441
43.062	0.907786	23.5253	0.40348
43.0225	0.909049	23.5063	0.402951
42.9474	0.907565	23.4944	0.401403
42.8564	0.903879	23.4644	0.399253
42.8167	0.897866	23.4026	0.397269
42.8224	0.89162	23.3306	0.396145
42.8309	0.886358	23.265	0.395192
42.8113	0.883713	23.2256	0.39508
42.8012	0.884601	23.2089	0.395464
42.7742	0.885911	23.2061	0.395908
42.7291	0.886057	23.2086	0.396579
42.6674	0.884943	23.1968	0.396801
42.6051	0.882525	23.1674	0.396824
42.5263	0.879009	23.1615	0.396663
42.5201	0.876244	23.2279	0.396984
42.5747	0.872694	23.366	0.397982
42.7173	0.869856	23.5978	0.399809
42.9892	0.870507	23.9407	0.402597
43.4145	0.873243	24.4092	0.406559
43.9548	0.875572	24.996	0.411658
44.6091	0.877633	25.6873	0.41821
45.3344	0.879826	26.4851	0.426419
