# Supplementary material for: Flexible neural population dynamics govern the speed and stability of sensory encoding in mouse visual cortex
Source: Nat Commun. 2024 Jul 30;15:6415. doi: 10.1038/s41467-024-50563-y (PMC11289260; doi:10.1038/s41467-024-50563-y)
Supplement: Supplementary file 8 — Source Data [file 41467_2024_50563_MOESM8_ESM.zip › S10c_locomotion_allTrials.xls]

## Sheet: Sheet1
10.4435	9.94174	9.68787	9.63264	9.86657	10.0874	10.105	9.86015	9.30983	8.61373	7.9099	7.08927	6.73235	7.01743	8.04185	9.56129	11.3023	12.4247	12.9562	13.0018	12.6485	12.5161	15.1287	22.1454	33.0664	45.6114	56.8927	65.7247	72.0534	76.2629	78.4677	78.9259	77.3656	73.2391	67.3226	60.7195	56.055	54.3822	55.1863	56.8897	59.9622	63.1454	67.1447	70.8282	74.4758	77.2465	79.3764	80.8509	82.4761	84.3065
13.5196	12.4508	12.0892	11.7674	11.7376	11.5096	10.8753	10.0368	9.54486	10.1179	11.096	11.8614	12.132	12.2428	12.1008	12.087	11.9375	11.9342	12.1986	12.2105	13.2708	14.7851	18.0663	23.2213	31.8328	46.4396	66.5763	87.9888	104.682	115.425	122.603	127.311	130.943	133.649	135.505	135.875	135.276	133.146	129.902	126.438	121.323	114.345	106.271	98.899	93.6162	91.8713	93.634	99.448	107.914	115.739
23.4365	17.4638	12.4292	8.39339	5.33482	3.24915	2.63132	3.46908	4.72429	6.21286	6.89668	7.37148	7.35107	6.81902	6.07849	5.18554	4.60422	4.26276	4.64656	5.84189	8.87756	13.8835	22.1355	36.6418	57.3294	77.6474	92.8646	101.526	106.89	110.008	112.344	113.696	114.871	115.684	116.879	117.763	119.043	120.917	123.16	126.278	130.064	133.822	137.462	140.9	143.863	145.687	146.516	146.136	145.313	144.318
17.8232	14.9233	12.454	10.9656	11.2104	12.7479	14.3114	14.9308	14.1601	12.1306	9.31763	6.71753	6.9824	9.65503	12.2167	14.0233	14.9498	14.7672	13.8508	11.8657	9.4253	7.91204	9.79542	16.6753	27.7618	42.9537	61.5625	79.5423	94.2762	105.273	113.173	118.414	122.507	125.293	127.594	130.028	133.151	136.534	139.956	143.213	145.056	145.508	145.522	144.995	145.141	145.636	146.055	146.459	146.309	145.966
6.85137	6.24008	5.48077	4.63761	3.79504	3.41328	3.53935	4.182	4.94309	5.48904	5.4686	5.17261	4.34089	3.65929	3.39964	3.69624	4.35715	5.20285	6.33123	8.08046	11.5594	16.8005	25.5417	38.0516	54.9146	72.1956	86.7187	97.6537	105.863	112.534	118.088	122.481	125.941	128.285	129.579	129.611	128.681	127.099	125.461	124.507	124.223	124.641	126.427	129.152	132.79	136.4	139.208	140.589	139.741	135.988
13.8781	10.4781	7.92538	7.39415	8.20897	9.42966	10.0768	9.97787	9.14527	8.1013	7.2979	6.65057	6.90711	7.25565	8.37477	9.9021	11.2025	12.0753	12.7202	13.416	15.3377	20.0828	29.205	42.3233	57.624	72.3397	84.4796	94.0128	101.49	107.66	113.218	118.225	123.213	127.942	132.462	136.208	138.609	140.23	140.511	139.948	138.849	137.973	137.554	137.115	136.997	136.663	136.412	136.403	137.115	137.991
10.3562	9.74866	8.91561	7.63988	6.14025	4.67596	4.2642	5.53038	7.32236	9.11128	9.84461	9.73251	8.84454	7.75787	6.43599	5.84626	6.10027	7.13522	8.82748	11.0718	14.1242	18.6923	24.8728	32.4768	41.8816	52.0253	62.1985	72.3908	81.7869	90.5956	98.9992	107.337	115.522	123.241	130.251	136.082	140.536	143.285	144.777	144.99	144.63	143.978	143.384	143.361	143.609	143.82	143.864	143.54	142.738	142.188
13.3573	12.5165	11.7318	11.8664	12.1491	11.9258	11.7811	11.3453	10.9375	10.5269	9.77149	9.41473	8.84064	9.25701	10.5013	11.8291	12.3969	12.2702	11.8423	11.8687	13.9586	17.4758	23.1869	32.5644	46.2367	61.8177	76.1115	87.476	96.0446	101.888	106.722	110.438	113.089	114.909	115.521	114.799	113.661	113.171	114.38	118.811	125.564	132.935	139.73	144.783	147.531	148.332	146.714	142.309	136.325	128.731
8.31676	7.25707	6.46104	6.17334	6.43741	6.85036	7.21655	7.17575	6.73712	6.1965	5.5696	4.95557	4.80962	5.03179	5.72752	6.30836	7.25798	8.19686	8.83956	9.38065	11.006	14.8721	22.5459	34.6108	50.5859	68.2502	82.7145	94.478	102.618	108.252	111.954	114.611	116.528	118.669	121.203	123.909	126.712	129.765	131.854	133.36	133.979	134.202	133.803	134.372	135.016	136.24	137.902	139.749	141.787	143.837
19.9233	19.472	18.7144	17.5519	15.5271	12.8144	9.92155	6.79601	5.70488	7.5589	10.6775	13.7694	15.7795	15.4659	14.2511	12.4028	10.9969	11.1241	12.1908	14.0106	17.53	23.9028	35.9788	55.4829	77.7932	95.9418	107.794	116.062	121.961	127.121	132.258	137.272	142.181	146.664	150.255	152.437	153.373	153.215	152.183	150.579	148.397	146.087	142.903	139.651	136.378	133.876	131.477	129.102	128.116	128.739
11.9278	10.6011	9.67805	8.93562	8.68866	8.96831	9.25243	9.17544	8.26446	6.8339	5.81177	5.98136	7.27007	8.57367	9.61616	9.8645	9.98439	9.83778	10.6573	12.8245	15.6075	18.8499	22.0458	25.7876	31.645	41.4078	55.6866	71.6667	86.0228	96.6486	103.87	108.872	112.395	115.522	118.126	120.917	123.751	126.777	130.186	133.95	137.853	140.944	142.956	144.02	144.117	143.639	143.363	142.971	142.381	141.481
11.0565	11.8821	12.9731	13.8789	14.7724	14.8993	14.4339	13.0231	11.1359	8.71742	7.01201	7.38499	10.0181	13.3894	16.041	17.3801	17.4806	16.921	16.0514	15.692	16.3607	18.6178	23.37	32.614	46.5103	63.4804	79.674	93.2352	103.944	112.609	120.124	126.65	132.192	137.171	141.293	144.779	148.002	150.396	152.118	151.593	149.506	145.82	142.542	140.755	139.933	139.935	140.504	141.983	143.668	145.74
5.59558	5.11788	4.74703	4.4575	4.10815	3.66657	3.08866	2.64222	2.4223	2.33079	2.30391	2.44725	2.59104	3.05444	3.58175	4.36012	4.89522	5.08999	5.52224	6.599	8.80479	13.5436	21.9825	35.2781	54.2743	75.9682	94.5489	108.459	118.935	127.199	133.558	138.342	141.588	143.578	144.577	144.847	144.714	144.545	144.715	145.356	146.547	147.564	148.799	150.505	151.886	153.039	153.595	153.856	153.308	152.102
25.1635	23.4893	22.0991	21.067	19.8467	19.2285	18.1998	17.3854	15.6995	13.9147	12.3528	11.6573	13.0169	16.0066	19.7443	23.5824	27.7902	31.9791	36.1196	40.4903	46.7095	54.3326	64.2544	73.5504	81.7829	88.3302	94.3195	99.0034	102.912	106.782	110.348	114.13	118.125	121.727	125.142	127.856	129.694	130.425	129.718	126.406	119.621	107.362	89.6829	70.1091	55.1137	45.3026	39.2881	36.424	34.7228	33.4575
13.7074	12.7673	12.5158	12.6621	12.9737	13.0757	12.5782	11.7045	10.3722	9.02667	8.01435	8.49988	10.736	13.8522	16.9399	19.3776	20.5061	20.8625	21.183	22.5427	25.7356	30.4415	36.6536	44.7547	55.6144	68.7942	83.1738	95.8046	105.616	113.382	119.612	124.576	128.389	131.603	134.157	136.261	137.56	137.687	134.977	124.321	97.9876	65.0888	46.0514	36.9746	32.4238	30.4378	30.0047	31.6363	37.0489	48.6419
14.4976	12.6003	11.1174	9.95122	9.24308	8.85964	8.74883	8.84497	8.99789	8.96923	8.584	8.20518	7.80607	8.12708	8.73936	10.129	11.9263	13.3219	14.6434	15.4549	16.3935	17.7555	20.3299	25.0591	32.8025	43.54	56.8928	71.1201	84.0385	95.0723	103.707	110.398	115.194	118.895	121.978	125.049	128.358	132.197	135.961	139.323	141.382	141.814	140.152	136.732	132.069	126.009	118.48	108.99	97.4404	87.0891
13.9361	12.2052	10.7441	9.22605	7.42265	5.48201	4.09243	4.00688	4.96726	5.91321	6.20237	5.95291	5.62417	5.5308	6.16259	7.71278	10.0508	12.2448	13.5072	14.1356	13.6556	12.5324	11.6419	13.0833	17.7735	25.9874	38.8012	57.6201	81.062	101.284	114.069	120.7	122.898	122.605	120.716	117.945	114.66	111.008	107.804	105.862	104.981	105.684	106.869	108.488	109.891	111.025	111.563	111.492	110.072	108.035
10.8743	9.56444	8.10384	7.03505	6.45619	6.25889	6.13207	6.10286	6.02238	6.03191	6.10562	6.36532	6.54012	6.97059	7.52027	8.49066	9.33651	9.78447	10.0368	10.3603	11.7777	16.2354	23.8405	34.6353	47.6085	61.1923	73.6992	83.455	91.6301	98.8956	105.348	111.553	117.856	123.863	129.112	132.963	134.522	133.629	130.429	124.93	117.791	110.696	105.41	102.049	100.176	99.4011	99.3591	99.3627	98.2315	96.7957
26.7398	24.1537	21.446	18.6596	16.4996	14.5982	13.2417	11.7821	10.5644	9.92314	9.84843	9.92553	11.0834	12.4717	14.2697	16.153	17.8264	18.7498	18.6333	18.7502	19.1446	23.089	33.5546	49.1136	67.8807	83.9923	95.7444	104.411	110.622	115.39	119.417	122.774	125.712	128.109	129.894	131.107	131.449	131.156	130.045	128.541	126.343	123.184	120.243	117.882	116.469	116.345	116.989	118.777	120.777	123.029
10.1358	9.79531	9.47626	9.02252	8.34974	7.3402	6.38294	5.28238	4.98309	5.95138	7.3148	8.41783	8.85115	8.76352	8.03991	7.26224	6.99513	7.38588	8.33546	9.53391	10.5267	11.7946	13.2694	16.5976	22.4802	32.602	47.4089	65.1458	81.1775	93.8775	102.305	107.363	110.786	112.767	114.785	117.323	120.423	124.412	127.335	130.362	132.042	132.544	132.315	131.237	129.745	127.023	122.87	117.726	112.764	108.66
10.2017	9.15868	8.23579	7.14158	6.05784	5.20938	4.74367	4.83295	5.03999	5.14488	5.03653	4.831	4.89263	5.45772	6.25418	7.00874	7.86176	8.74309	9.69459	11.0727	12.7169	14.7529	18.0663	23.2182	32.0725	46.8477	68.2047	90.2904	107.126	117.86	123.794	126.839	128.583	129.452	130.167	130.454	130.231	129.607	128.854	128.326	129.254	130.651	132.501	133.679	134.899	135.384	135.281	134.262	132.117	129.189
8.25778	7.92867	7.40273	6.74112	6.03414	5.3921	4.90612	4.56347	4.45627	4.40261	4.12523	3.99545	4.14905	4.64454	5.42821	6.35757	7.26749	7.86312	8.20941	8.51322	8.68867	9.28558	10.9084	14.1539	19.9114	28.4495	39.7108	52.7432	65.389	76.0337	84.2584	90.311	94.3219	97.1105	99.1369	101.144	102.923	104.961	106.67	108.755	110.885	112.503	113.943	115.198	116.95	118.614	121.372	124.088	127.199	129.533
8.41816	7.05774	5.51783	4.78991	5.59973	6.90044	8.13098	8.72774	8.52968	7.55096	6.71375	6.11404	5.80201	5.4853	4.34707	3.92322	5.78618	8.67246	13.0659	18.2939	24.4148	31.7017	40.3946	50.775	62.1774	73.5252	83.6872	91.6816	98.0689	102.116	104.487	105.497	105.593	103.92	101.635	100.605	99.5321	102.038	105.73	110.733	115.367	119.723	122.995	125.077	126.225	126.307	125.82	124.593	122.997	120.958
14.9413	11.4348	9.1199	7.78201	7.27414	7.00096	6.82072	6.32336	5.78031	5.4341	4.9723	4.80839	5.23291	5.85203	6.74983	7.80227	8.98516	10.1755	11.4269	13.2753	15.743	19.0847	23.3687	29.3902	39.1485	53.7655	72.971	91.3665	104.446	113.026	118.506	121.179	122.638	122.568	121.419	118.851	115.692	111.329	107.428	104.372	102.431	101.566	101.583	101.38	101.09	100.829	100.346	99.7812	101.319	103.211
18.8349	16.3538	14.1357	12.1021	10.6051	9.67493	9.28728	9.12533	9.02487	8.78886	8.89122	9.1109	9.39486	9.77479	10.3777	11.0009	11.7608	12.6302	13.0069	12.9516	12.9258	13.762	16.7005	22.1489	29.8972	39.7892	51.1388	63.3888	75.4883	87.205	96.8678	104.93	111.229	115.998	119.698	123.117	125.839	127.913	129.391	130.283	130.03	128.861	127.045	124.638	122.681	120.505	118.183	116.153	114.152	112.577
25.3971	21.5589	18.5473	16.7587	16.2669	16.6723	17.4814	18.2958	18.8396	18.1115	16.7365	14.009	12.0451	13.0653	16.1323	18.8575	21.0524	22.3463	22.9672	23.9901	27.1347	33.0616	42.7223	54.9952	68.9413	82.6238	94.8791	104.749	111.719	116.8	120.161	122.63	124.062	124.88	125.01	123.96	121.892	118.924	115.639	113.272	111.994	111.833	112.412	113.89	115.545	117.109	118.594	119.139	119.247	118.944
6.96462	5.90945	5.52124	6.45136	7.93798	9.33269	10.025	9.78136	8.97456	7.83545	6.81353	6.23299	6.14705	6.37262	6.89586	7.72491	8.4448	8.57999	8.48481	8.17711	7.91413	9.00735	11.8172	17.3514	26.5074	40.2145	58.0023	75.6147	89.7452	99.4137	105.882	110.324	113.096	114.916	116.472	117.419	118.295	119.826	122.665	125.98	130.71	134.473	138.029	140.319	141.917	142.675	142.716	141.567	139.452	136.352
13.6319	12.4392	11.1706	9.78071	8.23062	7.10038	6.88684	7.4384	8.13182	8.01228	7.55542	6.56988	6.15681	6.81846	7.7156	8.30575	8.26517	8.0842	7.90156	8.17791	10.0063	14.3828	22.4059	35.5266	53.2378	73.4035	90.133	102.465	111.096	116.639	120.01	121.825	122.355	122.217	121.554	120.972	120.551	120.856	121.569	123.536	125.575	127.163	128.146	129.126	130.175	131.559	133.813	136.383	139.573	142.89
13.5158	12.1412	10.5655	8.81105	7.17754	5.68326	4.54116	4.63725	5.86123	7.57471	9.12732	9.97715	9.90659	9.09804	7.84172	6.32443	5.10093	4.61603	4.97525	5.39977	5.72963	7.07018	10.7	18.2253	31.5964	51.1717	72.3063	89.4758	100.833	107.877	112.279	114.796	116.422	117.276	117.894	119.13	120.504	121.691	124.378	127.902	130.196	132.311	133.835	136.116	139.027	141.618	144.05	145.431	145.452	144.662
16.9969	16.744	16.5247	15.8338	15.0738	13.9668	12.5185	10.8697	9.37429	8.43424	8.47054	9.10716	10.0579	11.247	12.4033	13.4762	14.6663	15.9475	17.0036	18.3312	20.3819	23.9208	29.4882	38.796	52.0205	68.7759	84.3769	96.398	105.195	111.804	116.601	120.904	124.092	126.503	128.078	128.167	126.634	125.234	123.462	122.594	122.405	124.222	127.252	131.233	134.581	137.032	137.641	137.625	137.26	137.319
5.99622	4.907	3.90084	3.09033	2.59882	2.60317	3.02245	3.60883	3.95385	4.23973	3.96591	3.36259	2.48679	1.86364	2.44967	3.78949	5.17534	6.33584	7.38571	8.34453	9.75549	12.2099	16.2814	23.0732	34.7938	53.0131	75.8778	96.0421	110.239	118.919	123.262	125.745	127.008	127.362	128.353	130.394	133.352	137.361	142.478	145.247	145.62	144.2	142.987	142.475	141.753	140.819	138.457	135.649	132.939	132.183
11.08	10.3523	9.62321	9.28482	8.67878	7.90744	6.69436	5.63046	5.53238	6.49846	8.10769	9.63552	10.5935	10.8491	10.3008	9.27646	8.03273	7.0569	6.85473	7.27258	7.92046	9.19654	12.1733	17.3904	27.0673	43.5028	69.7227	96.4407	113.34	121.991	125.777	126.778	126.556	125.739	125.149	125.745	127.592	130.25	133.348	136.714	139.807	141.909	142.82	142.307	140.645	138.535	135.354	133.291	131.16	128.39
15.5285	13.4484	11.1964	9.64157	9.13663	9.6555	10.4956	10.7048	10.1415	9.0757	7.8372	6.80684	6.44332	7.01897	8.2744	9.79525	11.2314	12.3101	13.296	14.5541	16.4405	18.9562	24.8726	35.0657	57.2271	88.5116	111.59	124.611	132.185	136.515	139.905	143.092	146.136	148.926	151.096	151.58	150.278	147.391	143.508	138.642	132.948	125.432	116.3	109.483	105.099	103.76	106.029	108.201	110.162	112.18
11.1177	9.68485	8.72017	7.85248	7.02016	6.47157	5.91994	5.35797	4.9571	4.9194	5.39965	6.33233	7.25658	7.92318	8.17577	8.25692	8.45666	8.88687	9.04928	8.90208	9.06954	11.3624	17.322	27.8705	42.1606	60.0526	77.4939	91.6721	102.94	111.375	117.451	122.15	125.358	127.26	128.766	129.805	130.611	131.512	132.587	133.669	134.085	134.169	134.063	133.775	134.231	134.835	136.384	137.756	137.883	136.718
7.07409	6.17412	5.38836	4.69088	4.12176	3.79318	3.93953	4.43022	5.10801	5.66502	5.64347	5.22066	4.66146	4.27599	4.28233	4.68202	4.9964	5.33676	5.88694	6.54129	7.70305	9.92668	13.7768	19.6875	28.3321	40.0933	53.1811	66.6805	78.4572	87.7922	95.016	100.588	105.042	108.746	111.94	114.438	116.379	117.864	118.929	119.157	118.357	116.697	114.091	111.505	108.25	106.294	105.335	105.203	105.503	106.267
10.6129	9.92284	9.21568	8.32529	7.31265	6.29999	5.37971	4.99557	5.2736	5.9741	6.55456	6.66925	6.3728	5.98184	5.87392	6.50305	7.55969	9.03825	10.22	11.2049	12.3143	13.8169	16.5832	21.0576	28.9068	41.0177	57.8403	77.6346	96.2428	109.437	117.182	120.155	119.72	117.335	113.697	109.735	105.259	101.962	99.1978	97.8497	100.475	105.987	113.492	119.925	126.156	129.194	130.972	131.485	131.609	131.401
31.745	32.9929	33.8905	35.4194	34.9003	32.226	26.8415	19.2172	11.3545	9.1194	14.6358	20.0613	24.294	27.1537	29.9649	30.7833	29.9007	27.8656	24.7507	21.5851	20.0876	20.6179	27.569	42.078	62.4857	83.3969	99.5696	111.671	120.025	126.902	132.49	136.82	139.723	140.678	139.737	137.827	136.128	134.483	133.53	133.262	132.882	132.838	132.313	131.341	130.622	129.941	129.184	128.209	128.185	128.462
10.8873	10.8882	11.0245	11.233	11.4662	11.6833	11.3707	10.482	8.92259	7.46891	7.33829	8.4058	9.87169	10.9768	11.2213	11.0638	10.4956	9.3969	8.73932	8.42693	9.2701	11.8483	16.1863	24.3522	37.9905	59.4194	83.9666	103.882	116.926	124.817	129.611	132.301	133.779	134.517	134.709	134.607	133.901	133.121	131.574	129.613	127.243	123.987	120.874	118.168	115.656	113.857	113.098	113.585	115.298	117.627
10.5625	9.04256	7.78041	6.77139	5.80332	4.58942	3.73847	3.36905	3.78901	4.4406	5.22781	5.68872	5.7922	5.62484	5.32032	5.14724	5.53568	6.52092	8.17267	10.2029	12.608	15.9798	20.5707	27.5144	36.8856	48.3497	60.9453	72.7069	82.9738	92.084	99.7259	106.195	112.261	117.628	122.577	126.764	130.405	133.237	135.409	137.371	139.643	142.569	145.216	147.234	147.916	147.862	146.158	142.741	137.634	131.577
5.87207	5.43676	5.90776	6.97737	8.12499	8.95284	8.98709	8.10965	6.58785	5.07719	4.60922	5.10242	5.95632	6.59806	7.08173	7.57073	8.54598	9.80506	11.5082	13.318	15.4662	17.9615	22.221	29.446	39.9573	54.2011	69.508	83.476	94.4053	101.969	106.811	110.089	112.476	114.19	115.519	116.825	118.249	119.964	122.143	124.523	126.397	126.934	127.408	128.474	130.188	133.919	137.592	141.084	142.906	143.773
8.8235	8.34029	7.84461	7.37037	7.18903	7.31466	7.65082	8.22168	8.43288	8.13556	7.42493	6.53182	6.43583	7.0907	8.39741	9.90793	11.4668	12.852	14.3541	16.3863	19.1773	22.5922	26.8836	33.7193	44.5712	58.9052	75.1923	89.4071	100.076	106.818	110.714	112.73	112.804	111.879	110.062	108.856	108.117	108.754	110.97	114.589	117.445	119.519	121.122	122.035	122.99	124.65	127.089	130.729	134.889	139.659
22.8466	19.9592	16.104	12.0826	9.17414	8.07217	8.29808	8.59685	8.22976	7.38893	6.8198	7.03832	7.41706	7.85183	8.1458	8.08834	8.2752	8.91283	10.0399	12.0638	15.1038	19.9048	27.8478	40.8785	58.7479	79.0298	95.0994	105.896	112.625	117.121	120.016	121.363	122.176	122.802	123.034	123.493	124.157	125.239	126.218	126.605	126.247	125.121	123.891	123.89	124.614	125.69	126.377	126.747	127.808	128.348
16.0895	15.8784	15.7003	14.6856	12.982	10.8658	8.59534	6.92667	6.74931	7.56418	8.34809	8.51505	8.36591	7.97295	8.10178	9.34786	11.0611	13.0774	14.9538	16.6756	17.4209	18.1925	20.0338	25.7224	41.0334	67.8646	93.6466	109.359	118.227	123.486	126.645	128.84	130.575	132.153	133.512	135.115	136.542	138.017	139.563	140.65	141.014	141.347	141.618	141.458	141.215	140.761	139.57	138.198	136.674	135.081
7.99358	6.75749	5.72635	4.75086	3.92646	3.17702	2.79347	3.01833	3.73468	4.44522	4.70316	4.63217	4.22303	3.67506	2.7419	2.25605	2.7699	3.63151	4.25666	4.66064	5.26445	7.17805	11.4693	18.8848	29.4903	43.6921	60.9464	78.9473	95.6631	109.751	121.436	131.399	138.896	143.13	144.321	143.472	141.656	139.208	137.321	135.137	132.965	132.164	134.2	138.785	143.917	147.869	149.889	149.178	146.907	144.235
9.58105	9.09172	8.43694	7.92111	7.39072	6.99848	6.63635	6.39845	6.27697	6.14614	5.89936	5.97152	6.11775	6.54386	7.46122	8.67233	10.0952	11.2766	12.1344	12.7327	13.8781	15.6372	19.2066	25.8282	38.2279	59.203	87.1626	109.581	122.631	129.769	133.488	135.503	136.397	136.354	136.059	135.602	134.701	133.774	133.044	133.539	133.941	135.235	137.262	139.408	141.008	142.401	142.938	143.749	144.329	145.136
31.5983	29.7454	28.0996	26.7034	24.5418	21.5671	18.8561	15.9719	14.295	13.8639	13.9334	15.1827	15.6628	16.6178	16.9073	17.2873	17.7085	18.761	19.7226	21.3448	23.3932	27.6525	36.8642	56.4129	82.4815	101.54	111.648	118.003	122.033	125.103	127.477	129.863	132.172	134.218	135.79	136.532	136.356	135.295	132.834	130.022	126.956	124.145	122.587	122.343	123.212	124.874	126.937	129.71	131.789	133.013
30.4201	27.9546	25.3948	22.1754	18.1652	13.7181	10.0129	9.36073	11.6412	14.8031	17.5211	18.8401	19.1476	18.1959	16.9221	15.5214	14.122	13.284	13.7034	15.0874	17.8457	21.7568	27.6749	35.236	46.8282	62.0405	79.8949	96.4528	109.987	119.477	126.278	130.981	134.109	136.092	137.18	137.702	137.635	137.323	136.798	136.005	135.249	133.949	132.053	130.15	128.735	127.54	127.588	128.192	129.816	130.405
25.8309	24.0657	22.3573	20.3275	18.0098	15.3683	12.9983	11.1559	10.7414	12.5321	15.4329	17.9025	19.5716	20.0181	19.5578	18.8079	18.2707	18.4087	19.0647	20.237	21.7046	24.4599	29.3849	36.9826	47.3432	60.4718	74.0441	88.1599	100.512	110.688	118.432	124.434	128.302	130.99	132.603	133.173	133.15	132.808	132.303	131.745	131.865	131.711	132.162	132.708	133.134	133.052	133.108	132.765	131.931	130.996
11.7843	10.6445	9.73566	9.04925	8.54385	7.43809	6.61	5.87225	5.47753	5.62146	5.86755	6.16802	6.48818	6.42209	6.40653	7.17481	8.53131	10.0623	11.467	13.2795	14.9536	18.0344	23.0556	32.963	49.8501	74.3509	97.6314	113.928	123.97	130.574	135.105	138.475	140.855	142.707	143.656	144.319	145.021	145.38	145.103	144.674	144.317	143.912	143.756	143.635	143.389	142.416	140.896	137.795	133.383	129.061
8.9214	7.64415	6.47383	5.32721	4.46605	3.91274	3.81214	4.05355	4.53116	4.90148	5.0545	4.95397	4.69617	4.66014	4.83022	5.19091	5.89145	6.93563	8.01586	9.1077	10.1022	11.5501	14.1085	18.8094	27.4921	41.5641	61.1003	81.2558	96.9442	107.242	113.751	117.842	120.947	123.244	125.594	128.503	131.441	134.129	136.725	138.393	139.631	140.1	140.482	140.191	139.561	138.943	137.625	135.571	133.469	129.542
16.8727	14.8437	12.6131	10.1787	7.72962	6.19179	6.40556	7.74534	9.00598	9.84231	9.751	9.26095	8.47435	7.61863	7.34015	7.56857	8.1935	8.6402	8.99163	9.24101	9.61172	11.4757	15.3491	22.0298	32.0875	45.8857	62.1177	77.9393	90.2946	99.2629	105.538	109.917	112.801	114.449	115.448	115.783	115.861	115.671	115.028	114.491	114.723	116.212	117.928	119.395	121.731	124.253	126.43	128.641	130.784	132.545
15.7214	14.2202	12.5528	11.0529	10.1526	10.1342	10.9125	11.434	11.6805	11.4525	10.3484	9.51901	9.29802	9.66412	10.4164	11.3987	12.1744	13.33	14.5878	16.1671	18.0833	21.9505	29.307	41.3146	56.4132	71.6945	84.3855	94.7328	102.801	109.203	114.587	119.234	123.22	126.83	129.835	132.207	133.885	134.745	134.417	133.025	131.408	130.418	130.231	131.142	132.672	134.63	136.483	137.821	138.596	138.755
18.7257	17.1485	15.6299	13.85	12.2122	10.3408	8.88854	7.87541	7.02798	6.62856	6.84426	7.35852	7.76452	8.15601	8.46953	8.83435	9.45488	10.8046	13.0909	16.2259	19.1848	22.6397	26.8251	34.0974	46.0151	61.0866	74.8825	84.9024	91.4672	95.6534	98.2191	99.5389	99.7253	99.6911	99.112	99.1187	99.5104	101.916	106.28	112.726	119.486	126.765	131.834	135.503	138.057	139.612	141.227	141.828	143.061	144.245
7.82306	7.84764	7.7078	7.59993	7.5078	7.34908	7.16217	6.61889	5.81629	4.93042	4.15639	3.80362	4.15626	5.0062	6.38776	7.82148	9.30266	10.6507	11.5495	12.2171	13.3308	15.1598	19.3144	26.6301	37.7366	51.95	67.1107	80.5504	90.7988	98.0976	102.735	105.608	106.66	106.972	107.343	108.597	111.599	115.259	119.565	123.594	127.008	129.874	131.888	132.894	134.589	135.711	136.585	137.328	137.782	138.187
15.5289	13.978	12.5071	10.8474	8.877	6.93496	5.41798	4.11981	3.83829	4.47626	5.26341	6.05463	6.55784	6.86699	7.34594	7.82186	8.62704	9.72382	10.5188	10.9983	10.9447	11.1124	13.8822	20.9178	32.4461	46.6972	60.7229	71.7319	79.5687	85.0749	88.7886	91.1046	93.0051	94.6454	96.5009	98.8418	102.357	106.264	110.808	115.252	119.479	123.047	126.611	129.65	132.581	135.53	138.463	141.287	144.099	146.529
31.1377	29.1249	27.3071	25.2328	23.5813	22.2001	20.3049	18.9558	17.5643	16.1667	15.1237	15.1753	15.9799	16.9949	18.6117	21.0548	24.5281	29.2716	34.5228	40.1961	47.3549	55.435	64.8396	75.6346	85.6308	93.4215	100.024	105.061	109.317	112.996	116.767	120.469	123.944	126.886	128.588	129.022	128.455	126.804	124.745	122.507	121.003	120.694	122.598	125.712	130.165	134.101	136.949	138.689	139.183	138.525
10.3354	9.14159	7.9303	6.90066	6.27118	5.71492	5.42312	5.29652	5.25854	5.23475	5.2675	5.77568	6.31918	6.74252	6.8345	6.39428	5.91101	5.42735	5.45038	5.82801	7.34926	10.8971	17.3246	28.0516	43.4143	62.009	80.5723	94.628	104.71	111.471	115.884	118.512	120.21	121.382	122.497	123.514	125.249	126.688	127.866	129.336	130.115	130.533	130.341	129.236	128.246	126.828	126.882	127.536	130.577	134.034
16.3247	14.3414	12.3373	10.4113	8.58211	7.30059	6.71075	6.57111	6.6815	7.26291	7.66484	8.13561	8.45036	8.83216	9.06368	9.4432	9.715	9.52103	9.46814	9.50414	9.56827	10.0333	11.2142	13.9505	18.8301	25.9749	35.3116	45.9441	56.4856	66.3226	74.4245	80.7415	85.5324	89.0291	91.3352	92.1963	91.7892	89.4475	84.5773	77.3658	69.8236	63.4029	60.0354	58.9992	60.6513	64.2896	70.2397	78.8077	88.059	96.8164
7.60723	6.88215	6.3251	5.98781	5.89029	5.67023	5.37065	5.00984	4.46241	3.85615	3.19104	2.98096	3.43127	4.3833	5.34153	6.36433	7.13816	7.89184	8.8282	10.2223	12.4269	15.8859	21.0013	28.6342	39.1364	51.9127	65.4457	78.1154	88.4628	96.4066	102.369	106.207	107.719	107.95	106.884	104.329	100.781	96.7126	92.8353	88.8857	85.9206	83.6358	82.5847	82.5307	83.2594	85.2202	87.4416	89.2606	91.6905	94.3375
10.2308	8.97693	7.71559	6.56788	5.06739	4.07584	3.21877	2.92484	3.30125	4.00946	5.0354	5.62111	5.64892	5.14465	4.54261	4.73326	5.63097	6.98087	8.17052	9.11172	9.82968	10.4321	11.6789	13.9435	18.3236	25.582	35.4175	46.326	56.6239	63.8016	68.5787	70.919	71.4336	70.8854	70.2293	70.2001	71.6719	74.7976	80.4466	88.5234	98.032	107.651	116.59	123.589	127.946	130.307	130.37	127.348	122.159	114.943
12.333	11.0394	9.63929	8.0928	6.33578	4.66762	3.42695	3.19378	4.00641	5.18465	6.09222	6.67319	6.84325	6.6633	6.38023	6.15754	6.05736	6.13712	6.40544	6.96031	8.35669	10.9418	14.9826	20.1737	26.6944	34.4697	43.0637	52.3289	61.3157	68.9975	75.448	80.5159	84.2036	86.8815	89.2287	91.2095	93.1604	95.8562	99.3182	102.199	105.89	108.658	111.114	113.673	114.078	113.96	112.72	110.662	107.761	105.08
12.7698	11.3866	10.0713	9.06533	8.38896	8.28175	8.66934	9.43387	10.511	11.8696	12.5258	12.2969	11.5652	10.1306	8.96134	8.92182	10.1791	11.764	13.4479	14.9137	15.8249	16.0351	16.393	17.8516	22.9976	34.2137	51.4502	71.7085	89.4695	101.784	109.865	114.597	117.629	119.622	120.695	121.051	121.157	120.809	120.102	119.466	118.559	117.479	116.151	114.36	112.128	110.062	108.547	107.404	107.397	107.487
15.9707	12.4147	9.727	8.15083	7.70794	7.90167	8.13726	8.43551	8.92088	9.2013	9.25528	8.69121	7.82211	7.44222	7.91966	9.15202	10.6365	12.1624	13.0142	13.5474	13.918	14.6576	16.9381	22.0682	31.0546	44.2729	59.8342	74.7016	87.32	96.5326	103.402	108.52	112.361	115.53	118.13	120.315	122.292	123.773	124.952	125.747	126.105	126.452	126.428	126.621	126.336	126.132	125.52	125.029	124.561	124.258
34.6869	29.068	24.1684	20.3029	16.8839	14.1564	12.1323	11.2381	11.66	12.6135	13.1302	12.7501	12.2716	12.297	13.2375	15.0576	16.9079	19.0439	20.3379	21.7737	23.3055	25.8407	30.6048	38.978	52.232	67.9705	82.6563	93.721	102.074	108.342	113.072	116.644	119.208	121.341	122.214	122.123	120.766	118.208	115.798	113.615	112.855	113.664	115.105	117.406	119.715	121.507	123.427	125.187	126.837	128.848
12.232	11.6434	10.9802	10.1776	9.14354	7.99763	6.68899	5.67876	5.56435	6.25595	7.15565	7.92423	8.41208	8.65143	8.92445	9.3086	9.71375	10.045	10.4284	10.4161	10.1561	10.2456	11.7607	15.8824	23.2704	33.3952	44.9629	56.7933	67.6893	77.2565	85.0698	91.6998	97.0696	101.767	105.751	109.102	112.283	114.88	117.535	120.278	123.325	126.593	129.931	133.905	137.869	141.355	143.837	144.942	144.973	144.559
14.4964	13.6734	13.0792	12.6046	12.1308	11.5439	10.7559	9.42612	7.89825	6.2123	5.03232	6.0946	8.6858	11.4208	14.103	16.0849	17.3388	17.8047	17.5625	17.1867	16.8681	17.1625	18.479	21.252	25.6364	33.086	45.1082	63.105	83.3871	100.098	110.949	117.835	122.431	125.98	129.159	131.867	134.065	135.651	137.304	139.028	140.908	142.715	143.953	144.727	144.837	144.324	143.155	141.285	138.538	135.578
18.6061	16.974	15.347	14.1184	12.8216	11.3103	10.1225	8.71985	7.7676	7.42457	8.25005	9.68957	11.2647	12.4125	13.0588	12.8414	12.4025	11.782	11.5822	11.5491	12.0151	13.5929	17.3002	24.595	36.8281	53.3099	71.096	86.5374	98.6961	107.734	114.65	120.086	124.279	127.634	130.16	131.875	132.873	132.881	131.769	129.951	127.682	125.851	124.687	124.282	124.783	125.046	124.768	124.215	123.027	121.723
20.3573	17.7043	14.8677	11.8096	9.04371	7.33153	7.11821	7.6459	8.28437	8.43243	7.80779	6.78885	6.10888	6.10456	7.02038	8.10943	9.20299	9.85916	10.3219	10.3208	9.98474	10.1027	13.1434	20.3982	33.2259	51.1151	70.5623	88.1136	101.39	111.195	118.489	124.213	128.081	130.767	131.647	131.299	129.865	127.047	123.893	121.24	119.263	118.461	118.41	119.728	121.379	122.768	123.855	124.089	123.932	124.308
16.1854	14.0261	12.2647	10.9925	10.1886	9.3144	8.65832	7.99284	7.38528	7.31327	7.64655	9.1701	11.0359	12.6928	13.8323	13.7277	13.2312	12.4436	12.137	12.5102	13.9395	17.1128	22.8562	32.9348	46.8538	64.0836	80.2361	93.4386	103.928	111.469	116.998	121.334	124.462	126.673	127.982	128.528	128.258	126.99	124.788	121.893	118.704	116.297	114.454	114.573	116.917	119.835	122.979	125.787	127.441	128.762
7.56496	5.66111	4.03963	3.04442	2.79997	3.36977	3.98276	4.32324	4.34093	4.03249	3.15938	2.3105	1.84338	2.2086	2.84219	3.41049	4.04154	4.82243	5.70645	6.73147	8.23268	10.4028	14.3898	20.9903	30.6559	43.1663	56.4642	68.5118	78.0335	84.9062	90.0806	93.7705	96.6133	99.3773	102.488	105.892	109.054	112.155	115.414	118.281	120.43	122.436	124.293	126.5	128.907	131.478	132.688	132.881	132.243	130.112
18.6026	15.1182	13.2202	12.41	12.2086	11.9403	11.3913	10.0493	9.13647	8.83172	8.50405	8.30071	8.56756	9.08183	9.82728	10.9947	11.8137	12.2405	12.5256	12.9117	14.3967	18.0864	25.1215	35.3061	49.3284	65.5881	81.5158	94.906	105.213	112.413	117.272	120.295	122.093	122.729	122.642	122.256	121.597	121.113	120.871	121.382	123.092	125.16	126.892	129.029	130.113	131.37	132.771	134.442	136.159	137.779
15.2016	13.7054	13.1074	12.9225	11.9361	10.6364	8.50126	6.36657	5.52226	6.35461	8.10031	9.54064	10.5918	10.8616	10.3552	9.71579	9.30909	9.04635	9.06648	9.2233	9.39764	10.4603	14.4398	23.2309	38.8999	60.8542	82.1473	97.5224	107.39	113.869	117.98	121.337	123.519	125.048	125.964	125.625	124.635	123.459	121.924	120.892	120.027	119.775	121.316	122.797	124.826	126.483	127.26	127.334	126.058	125.088
10.8596	9.10982	7.45636	6.28472	5.93146	6.62871	7.49938	8.02051	7.95151	7.12082	5.71791	4.28325	4.1176	4.98764	6.18114	7.09707	7.72097	7.91318	7.75843	7.36186	6.88657	6.72219	7.66242	10.5523	16.4431	26.6588	46.5797	76.8444	104.811	120.906	129.882	134.68	137.533	139.337	140.516	141.01	140.991	140.796	140.128	139.689	138.891	137.78	136.404	134.531	132.9	130.373	127.164	123.4	121.166	119.683
5.3786	5.04224	4.81342	4.75973	4.70608	4.46729	4.18869	3.86272	3.63171	3.52458	3.34884	3.244	3.2989	3.57841	3.96672	4.37201	4.79551	5.20338	6.02718	7.49261	9.66967	12.9843	18.1827	26.0996	37.8955	54.3244	72.7303	88.7258	100.384	108.403	113.632	116.982	119.15	120.787	122.309	123.236	124.173	125.502	127.053	128.997	130.908	132.558	133.776	134.481	134.527	134.436	134.208	134.79	135.766	136.566
19.0909	17.7367	16.4753	15.2253	14.0343	12.2518	10.758	8.85494	6.79141	5.56569	6.099	8.90539	12.1783	14.8183	16.4759	16.6945	15.5551	13.4638	10.2532	7.48111	8.0717	12.3774	19.3391	27.7582	38.3141	50.449	62.9753	73.5363	81.6911	87.5977	91.5035	93.8705	95.6781	96.5111	97.197	98.126	99.286	100.087	100.631	102.487	104.515	107.728	111.594	115.29	118.681	122.041	124.475	126.277	127.748	128.821
10.001	8.69374	7.40269	6.29004	5.49626	4.93329	4.51042	3.85801	3.16648	2.76427	2.8249	3.35822	4.01554	4.91728	5.81513	6.73572	7.4089	7.97547	8.31568	9.24545	11.5259	15.3366	21.1424	30.2129	43.0223	58.8654	74.4946	86.5291	94.908	100.674	104.745	107.758	110.072	112.03	113.816	115.332	116.582	117.65	117.728	117.193	116.967	116.878	118.412	122.489	129.758	136.603	141.781	144.533	145.308	144.392
8.97535	9.30278	9.69623	10.2671	10.7588	10.5172	9.53517	7.62119	5.89753	6.36148	8.23433	10.2797	11.4551	11.6823	10.8341	9.54082	9.1739	10.6035	12.9567	15.7913	18.1112	20.4259	23.8438	29.131	37.7339	48.9908	61.1917	72.9192	82.763	90.1009	94.7351	97.9913	100.121	101.023	101.827	102.443	103.092	104.622	106.672	109.663	112.678	115.78	118.981	121.557	123.672	124.226	124.147	123.281	121.596	120.035
9.15498	7.88452	6.20747	5.1864	5.17084	6.58633	8.51502	10.173	11.1309	11.2749	10.4086	8.91836	7.24488	6.00678	6.2523	7.66276	9.71212	12.2717	15.3521	19.1452	23.5065	28.7254	34.5852	41.5713	51.1097	64.031	79.0629	93.4508	105.541	114.815	121.994	127.467	131.633	134.395	136.388	137.468	137.819	137.565	137.224	136.558	135.785	135.319	134.996	135.45	136.622	137.616	138.097	137.524	136.928	135.968
19.6241	17.0699	14.7543	13.3158	11.9457	10.8438	9.48079	7.49387	6.12261	5.85994	7.40218	9.32426	10.7876	11.9396	12.6034	13.2612	13.2165	12.7932	12.771	13.7584	14.8358	15.8093	18.9194	25.8542	39.1788	57.7791	77.0779	93.0057	104.676	112.537	118.123	121.619	124.183	125.942	126.898	127.873	128.913	130.693	132.21	134.579	135.837	135.175	133.223	128.958	123.575	116.937	110.935	108.614	110.718	116.563
27.5932	22.969	18.0146	13.475	10.1504	8.2487	7.76194	7.79774	7.86314	7.89306	7.85566	7.70409	8.16607	8.91168	10.0955	11.0319	11.7155	12.5259	13.052	13.9209	15.6671	19.1398	24.3758	32.3256	43.6073	57.8825	73.2464	87.3699	99.1555	107.9	114.389	119.091	122.433	125.159	126.867	128.1	128.493	128.283	127.58	126.65	125.578	124.052	123.01	122.228	121.796	122.184	123.309	125.202	128.039	130.96
14.6653	13.5384	12.2575	10.657	9.12408	7.82107	6.86335	6.50537	6.64938	7.47111	8.58259	9.50364	9.90838	9.62003	9.25611	9.18684	10.8064	13.1752	16.6134	20.2592	23.8102	29.5003	38.6367	53.4201	72.2338	89.2646	100.832	108.535	113.37	116.62	119.19	121.422	123.731	125.911	127.958	129.386	130.506	131.907	133.066	135.241	138.026	140.065	139.171	135.698	129.919	125.144	121.203	117.701	115.037	112.852
24.473	19.9771	15.7701	12.542	11.3959	12.1176	13.6713	14.8171	14.8172	13.8617	11.4922	8.88438	7.58428	9.34226	13.0205	16.1204	18.4837	19.8588	20.7698	22.0229	25.3814	33.3767	49.7408	74.1158	95.1957	108.601	116.647	121.139	124.417	126.545	128.173	129.439	130.152	130.408	130.401	129.836	128.83	127.782	127.015	126.648	126.795	128.069	129.548	130.339	131.789	132.453	132.195	130.551	128.119	125.522
20.6435	18.9182	17.6269	16.0886	14.5579	12.7753	10.9752	9.13882	7.33321	6.44543	7.7292	10.2602	12.7691	15.2159	17.0725	17.9972	18.0654	17.1057	15.4262	14.234	14.14	15.8204	19.1106	24.8161	33.5916	46.9141	63.3179	79.9897	93.8912	105.318	113.945	120.762	126.108	130.444	134.033	136.452	137.752	138.115	137.136	135.673	133.831	132.373	130.83	130.027	129.594	129.823	129.472	128.604	126.347	122.162
34.44	34.0985	34.3669	34.6066	34.6252	33.2695	29.9687	25.096	18.337	12.0866	9.8517	12.5828	16.5392	20.1054	23.3995	26.2896	28.7605	30.4749	31.8363	33.0048	34.0728	35.754	39.1669	47.2014	60.386	76.8649	92.3832	104.596	113.98	121.013	126.961	131.672	134.937	136.821	137.325	136.296	133.715	129.776	124.828	119.7	115.002	111.943	111.778	113.816	117.626	121.993	126.133	128.969	130.48	130.789
19.0193	17.2625	15.7557	14.6127	14.1954	14.4776	15.3038	16.467	17.6098	18.5173	18.1338	17.533	17.4458	17.5782	18.6069	21.2098	24.3931	28.3843	33.6734	38.8516	45.2494	52.9509	61.4663	72.0226	81.8954	90.3301	96.4881	101.594	105.691	108.946	112.375	115.878	119.407	122.78	125.276	126.208	125.27	122	116.948	110.941	105.927	104.528	106.576	112.856	120.341	128.414	134.823	139.254	141.331	141.637
29.7383	23.3054	17.4254	11.8641	7.51337	6.98226	9.02428	11.1416	12.0096	11.5859	10.1429	8.81583	7.85054	8.00327	8.91261	9.32819	9.5283	10.7762	12.8613	15.7892	20.5663	26.6185	33.0611	41.4667	50.8845	63.1239	74.7112	85.6997	93.8583	99.9881	104.658	108.479	112.166	115.662	119.126	122.567	125.668	127.559	127.568	126.86	126.321	126.214	125.616	126.318	126.409	127.263	128.101	128.25	128.325	128.313
12.7142	12.0873	11.4735	10.7483	9.86527	8.72958	7.4345	6.38856	5.90381	6.14672	6.59156	6.92971	7.14562	7.58941	8.24201	8.92621	9.59777	10.068	10.2409	10.4375	10.4951	11.2115	13.0777	16.5308	22.792	31.9067	44.455	59.5454	75.4262	89.4833	100.13	108.13	113.43	116.992	119.157	120.401	120.878	121.424	121.582	122.082	122.246	122.564	122.956	122.725	121.785	119.88	116.603	113.182	110.258	109.065
11.3868	9.03211	7.1668	5.89122	4.98762	4.33628	3.75968	3.35769	3.4498	4.18412	4.62419	5.09309	5.19789	4.96708	4.49226	4.23019	4.71294	5.77355	6.76823	7.64521	8.2506	8.96659	10.3504	13.1478	18.036	24.9613	33.692	42.7101	51.5302	58.9716	64.3299	68.4101	71.344	74.2027	77.232	81.04	85.8813	92.0721	98.1517	104.35	109.797	114.514	118.394	121.728	124.149	125.671	126.42	127.023	126.904	126.541
11.3755	10.5305	10.1992	10.319	10.8043	10.9681	10.8301	10.2078	8.80029	7.67428	7.31674	8.65575	10.3408	11.746	12.3289	12.2414	11.8833	11.8232	12.4883	13.3573	14.6428	15.8948	17.7421	20.3456	25.199	34.339	49.6414	69.8647	88.9082	101.755	109.338	113.199	114.601	113.837	110.503	104.337	95.3957	84.001	73.8317	68.2676	67.3633	70.117	75.6398	82.4951	90.7908	99.5519	108.323	115.712	121.321	124.913
15.2088	13.3434	11.24	9.27407	7.44331	6.17288	5.54706	5.42379	5.49431	5.73977	5.93389	6.02485	6.43161	6.56719	6.8253	7.29856	7.72882	8.57716	9.37201	9.87593	9.72244	9.18309	9.12671	11.0324	16.5144	26.355	41.3496	61.1341	81.4098	95.8136	105.18	110.508	112.897	113.276	111.817	109.181	105.259	100.777	95.6675	90.2011	85.4397	82.6205	81.6463	82.4504	86.5975	90.943	99.598	106.746	113.199	118.236
20.7609	18.984	17.248	15.8187	14.3194	13.2222	12.3479	11.4347	10.5397	9.44738	8.50951	8.68017	10.3038	12.9394	15.9577	17.9664	18.8399	18.4165	16.6623	13.6501	12.0603	13.2617	18.8176	26.5583	35.8121	46.4465	56.7389	66.6871	74.9898	82.2313	88.3112	93.8081	98.6227	102.339	105.24	107.414	108.933	109.416	109.567	109.425	108.823	107.744	104.994	101.713	97.5259	94.5717	93.1627	93.9211	96.2473	99.3169
12.1018	11.8914	11.5534	10.6211	9.25723	7.7451	6.48489	6.22286	7.00083	8.2528	9.13131	9.3078	8.97805	8.34343	7.85717	7.82518	7.94241	8.04923	8.08264	8.38038	8.99949	10.4446	13	17.9595	25.4078	35.8156	47.9093	59.9128	70.5901	78.5986	84.0546	87.1623	87.8749	86.5899	83.2977	78.8444	75.2351	72.7502	73.278	76.486	82.3284	89.0225	96.5298	104.265	110.315	114.22	117.531	118.996	120.544	121.879
16.7652	14.375	12.459	10.9198	9.56309	8.57753	7.5043	6.64425	6.01542	5.86385	6.78958	7.82945	8.55683	8.78429	8.41181	7.66722	7.538	8.22832	9.62304	11.6245	13.872	17.3162	22.1268	29.6944	40.3107	52.3609	64.142	72.7968	78.1809	80.8204	81.3779	80.0523	78.029	75.3593	73.6049	72.3534	73.0198	75.6644	81.0044	88.7264	95.6939	101.053	104.075	105.696	105.848	105.316	103.811	101.899	101.345	101.064
11.8986	10.4411	8.96112	7.79776	6.75808	5.92062	5.31497	4.95785	5.01383	5.1582	5.30705	5.24912	5.17469	5.5673	6.44071	7.86823	9.33598	10.8001	12.112	13.097	13.824	14.7849	16.4228	19.4271	24.1508	30.604	38.2942	46.5517	54.4685	61.3064	66.8458	70.79	73.702	75.0615	76.0844	77.0403	78.6931	80.9935	83.1444	85.6392	88.2437	91.3471	94.6189	98.058	102.064	107.377	112.534	118.858	125.853	130.851
16.1286	14.6679	13.5707	12.5587	11.7708	10.7751	9.5147	7.84991	6.25952	5.61932	6.25368	7.58324	8.81895	9.50813	9.72973	9.98827	10.3475	11.1563	12.3482	13.5919	14.5373	15.7967	16.7341	18.9624	23.3565	30.4872	40.1363	51.6736	63.1212	73.4107	81.3401	87.1715	91.3217	94.4297	96.6298	98.2741	99.5142	100.87	102.245	104.02	106.213	108.695	112.282	115.345	117.249	118.382	118.208	118.294	118.121	117.892
9.74463	8.74069	8.00338	7.61807	7.31383	6.99259	6.91414	6.77026	6.49768	6.14132	5.6805	5.31566	5.18551	5.74954	6.76579	8.17948	9.55387	10.9818	11.8857	13.0068	14.1872	15.5486	18.0182	21.9125	27.73	35.9571	46.3415	57.9434	69.2558	78.7231	86.419	92.1613	96.2842	99.2565	101.571	103.554	105.57	107.904	110.675	114.013	117.699	121.418	124.349	126.986	128.807	130.077	130.597	130.686	130.424	129.678
27.1287	23.2886	19.1782	15.1422	11.6528	8.87517	7.8831	8.43754	9.88262	11.0669	12.1163	12.0271	11.6103	11.1306	11.6883	12.6435	13.5319	14.1595	14.1011	14.0839	14.2694	14.8396	16.5306	21.4284	31.9693	50.4187	72.7889	89.9484	101.144	108.032	112.317	115.004	117.05	118.494	120.246	122.186	123.948	124.513	124.565	124.264	123.676	122.117	119.126	113.82	107.704	101.301	96.8808	95.0615	96.7413	101.185
18.4287	17.0929	15.4929	13.6958	12.0552	10.5387	9.32052	8.49041	8.13327	8.05995	8.23279	8.70148	9.24324	10.4024	11.7825	13.0727	14.2257	15.1773	15.6513	16.0851	17.0012	19.4392	24.8002	33.5375	45.7926	60.725	76.268	90.5867	102.005	111.243	118.641	124.463	129.095	132.228	134.154	134.873	134.344	132.844	130.294	126.638	122.772	119.721	118.702	120.467	125.186	130.232	133.979	137.325	139.272	140.283
18.2215	17.5211	16.8482	16.0741	14.9587	13.7335	12.232	10.7508	9.87708	9.61053	10.2775	11.5241	12.6078	14.0043	15.4119	16.7783	17.6264	18.0873	18.0813	17.8099	17.5571	18.0535	20.4741	25.938	33.9396	44.7644	58.0978	71.6959	84.7833	96.0022	105.543	112.871	118.453	122.686	125.71	127.813	129.378	130.74	131.376	131.453	130.298	127.628	124.285	120.356	117.293	114.679	112.986	111.199	110.695	110.123
25.8223	21.9008	19.4752	18.8618	18.984	18.875	18.2157	15.9463	12.5964	9.60193	8.55155	10.7895	13.5459	15.5929	16.5157	17.0603	17.3686	17.1621	17.4187	18.6872	21.4366	26.715	35.9705	50.3407	67.1121	83.0565	95.0094	103.558	109.381	113.632	116.911	119.634	121.674	123.198	124.34	124.81	124.929	124.56	124.13	124.024	124.287	125.269	126.188	126.991	127.41	127.823	128.201	128.183	127.821	127.115
16.9763	15.1668	13.4168	11.693	10.4508	9.63841	9.26447	9.72445	10.6248	11.5276	11.8923	11.8484	11.0363	10.2218	10.5072	12.2043	14.9039	17.4081	19.0115	19.3971	19.5644	20.3446	23.739	31.1978	42.9314	57.9305	73.4384	87.0712	97.9392	106.42	113.243	118.655	123.254	126.9	129.488	131.279	132.22	132.623	132.404	131.875	131.466	130.996	130.512	129.867	128.634	127.526	126.466	125.57	124.793	122.857
16.0774	14.3884	12.9433	12.2072	11.7796	11.3602	10.5523	9.66361	8.52115	7.63059	7.60458	8.159	9.29975	10.5408	11.8884	13.5437	15.5788	17.606	19.4121	20.8231	22.0867	23.8056	26.3604	30.9847	38.6149	49.4575	63.4218	78.2014	92.0886	103.683	113.213	120.338	125.118	128.105	129.264	129.219	128.372	127.258	126.125	125.242	124.576	124.129	124.569	124.639	124.68	124.531	124.277	123.384	122.09	120.574
10.4754	10.2938	10.0736	9.7539	9.47559	8.37488	7.4667	6.43519	5.85489	6.03483	7.72268	9.59064	11.1826	11.8638	11.5014	10.5042	9.08754	8.33151	8.68592	9.9616	11.5973	12.6984	13.6199	13.949	15.8932	23.173	39.9711	66.6784	91.876	107.268	115.163	118.593	119.954	119.716	118.765	118.102	118.42	119.726	122.192	123.898	125.316	125.051	122.971	119.963	115.483	111.36	107.339	104.892	104.32	104.902
29.0581	26.4428	23.0056	19.3989	16.3085	16.0854	17.7682	19.821	20.2658	19.8455	18.6781	17.8014	16.666	15.7591	15.0367	14.8681	14.3315	13.9595	13.5835	14.0411	16.0905	20.8978	29.2383	41.0343	54.6405	69.1247	81.5959	92.758	101.767	109.763	116.532	122.424	127.172	131.076	133.786	135.442	135.488	133.678	129.474	122.428	114.195	106.9	101.576	99.9706	100.073	104.225	109.902	117.699	124.279	128.27
6.68654	5.92076	5.10203	4.26206	3.55117	3.07097	2.9424	2.92716	3.03772	3.05026	2.97294	3.03351	3.12816	3.34876	3.58604	3.68596	3.79308	4.36306	5.62351	7.59895	10.7029	14.6452	19.4614	25.8553	33.854	44.637	57.1416	69.8676	80.9051	89.9333	96.8929	102.323	106.06	109.057	110.928	112.494	113.667	114.931	116.2	117.818	119.397	121.154	123.326	125.864	128.712	131.495	134.128	136.106	136.438	135.651
11.2691	10.7023	9.74325	8.61	7.69253	6.99316	6.83019	7.05903	7.79686	8.58303	9.13923	9.18653	8.86618	8.15216	7.44523	7.03266	8.11561	9.965	12.075	14.2177	16.3607	18.5082	22.1808	28.36	39.1791	55.2031	74.4938	91.2449	102.971	110.625	115.628	119.203	121.544	122.948	123.658	123.694	123.195	123.009	123.852	125.26	127.491	130.701	134.483	138.035	140.667	141.366	139.872	136.03	131.248	125.982
20.5749	18.3062	15.9781	14.3462	12.9116	11.7845	10.7136	9.94335	9.22799	8.66502	8.25187	8.35664	9.21985	10.2669	11.4204	12.7905	14.0027	14.6933	14.8631	14.3672	13.8564	13.7311	15.6763	21.066	30.1732	42.6688	57.9751	74.4064	89.5645	102.178	112.196	120.206	126.192	130.624	133.793	136.047	137.686	138.672	139.082	138.77	137.578	135.038	132.054	128.916	126.999	126.221	126.187	126.01	125.192	124.432
15.1651	12.6775	10.7624	9.19058	8.0657	7.61264	7.54775	7.68958	8.2097	8.74051	8.75984	8.46181	8.12103	7.6961	7.6996	8.55397	9.86061	11.4568	13.2544	14.7523	16.7424	19.1123	22.6548	28.2334	36.833	49.6659	64.4489	79.0596	90.501	98.9216	104.415	107.802	110.211	111.886	113.195	114.531	115.987	117.07	118.442	119.291	120.122	120.374	120.153	119.803	119.065	118.468	117.116	115.884	114.593	112.792
17.5729	14.2999	11.5413	9.48177	8.39841	8.12214	8.35993	8.2722	7.88342	7.25412	7.39266	7.41128	8.12101	8.77976	9.2977	9.57671	9.35732	9.2782	9.58233	10.5435	12.333	14.7834	18.293	24.6755	33.5964	44.3796	54.1247	61.5921	67.3591	70.7495	73.9252	77.1244	81.1059	86.1955	92.0786	98.8239	106.033	113.782	121.112	126.784	130.327	131.413	130.098	126.349	122.218	117.489	116.053	115.024	116.746	118.815
9.60254	8.67694	7.81267	7.5067	7.43305	7.4068	7.13252	6.50534	5.80684	5.3763	5.76216	6.26069	6.60989	6.90839	7.00042	6.99361	7.47449	8.61927	10.94	14.2948	18.7798	24.1966	30.6307	37.9971	47.1104	56.868	67.9063	79.1567	89.1364	97.2645	103.715	108.676	112.439	115.485	117.986	120.069	121.355	122.128	122.869	123.242	123.491	122.769	121.368	118.994	115.181	111.615	107.611	103.704	99.8403	96.7446
8.02757	7.13497	6.3961	5.75057	5.29718	4.9905	4.76941	4.57703	4.42272	4.37388	4.45558	4.53506	4.5523	4.54644	4.86184	5.32748	5.89033	6.73686	7.51438	8.36692	9.39142	10.7929	13.364	17.2155	23.2502	32.2289	45.4298	63.3463	81.5789	95.1192	102.903	106.165	106.358	104.492	101.661	98.6366	97.217	96.9337	99.0037	103.04	107.485	111.213	113.408	113.301	112.523	111.011	109.901	110.863	113.56	117.212
8.64828	7.69555	7.31941	7.55304	7.71188	7.9216	7.67962	6.78216	5.72585	5.12471	5.82894	7.83937	9.81047	10.7086	10.4419	8.81269	6.23397	4.22821	4.85257	7.4197	8.91233	9.85884	10.4015	12.1959	17.8424	27.7424	40.9282	55.0234	67.4725	77.7791	85.2195	90.413	93.2461	95.0371	95.6877	96.8576	98.8935	101.953	105.416	109.946	113.13	115.416	117.464	118.597	119.06	119.175	118.534	117.672	116.898	116.265
14.6264	13.5158	12.9705	12.7066	12.8705	13.1911	13.4634	13.0052	11.87	10.1293	8.51165	7.63946	8.67904	10.8927	12.9444	14.708	15.5786	15.5839	15.0649	14.8614	14.8026	16.2312	20.3406	27.6787	39.6572	57.0702	77.0492	94.533	106.529	114.116	118.341	119.976	119.809	118.282	115.778	113.767	113.275	113.967	115.812	117.585	119.922	121.796	123.122	124.004	124.23	125.021	125.268	126.025	125.854	124.15
19.5114	17.8799	16.4814	15.1421	13.8287	12.3704	10.9335	9.51551	8.83946	9.6631	11.2295	12.9528	14.2584	14.7825	14.2943	13.7578	14.0015	15.3474	17.3179	19.5636	21.7032	24.2423	28.7011	35.8088	47.6086	61.8656	76.4724	88.4608	97.6636	104.183	108.714	111.947	113.981	115.414	116.74	118.102	119.51	121.37	123.342	124.937	126.107	126.218	125.326	123.614	121.623	119.511	117.868	117.167	116.995	117.453
11.5355	10.0937	9.1095	8.30322	7.8597	7.56714	7.12178	6.58972	6.15034	5.96138	6.18968	6.98805	7.62865	8.22234	8.6236	8.80841	8.97562	8.77093	8.66763	8.70525	9.23792	10.105	11.8941	14.8699	19.6514	27.1074	37.2592	49.7826	63.5492	76.4532	87.4887	95.9617	101.754	105.938	108.392	110.216	111.921	112.844	113.682	113.701	114.211	114.411	115.221	115.466	115.729	116.337	117.137	118.572	120.469	122.81
8.92341	7.43221	6.1101	5.13896	4.57988	4.45028	4.69936	4.94958	5.05667	5.20149	5.0476	4.97912	4.77584	4.43677	4.17629	4.19575	4.70979	5.6787	6.569	7.23812	7.94923	9.19125	11.7046	16.3922	24.06	35.2949	50.3666	67.1899	82.0865	93.2072	100.913	106.092	109.585	111.942	113.926	115.935	117.804	119.235	120.605	121.651	122.338	122.969	123.389	123.506	123.73	123.869	123.821	123.507	122.841	122.72
20.8806	18.2091	15.808	14.0763	13.6639	14.2336	15.5496	16.1643	16.7113	16.984	15.3893	14.0215	13.9023	15.9505	18.3054	21.6245	23.1945	23.845	24.1217	26.09	31.2899	39.9246	55.8695	74.3758	88.783	98.8387	105.962	111.143	114.924	118.097	120.808	123.069	124.844	126.201	127.023	127.491	127.349	126.771	126.121	124.616	122.434	120.952	119.868	119.373	119.49	120.164	120.508	120.966	121.053	120.888
15.7602	14.5984	13.6409	12.5399	11.2525	9.64701	8.04217	6.65652	5.43884	5.24942	5.74446	6.62067	7.75228	8.83188	9.59339	10.2305	10.6522	10.7955	10.7748	11.2577	12.5859	15.9418	21.8245	30.7486	43.6739	59.647	75.7968	89.8868	100.622	108.693	114.442	118.421	121.148	122.994	123.699	124.302	124.921	126.511	128.887	131.03	132.626	133.332	133.011	132.705	132.645	132.148	131.33	129.579	127.356	123.856
29.3975	26.626	23.707	20.9095	17.8209	15.0856	13.1899	12.0668	11.4207	11.4035	11.9819	12.6793	13.7455	15.3557	17.4101	19.4045	20.9053	22.3902	23.1699	24.3878	26.696	29.3496	33.8149	40.4493	49.8958	60.9399	72.8179	83.2636	91.9528	99.1898	105.268	110.611	115.327	119.396	122.821	125.606	127.629	129.224	130.2	130.894	131.108	130.944	130.477	129.637	128.877	128.248	127.858	127.761	127.82	127.629
17.7808	17.1853	16.6423	15.744	14.7268	13.6727	12.7169	11.1362	9.72422	8.21966	7.57789	8.06215	10.151	13.7598	18.5827	23.5777	28.3857	31.9557	33.773	33.8061	32.8232	32.591	34.0488	40.1153	50.1274	62.3515	74.6614	86.0614	95.5372	103.738	110.59	115.806	119.59	122.043	123.27	123.377	122.734	121.353	119.251	117.608	115.771	114.724	114.61	115.471	116.872	118.815	120.537	121.841	123.325	124.607
10.6349	9.15637	8.4838	8.48256	8.7288	8.9917	8.97844	8.74857	8.43479	8.19923	8.26932	8.89881	9.83947	10.7827	11.3273	11.4231	11.1256	10.8404	11.1238	11.5056	12.1692	13.4062	15.3268	18.6853	24.9373	36.271	55.7164	81.3512	104.067	118.516	126.678	131.278	133.537	134.47	134.391	133.749	133.569	133.124	133.746	134.281	135.602	136.86	138.18	138.165	136.919	133.112	128.508	123.11	118.267	115.367
2.86828	2.90367	3.00748	3.20896	3.39439	3.46406	3.38932	3.33084	3.16616	2.90728	2.60612	2.22506	2.08331	2.24079	2.62838	3.24034	4.22181	5.50295	6.93557	8.6698	10.6957	13.4189	17.501	23.9213	34.1432	48.8749	66.3844	81.4698	92.7356	99.6386	103.855	106.397	108.025	109.317	110.36	111.292	112.161	113.238	114.323	116.242	119.069	122.387	125.825	129.222	132.443	135.166	137.682	139.357	140.337	140.704
10.5357	9.5043	9.28434	9.48185	9.67556	9.34264	8.47174	7.11583	5.77686	5.339	6.37948	7.9817	9.73021	10.6144	10.7372	10.1955	9.42496	8.90197	9.31893	10.7413	12.4364	14.2547	16.5487	19.8707	25.023	32.5358	42.6818	54.9147	66.7293	76.7234	83.8136	88.1375	91.433	93.9182	96.1563	99.5364	103.57	108.521	113.891	117.392	120.201	121.868	122.423	121.761	121.215	119.603	117.695	117.531	118.397	121.416
9.3071	8.45921	8.06878	7.73252	7.49584	6.93569	6.03579	5.54857	6.80873	8.85044	10.7841	11.6913	11.0799	8.94067	6.63593	7.77844	11.5939	15.6085	18.5459	19.4762	18.6913	16.6739	14.7371	17.1553	27.9186	44.38	62.9429	79.3419	92.8033	103.43	112.35	119.307	124.51	128.264	130.4	131.151	130.353	127.948	123.428	117.206	108.124	99.1517	91.0177	84.9199	82.7879	82.1356	85.6975	90.5228	99.445	112.668
14.3233	13.3148	12.3104	11.4232	10.648	9.53583	8.23519	6.6817	5.14834	4.78241	6.1648	8.25249	10.3539	11.7566	12.3013	12.1898	11.6751	11.3849	11.4064	11.6011	12.0519	14.0636	18.1194	26.0953	38.728	55.1915	71.8567	85.7611	95.6277	102.578	107.108	110.402	112.582	114.066	115.227	116.024	116.817	117.391	117.948	118.419	118.5	117.373	115.285	112.007	107.608	103.065	98.9442	96.4694	95.023	94.9751
14.3524	12.8627	11.5367	10.2383	9.38719	9.21394	8.99708	8.88768	8.65184	8.11918	7.62722	7.58001	7.7755	8.45343	9.47772	10.5769	11.5593	12.507	13.175	14.0888	15.6147	18.8652	23.7183	30.6366	39.8639	50.3179	61.2427	71.6212	81.5038	90.4162	98.5098	105.737	111.705	116.746	120.59	123.868	126.126	128.036	129.375	130.282	130.572	129.93	128.022	124.497	119.359	112.125	104.601	97.9048	93.7232	93.3243
26.1394	24.6861	23.0244	20.7478	18.5197	16.0279	13.6776	11.7905	10.6881	10.5117	11.1534	12.3591	13.4436	15.466	17.7547	20.477	22.9579	25.1503	26.5693	27.032	26.38	26.2891	26.0571	27.5421	33.188	43.4701	57.5653	72.5395	85.8576	96.4956	104.067	109.54	113.048	114.943	115.477	115.177	114.038	112.237	109.939	107.009	103.49	100.61	100.583	103.761	109.944	115.887	121.141	124.049	125.503	126.134
18.8751	17.6041	15.8835	13.9909	11.5942	9.75214	8.28263	8.23889	9.34068	10.9658	12.8328	13.9612	14.4965	14.212	13.5337	12.4033	11.5221	10.768	10.3092	10.5165	11.861	15.967	22.2343	32.0581	44.9381	59.2436	72.7836	84.6878	94.0721	101.484	107.494	112.357	116.1	119.216	121.478	123.202	124.207	124.456	123.732	121.685	118.138	112.704	107.306	102.3	99.1029	98.731	100.07	101.952	104.245	106.901
17.0225	15.3962	14.0338	12.502	11.4285	10.9648	10.8684	10.9787	11.2602	11.192	11.5231	11.7483	11.4883	11.8776	12.0498	12.6092	13.6738	15.1935	17.1727	18.9692	20.9096	23.0801	25.7599	30.2376	36.6198	46.2743	59.1992	75.271	90.2088	101.942	109.003	112.541	114.158	114.863	115.162	115.19	115.357	115.949	116.663	117.558	118.541	119.586	120.654	121.673	122.784	123.771	123.426	121.499	118.771	115.306
15.769	14.6689	13.63	12.8901	12.2886	11.4417	10.702	9.57127	8.06397	6.78919	6.7099	8.35543	10.7805	13.1378	14.2032	14.2617	13.4036	12.722	12.4638	12.6925	13.1309	14.0266	15.0341	17.3388	21.7029	29.086	40.8543	57.6387	77.1766	94.417	105.568	111.871	115.161	116.785	118.671	120.594	123.283	126.191	129.214	132.257	134.991	137.047	138.042	137.222	134.504	130.101	124.102	117.007	108.705	101.894
10.5714	9.04825	7.87453	7.08477	6.96778	7.24363	7.54508	7.52163	7.17257	6.34143	5.31358	4.85699	5.56125	7.07588	8.63333	9.59653	9.85498	9.69254	9.17877	8.89612	9.08232	10.3999	13.0417	17.1566	24.1011	33.8957	46.7904	62.2645	77.5808	91.3151	102.647	111.169	117.333	121.872	125.017	127.375	129.351	130.923	131.74	132.284	132.476	131.674	131.082	130.96	130.867	130.927	130.925	130.374	129.709	128.768
26.7147	23.4096	19.976	16.8419	14.3539	13.0264	12.5774	12.5393	12.1874	11.7112	10.2534	9.72549	10.2533	11.9344	13.773	14.9146	15.669	15.2125	14.7741	14.6439	15.0307	16.1295	18.1351	22.6661	31.1503	46.8678	68.9878	91.7161	109.114	121.258	129.655	135.406	139.241	141.542	141.94	140.966	138.614	134.417	129.239	123.969	118.892	114.611	111.505	109.976	111.461	113.519	117.189	120.137	121.402	121.363
20.0931	17.7555	15.9323	14.6266	12.4626	10.4151	8.0829	6.80342	7.9792	10.4667	12.1559	12.8133	11.9664	10.4989	9.0951	9.10827	10.7352	13.3273	16.214	19.1711	21.4047	23.7552	26.6744	32.8641	44.7112	59.641	72.7635	82.9485	89.9307	94.9948	98.333	100.556	102.147	103.864	105.886	108.106	111.021	115.252	119.227	123.9	126.508	126.771	126.239	124.694	123.448	121.891	120.41	119.812	119.379	119.552
9.93346	9.30448	8.7107	8.25133	7.73854	6.95169	6.20149	5.48591	5.19197	5.5107	6.02413	6.51363	6.74035	6.68087	6.80237	6.8446	7.13618	7.52555	8.01307	8.64358	9.59425	11.4288	14.6087	19.7905	27.2375	36.5728	47.5653	59.4849	70.8588	81.2815	89.7642	96.3858	101.452	104.889	107.468	109.355	111.101	112.848	114.963	116.811	118.044	118.51	118.42	117.342	115.85	114.205	112.382	111.304	110.577	110.382
12.4485	11.9481	10.8916	9.68685	8.17116	6.50196	5.12289	4.72509	5.25539	6.26381	7.05656	7.38812	7.49856	7.12539	6.87899	7.00196	7.55489	8.07908	8.48968	8.89022	9.41685	10.354	11.8148	14.5542	19.2953	26.2654	35.9388	48.0684	61.6938	74.519	85.2942	93.3393	99.4159	103.731	106.963	109.478	111.399	112.958	114.579	115.87	117.369	118.812	120.515	121.964	123.144	123.738	124.106	123.353	122.028	119.531
22.1023	21.775	20.5851	18.7074	16.096	12.7288	9.49659	7.6612	8.87318	11.2419	13.0604	14.1892	14.0759	13.8091	13.1576	13.3734	14.0749	14.8356	15.7796	16.4366	17.91	21.4424	27.4082	35.9108	45.627	56.9262	67.7303	77.7106	86.2544	93.7772	100.557	106.882	112.915	118.832	123.655	126.808	128.884	129.448	129.739	129.843	129.997	130.522	130.642	131.231	130.241	130.133	128.079	125.219	120.132	112.84
34.3205	30.4258	25.8575	20.5845	15.0841	9.61662	5.09578	2.81778	4.41267	6.41811	8.06488	9.12733	9.75987	10.1362	10.6263	11.2691	11.8251	12.17	12.2031	10.7256	8.49715	7.59977	12.6653	24.5548	40.4761	57.281	72.4514	84.8489	93.9446	101.211	106.902	111.215	114.561	116.676	117.894	117.467	116.691	116.319	116.7	118.776	122.821	127.52	132.781	136.621	138.443	139.429	138.503	136.497	133.903	130.891
30.109	28.847	28.1091	26.9334	25.4204	23.6815	21.2627	18.6292	16.358	16.5778	19.0373	23.2816	27.7667	31.8331	35.7311	39.0707	41.0909	42.2093	42.1596	42.2434	43.0298	45.9393	49.2831	53.2816	57.6966	63.3598	69.5703	75.4268	81.3696	86.0736	90.572	93.9994	97.7592	101.026	104.17	107.387	111.265	114.794	117.52	120.207	122.138	123.114	123.357	123.075	122.069	120.799	119.76	119.361	119.665	120.391
19.7183	18.8687	17.622	15.8255	13.5601	11.1691	9.05387	8.02384	8.47118	9.44753	10.7782	11.493	11.9437	12.1035	11.4166	11.1813	11.873	13.3245	15.1283	17.1868	19.8243	24.1877	32.0348	43.3113	57.0922	71.6376	84.4475	95.2027	103.59	110.492	115.686	119.69	122.637	124.514	125.55	125.925	125.583	124.651	123.45	122.127	121.331	121.112	120.96	121.471	122.254	123.272	123.926	124.83	125.223	125.063
30.1488	26.453	22.9008	19.3316	16.5516	14.5689	12.9995	11.9674	11.8153	11.9523	12.0232	12.2199	12.5891	13.7789	15.5429	17.8202	20.0461	22.2206	24.4351	27.3015	31.2686	37.7214	46.1167	56.6506	67.8116	77.5023	85.5866	92.5252	98.4172	103.285	107.498	111.398	114.997	118.177	120.753	122.602	123.269	122.439	120.302	116.528	112.44	109.042	109.096	110.91	114.295	117.647	121.018	123.799	125.672	126.909
16.2853	14.64	13.1595	11.9152	10.8491	9.74575	8.49151	7.28879	6.32943	6.20673	6.54049	7.42098	8.07669	8.76043	9.58061	9.9781	10.1311	10.2574	10.4424	10.8012	12.1449	15.013	20.4925	28.9029	40.5117	54.4461	68.7136	81.1293	91.23	99.3323	105.901	110.988	115.026	118.184	120.162	121.288	121.989	121.673	120.902	119.96	119.416	118.101	116.967	116.369	115.663	115.464	116.486	118.465	121.305	122.712
20.3303	17.3219	13.8002	10.0151	6.37761	4.29194	5.00087	6.8925	8.43782	9.49178	9.98086	9.61595	8.8742	7.83243	6.86124	6.26914	6.59997	8.06501	10.582	13.8976	17.8682	23.3411	30.8454	42.4965	58.3085	77.2614	94.22	106.239	114.387	119.309	121.449	121.904	120.867	119.159	116.872	115.059	114.531	115.792	118.774	122.022	124.289	125.559	125.098	123.303	120.727	116.585	112.319	110.362	107.414	107.071
7.86839	7.40894	7.42361	7.98524	8.55198	8.97104	8.81918	8.11688	7.29104	6.54096	6.76516	7.56335	8.91882	9.66225	10.1808	11.0467	12.4254	13.989	15.6232	17.0575	18.2071	19.2515	21.1557	24.5556	30.705	40.2193	53.3647	69.271	83.9376	96.9175	106.687	113.85	119.304	123.905	127.994	131.767	133.866	135.098	135.1	132.101	128.431	123.493	118.504	114.671	110.941	108.464	106.784	105.368	105.142	105.15
38.43	35.486	32.2108	28.7433	25.2939	22.0591	19.074	17.0309	16.0488	17.1437	19.8266	23.9111	28.3207	32.1185	34.9928	37.792	38.96	39.4888	39.5354	39.5991	41.7359	48.0495	61.4699	81.5141	97.5993	107.51	112.686	116.104	118.428	120.004	120.91	121.048	120.657	119.64	117.935	115.672	112.765	109.919	107.325	105.086	103.643	103.069	103.01	103.787	104.167	104.636	105.08	104.465	103.083	101.483
10.0496	9.18481	8.44292	7.55959	6.96987	6.68813	6.73466	7.03902	7.28664	7.2892	6.82395	6.19478	6.15479	6.86395	7.88514	8.84273	9.40261	9.67287	9.62956	9.78295	10.2914	11.7557	14.8476	19.6818	27.0155	37.6656	50.605	64.4672	76.9985	86.5118	93.141	97.4068	99.5189	100.319	100.308	100.181	100.295	101.277	102.554	104.268	105.884	106.973	106.699	104.469	100.83	96.0709	91.6508	88.4395	86.2812	85.7452
19.0002	16.7646	14.9131	13.6183	12.9484	12.5209	11.9639	10.8901	9.06298	7.45647	7.08088	7.90579	9.48526	10.817	11.8233	12.6873	13.3364	13.7061	14.0977	15.1975	17.1341	21.1132	26.838	34.8265	45.8338	58.2333	70.0024	79.5608	86.3061	90.8413	93.419	94.6937	94.9322	94.5189	93.7193	92.618	91.431	90.5603	90.771	91.885	93.7886	95.5454	96.8253	97.8953	98.003	97.9008	97.4363	97.3728	96.7602	96.1806
19.414	18.9038	18.4088	17.8221	16.9115	15.5288	13.3662	10.4451	7.36767	5.5783	6.84841	9.69977	12.5862	14.6288	15.4839	15.8987	15.516	14.6852	13.885	13.4795	13.8184	15.1025	17.1686	19.8901	24.1706	30.709	39.7147	50.1201	60.7722	70.3386	77.9199	84.0688	88.597	92.1279	94.3011	95.0716	95.5278	95.6831	96.1371	96.5006	97.4324	98.6535	100.135	101.462	103.584	105.022	106.06	106.686	106.816	107.264
9.43589	8.41313	7.28048	6.51683	5.80968	5.29907	4.90298	4.55433	4.36114	4.43804	4.78169	5.21704	5.74712	6.12535	6.38435	6.26063	5.97652	5.62196	5.61258	6.35389	7.97541	10.1444	12.3929	15.1254	18.1304	22.0656	26.9503	33.2535	40.7369	49.1141	58.3781	68.14	77.0485	84.8101	91.3259	95.7157	98.6315	100.53	101.603	102.021	102.204	102.246	102.719	103.375	104.328	105.824	107.356	108.854	110.072	111.334
14.1354	12.6642	11.159	9.76106	8.44415	7.18539	6.25435	5.65514	5.45145	5.91011	6.83083	7.83588	8.45566	8.62056	8.42628	8.16449	8.21451	8.58476	9.25905	10.0825	10.8018	11.5468	12.7117	15.4461	20.2289	27.2691	36.2587	46.3058	56.7254	66.2524	74.5348	81.6603	87.3459	91.8151	95.1889	98.029	100.071	102.038	103.784	105.73	107.763	110.658	113.671	116.497	119.509	121.828	123.038	124.179	124.217	124.263
11.9157	11.0877	10.4847	10.1553	10.1092	10.1495	10.246	10.0969	9.54857	8.50087	7.77272	6.87136	6.64396	7.77435	10.4853	13.5943	16.1685	17.7974	18.0748	17.9783	17.8229	19.1671	21.9958	27.8144	37.3963	51.0471	68.5963	86.3898	99.9104	109.001	114.306	116.808	117.69	117.324	116.251	114.308	111.872	109.744	107.49	105.956	105.603	106.78	107.887	107.912	107.817	107.125	105.237	103.796	103.351	103.015
11.1035	10.8537	10.6384	10.1959	9.73832	8.80635	7.71441	6.29544	4.97999	4.34309	5.18656	7.15164	8.85949	10.1244	10.8107	11.3614	12.0489	13.3125	15.2039	17.0436	18.3589	19.1821	19.4981	20.2606	22.4947	27.6517	37.0735	51.4694	68.8592	84.4277	94.8697	101.614	105.479	107.866	109.418	110.529	111.837	113.53	115.19	117.097	119.338	121.193	122.44	123.189	122.875	121.895	119.981	117.44	113.068	107.933
14.7337	12.5879	10.6048	8.87342	7.52046	7.07759	7.69677	8.6754	9.42176	9.65461	9.13623	8.1528	7.02292	6.56894	7.11597	8.55632	10.3941	12.2988	14.0097	15.5464	16.8609	18.0802	19.6807	22.1476	25.919	31.5396	39.279	48.6498	58.9217	69.4672	78.9919	86.206	91.9594	95.8431	98.3435	99.9362	100.992	101.827	103.124	104.444	105.935	107.523	108.422	108.955	108.879	108.847	108.173	108.384	109.266	110.354
9.22431	7.93763	6.76095	5.71231	5.25379	5.38584	6.04744	6.57466	6.69298	6.34173	5.6085	4.88449	4.77168	5.33758	6.28052	6.71708	7.12961	7.23055	7.00022	7.40391	8.42942	10.741	14.2529	19.4661	26.57	35.7407	47.1799	59.4392	71.5055	82.0507	90.2264	96.2888	99.9201	102.171	102.991	102.634	101.906	101.082	101.056	101.725	103.824	106.461	108.683	109.71	110.44	110.032	109.13	109.179	110.253	112.734
10.9405	9.55339	8.49782	7.37106	6.5409	5.77192	5.08583	4.30276	3.58333	3.15675	3.43758	4.28203	5.30282	6.3778	6.9707	7.42989	7.6266	7.70074	7.88401	8.09656	8.21439	8.19308	8.70726	10.519	14.795	22.5467	34.5819	51.3868	69.8439	84.27	94.9435	101.059	104.66	106.766	107.504	106.437	104.387	99.8433	97.1875	97.548	99.278	102.039	106.129	111.325	116.35	121.28	125.52	127.507	127.814	126.027
12.1631	11.2549	10.0084	8.47872	6.8653	5.49336	4.79516	5.38846	6.40774	7.55875	8.73078	9.70804	10.3451	10.4113	9.62153	8.14213	6.62465	6.80328	8.21443	9.91666	12.0879	15.1006	19.9181	29.6554	46.5639	69.2547	91.2898	105.725	113.418	116.535	116.759	114.404	110.382	105.53	100.523	95.6032	90.9473	87.8404	86.1526	86.8684	89.7902	93.94	99.5346	104.428	108.543	111.696	114.901	117.713	120.429	122.797
24.0961	21.7362	19.5269	17.0364	14.6782	13.0127	11.9877	11.8309	11.6824	11.254	10.5354	9.974	9.55202	10.2538	12.3627	15.1343	17.8229	20.2173	21.2018	20.9789	19.6652	17.8041	17.475	22.3331	34.9693	52.8007	72.7029	88.7792	100.516	109.125	115.633	121.047	125.376	129.248	132.461	135.324	138.001	140.648	142.268	142.343	139.798	133.664	124.46	113.243	103.955	98.0089	93.5308	91.9944	93.8553	97.4748
4.22943	4.26772	4.01416	3.85242	3.49587	2.85506	2.06638	1.35364	1.49291	2.33629	3.16376	3.79217	4.00358	3.76603	3.26012	2.74982	2.55644	3.03773	3.80184	4.68003	6.30594	9.13917	13.8528	20.7363	30.4681	42.9236	56.7655	70.136	81.3102	90.0537	96.6281	101.915	106.06	109.372	112.473	115.234	117.719	118.879	118.587	115.657	111.02	105.786	101.168	99.4173	99.1371	101.455	104.749	107.956	110.836	113.583
22.2001	19.4109	16.523	13.7013	11.0497	8.95512	7.97135	8.05347	8.86021	10.0991	10.9941	11.6781	12.0214	11.98	11.7799	11.4305	11.2514	11.6617	12.389	13.2875	15.0762	18.1077	23.9104	33.9538	49.1027	69.5948	89.1251	104.127	113.551	118.7	120.991	120.993	119.47	116.557	113.106	109.089	105.674	102.605	101.889	102.121	103.441	105.404	108.25	111.415	113.933	116.297	117.647	117.844	117.162	116.166
20.1035	17.797	15.322	12.6364	10.0554	7.92511	6.8685	6.94825	7.50319	8.0492	8.1805	8.30325	8.47215	9.06217	9.83332	10.6983	11.3024	11.9111	12.7064	13.6936	14.8559	15.8714	16.9919	18.3528	19.8655	23.2601	29.3408	39.9266	54.2431	69.8032	83.4931	93.1558	99.5976	104.395	107.415	109.519	110.914	111.472	112.62	113.149	113.729	115.53	116.888	118.132	118.849	119.676	120.312	120.69	121.31	121.961
13.6828	12.0088	10.1022	8.28747	7.32831	7.46999	8.21672	9.02862	9.58308	9.75291	9.63063	9.15935	8.53966	8.01951	7.84615	8.37833	9.5146	10.4803	11.3449	11.9053	12.566	13.06	14.2747	18.2247	26.4851	39.7579	55.3302	70.069	81.3489	89.9649	96.4932	101.94	106.726	110.951	114.988	118.525	121.169	122.989	123.804	123.852	123.343	122.336	120.09	117.901	114.761	112.446	109.735	107.795	106.636	106.351
19.8801	18.1113	16.2359	14.637	13.0295	11.3583	9.73316	8.159	6.79792	6.15889	6.54159	7.78055	9.57604	11.3724	12.9461	14.4019	15.903	17.4004	18.971	20.3298	21.9944	24.0654	27.1089	31.9972	39.5205	49.8563	62.7824	76.3388	88.4762	97.9846	105.034	109.837	112.788	114.085	114.273	113.691	113.446	113.838	115.153	117.622	120.205	121.557	123.092	123.283	123.491	123.534	123.874	123.537	123.645	122.934
10.015	8.7306	7.69655	6.92397	6.45783	5.88228	5.38594	5.08774	5.34073	6.04599	7.09097	7.65172	7.94627	7.59951	6.70862	5.57961	4.85467	5.39045	6.46886	8.07643	10.2958	13.7935	19.2225	27.1142	37.4999	49.2749	62.295	74.4934	84.92	92.4645	97.9728	101.377	103.467	104.214	105.019	105.394	105.268	105.622	106.531	108.061	109.924	112.066	114.342	116.43	117.959	118.423	118.064	116.05	113.409	110.4
13.0181	11.6645	10.2072	8.8397	7.57633	6.51574	5.85543	5.73607	6.06641	6.61288	7.14065	7.61578	7.70785	7.59251	7.52613	8.01587	9.3325	10.4666	11.2986	11.9065	12.268	12.5844	13.4466	15.5756	20.4708	29.1364	41.4511	54.775	67.2645	77.3014	84.9858	90.8385	95.9515	100.518	104.265	108.025	111.239	113.686	114.828	114.639	112.911	109.654	105.276	100.588	96.4744	92.5666	89.2639	88.0047	86.9076	86.4099
14.4585	12.5965	10.9615	9.83493	9.23595	9.1037	9.06726	8.63651	7.78866	6.82516	6.57134	7.14439	8.43773	9.64726	10.23	10.4356	10.099	10.289	10.4568	11.0515	12.2857	14.0414	16.7593	21.2564	28.5331	39.2515	55.0316	73.2479	88.9428	99.5864	105.998	109.192	109.975	109.466	107.896	106.563	106.341	107.721	110.09	113.104	115.955	118.607	119.964	119.737	117.211	112.431	105.37	97.1948	90.0025	84.5035
10.4278	9.27197	8.38317	7.49429	6.80155	6.38743	6.30452	6.49651	6.82462	7.33312	7.76582	7.56946	7.43438	7.28636	7.22206	7.35198	8.22118	10.0133	12.4973	15.4906	18.9478	23.2611	29.1865	37.3102	48.819	62.8446	76.866	89.4647	99.6242	107.128	112.536	116.55	119.001	120.047	119.585	117.816	115.454	113.314	112.068	111.752	112.032	112.331	112.274	112.4	111.292	108.814	105.727	101.778	97.0531	93.0086
42.9195	37.4123	32.1266	27.2675	23.8559	22.547	22.4825	22.749	22.5676	22.0153	20.8024	20.2783	20.78	22.524	24.6645	26.2332	28.1072	30.2739	32.9286	36.3946	41.0094	47.8311	58.3748	74.1313	91.6307	104.052	110.871	114.237	115.829	116.402	116.634	116.681	116.776	116.85	116.794	116.281	115.549	114.339	113.103	111.961	111.114	110.856	111.341	112.367	113.48	114.34	114.755	114.486	113.625	111.935
49.0745	42.3494	35.2222	26.4014	18.2965	12.0371	10.6634	13.5679	17.4572	21.009	22.7839	22.9754	21.9628	19.0788	16.7881	15.1585	15.1361	16.6796	19.1351	21.4229	24.958	29.6352	38.14	51.4045	69.1053	86.5725	99.038	106.877	111.695	114.993	117.141	118.437	119.47	119.787	119.891	119.489	118.469	115.943	112.315	108.588	106.727	106.546	107.805	110.18	112.534	114.777	116.753	118.575	120.307	121.578
35.607	33.8145	32.1276	29.0998	25.9425	22.0999	16.913	11.4738	8.09841	8.6693	11.6952	14.5197	16.4142	17.734	18.5695	18.695	19.1913	19.8277	20.5154	21.6354	22.588	24.0654	25.8673	29.5918	38.3367	52.7473	69.504	84.4145	94.8132	101.707	106.325	109.053	110.202	110.731	110.111	108.958	107.784	106.541	105.659	106.313	108.106	111.783	116.657	120.959	124.021	126.618	128.421	129.349	129.709	129.608
19.2878	18.0588	16.3207	14.3377	11.9547	9.9931	9.42634	10.4333	12.1529	13.5118	14.4003	14.0987	13.1529	11.3487	9.34047	8.64116	9.96381	11.545	12.5624	13.4582	15.0263	18.8134	25.8977	36.5247	50.5063	64.9185	76.9947	84.9265	90.674	94.7781	98.0074	100.287	102.755	105.338	108.075	111.207	114.832	118.754	122.19	124.49	126.419	127.375	126.948	125.607	124.256	124.227	124.639	126.288	129.572	132.764
13.1935	11.1574	9.44686	8.51087	8.6034	9.21417	9.74442	9.67271	8.82871	7.31734	5.87959	5.97548	7.33979	9.04854	10.1323	10.7042	10.9405	11.2639	11.911	13.1665	15.4981	19.1506	24.3694	32.3074	44.0919	59.8934	77.7328	93.4222	105.603	114.11	120.153	125.013	128.243	130.291	131.146	130.839	129.67	127.854	126.063	124.701	124.061	124.577	125.486	126.391	127.381	128.128	128.659	128.902	128.152	127.014
9.8599	8.65979	7.32377	5.99885	4.71077	4.18445	4.85778	6.00225	6.95431	7.45203	7.0665	6.38437	5.15611	4.16038	3.78535	4.54821	6.1432	7.75718	9.29874	10.596	11.6071	12.3471	13.8885	15.9557	19.7541	25.259	33.6038	46.1879	62.7651	82.1133	99.2742	112.23	120.87	126.335	129.778	130.115	127.826	123.841	120.323	117.424	115.889	116.283	116.72	117.922	119.567	121.646	124.47	127.653	129.864	131.424
8.68236	7.05854	5.96263	5.35037	5.30764	5.58308	5.85902	5.76108	5.46903	5.23479	4.92159	4.77638	4.78422	5.05388	5.2414	5.58536	5.90517	6.25886	7.06445	8.29907	10.0444	12.6447	16.01	20.4765	26.2112	33.2219	41.3811	50.3389	59.3514	68.0391	76.1935	82.764	87.9947	91.667	93.9237	94.8743	95.2658	95.7911	96.7746	98.966	102.071	105.531	108.541	111.05	113.361	114.69	115.781	117.388	120.33	123.71
18.9649	17.5622	15.7938	13.4324	10.5005	7.39917	4.78788	4.30568	5.89939	7.9242	9.4872	10.3136	10.5399	10.1186	9.32046	8.46898	8.06876	8.34305	9.18983	10.3833	12.3018	15.2993	20.1651	27.5741	39.4548	54.5517	70.9742	84.5227	94.742	101.483	106.141	109.08	110.492	111.236	110.939	109.774	107.716	104.956	102.663	100.064	98.8145	99.301	100.796	103.984	108.263	113.326	117.986	121.992	124.941	126.735
11.4958	8.89748	7.21229	6.91396	8.21976	9.87304	10.526	9.26422	7.10397	4.52637	3.00927	3.54324	4.85826	6.49749	7.43028	8.09378	8.65788	8.84654	8.73385	8.71036	8.77409	9.0455	10.2108	12.4085	17.0786	24.7354	35.0478	46.9405	57.8812	67.8473	75.0216	79.3807	82.7383	85.0304	87.7253	91.0427	95.3014	100.807	107.084	113.546	118.499	121.841	122.626	123.549	123.212	122.697	122.745	123.186	124.019	124.123
15.0873	14.0552	12.9168	11.462	9.88102	8.03587	6.36357	4.96983	4.61895	5.26147	6.43316	7.66089	8.76108	9.62791	10.4576	11.2789	11.843	12.5431	13.4719	14.4636	15.9166	17.5444	19.754	23.5527	30.8731	43.6173	61.7187	80.6142	94.1059	102.461	106.853	109.052	108.879	106.835	103.738	100.291	97.9232	96.3758	97.6191	101.409	106.076	111.092	115.241	118.331	119.982	121.028	121.26	120.577	119.105	118.005
17.6986	15.782	13.8329	11.9783	10.5593	9.35558	9.22889	9.32662	9.42805	9.05616	8.27267	7.44981	7.45524	8.31975	10.1001	12.092	14.2675	16.1039	18.0445	20.1439	22.0748	24.4366	28.0926	33.694	42.1747	53.2795	66.729	80.6126	92.6347	101.654	108.099	112.126	115.086	117.016	118.33	118.972	119.401	119.178	118.675	117.719	116.434	114.845	113.44	112.187	111.17	111.201	112.01	112.989	114.66	115.633
9.57808	8.63724	8.31732	8.11563	8.19284	8.09635	8.02481	7.61722	7.64438	8.02909	8.62447	9.02621	9.03809	8.50466	7.84243	7.41632	7.81056	8.7035	10.0159	11.6097	14.2615	17.8676	23.718	32.4992	45.5604	61.9323	78.4413	91.8261	102.206	109.866	115.884	120.364	123.863	126.459	128.389	129.566	129.84	129.375	127.923	125.577	123.06	119.909	116.57	113.623	111.447	110.226	110.231	111.047	112.151	112.997
16.2573	16.2649	16.2114	16.2401	16.055	15.1247	13.6706	11.7167	10.1736	10.1838	12.0563	14.3224	15.565	15.9223	15.9943	15.4233	15.5984	16.2578	17.166	18.4006	19.7527	21.7017	25.3448	32.7954	44.4542	60.2844	76.6178	90.2017	99.9288	106.158	110.101	112.986	115.525	117.576	120.041	123.475	126.735	129.809	130.978	130.399	128.172	124.633	120.612	117.39	114.634	113.013	112.546	112.352	112.481	113.563
25.3474	22.4537	20.1172	18.2058	17.0196	16.3218	15.3952	14.3322	12.9999	11.7391	11.3696	11.4998	12.4303	13.4154	14.4685	15.1509	15.5407	15.7077	16.0936	16.8869	18.2395	20.8921	26.3175	35.1351	48.8676	66.8109	84.2373	98.8287	108.824	114.948	118.511	119.776	119.615	117.94	115.414	112.362	109.143	106.835	105.158	104.268	104.327	105.468	107.07	109.269	110.944	113.165	114.709	115.726	116.237	116.919
11.7621	10.4207	9.3849	8.62238	8.07499	7.87742	7.64519	7.06446	6.44879	6.01409	6.23043	7.43208	9.05762	10.5032	11.5251	12.0108	12.0314	11.6975	11.6547	11.9052	12.4126	12.4994	12.9144	14.5991	19.1144	28.7449	44.0497	62.8001	78.7484	89.0502	94.2033	95.8509	95.5262	93.8876	91.6926	89.8002	89.3264	89.4217	91.0967	94.3576	99.1732	103.548	107.237	110.453	113.128	115.841	118.124	120.337	122.527	124.162
16.1372	13.6219	11.3928	9.88184	8.92369	8.68967	8.53453	8.29519	8.10925	7.68917	7.25125	6.80347	6.8577	7.4098	8.45529	9.44165	10.2698	10.7623	11.283	12.1502	13.4089	15.5455	19.6586	25.3117	33.5444	44.4471	56.951	70.0075	81.2456	90.1879	96.6228	100.597	102.691	103.214	102.126	100.295	98.6948	97.7555	98.3102	101.005	105.946	110.585	114.826	117.638	119.025	120.042	120.177	120.322	120.684	121.368
37.9833	34.0839	29.7159	25.0524	20.1835	15.087	10.0593	6.49926	7.30867	10.9079	13.9543	16.2999	16.9679	16.2722	14.7798	13.0794	11.8811	11.9833	12.9189	14.1492	16.1171	21.2952	32.3268	47.4264	63.2206	76.3082	85.5651	92.4875	97.8195	101.779	104.572	106.617	107.371	107.236	105.987	104.176	101.916	100.311	99.5322	99.1098	99.5547	100.579	101.98	104.293	106.651	109.069	111.833	113.891	115.539	117.472
14.2352	12.2479	10.5162	9.36096	8.76812	8.73857	8.21821	8.32111	8.33893	8.42798	8.56303	9.14791	9.90549	10.7072	11.0301	11.017	10.7279	10.9737	12.0805	13.2415	14.3064	15.1571	16.3526	19.4822	26.9578	41.9934	63.6099	83.8053	97.4111	105.225	108.841	110.321	110.075	108.497	106.181	104.082	102.337	102.23	104.269	107.567	112.03	116.112	119.045	121.682	122.836	123.451	123.768	124.097	124.239	124.6
10.3237	9.40084	8.34228	7.19918	5.81574	4.60576	3.77261	3.66845	4.39443	5.21961	5.91749	6.38457	6.2309	5.91897	5.58229	5.05795	5.14425	5.53354	6.19897	7.41806	9.13996	12.3714	17.3765	24.3857	32.9356	42.6665	52.941	62.9471	72.0514	79.2867	84.6954	88.4614	90.7479	92.4221	93.5756	95.0632	97.3397	100.518	104.582	109.138	114.012	118.284	121.271	122.869	123.174	122.172	120.399	118.606	116.095	113.77
6.6596	6.14205	5.83769	5.69322	5.57246	5.43512	5.2051	4.90088	4.52412	4.35374	4.157	4.32117	4.6753	5.29369	5.87809	6.35168	7.1387	7.89116	8.65213	9.52568	10.4433	12.1989	14.9044	19.431	25.9969	34.8637	46.4585	59.268	71.9859	82.9458	90.8937	96.0244	98.6089	99.1669	98.2188	96.6755	94.7627	93.1855	92.2424	93.4758	96.6271	101.787	108.936	114.971	120.311	123.603	125.382	126.067	126.523	127.656
21.2604	20.0771	19.0378	18.1859	17.312	16.1618	14.5262	12.9286	11.0595	9.0449	7.7068	8.5769	11.4468	15.2814	19.009	22.2952	24.4569	25.4245	25.0381	23.7432	22.6966	22.7418	25.5497	31.4409	41.4018	53.8882	65.9511	76.336	83.5714	87.7066	89.5643	89.6134	88.2384	86.5193	84.8226	83.6458	83.8628	85.4616	87.927	91.2058	95.6033	99.0011	101.87	104.62	106.309	108.171	110.195	111.912	113.524	115.059
18.6748	14.8281	11.6518	9.28639	8.12013	7.57451	6.92774	6.59915	5.98146	5.75122	5.74689	6.40177	7.30132	8.08977	8.32703	7.93482	7.47667	7.78954	9.23788	11.3537	13.6143	15.7764	18.0523	20.4137	23.7457	28.6819	35.9072	45.1048	55.4926	65.2249	73.3143	79.5287	83.3937	85.4766	85.9693	85.258	83.366	81.3569	79.3778	78.5699	79.8679	83.1977	88.0448	95.0495	102.534	108.468	114.19	118.323	121.464	124.07
12.6614	11.3158	10.0454	9.05537	8.34839	7.63738	6.87221	6.21656	5.80234	5.7634	6.25422	6.67118	7.23666	7.86137	8.43533	9.0439	9.56121	9.9654	10.1556	10.6395	11.6207	13.6249	16.3732	20.591	26.2355	33.3684	41.535	49.9528	57.3031	63.3426	68.0379	71.3224	73.0245	73.4762	72.954	70.9964	68.8097	65.9109	63.9457	63.4096	64.4058	66.3877	70.7121	74.2538	79.5436	85.3413	92.8569	99.9345	107.934	114.811
21.3824	20.729	19.3096	18.178	16.9085	16.8006	17.9183	19.7485	21.338	21.995	21.1636	18.6596	14.7908	11.277	11.5655	15.7629	20.7021	24.9221	27.8062	29.5367	29.7923	29.2803	28.09	26.7178	27.0904	32.4452	43.2639	55.5096	65.643	72.3327	76.3274	77.7658	77.3102	75.2816	72.8106	69.3846	66.1642	64.9515	66.3237	70.7457	78.1838	86.2237	94.8122	101.617	107.083	112.045	117.153	121.618	125.493	127.889
12.0836	11.2813	10.5575	9.52586	8.51448	7.17426	5.65057	4.34471	3.59362	4.96231	7.02236	8.92641	10.0847	10.5716	10.5883	9.94617	9.53625	8.82093	9.73624	11.6651	15.7613	22.111	29.5602	39.4524	51.0067	61.8789	71.3249	78.026	81.8947	84.0748	84.9173	84.4663	83.9391	83.3267	83.8447	84.4163	85.939	88.5255	91.5554	95.4998	98.8329	102.865	106.335	109.386	111.753	113.787	115.009	115.05	115.081	113.14
8.75893	7.38775	6.40233	5.71782	5.28871	4.97958	4.66378	4.52116	4.89731	5.56655	6.34765	6.72839	6.53278	6.0276	5.46361	4.88227	4.87941	5.13251	5.31006	5.23626	6.19451	9.37494	15.0687	24.3612	38.4299	55.3133	71.3981	84.0662	92.4746	99.024	102.934	105.072	105.686	104.769	102.369	99.4308	96.0881	93.442	92.3636	92.8642	95.3845	99.2896	103.517	108.452	111.336	113.275	113.229	112.512	110.758	107.46
6.28808	5.91909	5.3007	4.59062	3.72785	2.77317	1.70636	1.39506	2.32742	3.50048	4.35401	4.73137	4.58038	4.0919	3.20204	2.37286	1.90488	1.89037	2.46593	3.79531	6.5881	11.2631	18.5064	28.6965	41.8306	56.9511	71.3607	83.362	92.5396	99.0961	103.791	107.181	109.01	109.49	108.961	107.686	106.183	103.901	102.241	101.887	103.449	105.422	106.843	108.908	110.327	111.408	112.266	113.61	113.675	114.196
11.4626	10.6287	10.423	10.8296	11.2413	11.2524	10.6297	9.28762	7.69709	6.25606	5.60872	6.47091	7.78061	8.81247	9.4671	9.82058	9.70509	9.50858	9.07373	8.92446	9.46589	10.7718	13.7785	19.4083	28.554	41.8156	57.9018	73.1962	85.0007	93.2667	98.7367	102.454	105.039	106.779	107.994	109.267	110.362	111.448	112.108	113.407	114.505	114.912	114.281	112.335	108.523	103.606	96.6753	89.0684	82.938	78.3117
11.0035	9.64087	8.37264	7.11506	6.10144	5.4474	5.16285	5.297	5.63438	6.2724	6.73265	6.86987	6.8992	6.63857	6.28862	6.31442	6.81586	8.16919	9.98596	11.9278	13.8212	16.1707	18.8933	22.9832	29.1099	37.5022	47.6475	58.1619	67.8524	75.597	81.5895	85.5769	88.2101	89.7239	90.0155	90.1659	90.2003	89.6366	88.896	88.1649	87.212	86.0853	84.3119	82.955	81.5516	80.6809	78.2691	75.3592	72.8006	70.4841
33.1308	31.3719	28.544	24.5733	19.6027	14.2486	9.62976	7.49995	8.40192	10.389	12.2437	13.2816	14.3037	14.2488	14.2085	14.3035	14.2794	14.2598	14.573	15.1691	16.0129	17.1382	18.7593	21.1409	24.335	27.9232	32.9001	38.7165	45.876	54.1662	62.5626	69.3031	72.6763	71.2243	66.1396	57.6625	48.9727	42.3653	38.6372	38.1364	40.8616	45.3057	51.2207	56.1231	59.661	60.6616	58.6295	56.2779	54.0895	53.9334
19.7337	16.6201	13.6689	10.8793	8.8149	7.7427	7.62005	8.18382	8.8073	9.17803	9.31643	8.8597	8.43254	8.20302	8.45156	9.14192	10.0096	10.7993	11.3324	11.4333	11.2212	11.2213	11.8314	13.4588	16.5921	22.0858	29.9666	41.0277	53.833	65.8043	75.2336	80.5816	82.3604	80.5905	75.8741	68.8419	60.672	52.7247	45.9704	41.164	37.9638	35.9851	34.8361	35.0128	35.9831	38.2203	42.1294	47.4466	55.2333	64.1466
22.9019	22.2479	21.085	19.1023	16.6006	13.6364	10.3838	7.40481	6.00023	6.77412	8.59024	10.5143	12.3756	13.4449	14.4252	15.9167	17.4377	19.2527	20.7151	22.0183	22.1838	21.6999	19.46	16.4862	13.6703	15.5277	24.262	36.777	48.8803	58.3418	65.0988	69.076	70.778	71.2704	70.86	69.9032	68.4867	67.4953	66.0735	66.0111	66.9684	68.357	69.9978	71.0125	71.6886	71.4502	71.0989	69.4298	68.3429	68.1422
5.08882	4.28607	3.64607	3.0562	2.75355	2.74317	2.97818	3.41166	3.88991	4.22751	4.45472	4.357	4.04809	3.83741	3.76296	3.68264	3.40161	3.53526	4.68921	6.46263	8.84015	11.0038	13.7087	16.661	20.9248	27.5819	37.9532	52.9261	70.4503	84.2717	91.4919	92.9937	89.8555	83.1475	73.7177	62.8294	52.9109	44.153	36.7781	30.5849	25.9622	23.1664	22.8265	25.9449	31.9651	39.4348	48.0014	56.7014	64.7882	72.9348
19.7586	18.2258	16.2662	14.3985	12.6751	11.1118	10.2448	10.0249	10.3561	10.8609	11.1245	11.1849	11.3948	12.0943	13.1484	14.638	15.7731	16.834	17.678	18.9204	20.9214	23.6835	27.9648	33.406	40.2401	48.2956	56.4588	64.299	70.5642	74.9951	78.2709	80.2566	80.8292	81.232	81.1826	81.1037	81.2157	81.2797	81.4854	81.9108	82.3225	83.0288	83.3389	82.8621	82.3881	81.4611	80.4136	79.3107	78.7116	79.4872
8.99307	8.47133	8.03141	7.60528	6.61304	5.83171	5.02243	4.37396	4.33374	5.0773	6.26629	7.21064	7.45429	7.13836	6.34288	5.68882	5.683	6.57169	7.75316	9.00487	10.2963	12.0987	13.8139	16.7711	21.352	28.924	40.0973	54.3003	69.4628	81.3753	88.8913	91.8776	92.0601	90.1795	87.2726	84.1014	80.514	77.2737	74.2832	72.436	72.1978	73.3699	74.9743	76.9143	77.1901	75.654	73.0039	69.1673	65.8797	63.5364
16.807	15.6141	14.6343	13.2092	12.1731	11.0564	10.2931	9.83388	9.44764	9.64092	9.82013	10.6524	11.5545	12.4806	13.1018	13.6444	13.9544	14.0135	13.6845	14.2423	15.4395	17.3848	20.482	25.0144	33.5579	46.8694	62.8717	76.5889	85.9085	91.2814	94.7146	95.6833	96.1181	95.4517	94.5512	93.1287	91.5967	89.7601	87.7774	85.4464	83.1947	79.8652	76.977	74.5431	71.7196	69.4807	67.4841	64.4491	62.7593	60.8082
8.07402	7.7363	7.43311	7.18596	6.969	6.6842	6.34023	5.78146	5.08405	4.42643	3.72491	3.37544	4.01967	5.36145	7.08727	8.82814	10.1348	11.1388	11.6878	12.151	12.9673	14.8167	18.9432	25.3563	33.6583	43.0094	52.3874	60.8399	68.5677	75.2467	81.3135	86.689	91.4402	95.5696	98.5756	100.299	100.752	100.321	99.5706	99.4604	99.8876	101.341	103.851	106.032	108.21	109.39	109.872	108.132	104.325	98.3251
8.99466	9.03168	9.0628	8.96105	8.96362	8.92011	8.917	8.74356	8.18165	7.43539	6.4606	5.68925	5.94971	6.84029	8.24013	9.39948	10.17	10.3014	10.1205	10.3297	11.142	13.243	16.4354	21.1832	28.811	40.6354	58.6133	81.5018	101.368	113.907	121.066	124.984	126.447	125.484	122.647	117.639	110.058	100.709	89.1666	77.8417	69.1572	63.4358	61.7991	63.8637	69.9248	79.2388	90.8449	98.5713	102.496	103.998
28.1637	25.4975	22.0608	17.9059	13.5933	10.1364	8.24706	8.01688	8.59167	8.95589	9.36981	9.72189	9.71623	9.78976	9.68985	10.2515	11.7404	13.8364	15.8308	17.5215	18.7156	19.8432	21.7501	24.7182	30.5306	39.7401	52.5311	67.677	82.7946	95.9148	106.713	114.493	119.87	122.79	123.009	119.17	108.661	88.7382	66.0254	52.9049	46.6252	44.5008	45.6207	49.3525	57.206	69.7989	88.5137	104.991	114.412	116.29
4.16857	3.19455	2.39539	1.81847	1.52704	1.58187	2.07042	2.49278	2.67024	2.66689	2.34371	2.02848	1.66396	1.57328	1.72401	1.92572	2.21721	2.3321	2.48911	2.94924	3.93726	5.60924	8.5099	12.8017	19.5458	29.7951	44.2274	61.7484	77.8617	89.2487	94.5616	95.4151	93.1248	89.5377	85.6501	83.2239	81.1943	79.3488	79.1205	79.8031	81.0484	81.3551	80.6418	77.072	72.7754	70.0712	70.2555	79.1461	92.5572	106.969
16.9726	13.9958	11.2788	8.74132	6.41143	4.78683	4.22213	4.50731	5.31317	6.42377	7.15118	7.4862	7.24278	6.71089	5.93963	5.47111	5.31862	5.57077	5.97808	6.59043	7.54558	9.53522	12.1589	15.7907	20.7482	28.2994	40.5004	60.5445	82.1163	97.8936	106.889	111.393	113.827	115.126	115.893	116.319	115.998	114.822	112.706	110.405	107.679	105.51	104.129	103.191	102.024	101.653	101.595	101.504	101.561	101.721
16.9411	14.7878	12.8226	10.5598	8.92753	7.88323	8.36344	9.65252	10.6921	11.2986	10.9256	9.88931	8.26769	7.19314	7.14823	7.94164	9.219	9.98584	10.7131	11.723	13.1288	15.0487	18.4204	24.678	34.9602	50.4721	68.7907	86.1291	98.5695	107.888	114.176	119.209	122.824	126.046	128.759	131.201	133.763	135.249	134.727	130.656	120.842	104.704	83.4775	66.2361	52.1191	45.3703	41.7008	42.7368	43.8982	46.3799
12.6015	12.0547	11.6291	10.907	9.93398	8.58272	6.9383	5.32665	3.67226	3.96088	6.23602	9.16416	11.5105	12.9107	12.8778	11.8352	10.0377	7.73459	6.02501	6.65127	9.41099	13.584	19.9999	29.8438	44.2146	62.0145	79.6045	93.1175	103.224	110.271	115.49	119.156	121.543	122.794	123.34	122.352	120.051	116.633	111.74	106.034	100.64	94.534	89.9656	83.8771	77.9092	70.9157	63.1029	55.0427	47.2063	41.5802
28.2417	24.9596	21.6002	18.5956	16.2398	14.5907	13.3813	12.2553	10.8916	9.53934	8.70154	8.81836	10.1115	11.8323	13.4385	14.5576	15.7094	16.2423	16.6353	16.6669	16.3952	16.0873	15.7577	16.2104	18.0934	23.125	32.3679	46.5965	63.6552	79.5757	90.9886	98.2326	102.351	104.009	103.718	101.257	96.2957	88.3396	77.0383	64.231	51.4159	41.3505	34.5209	30.4759	28.6596	28.724	30.9651	34.9952	41.0884	48.6599
15.7222	14.8431	14.376	13.9462	13.2434	12.4532	10.9655	9.20602	6.7646	4.93528	6.41851	10.5217	14.8908	18.1507	19.3989	18.8668	16.5069	13.57	10.9881	9.83609	11.5169	16.0309	24.3003	37.8109	54.7656	70.4336	81.7758	88.0689	90.8417	90.8254	88.2801	83.4647	76.379	67.0738	55.7461	45.1465	37.3602	33.1517	31.9488	32.532	35.4354	43.1973	56.7785	74.262	89.9075	100.743	108.104	112.546	115.299	116.41
12.4511	10.5315	8.95068	8.08019	7.31066	6.94829	6.51026	6.14605	5.84734	5.92151	6.19324	6.60445	7.00802	7.56958	8.0196	8.64511	9.76356	11.2315	12.8192	14.6968	16.8336	19.2515	24.6312	33.8764	47.9162	65.0071	81.4521	93.667	101.308	105.24	106.215	104.084	98.8293	89.8605	77.1864	62.5696	48.8558	39.4427	33.9525	32.1732	32.7577	35.6251	42.6044	53.7502	68.2896	84.5622	97.5535	105.801	110.668	113.793
21.1552	19.0805	16.4182	13.4947	10.6438	8.82676	8.81189	9.91961	11.1175	11.6632	11.8484	11.5307	11.0487	10.654	11.1728	12.2058	13.6404	15.0966	16.2625	17.1432	17.756	18.6267	20.5566	23.777	29.1883	37.2857	47.8889	60.4182	73.7977	85.9691	95.5915	102.388	104.484	100.879	90.5721	76.0991	61.6274	50.1249	41.4611	35.6002	31.7555	29.8065	30.5988	34.9436	43.3267	55.2913	69.2267	81.509	90.8844	97.3583
10.306	10.1775	9.68423	9.11454	8.3926	7.57438	6.97582	6.56238	6.14246	5.89949	5.6956	5.87171	6.22474	6.97411	7.59567	8.42196	9.0576	9.61433	9.90942	10.2331	10.7797	12.1281	15.0433	19.617	26.8012	37.1231	50.6002	65.4023	79.5039	91.0335	99.3205	104.638	107.386	107.872	106.56	103.44	97.8786	88.716	75.0422	60.8956	49.7038	43.3712	40.1809	39.4022	40.8262	45.2379	53.626	66.6765	81.848	94.4754
10.2209	9.87392	9.26297	8.32587	7.47397	6.3558	6.14897	6.09547	5.94362	5.79129	5.93945	6.20971	6.56538	5.57088	5.38058	7.01648	10.4546	14.6134	17.3047	18.6886	19.6618	21.4899	24.0774	29.6054	38.5907	51.0654	65.6799	79.493	90.8004	98.7343	104.718	108.929	112.197	114.432	115.276	114.553	110.306	101.523	86.7213	72.984	62.7953	58.1843	58.8096	61.9716	65.7545	69.1508	74.9213	80.0847	85.1451	88.2366
17.4787	17.3323	16.7891	15.2566	13.6724	11.1559	7.94012	5.45628	7.38337	11.6652	15.5609	17.8555	18.1217	16.4743	13.3887	9.50232	6.37863	6.01717	8.16752	10.7044	13.0089	14.6053	16.6452	19.8725	25.0069	33.2889	46.5062	63.5161	80.977	95.1851	105.705	112.724	116.692	118.163	117.245	113.437	105.082	93.2226	80.1114	71.0338	68.1778	70.3593	77.1329	87.5653	97.548	105.27	109.107	108.651	104.387	94.9229
12.0712	10.6775	9.31546	8.20061	7.38662	6.86183	6.99305	7.73584	8.6978	9.59889	9.6515	9.40308	8.56119	7.90871	8.62867	10.5188	12.5651	13.6799	13.9798	13.5062	12.7523	12.9348	14.0769	17.3504	22.4018	29.9403	40.2081	51.3385	62.5191	72.8498	81.0859	87.2396	91.7304	93.8156	93.4481	91.9479	88.4496	85.5682	82.9252	82.3068	82.7641	85.537	89.4595	93.1271	98.1406	101.662	104.279	105.84	105.515	103.594
10.878	9.74657	8.56576	7.45239	6.57024	6.12665	6.156	6.61192	7.19239	7.64221	7.77375	7.52346	7.33756	7.0643	6.91404	7.12163	7.74002	9.0124	10.8274	12.8715	14.9911	17.1506	19.972	24.5939	32.1103	43.0236	56.3957	69.5226	80.0076	87.5086	92.128	94.468	95.0639	94.465	92.3717	89.2084	86.0446	84.0684	83.224	85.4536	89.7109	96.6593	103.285	107.565	108.693	107.908	103.495	98.3976	93.0819	88.1893
12.2407	11.5384	10.5373	9.61078	8.72351	7.7521	6.83687	5.81537	5.19664	5.76252	7.1423	8.78779	9.97501	10.4475	10.1759	9.39698	8.93725	9.13082	10.4426	12.3386	14.3026	15.7991	17.2812	19.6641	24.1785	32.4553	44.3941	58.0911	71.7176	82.3208	89.4866	93.6968	95.5902	95.348	93.4565	90.2074	85.4229	80.3666	75.1105	70.9746	68.7095	66.9984	66.7114	68.4049	71.9604	76.507	82.2204	88.2118	93.9723	99.0143
15.6588	13.5018	11.6338	9.86913	8.40166	7.20007	6.29197	5.75834	5.53051	5.79291	6.08205	6.62487	7.26168	7.86398	8.57973	9.32611	10.0241	10.4874	10.759	11.0356	11.6997	13.4943	17.5219	24.8413	36.8071	51.3589	65.3287	76.6205	84.4346	89.1151	91.2014	91.1502	89.2215	85.5722	80.3658	74.3363	68.183	63.5152	60.2445	57.9486	56.8856	56.6262	57.2236	58.124	58.7372	59.6746	60.6477	62.2267	64.1505	67.292
10.7867	9.70726	8.65944	7.60527	6.44296	5.63644	5.14634	5.2262	5.88488	6.84956	7.7418	8.27552	8.26465	7.59964	6.829	6.33699	6.46623	7.36507	8.45603	9.12867	9.80269	10.7007	11.8933	14.3531	18.9743	25.8934	35.9293	49.0544	63.1527	75.9447	85.5286	91.1826	93.2961	91.6476	86.8109	80.9865	75.0975	70.7515	68.4487	69.1348	70.6653	73.0175	74.7243	75.7158	75.0018	73.7573	71.7034	69.7184	68.2163	67.251
22.1395	19.346	16.2295	13.0552	10.9231	10.2859	11.2864	12.7082	13.7401	13.7298	12.2603	10.1976	8.43058	8.76513	10.9351	13.2447	15.3318	16.8807	18.3935	19.8679	22.1737	25.2545	29.7579	36.7184	45.6503	56.1105	66.5557	75.9481	83.7295	90.138	95.1388	98.8888	102.238	104.256	105.7	105.924	104.899	102.749	99.4135	94.7808	88.0055	80.1994	72.4913	65.7083	61.0432	58.2674	56.6666	55.8322	55.8497	57.9488
18.9561	15.3971	12.0867	9.74776	7.85985	6.72246	6.3921	6.82426	7.87419	9.06835	9.98957	10.243	9.92729	9.16307	8.59499	8.79515	9.93365	11.4883	13.0839	14.1746	15.006	15.3537	16.2918	18.4027	22.6401	29.2417	38.4237	49.9893	62.3692	73.7224	82.9876	88.8438	91.962	92.5286	91.5078	88.7477	84.9782	81.8627	79.3752	78.252	78.2844	79.3676	80.9216	82.2843	82.4216	81.3498	78.6184	74.7494	72.0517	70.3328
20.4875	18.3796	16.6586	15.1706	13.802	12.4481	10.928	9.38238	8.27552	7.70822	7.90639	9.27581	11.166	13.3411	14.4629	15.7645	16.5838	16.5644	16.5661	16.3089	16.0538	16.3477	17.7684	20.4897	24.4827	29.4629	34.8147	40.3635	45.6317	50.501	54.5492	57.5021	59.5131	60.5442	61.2317	61.379	61.441	61.5438	61.8681	62.1546	62.1534	61.9247	62.1156	62.7058	64.3575	67.1887	70.9172	75.2686	79.2049	82.7949
17.2728	14.9213	12.7562	11.2476	10.6825	10.8669	11.2461	11.2657	10.5795	9.47782	8.27012	7.50055	7.85847	8.84342	10.294	11.3889	12.4297	13.2334	14.3382	15.9363	18.0399	20.7211	23.7974	27.7202	32.7404	38.8361	45.7929	53.0201	60.1922	66.7528	72.4421	76.6173	78.9291	78.8996	77.1642	73.0505	67.451	62.0671	56.585	52.5084	50.5144	50.1003	51.8947	55.3117	60.561	66.7698	72.652	77.1425	81.4069	83.9689
10.2595	10.8981	11.6241	12.0925	12.2454	11.7292	10.4027	8.42767	6.06897	3.92885	2.77328	3.68938	5.31866	7.24124	9.12207	10.4347	11.6593	12.6666	13.3037	13.5765	13.3826	13.1992	12.893	13.6848	16.9739	24.6337	36.1441	49.5057	61.9304	71.197	76.6609	78.9537	77.9926	74.79	70.4982	66.1172	62.7163	60.6414	59.6967	59.9739	61.6559	64.4743	68.1536	72.4651	76.7986	80.2829	82.9465	84.4395	84.9551	85.0494
25.1302	22.6161	19.8089	16.8772	13.6813	10.6157	8.13216	7.71762	9.3722	11.5048	13.061	14.5375	15.0765	15.2896	15.1304	15.1177	15.79	17.6865	21.0812	24.8286	27.6896	29.7103	31.5275	33.7455	38.5351	45.5722	54.7189	63.7528	71.2522	76.5976	79.8413	80.9766	80.0251	77.4537	73.4802	68.8093	64.2524	60.3786	58.076	57.5287	59.5058	62.5824	67.5156	72.5921	77.4679	81.0285	83.6416	84.8888	84.9951	83.804
10.6685	9.95936	9.78138	9.62866	9.742	10.004	9.97295	9.92634	9.49239	9.28895	8.98963	8.7204	8.62761	8.7649	9.04041	9.29879	9.53228	9.79647	10.0608	11.0756	12.3516	14.4469	17.4331	21.468	27.6178	36.9596	49.8068	65.6648	80.6028	92.0177	99.1329	103.073	104.535	103.744	100.555	95.2233	87.3265	79.628	73.3818	70.4083	70.3219	73.2108	78.1186	83.5084	88.469	91.6114	92.1917	90.803	87.6314	84.278
12.8297	11.1939	9.93355	8.83431	7.94998	7.45869	7.09452	7.03604	6.70759	6.35886	6.23098	6.40859	6.79446	6.85267	7.34043	8.0786	9.1303	10.4018	11.6476	13.2477	14.8388	16.3406	18.0426	19.9101	23.5453	29.0652	37.4569	49.0216	60.1658	70.1981	78.2269	83.8768	87.2615	88.6265	88.4443	86.8043	83.2587	78.9815	75.0133	72.555	73.4837	75.0164	79.5915	84.3049	88.4594	91.9709	93.4374	93.5213	92.2963	91.0567
17.7502	15.2264	12.9121	11.1137	10.1379	10.0059	10.54	11.2079	11.4176	11.3071	10.7365	10.2659	9.8538	10.1766	10.8914	11.3883	12.3274	13.6563	15.0882	16.2831	17.599	18.9728	20.5101	23.7381	30.7308	43.0989	59.3995	74.6387	85.5967	92.1666	95.5669	96.9468	96.5877	95.4314	93.806	91.5153	89.4405	86.8794	84.7678	82.7925	81.3957	80.0829	78.6505	77.3872	75.5628	74.1864	73.5434	73.0894	72.4777	73.2387
20.3123	17.4822	14.6546	12.2752	10.0497	8.05965	6.495	5.95978	6.6424	7.98443	9.34264	10.7213	11.9473	12.2952	11.7742	10.4753	9.18704	8.35265	8.94363	10.3596	12.1429	13.4107	15.3447	17.8137	22.6081	29.7707	40.2663	53.581	67.338	78.9494	87.171	92.141	94.3348	93.9826	91.8396	88.5107	85.2345	82.1553	80.2192	79.1115	79.2185	79.5494	81.7609	84.0693	86.185	87.6885	88.2392	88.4484	87.2349	85.3081
25.9919	23.2523	20.5047	18.1287	15.5403	13.4747	11.5072	10.3978	9.80065	9.50687	10.0077	11.0947	13.193	15.2843	17.0737	17.9231	17.9605	17.4607	16.7247	16.2754	16.4013	17.1392	19.0485	22.0556	26.3521	32.3828	39.4515	47.4977	55.7713	62.7772	68.4519	72.4088	74.3397	74.3826	73.0012	70.0074	66.9849	64.1406	61.885	61.2972	61.1747	61.62	63.0132	65.2608	68.5156	72.732	76.8235	80.8196	82.7435	83.5493
14.4631	13.509	12.2753	10.6946	8.56775	6.0987	4.85759	5.35056	7.21113	8.65451	9.67816	9.99454	9.38506	8.4891	7.33915	6.55497	6.08126	6.57089	7.80868	9.57592	11.6599	14.723	18.2987	23.5214	30.5139	40.9502	54.0056	66.1762	76.5719	83.1452	86.6191	87.7291	86.4616	83.0679	78.2806	72.5857	66.2233	61.0164	57.446	57.7013	59.9757	64.3961	69.4427	73.1923	76.0383	77.5342	78.869	79.9796	81.3095	82.8813
7.31474	6.60897	5.82506	5.13318	4.49589	4.05427	3.78172	3.65861	3.49087	3.24525	3.13513	3.03536	3.32528	3.84528	4.48086	4.94301	5.06873	4.85688	4.4362	4.10365	4.28092	5.85691	9.2853	14.9542	22.9636	33.2951	44.5866	55.0456	63.6873	69.6561	73.4543	75.0055	74.8902	73.2724	70.2745	66.0536	61.549	57.2869	54.1469	52.7087	53.22	54.1256	55.3651	56.5398	57.5337	58.3871	59.3387	60.4908	62.1624	63.7842
7.72501	6.48779	5.38135	4.56631	4.18982	4.0486	3.91321	3.63542	3.14779	2.84787	2.62387	2.60521	3.2314	3.89913	4.46927	4.93065	5.22385	5.27497	5.14935	4.99986	4.98373	5.99099	8.00312	12.0635	18.7827	29.3588	44.327	60.9691	75.8997	86.611	92.9794	95.7421	93.535	84.8942	68.4994	49.4014	35.4485	29.4662	28.4159	32.1187	38.9468	47.5461	57.1714	66.2728	74.6499	81.7979	88.5277	94.2448	98.8968	102.891
9.56173	8.6881	7.78964	6.89197	5.94304	4.87108	3.94511	3.35116	3.51217	4.05711	4.47012	4.73496	4.65492	4.44987	4.47539	4.80281	5.52593	6.30658	7.04832	7.67978	8.6988	10.6143	13.6948	18.6094	25.2599	34.5157	44.9373	55.8198	65.4545	72.5518	77.2246	79.2684	79.3852	78.5476	76.7305	74.7426	73.2411	72.6377	72.9436	74.2911	76.6305	79.004	80.9673	82.9452	84.3864	85.4265	86.5221	87.5977	88.9847	90.4374
5.20755	4.50061	3.67677	2.89941	2.49074	2.9036	3.79358	4.75554	5.34955	5.47283	4.85716	3.94635	2.85847	2.22942	2.83549	3.82981	4.59035	5.17455	5.58072	6.05924	7.28316	9.29482	12.5339	17.8219	25.5084	35.5216	47.1598	58.7759	68.7033	76.5941	81.5948	84.5039	85.4947	85.8457	84.9366	83.1077	80.5278	77.0834	73.0366	69.278	67.1539	66.5932	69.0721	74.0946	83.5456	95.5142	108.198	120.839	130.998	139.321
17.7212	14.853	11.46	8.03503	6.91949	8.91996	12.259	14.8379	16.5173	16.6897	15.4239	12.3921	8.64471	6.69424	9.39258	13.6507	17.3649	19.7071	20.8861	20.5527	19.1029	16.8627	14.3732	14.9663	21.8463	31.9078	43.1641	53.2518	60.6387	65.693	68.3504	69.9311	69.5232	67.3204	63.8057	60.6846	58.1398	57.5288	58.8664	60.7024	63.627	70.0174	80.6204	95.581	109.634	121.463	129.808	135.673	139.578	142.075
6.01143	5.04484	4.37363	3.55871	2.89608	2.47098	2.55268	3.13277	3.8193	4.30101	4.36345	3.98253	3.15057	2.24649	1.89825	2.27238	2.7919	3.1234	3.31823	3.93001	5.8551	8.9797	14.2797	22.3001	33.5159	47.2428	61.483	73.9101	83.1583	88.7851	92.0888	93.6114	94.3213	94.3582	95.3175	96.8611	99.0631	103.321	110.376	118.881	128.727	137.127	143.36	145.962	146.446	145.24	144.031	142.279	141.377	140.317
6.85548	5.67117	4.64484	3.86653	3.67731	3.93871	4.18421	4.24187	4.22487	4.44832	4.52353	4.54846	4.37303	4.02737	3.49479	3.04257	3.16581	3.69958	4.38492	5.17011	6.31856	8.03666	11.0561	15.8065	22.7353	32.8348	47.2412	67.7432	89.6752	107.856	120.061	127.481	132.203	135.057	136.765	137.43	137.234	136.131	134.489	131.919	129.097	126.194	123.543	121.191	118.736	117.063	116.081	116.7	118.075	120.102
13.5088	12.4249	11.4525	10.9567	10.5761	10.2132	9.50623	8.96317	8.16189	7.84809	7.60542	8.00736	8.92477	10.5475	12.2266	12.9712	12.4715	10.5037	7.98306	6.33244	7.56078	11.7167	18.8321	29.0291	44.5437	62.0022	77.9769	90.7166	100.202	107.638	113.463	118.024	121.643	124.966	127.654	129.994	131.617	132.537	133.243	133.345	132.241	130.255	126.882	125.613	125.736	126.333	127.408	127.382	127.159	125.789
18.9968	17.2854	15.1196	13.129	11.4608	10.0476	8.84081	8.15294	7.76555	7.84103	7.79037	7.94105	8.38981	9.54514	11.0908	13.1362	15.0242	16.4136	18.1682	19.9344	22.161	25.5841	30.0496	36.5323	46.7164	61.8013	78.3948	93.4277	104.718	112.751	118.543	122.57	125.006	126.093	125.731	123.47	120.54	116.359	113.127	112.408	115.259	119.693	124.057	128.436	130.956	131.158	130.101	127.282	123.111	118.093
15.2907	13.7418	12.0384	10.3854	8.92193	8.44153	9.19117	10.3179	11.4054	12.0694	12.0573	11.5596	10.8005	10.5786	11.2347	12.3126	13.8892	15.8133	18.3899	20.2566	22.0787	23.9336	26.4075	31.4755	42.0568	58.0476	76.2506	92.0732	103.97	112.697	118.991	123.62	127.001	129.234	130.595	131.512	131.907	131.759	131.001	129.277	127.323	125.744	125.195	125.673	126.177	126.126	125.29	123.629	121.039	117.515
23.7475	22.1186	20.6636	19.5175	18.7211	18.0672	17.049	15.7318	13.8346	12.7715	12.886	14.1376	15.8125	17.5357	18.2055	18.8321	19.0595	19.17	20.1233	21.9261	25.3047	31.0682	40.3766	53.8601	68.638	82.5476	92.7028	99.9945	104.373	107.306	108.729	109.424	108.839	107.359	105.171	101.438	97.0836	93.9059	92.42	94.3166	98.5643	104.532	111.239	116.975	120.734	123.107	123.907	124.173	123.619	121.635
3.62319	3.3912	3.44182	3.45782	3.33808	3.04457	2.71452	2.60457	2.73518	2.77137	2.83968	2.53079	2.17862	2.07113	2.62092	3.55091	4.37996	5.18107	5.54498	5.66503	6.39439	9.25835	15.9208	27.1462	42.3579	59.439	74.3795	84.887	90.9711	94.2666	95.0531	94.2327	92.3839	90.8492	89.3774	88.8928	89.2985	90.3987	91.3046	93.2868	95.4769	96.8377	98.3311	99.0031	99.7097	101.307	103.42	106.281	108.151	108.927
14.7126	13.017	11.6509	10.4883	9.15352	8.32432	7.42446	6.60276	5.95701	6.22289	7.50009	9.68568	11.8117	12.9859	13.1136	11.9169	10.01	8.0836	7.27268	8.37426	9.77721	11.6706	13.7445	17.58	23.0557	31.1832	41.7522	54.2956	67.6392	79.9575	89.4722	94.5642	95.626	93.9895	91.7733	89.247	87.1026	85.3657	84.1062	83.8732	84.0501	85.214	86.1772	87.7781	89.6742	92.0339	94.507	97.2032	99.4948	102.178
13.5886	11.4907	9.52089	8.00678	6.98008	6.05286	5.38437	5.02371	5.08503	5.54438	6.14698	6.56833	6.51215	6.28023	6.43599	7.38414	8.98024	10.6873	12.3924	13.3193	13.7018	13.6305	12.9222	12.2799	13.0028	17.1369	25.4303	38.0901	54.2405	71.1156	85.4736	95.8555	101.436	102.294	98.2161	88.5413	76.2085	65.0456	58.909	58.3916	65.5328	81.9397	100.636	115.451	124.646	128.723	130.631	130.099	128.203	124.912
17.2534	15.2167	13.477	12.1649	11.2465	10.9629	10.9195	10.5957	10.2415	9.74873	9.35442	9.38555	9.9284	10.9176	12.7849	15.103	17.3552	19.3619	21.1044	22.3192	22.8976	23.169	23.0647	23.2768	24.5041	27.2931	32.5333	39.7786	47.9691	56.4219	64.2618	70.4953	75.6464	78.9282	80.8586	81.1552	80.5668	79.7473	78.7055	78.6515	79.8069	83.8216	90.4819	96.2506	101.733	105.217	107.42	107.517	105.349	100.602
18.6376	17.3756	15.5494	13.1864	10.8776	9.56508	9.58368	10.2972	10.6552	10.2505	9.29202	8.55255	8.45392	9.08213	10.2861	11.2535	12.0647	12.845	13.2306	13.8508	14.7478	15.7092	17.4368	20.6306	27.3943	39.0261	55.8064	75.0941	92.987	106.826	116.666	122.667	125.11	124.707	121.325	116.265	109.687	102.73	96.2998	91.8708	91.813	96.4902	103.303	109.111	112.533	113.678	111.928	107.58	100.544	90.6627
24.5119	21.8567	19.1626	16.2498	13.4959	10.8724	8.71836	7.74495	7.69765	8.79373	10.0901	11.6216	12.4185	13.1544	13.2769	12.944	12.5512	12.1499	12.2504	12.7337	13.7193	15.2952	17.974	21.842	27.5965	35.6312	45.8127	57.6024	68.495	77.1731	84.0346	88.1691	91.161	93.265	94.9904	96.1043	96.1443	96.994	96.945	96.7914	97.1172	98.008	98.9805	99.7834	99.428	100.34	102.26	103.313	106.569	109.158
9.62993	8.67415	7.93881	7.66789	7.73329	7.99378	7.95702	7.70749	7.17905	6.69842	6.3151	6.39386	6.40852	6.5789	7.09285	7.53206	8.1179	8.96688	9.89241	10.754	11.5728	12.8886	15.4528	20.2323	28.6798	41.2971	57.8256	75.4272	89.7855	99.5916	105.543	107.771	108.209	106.838	105.303	103.414	102.266	101.317	100.374	100.249	99.4687	98.7573	97.3435	95.24	93.4522	91.4019	90.2971	89.3409	89.7908	89.9059
25.1813	22.8462	19.7723	16.6938	13.7574	11.3738	10.4558	10.3816	11.0655	11.4288	11.4528	11.2237	10.9718	11.0012	11.61	12.4109	13.4649	14.491	15.5237	16.7672	18.5023	20.6746	23.8958	29.2607	36.6664	46.3464	56.2933	66.6769	76.4578	84.7209	91.6452	97.5113	101.804	104.214	104.97	103.854	101.457	98.798	96.0145	94.0348	92.6397	92.0895	92.0593	92.4606	92.8843	93.4684	93.991	94.2351	94.3388	94.4935
13.5478	11.921	10.5655	9.57318	8.94574	8.58487	8.29963	7.62669	6.58909	5.79139	5.79132	6.63174	7.7169	8.88381	9.576	9.67302	9.6282	9.70004	10.5924	12.2612	14.3029	16.8263	19.6444	22.7231	26.6951	32.3472	40.817	51.9248	65.0418	76.9692	86.352	92.6447	96.7867	99.2165	100.367	101.02	100.722	99.7149	97.233	94.6548	92.5867	90.9832	91.5113	92.6676	95.4395	98.3315	101.487	104.13	106.047	106.761
35.1105	31.4182	27.3443	23.2033	19.4799	16.6397	15.0486	14.1673	13.5141	13.1515	12.8329	12.5752	12.8561	13.8299	15.4488	17.3567	19.4008	21.3193	22.5332	22.6367	21.8042	20.1572	19.765	26.6297	44.1812	66.4569	85.0662	97.4831	105.689	110.921	114.258	116.031	116.207	115.047	112.225	108.395	104.149	100.433	97.5462	96.108	95.8781	95.9644	97.3563	98.8064	99.7746	100.619	100.14	98.791	96.25	92.5939
15.6433	14.0293	12.5681	11.5295	10.6633	9.80519	8.78797	7.8183	7.38356	7.71979	8.02635	8.15493	7.98773	7.97797	8.26249	8.53924	8.90643	9.61538	10.0181	10.5548	11.5867	13.8423	18.846	26.975	38.7056	53.3397	69.2282	83.1577	93.5594	100.494	103.828	105.598	105.876	105.262	104.147	103.51	103.484	103.58	103.637	103.291	103.521	102.457	100.751	98.4914	94.1645	89.5206	84.2154	80.5775	77.3371	77.0653
27.9942	25.2583	22.3406	19.3347	16.3068	13.7761	11.6997	9.9244	9.89225	10.371	11.0706	11.8528	13.4304	15.0154	17.1175	18.5295	19.1078	19.2282	19.1939	18.6424	18.3163	18.7143	21.6925	27.8781	38.6725	52.1076	65.4697	76.5688	85.8507	92.6863	98.1897	102.509	105.59	107.972	109.463	109.428	107.885	105.178	101.838	96.5673	92.0755	87.4623	83.4757	80.9927	78.8098	77.4333	76.7054	77.5123	78.1144	80.2562
20.0728	16.6142	14.1164	12.6856	11.7876	11.0594	10.0735	9.1087	8.00974	7.55211	6.88579	7.29854	8.45937	10.3523	12.2012	13.6087	13.9305	13.6639	12.9084	12.9501	13.99	16.7421	20.1612	23.5401	27.5616	32.5362	40.2809	51.7719	66.63	82.3126	94.7389	102.88	107.096	108.99	108.815	106.895	102.756	96.888	90.327	83.5788	78.6924	76.1425	75.7133	77.124	80.6976	84.5212	87.3994	88.1303	87.1617	85.1586
10.1921	8.95711	7.76505	6.79865	6.13295	5.69336	5.39117	5.42213	5.58126	5.74834	6.0309	6.18705	6.48534	6.56909	6.39181	6.09081	6.24356	6.84695	7.88143	8.89136	9.85343	10.9525	12.7137	15.1066	19.1095	24.8922	32.6189	42.8404	54.8302	67.7042	78.8696	87.7989	93.9486	98.3758	100.832	102.436	103.399	103.584	103.52	103.59	103.283	103.453	103.458	102.278	100.357	97.3413	93.1946	88.649	84.3416	80.5545
32.5045	31.8029	30.2251	28.0604	24.7712	20.7353	16.1467	11.8317	8.60712	8.64313	12.0598	16.1472	19.805	22.242	23.7285	24.1729	23.8754	23.4743	23.6887	24.2328	25.7284	27.673	29.9106	32.5233	35.4384	38.6654	41.7325	44.532	46.4111	47.299	47.4396	47.6092	49.195	51.7625	56.5343	64.0535	73.2757	83.4361	91.5351	98.0266	102.09	104.713	105.964	105.942	103.5	98.8337	92.1905	85.5767	81.2658	79.0807
9.2984	9.01891	8.67725	8.40061	8.19036	8.07115	7.82572	7.54877	7.31942	7.29233	7.11807	6.82048	6.57827	6.34315	6.60803	7.67855	9.24755	10.9219	12.1474	12.7979	13.3984	14.2973	16.4074	20.7307	29.174	42.8414	60.6603	77.3713	89.5148	96.0223	98.6439	98.6312	96.8929	94.2849	91.4852	89.5381	88.3527	88.4522	90.8263	94.4205	98.1647	100.998	102.533	102.937	103.192	102.359	100.998	99.0338	97.0533	95.0339
21.0108	19.1797	16.8419	14.3355	11.22	8.09978	6.61805	7.68642	9.84747	11.8647	13.0411	13.3513	13.0903	12.3129	11.4102	10.3424	9.12258	7.99282	7.29674	7.05861	7.418	9.09009	12.9207	19.4894	30.0616	44.5681	60.7053	75.8637	87.1121	94.7822	99.1882	101.362	101.349	99.384	95.985	90.7579	83.9196	77.6416	72.4614	68.1717	67.5688	71.5919	78.0087	86.5447	93.7319	99.7774	104.317	108.077	110.762	113.118
10.4197	8.98041	7.43904	6.27884	5.63967	5.75893	6.1216	6.29162	6.03448	5.47207	4.72027	4.67465	5.10732	5.99014	6.30401	6.14658	5.61722	5.33189	5.72364	7.28332	9.13464	11.3531	14.7427	20.548	29.3082	40.2063	50.6161	59.4111	66.0629	71.2226	74.5679	77.1876	79.1518	80.9324	82.5443	84.0279	85.6619	88.0338	91.0037	94.1291	97.22	100.201	102.318	104.404	105.283	105.506	105.106	104.982	104.012	102.646
17.7397	16.0079	14.167	12.7445	11.4544	10.4591	9.88344	9.71236	9.68945	9.88951	9.75186	10.2674	11.1388	12.0078	12.8349	13.3888	13.6139	13.8262	13.6356	13.0823	12.6822	13.4942	17.7222	26.3252	40.7517	59.3604	77.8565	92.6453	102.991	109.677	113.643	115.777	116.548	116.239	114.889	112.6	109.288	104.726	98.705	93.0015	88.2856	85.4157	85.9232	89.4553	95.1519	101.868	108.372	113.714	117.565	120.389
9.17902	8.09994	7.59776	7.53932	7.57026	7.34227	6.65618	5.65271	4.65272	4.46728	4.84931	5.57823	6.1978	6.33043	6.23543	6.08668	6.11045	6.42798	7.09883	8.08035	9.17639	10.5872	12.4654	15.4181	20.2445	27.4255	37.3512	49.6334	63.4994	76.2506	86.8139	94.1878	98.8828	101.584	102.4	101.983	101.326	100.33	99.1503	98.5984	98.976	101.039	104.72	109.226	114.176	117.645	120.088	121.496	121.873	121.826
11.0367	11.0847	10.9245	10.5467	9.82252	8.67732	7.42227	6.33639	6.03334	6.07419	6.20864	6.21699	6.41662	7.18871	8.09313	9.30156	10.599	11.552	12.0391	12.6667	13.3214	14.4873	16.4026	19.6006	24.4916	30.8857	38.6438	46.5264	54.48	61.7607	68.3774	74.3274	79.3374	83.5921	87.0871	89.8544	92.3072	94.3158	96.5978	98.8403	101.196	103.258	104.78	106.66	108.2	109.291	110.921	112.721	114.043	115.813
15.895	14.4482	12.9374	11.2598	9.50048	7.73782	6.39593	5.9264	6.32985	7.42732	8.0827	8.31965	8.15613	8.07782	7.96639	8.1251	8.74542	9.68697	10.9897	12.7455	15.8584	20.0352	25.736	33.0741	41.8156	52.0303	62.1324	70.6875	77.5494	82.3342	85.1536	86.5147	86.977	86.7474	86.4886	87.0413	88.0117	90.5739	94.9949	100.935	107.138	112.989	117.898	121.959	124.732	126.98	128.61	129.708	130.617	130.989
7.87241	6.68846	5.68537	4.74559	4.19244	4.36648	5.19084	6.20653	6.86857	6.86011	6.3422	5.34349	4.25699	3.95716	4.56287	5.676	6.39863	6.72957	6.86231	6.81356	6.81258	7.77283	10.0606	14.0798	19.743	27.3185	36.2592	46.3091	56.5686	66.146	73.8672	79.3222	82.9298	84.7788	85.4194	85.089	85.0694	85.2744	85.8365	87.1892	89.1322	91.1749	93.2266	95.4444	98.2783	101.63	106.23	111.855	118.347	124.287
7.74128	6.96565	6.61875	6.56388	6.71403	6.86437	6.77339	6.43959	5.5992	4.64333	3.7943	3.56451	4.19395	5.36321	6.62913	7.93918	8.9934	9.86017	10.6625	11.7916	13.0607	15.0559	18.2656	23.8111	32.7178	43.7839	55.776	66.8165	75.4722	81.8322	85.9659	88.3366	89.4517	89.4283	88.647	87.4189	86.2675	85.911	87.3699	90.9853	95.7354	100.045	103.646	105.402	105.231	105.247	104.812	105.038	104.916	104.513
6.76023	6.11598	5.36879	4.67375	4.21748	4.0039	4.13279	4.50374	4.78946	4.85785	4.59885	4.14961	3.78259	3.38928	3.5306	4.355	5.70206	7.18177	8.80345	10.6551	12.6955	15.393	19.3863	25.4468	34.663	47.7044	62.9246	77.4619	89.7273	98.7202	104.733	108.235	109.601	109.215	106.887	103.273	98.5784	93.955	92.6245	95.4456	101.99	108.713	113.709	117.049	118.356	118.079	116.545	113.697	109.819	104.983
8.77243	7.10929	6.19855	6.58316	7.8571	9.05857	9.57923	9.29116	8.01548	6.11384	4.12503	3.29926	4.00928	5.20872	6.44935	7.10219	7.62287	8.20989	8.39842	8.65065	9.05043	9.64597	10.8021	14.1581	21.3014	34.0817	53.0502	73.4492	88.6188	97.3161	100.99	100.911	97.9055	92.3397	84.7903	75.6397	65.9908	56.9103	49.9364	46.3988	47.3525	54.4355	68.9915	85.2873	97.9792	105.723	110.093	111.712	112.798	113.584
5.44814	5.39657	5.41563	5.40964	5.3205	4.82482	4.51172	4.11951	3.93686	3.82721	3.66687	3.55113	3.954	4.71543	5.75022	6.73164	7.55487	8.05886	8.27901	8.38628	8.94159	10.2649	13.0319	18.3597	27.1061	40.2678	56.8765	73.9314	86.8367	95.6996	100.954	103.597	104.875	105.024	104.017	101.729	97.4026	90.8012	81.7893	72.4796	64.2306	58.0085	54.4828	53.3316	54.0974	57.9552	63.4565	72.0814	82.2909	93.3085
21.0162	19.1151	16.8097	14.4572	12.0736	10.3235	9.23854	9.28129	10.434	12.49	14.1795	15.3716	15.7479	15.2748	14.0707	12.6273	11.6899	11.9937	12.8105	14.4213	15.7541	17.5971	20.1166	23.2818	27.6024	33.0488	39.548	47.2226	55.4608	62.6164	68.9408	73.7358	76.62	78.0848	77.7336	77.3009	76.3914	76.0825	75.168	73.4002	70.5182	67.8783	67.829	69.822	73.178	77.6471	82.3186	87.4295	92.8667	98.7182
23.6466	19.2758	15.7277	13.7618	12.7507	12.414	11.8704	11.7341	11.8256	12.0331	12.6752	13.1395	13.7718	13.9772	13.7011	14.143	15.7317	18.4093	21.0087	23.4356	25.3237	27.1642	29.1216	31.8912	35.0374	39.3564	44.4254	49.4014	54.2121	58.7167	62.7374	66.8491	70.0087	73.5761	76.8927	79.5481	81.1684	82.3443	82.8787	82.8772	83.3077	83.7345	85.1179	87.8608	90.7418	93.9526	97.0744	99.3533	100.702	101.087
19.8221	18.1027	16.4665	14.7125	12.8171	11.5769	10.263	9.36799	8.38408	7.89021	8.01601	8.96657	10.4886	11.9592	13.4774	14.7627	15.7308	17.3387	18.8601	20.7105	22.8943	25.7455	29.9084	35.7215	44.8522	55.2385	65.092	73.4075	79.6182	83.5788	86.515	88.5831	90.2944	92.1405	94.3927	97.1384	100.442	103.878	106.731	108.751	109.909	108.865	106.683	103.683	99.9734	96.6114	94.5753	92.5134	91.5192	90.5373
23.7727	20.4045	16.9193	13.5335	10.8112	9.46528	10.1337	11.586	13.6145	15.1726	15.267	14.5409	12.856	10.9138	9.68258	9.75087	10.6556	12.1559	13.8309	16.0453	19.041	23.5478	29.9584	38.6833	48.9342	60.5564	72.0021	82.1013	89.5365	94.6098	97.8268	99.7056	100.618	100.816	101.012	101.485	102.161	102.32	102.781	102.751	102.315	101.539	99.7925	97.5361	95.2521	93.4895	92.2871	91.7502	91.6209	91.7575
9.67545	7.74281	6.06597	4.92905	4.45961	4.55614	4.66983	4.61216	4.30223	4.03393	3.79153	3.45104	3.39693	3.69396	4.44361	5.54786	6.69855	7.6817	8.42507	9.22183	10.3401	13.2488	19.8161	32.166	50.8003	72.7211	91.0027	103.081	110.764	115.261	118.025	119.584	120.117	119.698	118.832	117.16	114.676	111.927	109.209	106.123	102.845	99.574	97.0382	94.5838	93.2311	90.2518	88.5317	87.5252	88.7827	90.4913
24.1932	20.1313	15.9303	12.2077	9.55931	8.46992	8.46187	8.90017	8.90322	9.45759	10.1256	11.192	12.2703	12.8656	13.1985	12.534	11.6108	10.9044	11.8624	14.4031	18.1566	22.6933	27.6424	33.9201	42.5179	54.4234	69.1301	83.8137	96.5553	105.168	111.53	114.246	115.112	114.674	113.529	112.237	111.323	109.932	109.045	107.849	106.978	105.327	104.209	103.594	103.943	104.885	106.467	107.103	107.562	105.576
13.657	12.7268	11.3641	10.1799	9.02401	7.99987	7.08337	6.4101	6.00208	5.96759	5.95634	6.2034	6.47951	7.14932	8.01972	9.09915	10.3027	11.2131	11.8385	12.094	12.3155	12.8262	14.335	17.86	24.5022	34.9796	48.5175	63.3108	76.955	87.919	95.697	100.994	104.163	105.354	105.481	104.457	103.222	101.674	100.876	100.868	101.397	102.4	103.775	104.034	102.58	100.473	97.9876	95.2475	92.0672	87.8651
12.54	11.7421	11.0578	10.3371	9.26598	8.21761	6.96699	5.83172	5.13542	5.55521	6.73377	7.90521	8.65101	8.88814	8.67239	8.53149	8.77183	9.28446	9.75455	10.3303	10.4597	10.7436	11.4624	14.1126	20.052	30.2755	44.2812	59.9946	73.8486	84.0435	90.8125	94.7448	96.2805	96.6126	95.9817	94.8438	93.7719	92.7919	92.9032	93.0092	93.9887	93.8649	92.945	91.6514	89.6033	87.0846	85.5462	84.0396	83.5549	83.3376
15.0997	14.0001	13.0891	12.4294	11.2701	10.2665	9.21588	8.35044	7.49234	7.34072	8.37078	10.2852	12.4486	13.5925	13.6956	12.8838	11.6502	10.7153	10.5184	11.3244	12.9078	15.5387	18.2936	21.7834	26.7332	33.5999	43.8542	59.2632	79.0853	96.2896	106.748	111.751	113.609	113.239	112.406	111.344	110.294	109.499	108.604	107.733	106.48	104.143	102.069	99.9209	98.0944	97.732	97.6959	98.6167	98.8341	98.4937
12.7317	10.7905	9.17849	8.3013	8.09639	8.85973	10.2578	11.683	12.6207	12.8183	11.7738	9.58751	8.13124	8.90206	11.4434	14.3535	16.3914	17.8645	18.1972	17.4509	16.7548	16.4571	17.8166	22.1939	30.4339	43.4424	60.4501	78.1114	92.4959	102.309	107.855	110.768	111.504	111.473	111.458	111.44	112.106	112.399	113.645	114.535	113.8	112.115	108.747	104.367	99.2041	93.0663	86.6349	81.2123	76.916	74.2576
19.8872	18.9169	18.3098	17.5613	17.0015	16.6906	16.701	16.5561	16.1645	15.1369	14.2201	14.2185	14.8442	16.0937	16.7976	17.6819	18.1048	18.4114	18.7544	19.2503	19.5614	20.2434	21.3619	23.5268	28.2377	35.7615	47.098	59.5793	71.256	81.1669	87.7464	91.8825	94.8518	97.2844	99.6791	101.436	103.181	105.417	107.21	109.734	112.486	115.51	117.02	117.227	115.199	109.442	100.133	89.0132	78.1709	69.3523
18.375	18.0051	17.8581	17.6811	16.9733	15.2749	12.4961	9.14608	7.56622	9.79029	13.0671	15.3944	16.2709	15.7424	14.4205	13.6666	13.2816	13.8397	14.808	15.5741	16.143	16.679	19.7197	25.011	32.4167	41.6429	52.2827	63.1336	74.3028	85.167	95.9386	105.999	114.473	121.261	125.632	127.679	127.3	124.914	121.125	116.153	111.389	105.906	100.921	96.2751	93.3021	92.0123	92.6352	93.6483	94.8423	95.3526
19.0975	16.3093	13.4639	10.3908	7.69176	5.7641	5.045	5.39481	5.81652	6.09171	5.99595	5.74862	5.83318	6.28281	6.57468	7.04764	7.83988	9.05173	11.1387	14.0048	17.3758	21.9436	27.1187	33.0327	40.6568	49.7263	61.0674	73.265	84.7961	93.5895	99.5511	102.587	103.899	104.121	103.895	103.785	104.68	107.728	112.234	116.587	120.818	123.531	124.652	123.784	120.592	114.252	105.408	95.0414	86.0218	79.489
14.7466	12.2487	10.3755	9.32256	9.46947	9.81905	9.68316	8.81272	7.59215	6.15164	5.03294	5.28405	6.67729	8.29872	9.22449	10.2436	11.0165	11.7853	12.5196	13.2092	14.375	15.9724	18.1117	21.5983	27.9351	39.7525	58.0157	81.4897	104.003	119.966	130.673	138.005	142.612	145.586	146.509	144.758	140.844	135.52	129.104	121.354	113.448	105.543	99.3403	95.1762	92.9641	92.0871	91.6258	91.876	91.5182	92.3057
9.12978	9.40852	10.2882	11.3503	12.227	12.8889	12.8255	11.8052	9.65348	7.03635	5.30713	6.24373	8.36823	10.217	11.2726	11.8776	12.2512	12.1294	11.7841	11.5049	11.2037	11.2844	11.9994	14.3506	19.2754	28.037	41.2388	57.4276	73.3493	86.2012	94.9211	99.3423	101.085	101.588	101.34	100.979	100.753	100.873	100.697	101.274	101.687	103.011	104.342	106.544	108.301	109.239	108.68	106.787	103.77	98.7008
16.6913	14.6689	12.7652	10.9467	9.59919	8.68664	8.45144	8.49784	8.6686	8.87031	8.98153	9.15653	8.82146	8.66349	8.83	8.80087	9.39746	9.99619	10.4949	10.7151	12.1205	15.3837	21.2713	30.0163	41.8907	55.6185	68.9459	79.9548	87.4729	92.9823	96.0671	97.5756	98.3953	98.5931	97.9866	97.8643	97.2048	95.7422	94.7676	93.2833	91.7394	90.0964	89.0821	89.3004	90.831	93.7623	95.6222	98.0465	100.353	101.455
14.9749	13.2562	11.287	9.22013	7.29666	5.71449	5.13423	5.89457	7.07863	8.32313	9.10057	9.35858	8.95048	8.34995	7.50972	6.7861	7.07186	8.50159	10.6991	13.4933	16.5285	19.6251	22.6308	26.0271	30.7754	37.3253	46.2567	56.3657	66.9357	76.5787	84.0088	90.092	93.6578	95.7731	96.5851	95.5422	93.7252	91.5184	88.3988	85.3699	82.7611	79.9119	77.5244	77.2149	77.808	79.7117	83.8642	89.7025	95.6744	101.555
16.2932	14.6481	13.2616	11.995	10.8636	9.83287	8.53368	6.96745	5.26301	4.12312	4.78989	6.66401	8.57377	10.1505	11.3354	11.9482	12.1196	12.3469	12.59	13.7903	15.8636	19.2569	24.5904	32.7039	44.8136	60.5797	77.5788	91.6701	100.857	104.509	103.719	99.2972	92.2086	82.8541	74.2159	67.4537	62.7876	61.3896	62.2039	64.9146	68.7318	73.0782	76.7839	80.3225	83.1507	85.5556	88.0014	90.1024	92.6839	95.9894
21.7439	19.0576	16.412	13.7895	11.4622	9.54807	7.9191	7.29629	7.05539	7.7223	8.51613	9.55993	10.5644	11.1135	11.2936	11.1721	11.2054	12.0942	14.3491	17.667	22.4007	27.8717	34.5553	42.4669	51.3802	60.4868	69.1094	76.9496	83.2761	87.253	88.8007	87.5156	84.1508	79.3942	74.2346	70.1888	68.3836	69.5681	73.5783	79.8674	87.1037	93.7932	99.9502	104.64	107.962	109.932	110.743	110.454	109.472	108.043
16.4793	14.2123	12.3067	10.5403	9.70013	9.89238	10.6468	11.4106	11.7867	11.6263	10.6765	9.24883	8.06503	7.94482	8.96978	11.0444	12.9777	14.8133	16.4025	17.9543	19.7387	21.2388	22.801	24.7587	27.8006	32.1398	39.4702	51.1108	65.6239	79.5933	89.268	94.4649	95.2747	92.4291	85.4052	76.174	66.7782	59.8506	56.6985	59.9724	70.1417	85.3585	98.5826	107.695	112.98	116.096	117.838	118.542	118.568	117.996
20.5049	19.8353	18.8483	17.4782	15.548	12.8363	9.72394	7.30443	7.1221	9.59618	12.4865	15.0636	15.8385	15.5567	14.5448	13.398	12.5134	12.9908	14.706	16.6691	18.7825	22.2297	27.6197	37.2423	50.1253	63.5095	74.7264	83.0291	88.2404	91.4361	92.6242	92.2789	90.8368	88.4665	85.3628	82.2788	79.3036	76.4372	75.0205	74.5244	76.2031	78.9031	82.6312	87.4708	91.8987	96.459	99.8063	103.066	106.36	109.612
18.6105	16.3817	14.2267	11.8948	9.42622	7.16295	5.22771	4.25117	4.58157	5.70133	6.69878	7.30296	7.73226	7.53575	7.34506	7.31856	7.29739	7.54238	8.064	8.774	9.74828	11.5111	14.5606	19.5165	26.8906	37.1308	50.013	64.1768	78.3127	90.8608	100.628	107.409	111.688	114.525	115.881	116.318	116.115	114.954	112.892	110.571	107.235	103.111	99.8541	98.4889	99.0976	101.289	106.111	110.829	114.724	116.497
12.6664	11.0543	9.48658	7.91681	6.75211	6.0714	5.9623	6.23577	6.46254	6.51865	5.88438	5.4455	5.10714	5.37329	6.30739	7.56975	8.68827	9.40205	9.55161	9.72867	10.5356	13.1697	18.0012	26.3281	38.747	55.0757	71.2965	84.316	93.9212	99.9402	103.228	104.531	104.304	103.07	100.996	98.8733	97.7668	98.2944	100.994	104.396	107.415	109.576	109.789	109.947	109.183	107.746	107.106	107.111	106.83	106.987
12.0988	10.9189	9.87419	8.8062	7.67356	6.63092	5.63931	5.032	5.09788	5.76916	6.87904	7.75062	8.35643	8.63737	8.44112	8.0283	7.5221	7.33189	7.84719	8.85549	9.94517	11.0977	13.2394	18.019	26.2128	38.2172	52.6659	67.1545	79.8306	89.5103	96.5344	101.679	104.625	105.928	105.682	104.404	102.722	100.54	98.1527	96.4905	95.5337	94.9932	95.6527	97.3514	99.6245	101.711	104.497	105.702	106.445	107.531
16.6248	14.8591	13.265	11.8769	10.1202	8.40605	6.55847	5.35683	5.80841	7.97946	9.96426	11.6298	12.4016	12.3267	11.4091	10.4435	9.3208	9.16504	10.818	14.233	19.1521	25.3091	33.1941	42.1739	52.6866	63.8572	74.7202	84.4205	91.4028	95.6325	97.5978	97.6323	96.0899	94.0082	91.2525	88.7445	85.7766	83.6939	82.118	81.7841	82.4232	83.9203	86.2285	88.7068	91.5045	94.6582	97.343	100.196	102.688	105.084
13.6388	12.6784	11.9722	11.2323	11.1554	10.8928	10.7301	10.1548	9.34756	8.64834	8.36506	8.72525	10.2524	11.1017	11.865	12.2196	12.5578	12.0238	11.0269	10.5864	10.5777	11.679	13.9169	18.5535	26.5718	39.6817	57.1315	74.9986	88.1809	96.1646	100.065	100.949	99.6104	97.2644	94.4896	91.5977	88.5955	86.2966	84.0905	81.4895	79.0182	76.1931	73.4515	71.0592	69.3343	68.6936	69.6609	71.5813	75.6423	81.4981
16.1088	14.3826	12.6387	10.973	9.51892	8.4998	7.77882	7.60611	7.84158	8.53548	9.57705	10.8055	10.6374	10.4382	9.84257	8.94263	8.71857	9.73121	12.3276	16.0025	20.0016	24.1888	28.6312	34.1321	41.3199	52.0557	65.5772	80.0297	92.9184	102.095	107.082	108.418	105.942	100.426	91.6741	80.682	70.2922	61.7346	56.358	54.2407	56.6005	63.9669	79.0816	100.025	114.143	119.365	120.018	118.543	115.81	112.801
10.7188	9.81729	8.84898	8.13695	7.50266	7.08602	6.62852	6.54727	6.71673	7.3156	7.82705	8.11982	8.14928	7.95982	7.74733	7.58412	7.71939	7.84173	7.89999	7.68606	7.31333	7.51238	8.98647	11.8331	16.3935	22.4101	30.2269	39.9369	51.5377	63.8144	75.406	84.9032	91.9822	96.5152	98.9198	99.6016	98.1677	94.3601	87.9251	79.349	70.6555	62.1845	56.6356	54.0675	54.6236	57.5593	64.0318	73.5549	85.2064	96.0959
21.5736	19.7858	17.6661	15.4971	13.2351	11.4476	10.1264	9.56524	9.35977	9.72919	10.2094	10.9434	11.4869	12.6507	14.0152	15.3996	16.2953	16.4188	16.0911	16.0025	17.007	19.0975	22.3607	25.9173	30.1848	35.2763	41.5984	48.8461	56.3059	63.5902	70.2194	76.2943	81.5515	85.8716	89.0229	90.7657	90.9841	89.9357	87.2711	84.1963	81.8446	80.2722	81.2851	85.0094	91.8668	99.2695	104.373	106.104	106.516	104.456
16.8814	14.6089	12.6789	10.6043	9.08218	9.32034	10.6662	12.3335	13.078	12.3418	10.944	8.91048	7.82399	7.38576	7.27445	7.6159	7.63818	7.95168	8.50622	9.84389	11.805	15.5443	21.9724	31.0821	43.4859	57.2742	70.5403	80.4379	87.4686	91.322	93.0782	92.8049	90.8607	87.8854	84.0297	80.6024	77.8395	76.1104	75.3729	76.5378	79.0764	82.7979	88.0364	93.3734	98.8453	103.318	106.484	107.735	108.199	107.467
13.0863	11.7803	10.4391	9.04312	7.93458	7.55043	7.99988	8.67978	9.01965	8.67466	8.16888	7.85318	7.97363	8.57474	9.45251	10.5245	11.4316	12.1773	13.1565	14.4483	16.5949	19.7513	24.3507	30.7084	38.7409	48.0617	57.9442	66.6091	73.7195	78.3295	80.6695	81.315	81.0986	79.9977	78.4159	76.6194	75.047	74.1632	74.4526	76.3369	78.7749	81.904	85.2648	88.6874	91.7912	95.1787	98.3184	101.689	105.545	108.826
24.5277	21.0649	18.1694	15.4795	13.5715	11.9588	10.8482	10.2702	10.7704	11.5652	12.8819	12.4692	10.9718	10.397	11.1384	13.5448	16.6215	19.9367	22.9554	24.8943	25.6477	25.9091	25.5319	27.7494	34.2729	44.1941	55.0879	64.2966	71.7508	78.0305	83.0543	87.3627	91.2397	94.3573	96.9636	98.5853	99.3623	99.0299	98.092	97.2909	96.1065	96.0118	97.1907	98.3597	100.597	102.235	103.298	103.976	103.597	103.956
24.3127	18.9649	14.2858	10.69	8.80864	9.12787	10.4774	12.3282	13.1422	13.929	13.222	11.6057	9.88929	8.9475	10.9107	14.4532	18.1113	20.2453	21.0702	20.2766	19.5624	19.889	22.1276	26.2255	32.3883	39.9397	48.1205	56.8591	65.8754	74.7324	82.4611	89.334	95.8297	101.444	106.298	109.606	111.747	112.118	111.565	109.332	106.354	102.494	97.231	92.3016	87.1534	84.4174	84.0069	85.9833	87.4824	88.3802
24.5546	22.216	19.6316	17.1291	14.864	13.336	12.7418	12.6991	12.8475	12.8561	11.9478	11.0372	10.5273	11.2199	12.9857	15.2423	17.621	19.4973	20.4157	20.2844	19.5561	18.391	18.5597	21.4446	27.9998	37.9434	50.0089	63.5447	75.5869	85.3191	92.6152	96.5459	98.6329	99.4768	100.102	101.485	102.637	104.9	107.941	110.792	112.433	112.798	112.144	110.907	109.126	106.239	102.181	97.2008	94.0872	92.6979
11.0999	9.5977	8.1872	6.98131	6.15346	5.99292	6.10035	6.27851	6.21869	5.93122	5.63087	5.28932	5.50328	5.94761	6.74999	7.62559	8.32993	8.79829	8.96332	9.05468	9.49956	10.5799	13.0922	17.4302	23.8739	32.7218	44.134	58.5049	73.4926	86.5908	96.5592	103.327	107.702	110.528	112.263	113.046	113.107	112.487	111.078	109.655	108.199	106.934	106.477	106.553	106.802	107.14	106.992	105.86	104.207	101.591
5.51884	4.8937	4.34566	3.92997	3.67598	3.52712	3.43431	3.29658	3.08271	2.8102	2.61245	2.55603	2.792	3.19307	3.5532	3.7659	3.95388	4.15072	4.70459	5.66042	7.05324	8.97796	11.4428	14.7603	18.5436	23.8395	30.319	38.8997	49.9387	62.6827	76.1756	88.4637	97.9892	103.88	106.589	106.353	104.561	101.867	99.3883	97.2252	94.5913	93.0645	91.337	89.6148	88.1767	86.0419	83.7508	81.2171	79.5122	78.7259
9.59072	8.06244	6.98219	6.61024	6.69675	6.92325	6.86194	6.1593	5.07692	3.83946	3.4232	4.56921	6.56987	7.89266	8.43928	8.32201	7.64451	6.99856	6.57492	6.78469	7.39498	9.0204	12.4037	17.696	26.5055	37.9982	52.1488	66.7683	79.4017	89.2939	95.9417	99.439	100.784	99.8866	96.9693	94.1901	91.8318	90.7258	92.4428	95.7193	100.628	105.057	108.146	109.296	107.984	103.842	97.4306	87.4297	76.1618	64.8902
13.0799	11.8467	10.5653	9.43961	8.63533	8.17527	8.12079	8.2608	8.29898	7.69922	6.80401	5.88419	5.5533	6.00072	7.13472	8.91279	10.9857	12.9562	14.78	16.1858	17.3426	18.007	18.1129	18.2398	18.8876	21.9954	29.7345	42.7091	58.7529	73.0453	83.4337	90.548	95.217	97.9047	99.3948	99.3669	98.6332	97.0675	94.8515	92.2448	89.1409	86.5209	83.2249	80.5004	78.4328	76.3727	75.3823	75.8752	77.6477	80.0314
7.37108	6.65994	6.41121	6.50834	6.75507	7.08171	7.15638	7.05064	6.62344	5.96695	4.8446	3.72536	3.20552	4.01774	5.48753	7.18616	8.50514	9.62289	10.197	10.6973	11.7554	13.2806	16.2303	21.1387	28.2374	37.8689	49.6852	62.8545	75.4452	85.5856	92.6891	97.2757	100.271	101.162	100.3	97.3895	92.7847	86.2831	79.052	73.2159	69.9302	68.6441	69.9989	71.7259	73.7783	75.5694	78.0107	80.8253	83.7212	87.3292
16.8051	15.0022	13.4526	12.1879	11.6129	12.1887	12.6942	12.6843	11.5176	10.0104	9.10345	9.62837	11.8599	14.0173	15.4403	16.1302	16.5774	17.9693	20.0449	22.0136	22.7405	22.1085	20.1448	17.7888	16.1669	16.7439	19.0222	23.5218	30.6831	40.1188	52.7857	68.3993	82.5002	92.7464	98.4129	99.6174	96.3313	88.0052	75.3404	61.5919	51.2858	45.387	41.4934	39.2336	37.5441	37.5924	42.7129	57.6166	80.4866	98.6293
14.0434	11.8358	9.70153	7.59433	5.97192	5.13483	5.12804	5.69961	6.21842	6.45057	6.59612	6.23981	5.70627	5.34945	5.56308	6.19249	7.00178	7.52467	7.62491	7.3293	6.74599	6.48464	6.98102	9.28633	14.0148	21.1949	30.6859	41.6731	53.0156	63.1402	70.9373	76.8443	80.6687	83.2507	84.4756	84.7129	84.3094	82.9681	81.0376	78.3015	76.0048	75.2425	75.4706	76.8388	79.3617	83.837	90.1626	96.8672	103.769	110.432
22.9914	20.4026	17.5978	14.7065	11.8905	9.06661	7.2455	7.08969	8.34535	9.76097	10.819	10.9704	10.5942	9.99318	9.47722	9.44174	9.90119	11.3041	13.4377	15.9891	18.5148	20.9844	22.9337	24.6514	26.3309	28.1508	30.5914	35.1339	41.606	49.7871	58.3198	66.2086	72.7877	78.0086	81.9245	84.4466	85.8519	86.3691	85.7094	84.9952	85.1938	84.9266	85.7417	86.9515	88.0081	89.2688	89.9341	90.1813	90.6236	89.7491
13.6615	11.5746	9.19324	7.14028	5.87716	5.6224	6.10947	6.47743	6.63493	6.59623	6.45045	6.1736	5.97318	5.76944	5.59104	5.94087	6.73491	7.70407	8.65926	9.7433	11.064	13.0632	16.6333	23.3805	33.8614	48.0046	63.3295	76.6006	85.9025	91.5765	94.5634	95.5052	95.3619	93.821	90.9161	88.2615	85.636	84.4812	84.6681	86.3296	88.496	91.0114	93.2782	93.9154	94.0016	93.8147	93.9533	95.1454	97.273	100.111
8.38371	7.33986	6.25401	5.38809	4.69602	4.26089	3.81035	3.39707	3.00328	2.86148	3.51601	4.02875	4.75549	5.36372	5.62229	5.83907	5.96001	6.19525	6.49612	7.02329	7.71455	8.80258	11.1836	15.4333	22.9768	35.4758	53.0604	72.598	88.647	99.2959	104.985	107.181	106.778	104.367	101.055	96.9049	91.8827	87.0777	82.2734	79.5331	79.0114	82.0591	88.1447	95.9124	102.283	104.942	104.967	102.832	100.219	97.2765
3.99673	3.63313	3.36779	3.26914	3.35484	3.43142	3.51179	3.51668	3.26599	2.93242	2.49029	2.1165	2.26916	2.8882	3.67217	4.282	4.49564	4.57386	4.72124	5.2336	6.60648	8.47395	10.8043	14.3637	19.5498	27.0043	36.8107	48.3876	59.4077	68.5632	74.9326	78.824	80.9566	81.7743	81.6291	80.8622	79.6695	77.8563	76.9057	77.1889	78.0323	79.4067	81.6044	84.3487	87.4484	91.9216	96.768	102.075	108.518	115.783
15.8728	13.3257	10.9799	8.95291	7.54536	6.69341	6.29349	6.00481	5.77372	5.5857	5.83736	6.04333	6.54095	7.27564	7.78317	8.01881	8.08928	8.17228	8.29735	8.48841	8.83735	9.19689	10.3895	13.5291	19.2106	27.4375	37.8249	49.312	60.7237	70.7315	78.3036	83.6738	86.7148	87.5003	86.7876	84.5893	82.25	79.727	78.5438	80.2513	83.6304	90.0861	98.2554	106.04	111.263	114.736	116.804	117.507	117.466	116.9
8.15888	7.11757	6.4893	6.18108	6.08364	5.78988	5.21034	4.47159	3.98775	4.1117	4.69174	5.29226	5.63224	5.68628	5.71252	5.6524	5.57244	6.10302	7.44395	9.61809	12.5249	15.9681	20.4553	26.3604	33.6719	42.3742	51.9499	61.3166	69.384	75.0155	78.2994	79.5346	79.2951	78.974	79.1053	80.2945	82.1005	84.5598	88.2713	93.0512	98.8805	105.022	111.055	117.376	122.711	126.741	130.373	131.929	132.311	131.571
22.4146	19.4052	16.9663	15.7228	15.5314	16.5358	17.9234	18.7262	18.3216	16.4693	13.8301	12.0545	10.922	11.337	12.5075	13.8033	15.3655	17.1036	18.2956	19.1974	19.8485	20.5018	21.7931	23.9083	27.6911	33.45	41.4549	52.3061	64.0285	74.0325	82.0689	87.7693	92.4879	95.8023	99.0454	101.823	104.258	106.762	110.038	113.117	116.244	118.268	119.487	119.866	119.515	118.09	115.853	112.965	109.791	106.575
18.591	15.4969	12.8871	10.7642	9.35951	8.64084	8.30903	7.87622	7.47957	7.41828	7.18888	7.91224	9.31173	11.09	12.4485	12.8704	12.4699	11.3215	10.0332	9.41779	9.83472	11.4367	14.772	20.2323	29.2994	43.413	62.1745	81.1241	95.3405	104.726	110.718	114.443	117.077	118.701	119.181	118.801	117.28	114.937	112.214	109.617	107.115	105.03	103.112	101.761	100.625	100.133	99.8425	99.805	99.7619	99.573
18.3985	16.62	14.8687	13.1731	11.6019	10.1324	8.68592	7.75236	7.15876	7.47583	8.6405	9.9343	11.3091	12.6685	13.8158	14.7821	15.0536	15.3656	14.8589	14.1559	12.9309	11.7018	11.9917	15.746	22.8299	33.4417	47.7088	63.6906	78.0003	89.1369	96.019	99.8274	100.716	99.3736	96.0081	92.0886	87.8519	83.6088	80.4615	78.8264	79.9211	83.7689	88.3591	93.6952	100.153	106.957	113.364	118.37	121.12	122.37
18.3754	15.7023	13.186	10.4737	8.42768	7.75083	8.9282	11.0993	12.834	13.5733	12.9667	11.4505	9.4878	7.89015	7.02873	7.59674	8.68096	9.98157	11.278	12.4911	13.8713	15.7605	19.2613	25.0015	34.8523	47.7802	61.9064	74.5118	84.2392	91.365	96.7937	101.348	104.755	107.799	109.926	111.307	112.512	113.414	114.112	114.452	114.49	114.347	114.174	113.71	113.803	113.754	113.612	113.36	112.672	112.284
11.0457	9.88451	8.90042	7.99729	7.28828	6.56257	5.80198	5.0886	4.54751	4.59812	5.39162	6.66675	7.87505	8.64689	8.80574	8.41094	7.66283	6.90427	6.44441	6.77471	7.81338	10.0688	13.5073	18.8972	26.0621	35.5438	47.5233	61.2896	75.8102	88.5894	99.1872	106.779	112.361	116.36	119.142	121.235	122.663	123.629	123.982	123.958	123.067	121.994	119.772	116.636	113.21	108.894	106.027	103.972	103.578	102.564
26.7792	22.9835	19.059	15.2252	11.515	8.35341	6.26809	5.89801	6.84569	8.1491	9.03604	9.57561	9.50359	9.42034	9.64311	10.1439	11.1694	12.1666	13.1923	14.2051	15.5283	17.5071	21.2184	27.787	39.2596	56.6531	78.0791	95.475	106.843	112.999	115.462	115.676	114.039	111.193	107.804	104.323	101.347	98.6077	97.173	96.0703	96.3919	97.0519	99.3239	101.84	105.972	109.359	112.319	114.1	114.742	114.512
10.467	9.12162	7.86333	6.68546	5.62993	4.69407	4.04586	3.63755	3.54101	3.95218	4.53146	5.41853	6.39851	6.97759	7.2873	7.11786	6.70931	6.01437	5.5258	5.36565	5.82475	6.99206	9.40224	13.6377	20.5126	30.19	43.6518	58.5972	72.845	84.8848	93.7086	100.098	104.11	106.556	108.016	108.757	109.508	110.064	110.117	110.877	111.051	110.271	108.464	104.351	99.7186	94.6081	89.1162	85.3971	84.1859	85.5638
20.0581	17.9847	16.0931	14.0238	11.7179	9.67436	8.30426	8.06174	8.31367	8.92652	9.08832	9.34465	9.64967	10.3988	11.3808	12.4441	13.0718	12.9009	12.8358	12.6057	12.357	12.9359	14.1831	17.3714	22.3086	30.0542	41.53	56.4725	73.133	88.1885	100.012	108.706	115.005	119.362	121.743	122.838	122.181	120.514	118.21	115.458	112.66	109.638	107.441	104.62	102.033	99.7474	97.2967	95.8467	94.4933	93.3386
18.9404	16.5836	13.6357	10.7847	8.22512	6.4693	5.97124	6.6001	7.43915	8.13253	8.27745	7.90701	7.39686	7.32552	7.7581	8.80238	9.78637	10.8734	12.1568	13.2951	14.0342	14.4335	15.508	18.6786	26.4983	40.4896	58.9689	77.4048	92.1417	102.474	109.574	114.615	117.952	120.568	122.261	123.206	123.499	122.64	121.179	119.38	117.409	115.691	114.457	113.16	111.888	109.707	105.756	99.2009	91.6423	85.5475
22.0399	19.6548	16.8155	13.8031	11.8326	11.1626	12.578	14.9889	17.1768	18.4165	17.4487	15.2573	11.9285	9.74969	10.3891	12.9235	15.4116	17.2313	18.2226	19.2092	20.4486	21.9818	24.2212	27.8591	33.2797	40.9278	49.3868	57.5149	64.6068	70.7671	76.2089	81.4278	86.3311	90.9705	96.3516	102.537	109.171	114.724	119.165	121.534	122.746	122.336	119.856	115.788	108.154	98.7985	88.1121	78.916	72.5851	69.2329
7.47935	7.11251	6.64231	6.12792	5.63388	5.13602	4.87316	4.50227	4.51565	4.98387	5.05231	5.08045	5.20246	5.61599	6.74195	8.45423	10.2851	11.7821	12.8579	13.3487	14.3188	16.3199	20.9458	30.2506	43.2909	59.3013	75.4585	87.9058	96.6687	102.558	106.435	108.14	108.494	107.429	105.128	101.89	99.8756	98.4709	100.133	101.987	103.604	106.693	109.199	110.847	113.09	113.598	112.747	109.934	106.227	100.847
14.828	13.6996	12.5187	11.5033	10.6195	10.2889	10.3743	10.709	10.9873	11.0875	10.4892	9.59547	9.08464	8.95851	9.42866	10.6288	12.044	13.5176	14.4265	14.898	15.1405	16.353	19.9121	26.8245	37.5893	50.5851	63.5475	75.4041	85.4216	93.4139	99.4041	103.908	107.125	109.772	111.451	112.542	112.9	112.185	111.048	109.263	106.967	105.32	105.156	105.162	104.724	104.847	105.205	105.887	106.685	106.835
17.6091	16.705	15.7573	14.699	13.6715	12.5933	11.3968	9.95126	8.16475	6.32412	5.13112	5.51521	7.50012	9.62735	11.5825	12.9144	13.6468	13.6688	13.3071	12.3946	11.3752	10.8831	11.6301	15.0656	21.0369	29.4405	39.6791	51.231	62.7271	73.3774	82.7412	90.2206	97.6569	104.45	110.835	116.959	121.84	124.521	125.78	124.472	120.714	115.713	109.361	102.622	95.5099	89.8639	85.305	83.392	84.1721	86.8982
13.8899	11.1423	8.90562	7.6286	7.1233	7.26002	7.6272	7.67778	7.40885	7.14044	7.08264	7.31183	7.73446	8.27662	8.52932	8.41822	8.47456	9.06585	10.3209	11.5504	13.4704	16.0989	20.594	28.4722	40.9133	57.212	74.0443	88.0596	97.9957	104.741	109.299	111.8	113.218	113.614	113.065	111.714	109.657	107.144	104.249	101.708	99.0305	97.1497	95.4994	94.2417	92.617	91.0265	89.217	87.2244	85.682	83.9102
19.3747	16.6558	13.4037	9.95453	6.50621	3.6135	2.44247	3.50677	4.79763	5.64489	6.09605	6.08297	5.86284	5.4391	5.18965	5.43293	6.19692	7.60562	9.52155	11.7573	14.4855	17.7762	22.2421	28.3855	36.546	46.1231	56.4364	66.4887	74.586	81.061	86.0297	89.6857	92.7939	95.4597	97.6536	99.3681	99.8956	99.7013	99.0336	97.8429	95.8642	93.5468	91.5001	89.8443	88.6671	88.4114	88.3991	89.3783	90.4162	91.1385
11.3073	9.46003	7.64075	6.00592	4.84142	4.48817	5.12691	6.00081	6.73605	7.14142	7.06503	6.47677	5.52684	4.73385	4.89854	6.43004	8.63934	10.8318	12.6856	13.9756	14.9388	15.7152	16.5436	18.485	22.2039	28.6634	38.2582	51.7605	67.6529	82.5785	94.9129	103.457	109.221	112.478	114.104	114.395	112.977	110.038	105.631	99.5277	92.9022	86.65	82.3428	80.2601	79.9929	80.9679	82.6016	84.4175	86.6908	88.3869
8.141	6.99791	5.89857	5.30215	5.39495	5.95061	6.57835	6.81996	6.40896	5.45678	4.20749	3.32671	3.79139	5.27325	6.87047	8.20181	9.01453	9.04252	8.66769	8.21038	8.2498	9.03018	11.214	14.9634	20.7291	28.8451	39.8518	53.1011	67.1174	79.8291	89.438	96.0031	100.287	102.57	103.667	104.019	104.174	104.299	105.043	105.751	107.302	109.146	110.832	111.928	111.782	110.953	108.92	105.87	102.156	97.5821
12.4063	11.0336	9.432	7.95972	6.70237	5.70528	5.66125	6.50587	7.84306	8.62079	8.4291	7.8359	7.11425	7.36087	8.3851	9.69884	11.0691	12.4169	13.9815	14.8663	15.9731	17.0266	18.5915	21.3899	26.6282	35.302	47.469	61.1445	73.877	84.0536	91.5918	96.8285	100.254	102.846	104.85	106.408	107.614	108.662	109.612	110.049	110.037	109.734	109.2	108.356	107.393	106.272	104.362	101.47	98.1063	94.283
14.1093	12.8504	11.7761	10.796	10.0209	9.41669	9.10615	9.18571	9.55582	9.88566	10.3188	10.6998	10.919	11.2378	11.97	12.3511	12.7358	12.9806	13.3702	13.8753	15.2104	16.9799	19.1784	22.5066	27.3502	34.6129	44.3026	55.5146	66.7371	77.0011	85.7365	92.3836	97.2281	100.821	103.006	104.44	105.557	106.822	108.096	110.748	113.933	115.157	114.574	112.583	110.123	107.287	104.87	102.224	101.025	100.477
15.4211	14.6901	13.5582	12.3498	11.085	9.74144	8.42106	7.06585	5.92305	5.11367	5.21421	6.02886	7.38888	9.33612	10.8285	12.2011	13.2815	13.9958	14.7523	14.9881	15.3688	15.8427	17.0188	20.5615	29.2487	44.4063	64.0829	80.6845	91.9706	99.0509	103.403	105.783	106.764	107.314	107.792	107.98	108.777	109.435	110.429	111.089	111.145	110.602	109.523	108.142	106.548	104.467	101.971	99.8126	97.6361	96.1484
19.846	17.0807	14.1932	11.3112	9.13021	8.32871	8.95883	10.022	10.8867	11.3352	11.2961	10.2861	9.23757	8.69802	9.03754	10.3128	12.0886	13.7578	15.169	16.807	18.8213	22.0239	26.7986	34.5172	46.2531	63.0162	81.9408	98.0034	108.662	115.221	119.157	121.477	122.347	122.391	121.737	120.569	119.193	117.781	116.27	115.262	113.584	111.561	109.305	106.643	103.122	99.3637	95.5692	92.0996	88.0496	85.6253
28.3118	24.3296	20.4201	16.8116	13.8052	11.7981	11.0692	11.3392	12.186	13.355	14.0549	14.4913	15.0987	16.0189	16.4958	17.0282	16.9785	16.8084	17.4413	18.3146	20.3848	24.1436	28.7898	34.497	41.958	49.9666	58.2362	66.2321	73.4761	79.5795	84.8268	89.5071	93.1924	96.5075	99.7884	102.982	105.643	108.284	110.566	112.742	114.734	116.179	117.011	117.071	116.896	116.151	114.891	113.109	110.705	108.002
14.7054	12.8972	11.1218	9.17582	7.77179	7.04088	6.84587	7.32861	7.92007	8.38814	8.65954	8.78777	9.14379	9.78196	10.5518	11.3665	12.1508	12.7407	13.6098	15.0227	17.4172	20.0294	24.1586	29.5403	37.6922	48.7518	61.5671	73.5985	82.7116	89.1327	93.2263	95.1333	94.947	93.977	91.5619	90.0323	89.6591	90.5663	93.5942	97.0256	100.675	103.785	106.758	109.236	111.358	113.089	114.197	114.231	114.673	115.727
15.6878	15.2256	14.3256	13.0692	11.4197	9.67553	8.10639	7.34497	7.26139	7.93026	8.65916	9.28809	10.0993	10.6821	11.3211	12.0744	12.7592	13.4767	14.2924	15.7285	17.545	19.9565	23.3326	28.4928	35.6026	44.7047	55.7491	67.1428	77.3777	86.3867	93.3679	98.9157	103.126	106.17	107.959	109.518	110.627	111.958	113.785	116.266	118.331	120.177	121.172	120.681	119.202	116.418	111.635	105.013	96.8557	89.5722
9.20463	8.07838	7.0514	6.34716	6.36096	6.79796	7.75135	8.51701	8.9611	8.69804	7.94351	6.74123	5.97555	6.07475	7.01298	7.9109	8.65139	9.50177	10.6587	12.3994	14.3148	16.3529	18.5302	21.5212	25.655	32.5846	42.6375	55.612	69.2219	81.4103	90.9564	98.2451	103.227	106.579	108.674	109.548	109.381	108.441	107.064	105.933	105.057	104.592	104.62	105.863	106.77	107.709	108.257	108.604	107.492	105.762
14.2918	12.4581	10.6216	9.28141	8.51065	8.40824	8.55723	8.59582	8.45258	8.43442	8.39238	8.683	9.37969	10.1179	10.6753	10.6526	10.8778	10.8378	10.9485	11.4875	12.317	13.5134	15.1524	18.481	24.1617	33.841	49.3592	69.8531	87.9743	99.9283	106.399	108.728	108.166	106.191	103.698	101.781	100.285	99.6402	99.2546	99.0682	99.7399	101.066	103.194	105.284	107.019	109.527	111.032	111.342	110.11	109.034
35.8632	32.4794	28.4271	24.2297	19.9792	16.6255	14.0468	12.8415	12.2971	12.0415	12.0399	11.9046	12.3016	13.0602	14.1609	15.7158	17.3719	18.65	19.3523	19.367	18.99	18.6317	19.4023	22.5512	29.372	39.5642	53.8566	67.5608	79.028	86.2882	90.6282	92.8719	94.2027	94.8441	95.2928	95.7539	96.5781	97.5702	98.9313	100.351	101.982	103.56	105.368	106.382	106.983	107.2	107.243	107.296	107.624	108.128
16.5786	14.9551	13.5923	12.3735	11.1983	10.367	9.77468	9.47542	9.28112	9.55779	9.37934	9.44684	9.78387	10.4575	11.3292	12.3336	12.6575	12.7742	12.7147	12.6919	13.0269	13.8423	16.1909	20.6363	28.8839	39.4832	52.4444	64.9012	74.7354	82.0015	86.7622	89.4937	91.3501	91.8711	91.7628	91.4016	91.2332	91.9089	94.5001	100.475	108.132	115.207	121.305	124.951	126.993	128.02	128.303	128.107	126.813	124.121
14.5467	13.3664	12.4418	11.3801	10.5298	9.28867	7.81824	6.41341	5.80736	6.37326	7.57626	8.44828	8.95008	9.11149	9.06968	9.02379	9.10885	9.15669	10.0072	11.4628	13.9588	17.682	22.4707	29.0929	38.4831	49.6905	61.8928	72.9406	82.1348	88.8669	93.4092	96.3071	97.7161	98.1744	97.6969	97.0362	96.7116	97.0832	98.6924	101.775	105.121	108.199	110.686	112.156	113.435	114.019	113.388	112.258	109.582	106.665
13.2941	11.9411	10.8485	9.86863	9.21719	8.5512	8.32855	8.54369	8.85981	9.18185	9.54828	9.43898	9.20386	9.04435	9.12845	9.56359	10.3102	11.0969	11.5764	12.1428	12.1685	12.5845	13.7299	16.248	21.0018	28.1166	38.0115	49.0324	60.157	70.0149	77.7883	83.1183	87.2269	89.6577	91.0251	91.5553	91.4579	90.6541	89.8676	89.1886	90.0511	92.0336	95.7735	100.204	105.434	110.22	113.469	114.967	114.995	113.254
34.3251	30.2254	25.7273	21.2211	17.0226	13.5309	11.6228	11.0322	11.6821	12.7689	13.9209	14.1269	14.0145	13.9941	14.0996	14.388	15.0239	16.1644	18.3436	21.1693	24.9991	29.2923	35.302	43.1948	52.655	62.7945	72.39	80.0963	86.064	90.5239	93.4062	95.6094	97.5429	99.0707	100.719	102.87	105.642	107.927	108.465	107.469	105.654	103.328	101.232	99.6363	97.9622	96.976	96.6095	97.0242	97.818	98.7938
14.1287	13.0028	11.8551	10.5719	9.12055	7.44528	5.75738	4.83472	4.94362	6.27914	7.96988	9.42309	10.1124	9.94202	9.23346	8.65799	8.14378	8.6415	9.46489	10.8057	12.4206	14.5068	17.9123	23.4338	32.3502	45.1373	59.9747	74.9765	87.2575	96.331	102.504	106.566	108.612	109.439	109.065	108.248	107.381	107.519	109.132	111.948	114.7	116.241	117.426	117.389	116.338	114.391	111.912	109.083	106.233	103.342
16.6159	14.142	11.592	9.6034	8.93617	9.26343	9.72426	10.264	10.0689	9.58041	8.89427	8.4697	8.33506	8.68306	9.5167	10.8286	12.4861	14.0672	16.0563	17.6735	19.6658	21.3583	24.1411	29.1193	37.5367	49.0896	63.2972	78.1077	89.8075	98.24	103.921	107.78	109.749	110.676	110.664	110.331	109.408	107.998	106.867	105.857	105.483	105.682	106.273	106.91	107.833	109.301	110.802	111.673	112.057	112.452
40.428	36.6975	33.0327	29.8115	27.0848	25.438	24.4306	24.2189	23.7437	23.1361	22.0247	19.8869	18.6537	19.0399	23.4335	29.7609	37.3633	45.3473	52.0671	58.1536	62.3511	64.9891	66.4446	67.3028	67.7493	68.9538	71.8789	76.1048	80.3865	84.6293	87.8763	90.4941	92.4986	94.6726	96.8411	99.1019	101.303	102.848	103.605	103.831	103.537	103.96	104.795	106.078	108.042	110.269	112.525	114.365	115.058	115.254
17.2919	16.9459	16.816	16.5	15.9089	14.8564	13.7877	12.7607	11.7091	11.4026	11.2191	10.9864	11.0256	12.4327	15.8591	21.2588	27.4713	33.2543	37.6843	40.4261	42.2009	42.4464	42.3136	42.911	45.9466	52.2303	60.4656	69.6158	77.9599	85.2313	91.3704	96.6304	100.847	104.376	106.744	107.502	107.256	105.074	102.105	97.9516	93.8775	90.7961	88.9182	89.9958	91.9269	94.4115	96.7904	98.96	100.344	101.951
13.8916	12.9573	11.9879	10.9055	9.76633	8.62928	7.60642	6.64287	5.70919	5.03935	4.94297	5.5882	6.6397	7.86978	9.11458	10.1808	11.3508	12.1291	12.8379	13.3709	13.558	13.9016	14.6726	16.7306	20.5479	26.4088	34.3391	43.7806	54.1654	64.4951	75.173	84.4693	91.923	97.4997	100.611	101.394	100.231	96.221	89.8602	82.1324	75.1381	72.1288	71.8618	76.38	83.0947	89.5318	96.4724	101.766	105.939	108.854
17.5858	15.3989	13.0964	10.7644	8.76714	7.21455	6.34821	6.18016	6.30835	6.60354	6.3345	6.27206	6.2175	6.55078	7.4317	8.3966	10.0552	11.7063	13.6825	15.9484	18.7246	22.0829	26.7519	32.9571	42.0662	54.9182	69.4372	82.429	92.2089	97.6294	100.122	99.4038	96.437	92.3976	87.865	83.7795	80.8903	79.4729	80.7521	82.8968	86.3433	91.1428	96.3666	102.516	108.413	112.773	115.941	117.604	118.686	118.601
29.6499	26.7019	23.5482	19.6934	16.3738	13.5513	12.4768	13.8892	16.6862	19.9756	22.6772	23.6075	23.3492	21.9034	19.3958	17.3665	16.0671	16.506	17.4903	18.631	20.5568	24.587	31.4666	40.9464	51.7534	62.7894	73.1778	83.0214	90.9623	96.6895	100.804	103.417	104.608	104.186	101.778	96.4064	88.6521	78.4845	68.8578	62.9912	64.6264	75.6054	90.6321	100.343	105.299	108.37	110.186	111.508	112.865	114.345
17.3494	14.6745	12.13	10.0158	8.23785	7.16146	6.92094	6.97093	7.09374	6.92707	6.69278	6.14255	5.67736	5.55591	6.17402	7.50436	9.44713	11.5767	13.6734	15.5367	16.7811	17.2801	17.7006	18.4738	21.4549	27.206	36.8861	47.7169	58.3347	66.9859	74.0549	79.2195	83.0504	85.7988	88.2525	90.4188	92.6034	94.671	96.1008	96.7465	97.1587	96.7784	96.2123	95.4775	96.5979	97.836	99.4977	101.254	103.573	105.899
16.3406	14.82	13.3406	11.8963	10.8287	10.138	9.72708	9.53657	8.96923	7.94625	6.72011	6.42868	8.332	11.2253	14.0449	15.5097	15.4045	14.4664	12.7989	11.518	11.5806	12.9759	16.0763	21.7933	30.6638	42.4008	55.4478	67.022	75.9793	81.6768	85.5531	87.4773	88.1007	87.5616	87.1151	86.9612	88.0039	89.3473	91.9126	95.6503	98.5529	101.862	104.942	107.39	109.375	111.261	113.533	115.032	116.985	118.336
16.1615	13.7561	11.5096	9.31396	7.16023	5.08707	3.96159	4.18296	5.01613	6.08094	6.71079	6.99773	6.97123	7.15625	7.45312	7.60337	7.62219	7.29114	6.54754	5.88064	5.98041	7.66477	11.4112	17.1447	25.648	36.6888	50.0285	63.8709	75.5696	83.8597	88.8182	89.7982	87.8716	83.5408	78.0204	72.2355	67.6013	64.7988	63.9729	66.2465	70.9856	76.9697	84.888	91.8711	98.1535	103.441	106.764	109.347	111.54	113.166
15.4437	15.0659	15.0525	15.3418	16.1093	17.2345	18.0343	18.224	17.9269	16.9631	16.3876	17.55	20.3937	24.0748	26.2443	26.3097	24.247	20.8211	17.3855	16.4952	17.7782	20.3119	23.5082	29.3636	37.7871	49.3747	61.2545	71.8345	80.8306	89.1031	96.7868	103.929	110.446	116.214	120.467	122.62	121.524	117.611	110.74	102.125	93.6272	87.0094	81.4327	77.6995	77.0585	80.2549	86.5892	95.2884	103.465	110.709
14.2069	13.3299	12.2588	11.0325	9.73683	8.98196	8.48149	8.30981	8.63371	9.19987	9.79746	9.99204	10.1123	10.3273	10.6906	11.0807	11.0108	10.8123	10.4282	10.5803	11.684	13.2827	15.2268	18.8632	25.58	37.2869	54.9421	73.1259	87.1148	95.7705	100.469	103.136	104.305	104.607	104.237	103.753	102.531	100.985	99.3062	98.2008	97.3329	97.175	97.0568	96.8619	96.3874	95.426	94.0688	92.5744	91.5509	90.7593
14.4637	12.5317	10.5476	8.60489	6.60121	4.65062	2.99987	2.50406	3.15332	4.19398	4.95203	5.44848	5.5664	5.36828	5.13868	5.08896	5.29636	5.63688	6.43394	7.70651	9.60981	12.1716	15.1441	19.1377	25.8534	36.3905	52.8885	72.9896	89.9343	101.016	106.707	109.13	108.982	107.221	103.864	99.3816	94.9445	90.1681	86.0439	83.4481	82.8728	84.181	87.4904	91.8422	96.3582	100.466	102.652	106.23	109.382	113.983
20.3176	17.1406	14.9997	13.8469	14.3417	16.1387	17.997	19.0281	18.4876	16.2641	12.7345	10.0031	10.9616	14.5267	18.0193	20.9708	23.5193	25.6932	28.0946	30.8749	34.0542	37.8414	43.2498	51.5221	62.562	75.0291	86.2586	94.5212	100.954	105.407	108.476	110.304	111.202	111.272	110.081	108.119	105.353	102.487	100.226	98.4937	97.4603	98.0041	99.4797	102.035	105.726	108.617	111.565	113.819	115.353	116.243
14.2669	13.3424	12.6985	11.4882	10.1598	8.72225	7.2111	5.82766	4.74763	4.36883	4.80645	5.76698	7.29893	8.7435	9.75947	10.4168	10.666	10.0978	8.91217	7.30917	7.32695	11.7915	20.5309	32.5826	46.634	61.1858	73.6476	83.4261	90.852	96.009	99.1914	100.899	101.637	101.61	101.267	101.173	101.497	103.131	105.237	107.684	110.256	112.86	114.809	116.48	118.072	118.921	119.446	119.406	118.609	117.116
16.9565	15.7429	14.6172	14.1596	13.8828	13.6997	13.2011	12.3883	11.1504	9.95222	9.21138	9.23498	10.1975	11.4048	12.5089	13.5197	14.3304	14.7813	15.0435	15.2074	16.1858	18.8498	24.6983	33.7685	45.375	58.4224	71.0468	81.8461	90.5456	97.1502	102.013	105.354	107.423	108.115	108.095	107.377	106.637	105.805	105.302	105.792	107.268	110.122	112.653	115.616	117.745	120.09	122.276	124.204	125.653	126.726
14.5298	13.0903	11.5493	9.70575	8.10558	6.53385	5.47318	5.01039	4.95296	5.18602	5.72165	6.59896	7.08057	7.36515	7.5637	7.99129	9.02914	10.1918	11.1286	11.7012	12.372	14.6962	19.3743	27.4036	39.0136	52.7733	67.3578	80.8585	92.3632	101.432	108.14	113.362	117.069	119.564	121.286	121.94	121.748	121.101	120.433	120.06	120.158	120.149	120.031	119.134	117.984	116.209	114.309	111.947	110.013	108.771
14.9184	14.7748	14.5894	14.2073	13.3799	12.0042	9.9619	7.65545	6.0481	6.73711	9.07257	11.6747	13.7785	15.0715	15.006	14.1684	12.9666	12.1195	11.8923	12.1972	13.0418	14.427	16.6908	20.478	26.4607	34.8854	44.7574	55.0584	64.1475	72.2367	78.7224	84.1474	88.5418	92.5703	96.1875	99.3663	101.695	102.724	102.721	102.118	101.147	100.556	100.736	101.068	101.869	102.484	103.186	103.425	103.619	102.823
10.266	9.63172	8.84965	7.95543	7.40186	6.83718	6.43732	6.07442	5.91136	5.75174	5.73109	5.67943	5.62526	6.12488	7.50955	9.45922	11.2295	12.3823	13.2899	13.4067	13.6645	14.663	16.8232	21.1759	28.5914	40.4334	57.3385	75.849	90.7972	99.8986	104.263	105.121	103.43	100.057	95.0341	89.7442	84.5845	80.8554	79.4421	80.9215	86.0535	93.281	100.383	106.82	112.303	116.245	119.685	121.599	123.096	123.391
17.3193	16.3543	15.3674	13.5896	11.6174	9.6268	9.30648	11.3079	14.3531	17.0787	18.1913	17.723	15.9044	13.5801	11.6785	10.6158	10.7763	12.198	13.6509	15.1519	16.3089	16.8335	18.1431	21.2606	28.6977	42.7452	61.6713	79.9363	92.4506	99.6921	103.818	105.972	106.428	105.91	104.725	103.24	101.337	99.484	97.833	96.6247	95.8702	95.7378	96.4487	97.5976	99.0523	101.038	102.883	104.506	105.714	106.764
11.2502	10.0713	9.27172	8.1712	7.70144	7.19386	6.95493	7.21289	7.54555	8.12903	9.15006	10.2353	11.0139	10.7473	9.68494	7.88497	6.17179	7.16099	10.5867	14.129	17.2332	19.2612	21.622	24.7155	29.5634	38.024	50.4694	66.6032	82.7595	94.8881	102.99	107.729	109.764	110.177	108.987	106.909	104.622	102.542	100.96	100.742	101.461	102.674	104.927	107.274	109.498	110.656	111.594	110.822	109.687	108.73
10.9891	10.2126	9.06372	7.55946	5.74223	3.86833	2.4563	2.82115	4.35671	5.75906	6.62084	6.56266	5.91322	5.10553	4.22677	3.68566	3.39949	3.2536	3.52949	4.5184	6.8534	10.5458	15.9451	24.1506	35.4248	49.3805	64.6821	78.962	90.6986	99.612	105.733	109.73	111.822	112.536	112.017	111.032	109.283	108.312	107.377	107.114	106.713	107.021	106.799	106.931	107.234	108.06	110.057	112.634	114.443	115.478
11.7387	11.775	12.268	12.8606	13.5151	14.0973	14.2624	13.898	12.95	11.3313	9.40147	8.0923	7.91536	9.02357	10.5693	12.2605	13.8771	15.3605	15.9631	15.9913	16.1273	16.7611	18.1298	21.7204	27.869	36.6124	48.278	61.3007	74.8379	87.4104	98.3353	106.489	112.843	117.476	120.652	122.259	122.47	121.819	120.213	118.314	116.23	114.278	112.571	109.983	108.217	106.74	105.396	104.851	106.513	108.036
10.2907	9.91915	9.22639	8.40759	7.57591	6.83012	6.37405	6.26937	6.49054	6.9559	7.37333	7.35648	7.27835	7.11088	7.51109	8.47333	9.02552	9.65296	10.2177	9.78876	9.09531	9.08943	11.0456	16.0382	24.6347	37.9053	54.8537	72.3508	86.3574	95.7723	101.435	104.927	107.125	109.085	111.1	113.712	116.115	117.953	119.697	120.226	119.975	119.379	118.292	117.278	115.662	113.762	112.699	112.153	112.459	113.634
15.2535	12.9996	10.5503	8.63505	7.42988	7.36044	7.76127	8.039	7.81841	7.73658	8.07645	8.59759	8.87677	8.63883	8.15681	7.60976	7.9408	8.65273	9.58098	10.0862	11.6197	14.5752	20.6538	31.5914	47.6988	66.0526	81.3029	91.7732	98.4884	102.908	105.374	106.726	107.256	107.553	107.638	107.576	107.989	108.708	110.125	112.575	115.374	117.694	119.944	122.431	124.32	125.955	126.597	127.096	126.152	124.293
15.7135	13.4165	12.228	11.6716	11.5858	11.1877	10.6407	9.62116	8.78608	8.27467	7.79389	7.86646	8.15143	9.13126	10.5889	12.374	14.3104	15.5383	16.0272	15.8844	15.6707	16.0306	18.3431	23.6323	33.2025	46.4839	63.0554	79.0104	91.8477	101.115	107.087	110.617	112.394	112.869	112.865	112.713	112.652	112.877	113.589	114.802	117.068	119.348	121.645	123.482	125.151	126.269	126.862	127.58	127.897	127.421
27.0092	23.7981	20.5432	17.9901	15.6647	13.7062	11.943	10.4607	9.12023	8.35976	7.98426	8.60248	9.80827	10.8162	11.8968	12.4964	13.6861	15.6917	18.9278	22.8844	27.1345	31.726	36.1464	40.8502	46.9827	55.6865	67.0926	79.4967	90.8372	100.258	107.133	112.045	114.476	115.216	113.612	111.194	108.055	106.446	105.71	107.502	110.551	113.926	116.435	117.872	118.62	118.255	117.647	115.674	112.151	109.021
15.9884	14.9723	13.8814	13.5016	13.7395	14.0754	14.3213	13.3322	11.4154	9.05166	7.19858	7.88943	9.87225	12.4675	14.5502	15.6215	16.5643	16.9755	17.2423	16.7253	16.5448	16.863	18.0012	22.9976	34.8927	53.4702	72.0099	85.8813	94.7837	100.38	103.762	105.771	106.939	107.338	107.714	107.802	107.799	107.764	107.902	107.508	107.28	106.587	106.027	105.538	105.191	105.584	106.075	106.733	107.547	108.104
10.3066	9.30428	8.36671	7.45746	6.39296	5.59469	5.35512	5.77381	6.52492	7.26189	7.58511	7.23559	6.64146	6.13887	5.71616	5.93264	6.66128	7.63128	8.23985	8.29537	8.18205	9.05351	11.29	16.2466	23.8785	34.6262	46.4082	58.3611	68.1611	76.3337	82.2129	86.7864	90.2888	93.587	96.4159	98.8095	100.856	102.766	104.452	106.227	107.684	108.488	109.526	110.94	112.096	114.521	117.377	121.253	124.09	126.864
19.7772	17.7497	15.7901	13.9374	12.3436	11.0202	9.93121	9.31958	9.21193	9.48346	9.59744	9.7684	9.7057	10.2149	10.9668	11.8181	12.7363	13.0238	13.2238	13.4788	13.6655	13.6775	14.4895	15.8711	19.052	24.6457	33.7398	46.4586	61.0639	75.8818	88.3403	97.2978	104.072	108.087	110.85	112.416	114.03	115.381	117.2	118.93	121.299	123.86	125.719	127.258	128.154	128.617	127.858	126.782	125.427	123.694
23.9392	21.2835	18.4528	15.7748	13.4594	11.421	9.77009	8.52058	7.76897	8.21775	8.45226	8.8359	9.73483	11.3411	13.2702	15.5488	16.8224	17.0469	17.2409	17.3526	18.5868	20.9169	25.352	32.6701	44.9313	62.3166	81.3577	96.7427	106.431	111.906	114.395	115.648	115.863	115.862	115.454	115.431	115.341	115.563	116.824	117.347	118.345	118.701	117.645	115.566	112.899	110.445	108.508	107.837	107.365	107.406
11.3121	10.9157	10.5331	9.86902	8.86687	7.58672	6.44527	6.05644	6.50978	7.05043	7.57195	7.55366	7.04884	6.49408	6.61643	7.43098	8.7881	10.2275	11.6431	12.9506	14.5181	16.4608	19.0163	23.6803	30.4279	40.9714	54.9405	70.1669	84.233	94.8275	102.603	108.12	111.906	114.417	115.958	116.565	116.821	116.289	115.418	115.318	115.398	115.899	116.492	117.889	119.291	120.625	122.1	123.166	123.731	123.254
17.4062	15.5209	13.3985	11.3171	9.24893	7.34628	5.74416	4.76096	5.04386	6.42045	8.15201	9.6416	10.2081	10.5136	10.4603	10.2096	9.99471	10.0986	10.1789	10.697	11.0531	12.1593	15.0251	21.4308	31.3345	44.6641	59.153	72.428	82.7358	90.0589	94.7712	97.405	98.4519	98.5283	97.8991	97.46	97.4358	98.7016	101.144	104.565	108.648	112.434	115.947	118.34	120.109	121.422	121.837	121.906	121.959	121.362
14.0475	12.5803	10.9039	9.16067	7.47397	6.11629	5.33061	5.14459	5.31497	5.69049	6.21275	6.61362	7.05602	7.21847	7.35971	7.44798	7.54834	7.50474	7.61186	8.0102	8.8186	10.3159	12.681	16.1552	21.9237	29.7802	39.2727	50.4192	60.8449	69.8981	76.7293	81.5395	84.9763	87.0512	88.813	90.2519	91.3304	92.8346	94.712	97.7373	101.222	105.456	109.414	113.279	116.147	118.631	120.596	122.275	122.957	122.538
9.08431	8.01969	7.0273	6.08309	5.19429	4.44231	3.86254	3.65773	3.8137	4.28742	4.71334	4.89493	4.91828	4.82581	4.74401	4.57606	4.33049	4.12833	4.04842	4.22104	4.91967	6.17836	8.925	14.1034	23.2258	38.937	61.2659	82.6114	96.2195	103.011	105.903	106.249	105.275	104.17	102.848	102.175	102.704	105.241	109.448	113.943	119.47	124.186	127.765	130.148	129.862	127.725	124.177	120.068	115.944	111.458
20.7603	18.0233	15.3521	12.9115	11.1967	10.9372	11.8936	13.7241	15.4654	16.5488	16.3211	15.0064	12.6384	10.4049	9.82231	11.0705	13.4347	16.0852	18.4521	20.4707	22.5877	24.8385	27.8428	32.1768	38.8724	48.6878	60.2927	73.1249	84.1805	93.0957	98.7544	102.267	104.485	105.188	105.26	105.017	103.977	103.253	103.132	104.326	106.598	109.953	113.526	117.317	120.782	123.08	123.757	123.675	122.674	120.599
12.5355	11.0978	9.53193	8.38008	7.51381	7.11885	6.91631	6.97647	6.98529	7.4056	7.80429	8.01197	8.09354	7.87801	7.76965	8.07667	9.39749	11.2606	13.1236	14.3801	15.0514	14.9449	14.6937	14.8008	17.767	25.6874	38.7398	55.2362	71.0666	83.482	91.8214	97.4323	100.83	102.432	102.542	101.97	101.404	101.139	102.271	104.798	109.315	113.851	117.963	120.712	122.52	123.673	124.217	124.521	124.314	123.518
17.6094	16.3129	14.6406	13.3384	12.1615	11.4078	10.9327	10.8693	10.7957	10.4768	9.79271	9.88751	10.29	11.6986	13.361	14.8795	16.1183	17.5911	19.0354	20.8237	24.0668	28.9358	36.5776	46.1996	59.7789	74.5461	87.1048	96.4773	102.941	106.656	108.256	108.653	108.578	108.058	108.245	109.697	111.047	112.765	114.2	115.09	115.294	114.409	112.798	110.946	108.509	105.878	103.372	101.966	101.653	102.564
7.32627	7.3782	7.24759	6.86895	6.23536	5.48053	4.72979	4.49394	4.5779	4.44712	4.35636	4.29473	4.57116	5.27083	6.27014	7.30818	8.14068	8.79475	9.43654	9.75646	9.92628	10.0858	11.1085	15.1323	24.9378	41.8692	63.8071	83.9802	97.5989	105.94	111.207	113.202	113.838	113.298	111.564	109.37	107.273	105.453	104.136	102.536	101.151	97.9662	95.1291	92.3447	88.8307	86.6047	85.6175	85.3904	86.4383	85.5178
14.7362	12.9216	10.6498	8.44859	6.38562	5.58077	6.31184	7.68614	8.56555	8.83301	8.35445	7.36599	6.41382	6.1191	6.47679	7.0849	7.59664	7.75762	7.87183	7.82438	8.22972	9.32498	11.5138	15.7308	22.6631	32.5243	46.4289	64.006	81.9875	96.5979	106.734	112.829	116.486	118.855	120.044	121.083	121.798	122.332	122.955	122.878	121.862	120.011	117.47	114.072	110.322	106.102	101.403	97.143	93.7746	90.3041
27.168	23.9091	20.1409	16.2153	12.9073	10.2374	9.20458	9.66868	10.8699	11.9472	12.5882	12.3696	12.2014	12.2719	12.7564	13.3052	13.7394	13.8844	13.8861	14.1206	15.6756	19.0689	25.2967	35.8658	51.0283	68.0466	83.6965	95.1573	102.957	108.086	111.621	113.934	115.474	116.676	117.235	117.392	117.184	117.037	117.176	117.822	118.634	119.361	119.823	119.273	117.665	114.953	110.642	105.164	99.7628	94.8178
11.9616	11.0008	10.2134	9.74597	9.43686	9.13352	9.09435	8.81912	8.2907	7.68081	6.75185	6.00451	6.19928	7.66531	10.2917	13.1657	15.4856	16.5606	15.8711	14.4681	12.5399	11.0819	11.0995	12.8483	16.6808	23.2301	34.0144	50.1658	70.4415	87.4868	98.7377	105.357	109.056	111.753	113.886	116.953	121.067	126.031	130.212	133.059	134.587	134.302	132.609	129.612	125.274	118.52	110.574	102.079	94.0417	89.3522
17.4706	16.2914	15.0526	13.8642	12.6297	11.2184	9.73061	8.4692	7.41583	7.1801	7.60919	8.57268	9.59981	10.2265	10.4369	10.4299	10.6318	11.0206	11.3153	11.6763	12.3561	13.7665	16.7671	22.9207	32.766	45.9569	61.2356	76.4387	89.3014	99.0798	106.021	110.822	113.738	115.668	117.065	117.915	118.675	119.414	120.472	121.781	123.15	124.779	126.267	127.4	127.664	127.255	126.014	124.187	122.347	120.66
14.8782	12.8359	10.6372	8.35779	6.23087	4.76276	4.55576	5.39277	6.53006	7.44627	7.79063	7.73516	7.30518	6.7642	6.26618	6.53646	7.27208	8.38553	9.54338	10.7238	12.0634	13.9487	16.6031	20.2456	25.54	33.2513	43.5875	56.0308	68.062	78.8217	87.1364	93.6049	98.8032	103.098	106.977	110.651	114.104	116.995	119.714	121.744	123.45	124.606	125.364	126.275	126.837	127.191	127.384	127.687	127.693	127.554
30.6588	26.6419	21.7213	16.2768	11.8703	10.8107	13.0034	16.3029	19.1884	20.9429	21.5844	20.6929	18.9805	17.1944	15.4738	16.0786	18.5272	22.0685	25.5915	28.0481	30.3061	32.1124	34.4729	37.8955	43.8653	51.0802	58.1727	65.5669	72.023	78.7522	85.2913	92.1733	99.212	106.006	111.795	115.805	118.441	119.67	120.089	119.911	119.259	118.571	117.774	117.428	117.024	117.399	117.958	118.955	119.959	121.002
13.5321	13.0621	12.0908	10.6947	9.16709	7.45609	5.35888	3.72475	3.77188	5.28509	7.03046	8.51479	9.35449	9.95099	9.8704	9.32816	8.88168	8.18019	8.32206	8.96378	10.3704	12.3356	15.6611	20.1213	26.9934	37.4771	53.4524	74.9745	96.8373	111.874	120.26	124.381	125.718	125.007	123.295	120.794	118.097	116.047	114.846	114.932	116.942	119.664	123.837	127.881	131.301	133.715	134.927	134.17	130.382	122.223
10.3919	8.97106	7.78362	7.14427	7.11532	7.44155	8.40719	9.49118	10.6131	11.3127	10.9977	9.55533	7.36021	6.13452	7.05426	9.00406	11.4172	13.3119	14.7234	15.9716	16.9629	20.0518	25.1836	34.5096	47.5601	62.5339	76.8853	89.4762	100.5	110.381	118.904	127.634	135.337	142.418	147.574	150.341	149.867	147.915	144.813	141.849	139.138	136.981	135.916	135.264	135.03	135.892	135.685	134.678	131.955	127.901
6.81432	6.62702	6.55647	6.37952	6.03962	5.5869	4.97357	4.27198	3.70497	3.60549	4.23547	4.88121	5.33007	5.51048	5.50287	5.61992	6.13285	7.29869	8.95586	10.7833	12.7097	14.5832	16.8392	20.2026	26.4539	36.0369	50.014	66.4934	82.3986	94.7241	103.097	108.581	112.046	114.525	116.573	118.431	120.512	122.621	124.935	127.749	129.539	131.018	131.477	130.423	128.788	126.055	122.064	117.77	113.236	108.894
16.8944	16.1708	15.0442	13.6124	12.0738	10.3764	8.7819	8.24027	8.38148	9.27948	9.9961	10.6652	10.6488	10.8103	11.172	12.0848	13.7237	15.8869	17.7684	19.2182	20.4697	22.4391	25.6025	31.2649	41.1433	54.5542	70.4876	83.9622	93.6908	99.8026	103.358	105.223	105.937	105.722	105.506	105.832	106.156	107.097	109.057	111.501	114.055	116.767	119.13	119.559	119.627	118.238	115.603	112.845	109.501	105.194
9.40677	8.39192	7.28388	5.99439	4.63024	3.55665	3.25477	3.59196	4.17727	4.80053	5.02787	4.93175	4.6606	4.33012	4.22049	4.65986	5.63519	6.71567	7.92198	9.28537	11.3142	14.1751	18.7692	25.5425	34.8423	46.7304	60.5759	73.5719	84.1998	91.6713	96.67	99.7913	101.718	102.917	103.746	104.338	104.846	105.476	106.41	107.979	109.716	111.608	113.026	113.386	113.158	111.628	108.293	103.419	97.659	91.3781
13.4776	12.076	10.9704	10.1368	9.70263	9.4791	9.69231	10.0957	10.3963	10.7929	10.492	10.4728	10.5043	10.9134	11.2088	12.0505	13.5148	15.2853	17.5139	20.0667	22.9722	26.0487	29.3084	33.2378	38.1947	44.6543	54.8043	67.2882	80.3252	90.8791	98.2027	103.854	107.756	110.504	112.64	113.879	114.995	115.266	115.342	115.406	115.381	115.445	115.183	114.221	112.238	109.454	106.253	102.508	98.2036	94.8176
16.238	15.3113	14.3581	13.202	12.0625	11.0816	10.2622	9.56791	8.98922	8.78576	8.56297	8.61223	9.46141	11.1612	13.1498	14.8478	15.4486	15.4154	15.3876	15.8942	17.6887	21.0057	26.5495	34.4271	45.931	60.3367	75.9186	89.4783	99.0871	105.315	108.961	110.308	110.596	110.353	109.917	110.063	110.41	111.948	113.111	114.418	114.654	113.794	112.214	110.327	108.255	105.954	102.99	100.43	98.7612	96.5391
16.9205	15.9198	14.809	13.6412	12.1042	10.6981	9.48816	8.17878	7.23425	6.63452	6.77927	8.08267	9.62887	11.3897	12.4606	12.902	12.7561	12.1222	11.0922	10.2482	10.1446	10.7434	12.5259	16.3312	22.6645	33.5405	49.811	70.6053	89.6334	103.292	111.388	115.793	117.649	118.384	117.987	117.396	116.705	116.285	116.02	116.139	115.4	114.059	112.375	110.04	106.97	104.428	102.546	101.558	101.159	101.546
14.5551	12.5455	11.2882	10.5841	10.7418	11.2189	11.8568	12.1122	11.8105	11.049	9.59898	8.20116	7.75011	9.15665	11.6705	14.1633	16.2141	17.5437	18.2324	18.0535	17.6287	17.7007	18.4623	21.7896	29.7129	42.8047	60.2588	78.1016	92.0854	100.994	105.95	108.186	108.146	106.838	104.681	102.078	99.8441	99.0413	99.752	101.665	104.515	107.317	110.273	112.903	115.249	117.286	119.098	120.407	121.039	121.87
13.3123	11.9779	10.5487	9.20725	8.12568	7.82359	7.88244	8.9916	10.2987	11.597	12.505	12.5224	11.8615	10.657	9.43262	8.82011	9.23978	10.8798	13.4649	16.6963	20.1137	23.5386	27.6773	32.9214	40.8362	51.7679	67.5392	86.2911	103.386	115.277	121.582	124.596	125.402	124.92	123.391	121.231	118.968	116.536	114.235	112.473	110.801	109.255	108.811	108.215	107.665	107.747	107.647	107.648	107.909	108.235
13.6571	12.1721	11.4517	11.1055	10.6413	10.3941	9.92231	9.09846	8.28304	7.93024	7.73057	8.08674	9.18536	9.74141	10.1244	10.7266	11.6974	12.7534	13.8134	14.3799	14.9518	16.6405	20.1423	27.078	38.9867	56.4061	75.1147	89.6103	99.512	105.732	109.787	112.879	114.887	116.426	116.854	116.176	114.97	113.314	112.103	110.927	109.106	107.61	105.302	103.392	101.889	101.178	101.531	103.345	105.58	108.268
12.1529	10.2626	8.49679	7.08993	6.52508	6.58235	6.91888	7.34523	7.41636	7.28198	7.02696	6.83884	6.5601	6.50235	6.40182	6.64603	7.62122	9.45716	12.409	15.6755	19.1085	22.7089	26.9852	33.774	45.4459	62.4214	81.5967	98.0374	109.84	116.403	118.882	118.899	117.157	114.186	110.501	106.988	104.007	101.986	101.426	101.738	103.889	106.595	109.672	112.414	115.02	115.773	115.713	114.511	112.031	108.814
10.2329	8.73661	7.34876	6.42863	6.29721	6.8727	7.53475	7.97937	8.15257	8.10552	7.61781	7.16323	6.56361	5.88698	5.79109	6.83807	8.81067	11.1916	13.6047	16.4867	19.311	22.9812	28.4086	37.6546	50.3211	65.4499	79.8832	91.3378	99.0209	104.111	107.062	108.407	108.984	108.969	108.636	108	107.205	106.924	107.066	108.062	108.84	110.878	112.067	111.8	110.505	109.014	106.289	104.788	104.099	103.667
17.4936	15.5087	13.3833	11.2996	9.24555	7.52906	6.52362	6.43628	7.0122	7.79017	8.29138	8.70507	8.61967	8.45914	8.27539	8.42918	8.61465	9.22946	10.08	10.9868	12.2516	13.7793	16.7943	21.4227	28.147	38.2312	51.1497	65.5763	78.539	89.1706	96.8567	102.364	106.36	109.405	111.56	113.03	114.008	114.593	114.363	113.222	111.964	111.544	110.774	111.131	111.578	112.322	112.801	112.457	111.333	109.485
18.4448	17.2788	15.9234	14.5929	13.0597	11.5819	10.2474	9.15106	8.60826	8.7473	9.27293	9.80837	10.5851	11.5124	12.9844	14.4183	16.7224	18.736	21.6791	24.3342	26.5795	28.099	29.1353	30.3644	34.1118	46.1641	64.5964	80.7494	91.7784	98.6831	103.144	106.023	108.058	109.3	110.075	110.049	109.597	108.722	107.723	106.599	105.412	104.352	103.172	102.393	101.653	100.904	100.419	99.9122	99.5923	99.3121
17.1037	15.1151	13.165	11.1286	9.17519	7.58062	6.57776	6.48957	7.16015	8.13117	8.94307	9.4191	9.21009	8.87547	8.10149	7.36124	8.01744	9.96213	12.5391	15.3744	18.4402	21.1704	24.8932	30.7373	39.7664	52.1534	67.0367	80.2555	90.3848	97.148	101.248	103.76	105.122	106.132	106.814	107.909	108.941	110.195	111.543	112.129	112.512	112.121	110.979	108.687	106.155	102.725	98.7967	95.267	92.0183	90.0716
13.894	12.8133	11.8893	11.1953	10.6262	9.94617	9.38421	8.8379	8.34057	8.11889	8.04503	8.65664	9.63579	10.4664	11.0561	11.2291	11.3097	11.7706	12.4305	13.3368	14.0024	14.8106	16.3055	19.4894	26.2774	37.0193	50.784	65.2117	77.7372	87.4194	94.5111	99.6863	103.688	106.493	108.542	109.933	110.949	111.409	110.897	109.618	107.827	105.397	102.564	99.6479	97.1799	95.0547	93.4712	92.3042	91.3328	90.551
20.5783	18.321	16.6196	15.1803	13.9842	12.6627	11.1448	9.48039	8.65449	9.29686	10.9586	13.0738	14.763	15.6441	15.5216	14.916	14.1257	14.015	14.626	16.079	18.007	20.4749	23.8529	28.5688	35.0641	43.9926	56.1209	70.1982	84.3565	95.5021	103.073	107.443	109.694	110.477	110.36	109.657	108.935	108.543	108.748	109.073	109.771	110.221	110.345	108.81	105.502	100.075	94.0457	87.7536	84.0742	82.0817
22.2655	19.5216	16.3567	13.5766	11.2355	9.62078	8.40861	7.72475	7.48312	7.39925	7.219	6.96408	6.99644	6.94667	8.15176	10.3934	13.6176	17.2602	21.2132	24.9851	28.7447	32.0477	35.6947	39.8933	46.9234	55.6181	65.7403	75.5675	83.6965	90.083	95.4316	99.6337	103.308	106.754	109.617	112.245	114.122	114.276	113.147	110.356	107.142	102.354	97.5412	92.7432	87.5301	83.1635	78.7366	73.5045	70.3905	66.779
15.5735	14.3008	13.4644	12.8149	12.0695	11.0734	9.80911	8.35786	6.95224	6.57213	6.97569	8.29237	9.80118	10.7892	11.3906	12.0041	12.7986	14.1112	16.1984	19.1898	22.1243	25.9823	30.6978	37.7637	48.0893	60.7264	74.5047	86.5752	95.0519	101.173	104.864	107.08	108.344	108.783	108.708	108.252	107.669	107.033	106.558	106.148	105.751	105.641	105.8	105.317	104.769	103.979	102.794	101.261	99.0746	96.7434
9.06414	7.66117	6.8906	6.39818	5.88117	5.31533	4.50524	3.55228	2.7919	3.07211	4.00325	5.04915	5.67394	5.63515	5.28343	4.55842	4.11622	4.34894	5.2792	6.97392	8.25346	10.1089	13.0334	17.7718	27.084	41.8043	63.1945	86.4208	103.591	113.963	119.137	120.034	118.293	114.382	108.771	102.985	97.8566	94.5902	92.1252	92.8464	93.8245	94.8391	95.9252	96.0054	95.6408	95.4633	95.4677	95.5908	96.9375	98.4037
7.87765	6.9167	6.02831	5.30131	4.61531	3.96743	3.42958	2.95226	2.78974	3.1799	3.81576	4.31536	4.76234	5.02919	5.27492	5.31294	5.30028	5.33309	5.93721	7.26518	9.18054	12.0439	16.1399	22.293	29.9436	39.2612	49.4623	59.5721	68.3896	75.7354	81.4122	85.6018	88.4166	90.3572	91.729	92.8213	93.9825	94.674	95.1032	95.2275	94.4905	93.9767	92.5696	90.8366	89.5696	88.6812	88.311	88.2132	87.9608	87.28
17.8374	16.5747	15.5762	14.498	13.7542	13.139	12.7744	12.45	12.3985	12.691	12.7638	12.6285	12.2611	11.6644	11.6938	12.2263	12.9398	14.0223	15.0971	15.9227	17.3259	19.6109	24.0629	31.6636	44.4752	62.5704	81.7501	96.5579	106.02	110.729	111.918	110.868	108.483	105.088	101.638	98.1691	95.3991	93.0996	91.4071	90.0426	89.5578	89.3437	89.1836	87.7102	87.0216	86.3318	86.8341	87.3892	88.7023	88.7026
10.4073	8.43996	7.18282	6.80761	6.95161	7.03615	7.32485	7.54914	7.71026	7.78263	7.50921	7.13246	6.35604	5.62304	5.56507	7.05522	10.0913	13.7964	17.5716	21.4215	25.0359	28.7439	33.0481	38.7062	46.4007	54.9485	64.0218	71.4108	76.8889	80.0098	81.6452	81.9571	81.8588	81.3909	80.7653	80.5695	81.3975	83.5299	86.3358	89.9394	93.8077	96.8629	99.5783	101.74	103.548	104.969	105.289	104.687	103.414	101.124
8.80837	8.22448	7.77065	7.35576	6.87933	6.54722	6.34738	6.4959	6.56343	6.51756	6.07775	5.37415	5.36961	6.34909	7.62672	8.84852	9.61195	9.77503	9.78524	9.54162	10.1932	12.0365	15.0929	19.7328	26.3115	35.0087	45.6931	57.2255	67.5332	74.6479	78.9037	80.0177	78.6801	76.6036	74.8299	74.0357	75.0884	77.5644	81.0669	85.1011	88.9937	92.0728	94.0711	95.4982	96.3858	96.8772	97.066	97.6219	98.136	99.3044
12.0643	10.9114	9.77595	8.61608	7.54485	6.71932	6.24109	6.34861	6.57022	6.79915	6.89938	6.63037	6.33307	6.40048	6.79045	7.48635	8.22883	9.27184	10.2093	10.8924	11.523	12.3623	14.1208	17.672	23.7547	32.4381	43.2527	54.7926	65.3076	74.2511	80.7878	85.6083	88.4677	90.1185	90.5173	89.6775	87.6291	85.5192	83.7453	83.5761	85.4916	90.4513	96.6469	102.931	107.566	111.214	113.354	114.693	114.653	113.281
14.9991	13.3466	11.5181	10	8.54764	7.28568	6.66268	6.88809	7.63212	8.65881	8.94234	8.82959	7.91791	6.99547	6.92137	7.38608	8.67674	10.164	12.387	15.1607	18.811	23.5221	28.68	33.7842	40.1567	49.7941	61.4772	73.8159	83.8677	90.7461	95.3573	97.8154	98.4532	98.1327	96.486	94.4626	92.4351	91.1534	90.7733	91.6097	93.6064	96.3118	98.6137	101.102	102.756	104.069	104.552	102.958	100.466	96.6315
26.3751	22.9157	19.9296	17.1726	15.0638	13.2542	11.7075	10.455	9.63807	9.73788	9.94866	10.3462	10.8682	11.4438	12.0993	12.8902	13.6423	14.5205	15.396	16.2012	17.4692	20.242	25.54	34.0244	45.878	59.4887	72.0456	81.5968	88.131	92.3478	94.763	95.9051	96.2933	95.8949	95.0669	93.6344	91.7072	89.8346	87.262	85.1178	83.123	81.8293	80.864	80.0731	81.4927	84.8035	90.2479	97.512	103.93	108.38
11.8085	10.0342	8.22856	6.86978	6.13361	6.12696	6.39368	6.50779	6.20775	5.55262	4.95949	4.97244	5.52573	5.99338	6.29313	6.46718	6.52988	6.08848	6.19549	6.96076	9.40647	13.4149	19.2901	27.458	37.5312	48.9711	60.1929	69.9843	77.6341	82.8251	86.1035	87.9271	88.7404	88.8098	88.8313	89.2217	90.5035	93.1423	97.3131	101.466	105.076	107.875	109.187	109.225	108.666	108.727	108.89	109.53	110.393	111.338
8.50254	7.93872	7.27826	6.63367	5.99802	5.58688	5.27082	5.20818	5.13855	5.37536	5.64994	5.71639	6.2715	6.70995	7.09038	7.31995	7.12171	6.53594	5.82384	5.00543	4.7758	5.46357	8.06214	13.0767	22.1439	34.4132	48.2459	60.4902	69.4128	74.4765	76.7468	76.8571	75.2304	73.2676	70.9992	69.0051	67.9775	67.78	68.5764	71.5505	75.9981	80.6559	87.2124	93.2423	99.2818	104.244	108.48	110.77	112.51	113.301
10.5747	9.84798	9.06644	8.06028	7.13609	6.17137	5.38175	4.75021	4.45693	4.56597	4.75161	5.05843	5.62974	6.22602	6.85164	7.57438	8.31647	9.19585	10.053	10.84	11.6351	13.0957	14.9374	18.2683	23.3177	30.3083	39.0195	48.557	58.1103	67.3306	75.2749	81.5658	86.0213	88.3189	89.1644	88.1888	87.0027	86.8546	87.9109	91.6561	98.046	105.709	112.751	117.886	121.3	124.172	126.449	128.118	129.248	129.558
24.5736	22.3489	19.9382	17.6868	15.1769	12.8718	10.5129	8.36516	6.81444	6.88746	8.49711	10.9825	13.2211	15.0319	16.045	16.1026	15.6955	14.9073	14.2724	13.9869	14.2514	15.4209	18.3243	23.9363	33.3791	47.2123	61.9571	74.6862	83.1757	88.4334	90.957	91.1678	89.9609	87.7167	84.9099	82.0414	79.1308	77.1797	76.2771	76.9181	79.1291	82.4958	87.6182	94.2616	99.7769	105.101	109.177	111.799	113.55	114.345
19.6929	18.3674	16.8493	15.6364	14.13	12.5252	10.8065	8.97013	7.48096	7.30572	8.66941	10.707	12.6386	13.796	14.031	13.9952	13.8969	14.1969	14.6381	15.1578	15.7062	16.5336	17.6339	20.2586	25.0127	33.5947	46.8405	63.8607	80.4331	92.0934	98.6995	101.275	100.922	98.6484	94.8508	90.0414	85.1539	81.4265	79.5006	80.2335	84.2152	89.1471	93.7082	97.8851	100.763	102.611	103.79	104.403	105.243	105.657
20.5298	17.9922	15.5306	12.914	10.6623	8.79406	7.89187	7.72022	7.71096	7.73304	7.56206	7.13154	7.29349	8.42255	9.77633	11.3619	12.9129	14.5263	15.9369	17.968	20.0835	23.7947	29.6163	38.215	49.9031	62.9838	76.8211	88.9316	98.5529	106.174	111.933	115.991	118.736	120.134	120.002	118.363	115.038	110.755	106.358	102.13	99.2452	97.3606	96.4151	95.4387	95.5547	96.1394	96.6369	97.3683	98.407	98.9588
14.1048	13.4361	12.8479	11.9377	10.881	9.61043	8.11744	6.85495	6.39521	6.75675	7.63416	8.37201	8.83487	8.91748	8.83204	9.37193	10.8095	12.5697	14.8989	17.1662	19.0941	20.8023	22.516	25.8192	32.7903	47.1942	66.6556	84.7039	95.9615	101.882	103.748	103.741	102.46	100.47	98.455	96.5808	95.1734	94.4499	94.0204	94.2798	95.4223	97.1722	99.6961	102.244	103.946	104.704	104.004	102.515	100.532	98.0431
16.4759	14.7093	12.9849	11.5625	10.3436	9.01643	8.09491	7.50273	7.41262	8.00882	8.84896	9.66214	10.1676	10.1336	9.9293	9.71858	10.1259	11.0085	12.3185	13.2953	14.3336	15.4101	17.7978	22.6345	31.3586	44.1287	58.6701	72.352	82.9982	90.5518	95.5778	98.5614	100.33	101.108	101.196	101.002	100.661	100.296	99.9409	99.8419	99.9687	100.803	101.454	102.757	103.88	105.606	107.026	108.592	109.734	109.501
17.3984	16.5284	15.5874	14.7944	13.818	12.7354	11.4082	9.66724	8.10283	7.00597	7.54602	9.2716	11.6365	13.7189	15.0161	15.2077	14.5534	13.7944	13.3434	13.6621	14.8595	16.5605	18.687	22.3451	27.6555	36.0192	47.5771	61.0153	74.3215	85.009	93.0401	98.5943	101.663	103.119	102.982	101.537	98.3052	93.4781	88.3094	85.9175	85.5235	88.7614	93.6685	97.9207	100.805	101.893	100.538	96.7661	91.6525	85.8346
21.7386	19.5506	17.4694	15.3462	13.3846	11.3993	9.75479	9.00575	9.31832	10.531	11.6708	12.451	12.7608	12.6614	12.884	13.4357	14.6861	16.1365	17.3784	18.3736	19.322	21.168	25.1661	32.7947	43.8747	56.5707	68.5591	78.0688	84.6672	89.4527	92.6966	94.5043	95.4497	95.586	94.7802	93.3222	91.2496	88.7775	86.8747	85.2713	84.2403	84.0793	84.2346	85.0397	85.9494	87.614	88.1819	88.797	89.5747	90.0833
21.5346	20.5046	19.4363	18.0762	16.3116	14.1477	11.6644	9.07854	7.18516	7.85263	9.97031	12.4226	14.2291	15.6079	16.6122	16.5658	17.1541	18.1453	19.9725	22.199	24.412	26.4746	27.5028	27.8806	28.2313	28.6824	30.4896	34.1442	41.0774	50.3905	61.2288	70.7936	79.2157	84.6059	88.4014	89.9067	89.8133	88.876	87.9201	86.1723	85.2525	84.5656	84.1968	84.17	84.8944	84.5955	84.8816	85.2331	86.186	87.2256
10.1794	9.34645	8.71549	8.35365	8.26581	8.04303	7.78002	7.90662	7.97468	8.10547	8.15442	7.76021	7.17464	6.61776	6.2061	7.04528	8.81048	11.0449	13.2819	15.4465	17.2664	20.3415	25.7733	35.4588	50.0012	66.4761	79.9189	89.4841	95.793	99.5295	101.319	101.707	100.751	98.6173	95.4919	91.4794	87.4772	84.3997	82.7421	82.5439	83.2224	85.0009	87.3957	90.1286	92.5744	94.7263	95.9855	97.1517	97.5382	97.5205
10.6284	8.88896	7.52827	6.21475	5.15947	4.23025	4.22608	4.65402	5.02259	5.08365	4.8822	4.66674	4.30177	4.34597	4.64116	5.35003	6.25978	7.25484	8.54364	10.2509	12.2742	14.6959	17.7065	22.1729	28.0418	35.929	45.4334	56.222	66.6906	75.6366	82.4073	87.0749	89.9042	91.4469	92.2201	93.2557	93.999	95.4013	96.9212	98.0874	99.1264	100.105	100.455	100.465	99.7971	98.6975	97.641	95.326	92.7305	89.0112
18.0642	16.9049	15.6307	14.5179	13.5001	12.5453	12.0173	11.9075	11.5913	11.4447	9.89793	8.52715	7.93888	8.63383	10.0017	12.1561	13.9688	15.5122	16.6584	16.707	17.0402	18.9454	24.8202	36.1971	48.1147	58.8582	66.521	72.4521	76.5018	79.4704	81.7654	83.7933	85.3778	86.7581	88.2594	89.1249	90.4841	92.5451	93.6184	95.4071	96.985	97.7988	98.3214	98.6656	98.3709	99.5146	100.721	101.909	102.98	104.684
32.3986	27.3391	23.353	20.7248	19.4561	18.727	17.7317	16.1796	13.8985	11.4134	9.66734	10.5614	13.9548	18.0958	21.8319	24.1829	25.3679	25.5082	24.5505	23.2234	21.6156	20.4701	20.3369	21.5415	23.8548	27.1987	32.1422	38.4371	45.6796	53.6718	61.4557	68.2952	74.7941	79.2475	83.1623	85.5272	85.6933	84.08	81.758	78.6288	76.6991	75.9977	76.6407	78.7458	82.3033	86.4727	91.2701	95.284	98.8332	101.64
28.3334	25.3501	21.9026	18.5242	15.0878	11.9311	9.36669	8.03725	8.32113	9.75647	11.2912	12.849	13.4502	13.8051	13.9506	14.2794	14.9488	16.7713	19.7012	23.9567	28.633	33.9894	39.3363	45.0061	51.2624	57.4409	64.2154	71.7226	78.9354	85.8293	91.3802	95.4299	97.5384	97.8356	96.6467	93.0762	88.0135	81.5783	75.2919	71.5235	70.256	71.2926	73.5389	76.9298	80.6776	85.7094	90.4976	94.6114	98.0685	101.352
22.4905	19.706	17.0418	14.1293	11.3623	9.19741	8.05478	8.56569	9.83937	11.1777	12.273	12.7418	12.5523	12.5207	12.5697	12.7666	12.9416	13.0535	13.1865	12.9194	13.2058	13.6458	15.5697	20.5196	30.0349	44.3892	60.6532	74.8408	85.004	91.4755	95.1525	97.24	97.9637	97.4233	96.6139	94.7295	91.2968	87.4211	83.3096	79.0761	76.1391	74.9544	75.3422	76.6247	79.0607	82.124	86.9732	92.2041	97.2848	100.946
25.4432	23.5181	20.7867	16.9894	13.5074	11.1711	12.0353	14.9225	17.5821	19.0591	18.8924	16.9085	13.8596	11.6696	11.9248	13.54	15.8769	17.1461	17.0271	16.7979	17.7526	19.6949	24.6017	31.753	41.2668	53.3206	65.9475	78.0065	87.4701	94.506	99.1114	101.548	103.424	103.767	103.489	101.712	98.1655	93.7621	88.6552	84.814	82.0224	80.9983	80.7127	82.2101	85.1904	90.7848	96.2058	100.957	103.737	103.511
9.99613	9.66767	9.12163	8.28989	7.41238	6.41653	5.53618	5.13142	5.04804	5.19192	4.9365	4.85175	4.86898	5.28616	6.36939	7.83989	9.4268	10.5197	11.5805	11.895	11.613	11.6215	13.0642	17.8983	27.1484	40.726	56.8863	70.8899	81.0815	87.2874	90.6998	91.9018	91.6089	90.2278	88.7405	86.5037	84.2114	82.0219	81.0838	81.0683	82.3497	85.342	88.3334	90.7861	93.176	95.2067	96.5641	97.6627	98.3348	98.4776
17.8976	17.9151	17.7166	17.1238	16.3018	14.6325	12.2617	9.28137	6.64435	6.39059	8.44041	10.7519	12.7118	13.747	14.1943	14.2781	14.1995	14.4877	14.6297	14.3951	14.044	14.0207	14.9101	17.8633	23.9743	33.722	45.4693	57.4061	68.2513	77.0519	83.2877	87.5631	90.1991	91.1857	91.3004	90.7508	89.6627	88.3646	87.6036	87.4593	88.2228	89.5507	91.2138	93.1532	94.8472	95.833	96.3269	96.2919	95.2806	93.4451
14.918	14.2061	13.284	12.5678	11.5853	10.1048	8.09691	6.38187	5.35931	6.6224	9.41236	12.2786	14.303	15.0397	14.3236	12.3516	10.0965	8.88297	9.31783	10.3171	10.9857	11.3298	12.1342	14.7144	21.1161	33.6982	51.0975	69.4766	83.2927	92.4099	97.6402	100.094	100.663	99.8683	98.022	95.0092	90.8862	86.4372	81.6312	77.5975	75.1999	74.4063	75.6802	79.0884	83.0655	87.8359	91.6269	93.9568	95.1067	94.8764
9.88492	9.08339	7.98882	7.03064	6.07944	5.45086	5.42782	6.09322	7.18458	8.05471	8.24135	7.91953	6.8604	5.79058	5.34566	6.70771	10.015	14.2818	19.159	24.4545	30.1953	35.228	40.5281	46.0378	52.9213	62.9173	74.2257	86.4109	96.3742	102.558	106.172	106.794	104.365	100.133	95.218	89.577	83.9567	79.1466	76.3866	75.3049	76.0623	77.546	79.7443	83.3076	86.2768	89.043	91.2235	92.0296	92.0432	91.5008
16.3049	14.5783	13.138	12.3279	12.4019	12.7777	13.303	13.1765	12.0962	10.1356	7.98605	7.42896	9.35827	12.0758	13.8651	14.222	13.4088	12.159	10.9701	10.6041	11.2997	12.939	16.0174	22.1018	30.8893	41.8537	53.3428	63.3774	70.854	75.9687	79.5262	81.898	83.5547	84.5467	85.0768	85.1337	84.9369	84.3497	83.6939	83.3931	82.6526	81.7315	81.576	81.8658	82.6694	84.3941	86.4438	87.7903	88.5553	88.9231
14.6096	11.2899	8.96575	7.25105	6.72062	7.60309	9.09919	10.4525	10.9931	10.7345	9.67647	8.01456	6.81217	6.82176	7.3076	8.04471	8.31922	8.79963	9.9075	10.9371	12.4217	14.4041	17.2547	21.4719	28.0145	35.7697	45.7894	56.2044	66.1735	74.6477	81.0359	85.3607	88.0607	89.4242	89.5061	88.1859	86.135	84.3005	82.5237	81.2673	80.9153	81.6412	83.1015	84.0395	85.9753	87.8107	89.1194	91.229	92.729	94.2722
14.5076	13.2576	12.405	11.9514	11.5018	10.892	9.91916	8.76469	7.48249	6.54997	6.42927	6.8598	7.86814	8.98522	9.98229	10.7324	11.164	11.2406	11.2245	11.2186	11.6311	13.2316	16.8664	22.5442	30.4871	39.8834	50.7902	61.8261	72.0436	80.4303	87.1181	91.9413	95.5441	97.8434	99.5364	100.701	101.312	100.875	100.232	98.9712	97.2252	96.1185	95.7865	95.0895	95.2227	95.3814	95.6724	95.3199	94.3943	93.1253
12.662	11.5681	10.9469	10.1031	9.48587	8.89696	8.42704	8.31706	8.55102	9.02113	9.02327	8.70999	8.25537	8.06581	8.47465	9.47818	10.6375	11.5897	12.5038	13.8539	15.8158	18.5737	22.966	29.2281	38.2282	49.7188	62.3845	74.5457	84.4851	91.4883	96.277	99.0897	100.541	101.021	101.121	101.474	102.111	102.746	103.694	104.576	104.611	104.34	103.401	101.446	99.1183	97.4918	96.0763	95.41	95.7274	96.8912
13.5894	11.6593	9.96269	8.26613	6.82174	5.64969	4.44035	3.77359	3.8334	4.50889	5.57553	6.39311	7.18247	7.58611	7.20789	6.33594	5.54037	5.54224	7.14795	9.58731	12.1487	14.9648	19.1439	26.233	37.2698	51.5711	67.6243	81.1109	90.8444	97.3636	101.256	103.563	104.709	105.091	104.679	104.231	103.211	102.384	101.541	100.955	99.5792	98.2623	96.669	93.5719	90.6949	87.4433	85.6376	84.1518	84.3253	83.8568
17.8244	17.5718	17.9674	18.251	18.3597	17.9358	16.7376	14.7265	12.0276	9.36269	7.70207	8.39299	10.6783	13.4829	15.2644	16.6388	17.5146	17.8314	17.8237	17.8401	17.7108	17.6984	17.9862	19.4826	23.4977	30.8727	41.6167	55.2315	70.0413	83.3746	93.4947	100.096	104.003	106.076	106.601	105.64	104.353	103.547	102.601	102.091	101.8	100.833	98.9388	96.1538	92.081	86.8667	81.7817	78.2096	76.4388	77.1088
23.3552	21.9114	20.2965	18.755	17.3491	15.3197	13.9218	11.9419	10.0138	8.16096	8.41866	11.7093	16.6308	21.5336	24.9036	26.4469	26.197	24.8147	23.3134	23.3359	25.6518	29.8333	35.5071	44.2846	55.9176	68.2313	81.2752	91.5701	99.0381	103.088	104.788	105.025	104.235	103.198	102.833	103.141	103.458	103.554	104.345	104.879	104.959	104.078	103.073	103.072	102.528	101.62	101.904	101.931	103.226	104.945
10.0657	8.27576	7.12705	6.50109	6.22064	6.19693	6.23192	6.10856	5.56346	4.77428	4.21341	4.16106	4.78439	5.43768	6.41983	7.20785	7.61975	7.57903	7.23261	7.09333	7.60656	9.642	13.9035	20.655	30.0259	41.4943	53.8882	64.9397	73.7439	79.6975	83.6114	86.3081	88.1056	90.044	92.8233	95.7894	98.9766	102.631	106.156	108.187	109.082	107.921	105.831	103.938	103.1	102.721	104.045	105.516	105.957	106.487
8.58819	8.46041	8.25381	7.94424	7.28768	6.27992	5.26279	4.34251	4.16287	4.67562	5.40108	5.65174	5.65065	5.33306	5.09951	5.22324	6.15152	7.47404	9.25495	11.5223	14.2446	17.8471	22.5445	28.9511	37.1495	47.2466	58.7998	70.0583	80.0769	87.328	92.2645	95.0003	95.4893	94.9086	93.7801	92.6172	92.0568	92.6232	94.692	97.2113	99.5849	101.459	102.717	101.81	100.005	97.2302	94.7601	92.5325	91.3804	91.7593
3.85756	4.01256	4.28769	4.62817	5.0644	5.33104	5.18032	4.75444	4.08343	3.74961	4.00312	4.53433	5.02831	5.16385	5.12027	5.26247	5.39047	6.05285	7.1865	8.76082	10.9062	13.6461	17.5356	23.2216	31.9684	45.1714	62.5997	81.4505	96.5492	106.184	111.98	114.273	114.044	112.034	108.792	105.413	101.28	97.3841	95.7032	95.7054	97.0372	99.0736	100.419	100.339	98.9723	96.0599	92.3896	88.6532	86.4543	85.528
12.7395	11.3769	9.84048	8.16075	6.62322	5.04592	4.18448	4.56553	5.93575	7.60605	8.82368	9.35586	9.16782	8.77747	7.98064	7.2644	6.73225	6.61006	7.16555	8.03704	9.21435	10.1892	10.9793	12.3467	15.0929	20.9496	31.3704	47.787	68.5595	87.7955	101.175	108.848	111.964	112.229	110.307	106.811	102.584	98.3209	94.0792	90.3389	87.0794	84.7674	83.4074	83.5799	84.904	87.8175	91.7015	96.3388	100.682	104.491
38.0056	34.5017	30.048	24.9749	19.4849	14.3296	10.4284	9.71788	11.5047	14.01	16.1017	18.6081	19.7188	20.8646	21.3386	21.6059	21.6935	21.5935	21.4436	21.6858	22.4787	24.9617	28.6614	33.9024	39.9832	46.3764	52.6754	58.6076	64.0753	69.0543	73.3144	77.2579	80.8093	84.3419	87.7613	91.6614	95.6749	99.8131	102.861	105.745	107.019	107.892	108.172	107.76	106.628	105.092	103.389	101.303	99.1369	96.8783
19.3882	18.8302	18.1774	17.0746	15.354	12.5289	9.14561	6.58079	7.42181	10.6418	13.306	14.3239	14.0281	12.2132	10.6137	9.8266	10.8401	13.3498	16.8037	20.1661	23.2644	25.9023	27.4477	28.4538	29.7442	32.7905	40.0836	52.3747	66.2076	77.5517	85.5879	91.2432	95.4688	98.1742	99.8659	100.83	100.921	100.476	99.0594	97.6427	96.1728	95.5233	95.11	94.8268	94.7591	94.7186	94.2942	94.623	93.9519	94.2175
9.78318	9.16727	9.38753	10.4398	11.571	11.9811	11.6771	10.462	8.91461	7.59429	6.86458	6.39202	6.41322	7.00992	8.30322	10.7733	13.0405	15.6071	18.18	20.3748	21.8937	23.8169	25.6717	29.0073	34.7633	44.8249	57.1964	69.3536	79.6487	87.5009	92.865	97.0541	99.9576	101.298	101.959	101.963	101.627	101.046	100.108	99.6313	99.1886	98.4003	97.8024	96.2638	94.1258	91.872	88.6338	86.1425	83.9669	83.2823
14.8998	13.0013	11.4938	9.79575	8.33885	6.97539	5.69846	4.88784	5.74831	7.88747	9.95516	11.243	11.2768	10.1325	8.64326	7.51281	7.97123	9.34213	10.7332	11.9061	12.8813	14.1989	17.7522	23.987	34.049	47.3361	61.8818	74.4196	83.9011	90.176	94.355	96.6968	97.8081	98.091	97.5682	96.2759	94.6776	93.0889	91.7384	90.3298	90.3809	90.5053	90.7314	90.7658	90.8693	91.1521	92.5658	95.7792	99.4995	102.553
36.4153	30.8493	25.0416	19.5405	15.351	12.9371	12.3313	12.8432	14.3275	16.1607	17.266	18.144	17.8898	17.779	19.0156	21.891	27.4888	32.9959	36.5422	39.4404	41.3987	43.4009	45.0711	47.5199	52.4385	59.3726	67.8211	75.315	81.7061	85.7916	89.0111	91.0878	92.7798	94.0094	95.1294	96.1154	96.6474	97.1146	97.2955	97.115	96.7924	96.4898	96.5287	96.6152	97.5587	98.7052	101.159	103.123	104.918	106.404
24.2999	21.028	17.9446	15.0246	12.7621	11.8448	12.3474	13.7628	14.8637	15.0478	14.2135	11.4449	8.68706	7.89597	11.4319	17.0771	22.4393	26.6526	28.9533	29.7634	29.2207	28.7886	28.7748	30.5984	36.0847	44.3952	54.9277	66.2254	76.1715	84.4458	91.0977	95.9856	99.459	101.822	102.567	102.358	100.61	99.0039	97.1988	97.3764	98.2887	99.1536	100.629	101.333	101.366	101.116	99.6522	97.2513	94.4305	91.9341
41.3608	38.0441	34.2821	30.0013	25.6079	21.7631	18.6077	16.2826	14.7971	14.0778	13.9317	14.5307	15.7036	17.8471	20.3797	23.1358	25.362	26.2797	25.4653	23.5226	21.2789	21.2445	25.3963	34.9134	49.7669	67.3513	83.7434	95.9453	104.256	109.314	112.137	113.413	113.038	111.285	108.547	104.983	100.698	96.2007	92.1488	88.9201	87.4116	87.6209	88.8135	90.3933	93.0704	95.431	97.39	98.387	98.4085	97.8931
23.4505	20.4556	17.4191	14.4604	11.4869	9.41222	8.69037	9.13396	10.1379	11.3978	12.8388	14.4034	15.2965	15.7465	15.4244	14.5874	13.7988	13.7276	14.6029	15.5889	17.1796	19.5706	21.5391	24.3399	28.7625	35.3792	46.3022	62.2457	79.57	94.423	105.426	111.78	115.254	116.242	115.47	113.296	110.378	106.973	103.719	100.766	98.4778	97.8026	97.2401	97.1422	96.7279	96.5807	96.0982	95.0451	94.5769	94.9654
32.8514	27.5403	22.4781	18.3169	15.2506	13.1072	11.4759	10.0549	9.3338	9.99152	11.0969	12.74	14.2249	15.2805	15.7155	15.5332	14.9854	14.4883	14.611	15.4437	16.4424	17.9202	19.3182	20.93	23.7885	29.0663	38.9697	50.8061	63.4569	74.2258	82.9324	89.5319	94.2647	97.404	99.3391	100.008	99.8243	98.4327	96.8237	94.6911	93.2858	93.2635	95.0269	96.5768	99.6862	102.545	105.044	107.032	108.576	109.941
20.7944	18.5754	16.5633	14.0843	11.6901	9.95797	8.81953	8.75987	9.68068	11.4919	12.7687	13.3649	12.8032	11.9863	10.6209	9.57573	9.05423	8.93193	9.50424	10.6456	12.4065	15.0604	19.1352	25.6755	35.6311	48.6339	62.5143	74.6636	83.9239	90.5551	94.9252	97.5867	99.0535	99.6187	99.4647	99.0834	99.142	100.328	103.276	106.809	110.085	112.599	114.67	116.118	117.124	117.391	117.293	116.754	115.708	114.134
15.8823	15.379	14.6892	13.6117	12.6809	11.4954	11.0596	10.9361	10.6453	10.3521	9.88492	9.38952	9.38111	10.5203	12.6416	15.3233	17.4861	19.108	20.0632	20.8061	21.5161	23.4214	27.5925	35.9074	49.6134	65.8617	80.7973	91.519	98.5373	102.782	104.768	104.921	103.758	101.83	100.087	99.2733	99.829	102.082	106.624	112.12	118.203	122.125	124.239	123.81	121.583	117.069	113.004	109.797	107.855	106.94
13.4006	12.6257	11.8325	11.1646	10.5732	10.219	10.0336	9.72174	9.2851	8.94311	8.77272	9.06314	9.2609	9.60461	10.2389	10.7014	11.2992	11.5645	11.6668	11.1521	11.011	12.0978	15.1511	21.305	31.0935	44.4954	60.2026	75.7496	89.1876	99.4329	106.703	111.764	114.774	116.445	116.795	116.532	115.77	114.689	113.578	112.866	112.288	111.974	111.995	112.101	112.609	113.329	114.075	114.717	115.157	115.882
23.1647	20.6647	18.1114	15.8198	14.1121	12.9908	12.0011	10.9593	10.1245	9.97164	10.3822	10.9102	11.4818	11.4733	11.5562	12.1488	13.3003	14.4239	15.5696	16.6701	18.2612	20.3962	23.6544	29.0123	36.683	47.7283	60.3394	73.5481	84.6345	93.258	98.8962	102.345	103.846	104.166	102.997	100.935	98.0511	95.0098	93.1653	94.0639	96.6863	99.7456	103.778	107.21	109.776	112.175	113.178	113.717	113.531	112.988
17.5901	15.5098	14.1344	12.7261	11.6712	11.5576	11.834	12.591	12.9982	13.0728	12.3125	11.1027	9.85212	9.64932	11.1174	13.8877	16.4177	18.2221	19.654	20.1812	20.3389	20.363	20.9068	22.1645	25.4763	31.3839	39.2717	49.2828	59.4874	68.75	75.8613	80.765	83.8327	86.0251	87.0362	87.7346	88.1179	88.8111	89.6047	91.2633	92.9651	94.8249	96.4838	98.3244	99.8728	101.378	103.304	105.194	107.698	110.32
18.4331	17.7028	16.6313	15.5197	13.9841	12.2972	10.8278	9.72408	9.02039	8.60787	8.97136	9.3025	10.0622	10.7376	11.5924	12.7159	13.936	15.5971	16.3262	16.4029	16.9349	17.6957	19.9206	25.7392	34.5259	46.8588	60.5825	74.318	85.7333	94.1697	99.9619	104.152	107.18	109.432	111.356	112.37	112.78	111.876	110.034	107.702	105.224	103.091	101.684	101.485	102.008	103.077	104.667	106.59	108.638	110.605
16.232	15.8864	15.657	15.5612	15.337	14.2666	12.5552	10.4486	8.3174	6.99172	7.10706	8.33727	9.88803	11.0955	11.7173	11.8428	12.0524	12.1076	12.4256	12.5981	13.2014	14.1923	16.6086	22.809	34.1942	51.0978	68.7527	82.7225	91.9711	96.9983	99.4076	100.142	100.267	100.841	102.105	104.754	108.354	112.206	115.93	118.737	120.261	120.273	119.801	118.588	117.441	116.408	116.099	115.299	114.025	112.239
10.5002	9.54979	8.66224	8.27476	8.10238	8.03269	7.79149	7.44	6.97908	6.68149	6.5434	6.51437	6.81686	7.25695	7.65313	7.9193	8.1135	8.22628	8.57796	9.01368	9.76939	11.2699	14.1011	19.4988	28.4933	41.3725	56.6547	71.9326	84.0362	93.122	99.5231	103.777	106.619	108.035	108.503	107.913	106.329	103.713	99.2899	94.8589	89.8824	86.5347	84.9143	85.493	87.6194	91.2144	94.7618	97.9099	100.187	100.626
21.626	18.7553	16.058	13.8755	11.9843	10.4762	9.80101	9.34528	9.1472	8.98474	8.55	7.8295	7.55689	8.18414	9.78659	11.9005	13.9174	15.8106	17.2068	18.3268	19.2035	20.693	22.8899	27.4815	35.1273	45.6954	57.5627	69.1964	79.2042	86.4357	92.3084	97.3577	101.092	104.506	106.461	107.85	108.087	107.506	106.172	104.383	102.833	101.665	100.219	99.735	98.9997	98.6607	98.4894	97.4128	95.4708	93.2863
18.901	19.7713	20.8468	21.7609	22.4058	22.3628	21.2177	18.8532	15.5808	12.6779	11.5559	13.8228	17.0626	19.9354	22.5134	24.0524	24.5978	24.5273	24.4486	24.0919	23.9018	23.8712	24.5792	27.1017	33.3244	44.5429	59.3624	73.1396	83.6461	90.1	94.3801	96.9097	98.6079	99.4253	99.5963	99.2925	98.3906	97.0644	96.1436	95.5718	95.8376	96.6066	97.9919	99.0174	99.9169	100.282	101.334	101.454	101.854	102.806
22.4611	18.5611	14.8378	11.3631	9.11574	8.56837	9.41829	11.0109	12.2638	12.7619	12.1326	10.7453	9.43607	9.28624	10.4602	12.4559	14.1407	14.9356	15.1372	14.8566	14.9094	16.2809	19.0937	23.9401	31.3159	41.7456	54.3039	67.2672	78.5181	87.4715	93.852	98.4404	101.554	103.515	104.575	104.746	104.315	102.97	100.888	99.0465	96.9007	94.8386	93.3855	92.3668	91.3289	90.8787	91.4323	92.7234	95.3301	97.9995
22.1759	18.0116	13.7701	10.2818	8.0355	7.44702	8.08573	8.88789	9.29797	9.26238	8.87948	8.84588	8.72765	9.30134	9.99974	10.6156	11.309	12.1579	13.4569	14.4025	14.9152	15.7148	16.521	19.3189	25.944	37.1259	50.8882	63.969	73.9535	81.2946	85.6849	88.3838	89.744	90.3045	90.4282	90.9099	91.4694	92.7011	94.8794	96.6519	98.4798	100.33	101.854	102.521	103.061	103.352	101.913	100.517	97.759	95.1488
21.4405	19.6324	18.028	16.6372	15.4732	14.8414	14.5663	14.3942	14.4277	14.2587	13.4705	12.6853	12.6491	14.5254	17.2106	20.3162	22.6611	24.1556	25.0737	25.2914	25.59	26.5053	28.2411	32.167	38.558	48.3203	60.1684	72.4766	82.4351	90.2358	96.4946	101.108	104.399	106.572	107.927	107.784	106.831	104.492	100.951	96.6389	92.6491	89.915	89.072	89.4799	90.0562	90.4146	90.2397	89.3592	87.8	85.9604
22.9872	21.165	19.2999	17.296	15.1072	13.0733	11.2418	9.9752	9.82977	11.0111	12.7142	14.5342	15.7268	16.4108	16.8662	17.5723	18.5653	20.1326	22.0063	23.8434	25.3211	26.5155	27.6848	29.0971	30.8921	34.3494	40.4036	48.9648	58.2366	67.1521	73.9221	79.2465	82.9857	85.6346	87.853	89.2937	90.1985	90.4946	90.4929	89.9996	89.7074	89.5192	89.5778	89.7069	90.9034	91.9253	92.8189	93.9561	94.8386	95.9873
18.8869	17.169	15.6505	14.1276	12.5764	10.7548	9.48004	8.9065	8.73404	9.06697	9.1616	8.94551	8.69052	8.82206	9.49005	10.4507	11.418	12.2198	12.7657	13.1542	14.1585	16.2902	20.7613	28.4306	38.6826	50.4767	61.9999	71.6323	79.1772	84.5895	88.4337	91.1751	93.4314	94.8851	95.6255	95.9172	95.8026	95.6918	95.5745	95.7329	95.7864	95.5231	95.1028	94.9419	94.7057	94.4476	94.8361	95.6834	96.5496	97.8546
16.8631	16.717	16.0977	15.1537	14.1285	12.8365	11.4727	10.0683	8.95814	8.47179	8.81315	9.9518	11.3101	12.3939	13.0427	13.4836	13.9251	14.1425	14.0404	13.7899	13.4489	13.6144	14.4342	17.0224	23.2425	36.0113	56.904	81.3119	98.1305	107.045	111.272	112.814	112.544	111.189	109.153	106.642	103.598	100.074	97.142	94.2175	92.5881	92.1742	92.3187	94.2547	96.9999	100.49	103.732	105.184	105.288	104.062
14.9063	13.0176	11.212	9.5339	8.11088	6.98369	6.29399	6.06436	6.32409	6.84831	7.05541	7.36465	7.38322	7.40415	7.83839	8.85806	10.6399	13.1063	15.57	17.7104	19.504	21.4486	23.9661	28.6814	35.7667	45.4896	56.6883	67.7982	78.1485	86.969	93.6932	98.6505	102.429	105.399	107.454	108.708	109.269	109.172	108.386	107.657	106.231	105.059	104.179	103.937	104.339	104.527	104.601	105.41	105.806	105.858
14.2349	12.9954	11.6063	10.1921	8.15318	5.90338	3.74146	2.91158	4.3683	6.33179	7.7859	8.44811	8.4013	7.80248	6.99286	6.35699	6.45947	7.02981	7.85393	8.94684	10.1431	11.6169	13.3056	16.0851	19.9151	25.2569	32.5	41.811	53.0244	65.1872	77.0723	87.422	95.8482	102.536	107.383	110.968	113.308	114.604	114.657	114.526	114.063	114.015	114.124	114.436	115.203	116.019	115.998	115.462	114.755	113.539
13.9678	12.7802	11.7475	11.0188	10.5047	9.73888	8.62621	7.01	5.46965	4.43191	4.90784	6.73485	8.61468	10.1587	11.1686	11.6412	11.9239	11.9695	11.9149	11.7993	11.4965	11.6578	12.6956	15.3765	20.4138	27.793	36.8017	46.8207	57.3207	67.0808	76.059	83.3782	89.5205	94.5308	98.8759	102.4	105.723	108.454	111.261	113.615	115.495	116.855	117.213	116.172	114.94	113.567	112.326	110.34	108.515	105.789
23.7889	22.8387	21.6813	19.9896	17.9888	15.8073	14.0326	13.1053	13.04	13.395	14.0512	15.1329	16.4274	17.8589	19.3376	20.2769	21.0693	21.8414	23.4052	25.9628	29.2243	33.0686	37.5591	44.1586	52.6475	63.9878	76.6863	88.4057	97.9092	105.583	110.853	114.443	116.51	117.345	116.972	115.553	113.242	110.311	106.697	102.775	99.2857	97.1582	97.3853	99.173	102.456	106.434	109.51	112.189	113.437	113.538
15.2461	12.0303	9.54789	7.98102	7.05548	6.88764	6.72272	6.33231	5.9429	5.81697	6.00953	6.37541	6.74969	6.73333	6.7378	6.48402	6.31109	6.18565	6.60424	7.34006	8.78201	10.53	13.216	17.6437	25.0699	36.9227	54.7826	74.785	91.1316	101.154	106.605	109.18	109.792	109.38	108.2	106.326	104.211	102.015	99.7063	97.6712	95.9966	94.674	93.5548	92.1469	91.9165	91.9131	92.8672	95.2782	98.2262	101.344
17.5954	15.727	13.9434	11.8258	9.97632	8.57062	7.87592	7.74743	7.57025	7.43027	7.21128	7.38832	7.7819	8.37551	9.25976	9.91427	10.2224	10.5512	10.6778	11.0845	11.8401	13.0511	15.0788	18.5005	24.7479	35.6437	53.1424	76.3396	96.1847	108.301	114.604	116.737	116.75	114.94	111.826	107.001	101.192	94.6759	89.3521	85.5724	83.7275	83.5147	84.7102	86.7412	88.6151	90.834	92.9049	94.5578	96.2133	97.4396
15.265	12.4936	9.92849	8.02077	6.90959	6.68845	7.0283	7.64822	8.0072	7.96689	7.3004	6.44388	6.7929	8.25291	10.2346	11.6704	12.5995	13.1255	13.6294	14.96	17.3653	21.3541	27.3313	36.5886	49.2006	66.2387	84.5131	99.9242	110.233	116.513	119.302	120.391	118.876	115.808	109.516	100.614	91.2636	83.2416	79.2081	76.8445	76.6643	77.9911	81.3535	86.6726	91.1947	95.0134	98.1966	100.407	101.232	100.291
10.5113	9.38693	8.3161	7.62174	7.10005	6.90202	6.93059	6.81895	6.32526	5.73124	5.04654	4.81345	5.60422	6.79091	8.04023	8.75529	9.23149	9.26898	9.06986	9.2919	10.2849	13.3766	19.5423	30.6945	47.4263	67.6911	84.7959	96.6862	103.636	107.172	108.492	108.499	107.547	106.467	105.007	103.484	102.046	101.03	100.63	100.799	100.459	99.903	98.8853	97.7778	96.6766	95.8022	94.9315	93.8046	92.2952	90.7686
13.263	12.173	11.1633	10.0693	8.9561	8.00165	7.18678	6.93476	7.3104	8.3167	9.15134	9.56467	9.54331	8.69184	7.95681	8.07348	9.11014	11.1253	13.2972	14.9996	16.1988	17.2082	18.4931	20.7872	25.0866	32.3554	42.9034	55.5899	68.0891	79.4543	88.1194	93.9111	97.2972	99.3504	100.03	99.8517	99.6105	99.7476	99.6614	99.9959	101.29	102.049	102.872	102.771	103.092	102.959	101.599	99.6033	97.8794	94.9561
12.2095	10.7908	10.0899	9.97772	10.252	10.5122	10.7492	10.4688	9.62778	8.57398	7.35144	6.5428	7.02028	7.78236	9.35596	10.6996	12.0586	13.5079	14.7593	16.0941	17.302	18.4613	19.7411	22.2515	26.3945	33.2834	42.1577	52.3164	62.2969	70.7506	77.3099	82.2106	85.6327	87.5429	88.5544	89.1175	89.8369	91.0238	91.691	92.9441	93.6295	94.29	94.6542	95.394	97.5265	100.117	103.476	106.549	108.451	109.002
12.0886	10.5561	8.73173	7.12071	5.82241	5.25723	5.51355	6.09013	6.69497	7.1133	7.36907	7.35116	7.20941	7.03329	6.94308	7.15554	7.83322	8.86598	9.84602	10.6766	11.2469	11.5805	12.6052	15.6845	21.5953	29.7449	38.8332	47.5948	55.2663	60.9282	64.7754	67.2659	69.0393	70.3505	71.6095	72.9715	75.0141	77.9114	80.9029	84.4303	87.2263	89.399	91.1858	92.4612	94.0606	95.3737	97.656	100.942	103.347	104.86
15.4004	13.4747	11.7092	10.4119	9.36308	8.72	8.57104	8.66649	8.74743	8.61476	8.43643	8.34216	8.65202	9.23389	10.0135	10.4196	10.7647	10.7306	10.3721	10.3001	10.6952	12.126	15.0684	20.9157	30.0802	42.9197	57.269	70.7082	81.6263	89.5805	94.5987	97.587	98.5411	97.7788	95.4723	91.6207	87.3338	83.269	80.0869	77.4861	75.9653	76.4459	77.7997	81.5343	85.6685	89.8884	93.8479	96.8645	98.8603	100.048
19.5035	17.2992	15.2948	13.5971	11.8237	10.4126	9.34652	8.34952	8.25136	8.80791	9.81448	11.0136	12.2102	12.9154	12.939	12.5739	12.1013	11.7548	11.6357	11.5788	11.7704	12.5979	15.2339	22.2563	35.0954	53.0124	71.0871	84.4011	92.6372	97.6908	100.23	101.069	101.177	100.398	99.3391	98.5569	97.94	97.8152	97.9588	98.3032	98.4432	98.2713	98.4629	98.3644	98.1356	98.4528	98.6243	98.759	98.8639	98.6764
10.9613	10.3247	9.84453	9.22665	8.75308	8.20325	7.65149	7.50771	7.50424	7.7359	7.74255	7.50461	7.47574	7.82232	8.86459	9.86599	10.9823	11.6151	11.7624	11.4436	11.2055	11.8594	15.3618	21.968	32.9839	48.7739	65.8856	80.2821	90.7552	97.3311	100.825	102.31	102.691	102.538	102.006	101.394	100.901	100.338	100.192	100.107	100.152	99.6563	99.0824	98.6432	98.6714	98.5673	99.1769	99.9808	100.875	101.512
28.7017	25.8298	22.585	18.9756	15.1443	11.8683	9.91936	9.74939	10.5724	11.6191	12.2853	12.4757	12.2227	11.8743	11.3211	10.8798	11.1869	11.2456	11.626	12.0496	12.6262	13.556	15.7909	20.5072	28.0249	38.52	50.9442	63.1741	73.011	80.4913	85.6079	89.0942	91.5042	93.2591	95.0367	96.3441	98.1046	99.8181	101.716	104.167	105.293	105.731	105.192	103.356	101.557	99.4391	97.0273	95.5425	93.8961	91.1345
15.4612	14.4289	13.7238	13.362	12.7056	11.5892	9.91806	7.93387	6.44455	6.49637	7.39436	8.56951	9.38351	9.78992	9.9556	10.0774	10.2275	9.95524	9.54904	9.06395	9.35591	11.0928	14.7642	20.5345	28.5238	39.4828	53.2329	68.8983	84.0016	96.2399	104.794	109.725	112.251	112.832	111.79	110.11	108.572	107.474	107.502	108.005	108.761	108.842	108.66	107.712	105.543	101.939	97.9887	94.3657	92.377	93.1226
12.4637	11.0278	9.38868	7.83966	6.44344	5.42934	4.78039	4.98241	5.36287	5.62032	5.47887	5.12703	5.02139	4.97674	5.57626	6.38871	6.93342	7.68795	8.66739	9.99598	12.5203	15.8408	20.2409	26.0325	33.4031	42.7183	53.158	64.4884	75.5124	84.7023	90.3239	93.9225	95.6287	96.541	97.4299	99.0032	100.973	103.139	104.467	105.465	105.551	104.834	103.252	101.771	100.495	99.8088	100.352	102.727	105.221	107.584
8.70298	7.85163	7.06875	6.19325	5.1776	4.19765	3.5543	3.63816	4.2584	5.06267	6.02109	6.99995	7.3209	7.24094	6.56763	5.92044	6.46846	8.50057	11.3689	13.9735	16.1252	17.6907	19.8398	23.3426	29.0748	37.0075	46.5686	56.6172	66.7503	76.2391	84.7343	91.7108	96.7476	100.022	101.584	101.687	100.047	97.3549	93.7162	90.5564	88.4703	88.3506	90.8219	95.0123	100.389	106.074	111.462	115.765	119.077	120.819
39.8817	36.9715	33.8368	29.7968	24.9938	20.0598	15.7168	13.6349	13.9677	15.867	17.3556	19.0294	20.742	22.4721	25.1093	27.4253	30.1161	32.7545	36.1109	40.0737	43.1616	46.1757	49.4845	54.3381	62.5008	73.0645	84.0077	93.2987	99.67	103.999	107.166	109.48	111.259	112.563	113.56	114.252	114.676	114.911	115.25	115.814	115.989	116.233	116.524	115.983	114.663	112.557	110.12	107.132	103.626	100.36
31.3569	27.5428	23.731	19.8428	16.2942	13.6796	11.9437	10.8808	9.97338	9.33889	9.04988	9.87014	11.8767	13.9108	16.1059	17.3549	17.7241	17.5766	16.618	15.3173	13.8882	13.5031	15.6644	21.8981	32.9039	49.3522	68.9027	87.7093	102.479	112.176	118.662	122.728	125.131	126.088	125.894	124.303	121.661	118.903	116.623	114.615	113.001	111.8	110.797	110.597	110.68	110.749	110.808	110.244	109.334	108.424
16.594	14.6545	13.072	12.3321	12.7252	13.5977	14.1479	14.1914	13.4356	11.9895	10.2255	8.3591	7.83012	8.99522	10.6267	12.1558	13.5906	14.9058	16.1819	17.2504	18.6341	20.1856	22.2746	25.7736	31.4227	40.4683	53.4609	69.6004	85.2849	97.8292	106.525	111.773	114.45	115.36	115.365	115.324	115.068	115.129	116.127	116.845	117.814	119.19	120.003	120.28	119.79	118.072	115.309	111.181	106.379	100.923
27.1052	23.6351	20.9744	19.2065	18.3298	18.0424	17.5558	17.1877	16.3412	15.0923	13.211	10.673	9.44528	10.2011	13.4932	18.2063	24.2617	30.3408	36.3264	41.8014	46.7357	50.7797	54.3691	57.2753	59.9675	62.5569	65.2492	68.7477	73.1075	79.6891	88.6571	97.9114	105.857	111.837	115.702	118.263	120.003	121.675	122.2	122.28	121.541	120.496	119.438	119.174	118.924	118.748	119.012	118.042	116.968	115.671
16.5451	16.0461	15.5113	15.5976	15.8199	15.5147	14.4915	12.7765	10.8373	9.2498	8.55352	8.67716	9.5353	10.5808	11.7733	13.1854	14.0757	14.8174	15.398	15.6363	16.1418	17.8172	21.599	29.6075	42.2081	57.6398	72.5714	85.4364	94.9999	101.866	106.153	108.974	110.784	111.815	112.516	113.243	114.199	115.062	115.335	115.411	114.188	112.732	111.82	111.253	110.825	110.876	110.852	110.885	110.144	109.245
15.235	13.5284	11.8414	10.4346	9.48901	8.59463	8.28944	7.86868	7.72071	7.91975	7.29669	7.15085	7.45471	7.89083	8.51404	9.36989	10.2787	10.9405	11.5476	12.9333	15.6427	19.4762	25.0136	32.6424	42.1319	52.4828	62.9679	72.5615	80.1259	85.3718	88.8665	90.9554	91.999	92.3238	92.1977	92.773	93.8145	95.2066	97.6749	101.267	105.284	108.832	111.826	113.132	113.588	113.13	111.921	109.608	105.575	100.486
12.336	11.4276	10.9305	10.308	9.64634	8.528	7.56578	6.59251	5.87484	5.65254	5.89538	6.64957	7.22529	7.86228	8.35593	8.80313	9.59106	11.1143	12.8472	14.9774	17.2229	19.4962	21.9783	25.4881	30.6414	37.7152	46.756	57.3099	68.2447	78.0753	85.8599	91.6189	95.7659	98.3928	100.025	100.744	101.17	101.137	101.253	101.53	101.191	100.628	99.5386	97.8679	95.7364	92.8454	89.8141	88.1575	87.6551	89.1485
11.1991	10.4973	9.96922	9.59101	9.40307	9.03519	8.69905	8.34871	7.81674	7.3707	7.27978	7.63945	8.4953	9.62542	10.5286	11.02	11.5585	11.9582	12.2895	12.6419	13.0416	14.1271	16.5312	19.8308	25.7033	34.5794	46.005	60.2889	74.6666	88.0624	99.3963	108.492	115.704	121.289	125.302	128.302	130.246	131.447	131.297	129.332	125.315	119.522	112.651	106.546	103.48	103.773	106.365	110.659	115.025	118.613
17.2532	15.2004	13.6278	12.5751	12.5159	13.0948	13.5562	13.1986	11.5058	9.06083	6.61663	6.66662	9.3567	11.6755	13.4174	14.8046	15.7151	16.1417	15.9973	15.7873	15.9775	17.2781	18.9879	21.4167	25.2452	32.7278	44.5105	59.5261	74.0349	86.9731	97.2129	105.418	111.117	114.99	116.278	114.145	109.623	103.101	96.2751	91.3453	90.3524	93.3188	99.0266	106.553	112.939	117.212	119.052	118.817	115.958	111.889
9.5328	8.99278	8.34633	7.59941	6.80031	5.72965	4.57214	3.19273	2.17537	2.81759	4.29743	5.67187	6.5319	6.83317	6.84202	6.57595	6.32801	6.2549	6.4467	6.98022	8.52102	11.6545	17.1455	25.8059	38.5276	56.084	75.9302	93.8511	107.225	116.235	121.552	124.297	125.201	124.427	122.233	118.401	113.397	106.966	101.432	96.7735	95.0703	96.1708	98.9854	102.678	106.011	108.968	110.905	112.435	112.808	112.187
6.13436	5.39981	4.90377	4.58471	4.51298	4.54812	4.52724	4.27397	3.78439	3.22972	2.71214	2.73519	3.31119	4.46379	5.29815	5.75009	5.6287	5.23202	4.44861	4.09747	4.33813	5.31396	6.92805	9.57527	14.2362	23.9732	44.3364	76.4161	101.251	114.189	120.42	123.712	125.246	125.276	124.816	124.089	122.114	119.623	117.208	114.495	112.685	111.025	109.151	108.506	107.213	106.539	105.119	104.057	102.215	100.384
19.005	18.2206	17.0658	15.2156	12.8053	10.0986	7.44491	5.65885	5.27329	6.05001	7.2453	8.33505	9.18731	10.2999	11.3429	12.4078	13.2417	13.9712	13.8749	13.3267	12.0187	10.9439	11.9602	17.6241	28.7444	45.6665	66.8588	86.9185	102.549	113.193	119.97	124.326	127.154	128.895	129.829	130.419	130.458	130.227	129.928	129.941	130.699	131.854	132.444	132.454	131.723	129.251	124.77	118.849	112.027	104.916
19.7257	16.9932	14.032	12.066	11.1906	11.1372	11.4448	11.5433	11.3968	10.9417	10.4283	9.88587	9.39782	9.65732	10.9887	12.8348	14.7764	16.5937	17.9339	18.8045	20.0045	21.0863	22.9764	26.4203	32.4535	41.7674	55.3463	71.9177	88.3586	101.988	110.997	116.113	118.379	118.318	117.503	116.556	115.37	114.778	114.756	115.291	116.965	119.47	121.938	124.491	126.062	126.924	126.645	125.474	123.781	121.943
13.9737	13.3052	12.8781	12.8778	13.1657	13.3723	13.2045	12.0682	10.6666	8.50354	6.89141	7.4479	9.7291	12.8545	15.5637	17.4242	18.2218	18.181	17.8998	17.8725	18.0853	19.0427	21.3526	27.292	38.9115	56.7265	76.8269	93.0227	103.578	109.82	113.455	115.016	115.403	114.635	113.037	110.8	107.838	105.864	105.221	105.79	108.163	111.763	115.89	119.426	122.143	124.185	125.419	126.412	126.862	126.692
10.519	10.2986	10.047	9.69576	9.26362	8.76588	7.85697	6.75083	5.79181	5.07004	5.35805	6.52233	7.98211	9.53704	10.9443	12.3122	13.4762	14.5257	15.825	17.2414	18.5133	19.3612	20.086	21.4971	25.4573	34.5882	50.9207	73.0808	94.0044	108.445	116.257	120.316	121.702	121.404	119.922	117.474	114.268	111.233	108.621	107.287	108.589	112.482	117.722	123.278	127.192	129.735	130.866	131.614	131.283	130.1
15.8966	13.9107	11.9491	10.3197	8.76725	7.22024	6.34324	6.2338	6.78402	7.97635	8.54036	8.75061	8.38056	7.93486	7.94434	9.08733	11.3587	13.7223	15.6535	16.8259	17.3251	18.4096	21.019	27.9532	43.7705	69.6007	94.7943	109.95	117.341	120.353	120.646	119.222	116.721	113.795	110.976	108.676	107.348	106.813	107.849	109.507	111.293	112.51	113.778	114.928	116.088	117.155	117.929	118.695	119.208	119.334
21.4216	18.8005	16.414	14.4376	12.791	11.5853	10.8196	10.1463	9.43585	9.29965	9.10095	9.6468	10.3682	11.2275	12.4349	13.0895	14.1871	15.4777	16.9616	19.273	22.1987	25.5618	30.3576	37.5952	48.8345	62.8312	77.9871	90.9319	99.8651	106.126	109.482	111.61	112.214	111.618	110.469	108.341	106.672	105.666	106.623	108.263	110.907	113.737	115.787	117.01	117.634	118.035	117.291	117.356	117.363	117.355
23.0968	20.0963	16.9745	14.0801	11.1495	8.53514	6.42579	5.2369	5.40848	6.5974	7.96891	8.61198	8.9915	8.95652	8.76509	8.51464	8.61531	9.22853	10.2925	11.798	14.1079	16.6662	20.392	26.0832	34.3466	45.9741	60.2842	75.1351	88.2432	98.016	104.808	109.364	112.425	114.006	115.497	116.463	117.215	118.492	120.034	122.209	124.533	126.901	128.732	129.913	131.133	131.714	132.064	131.616	130.765	129.105
11.8683	9.74121	7.57018	5.83294	4.84507	5.14232	6.20025	7.04624	7.13629	7.04031	6.09589	5.01936	3.99057	3.48673	4.03215	5.31367	6.77817	8.03737	9.00129	9.86456	10.9678	12.881	15.9849	21.4398	30.5933	44.7217	64.4342	85.2251	101.16	111.131	116.551	119.353	120.391	119.932	118.646	117.217	115.865	115.469	116.003	117.799	119.794	121.681	123.327	124.742	126.117	126.907	128.639	130.268	132.06	133.655
11.52	9.2689	7.48594	6.1012	4.79275	4.13889	3.98344	4.20009	4.5781	5.24048	5.53757	5.35601	5.28081	5.21543	5.17808	5.39152	5.29649	5.19261	5.63921	6.22788	7.69045	10.22	14.8732	22.9236	35.1792	51.3679	68.7702	83.7547	95.0594	102.792	108.13	111.951	114.512	116.375	118.087	119.379	120.688	121.812	122.845	124.41	125.93	127.617	129.21	130.834	132.055	133.116	134.145	134.764	134.683	134.03
15.7937	14.489	13.3065	12.0984	11.0632	10.3118	9.97204	10.0295	10.2569	11.0073	11.9601	13.2944	14.5387	15.4096	15.6313	15.5031	14.4674	13.2533	12.7784	12.9763	14.0624	15.5209	17.4665	20.2419	25.2137	34.3898	49.7682	68.8618	85.9935	96.9954	103.503	106.92	108.856	109.881	111.243	112.807	114.963	117.2	119.399	120.871	121.789	122.186	121.805	120.803	120.312	119.958	120.154	119.895	119.826	119.535
20.2497	17.8983	15.9941	14.37	13.177	12.1139	10.8648	9.51308	7.5526	5.91149	5.2024	6.15952	8.1831	10.4886	12.5844	13.9034	14.9574	15.7316	16.1678	16.9601	17.7902	18.5365	19.3741	21.2871	26.0976	35.1143	47.9297	62.3852	75.5199	86.2282	94.4333	100.776	105.655	109.726	112.898	115.393	117.333	118.355	118.575	117.538	115.074	111.233	106.125	100.236	95.7842	93.9478	95.112	99.4983	104.929	110.895
10.0563	9.09754	8.5093	7.89729	7.40231	6.96024	6.75667	6.73417	6.99337	7.14495	7.27065	7.45096	8.03282	8.70696	9.02411	8.76707	8.25065	7.59655	7.47413	8.2789	10.2831	13.9063	20.0915	29.3073	42.5317	59.6467	78.5736	95.2419	107.381	114.926	118.566	119.461	118.179	115.178	111.031	107.136	103.8	103.029	104.561	107.241	110.794	114.203	117.127	119.358	120.927	121.577	121.141	120.576	119.64	118.604
21.744	19.8488	18.0852	16.3589	15.0281	14.0678	13.0956	12.665	12.3188	11.982	10.978	9.72506	9.53974	10.7853	13.2124	15.9022	18.203	20.1126	21.552	22.5305	23.0809	23.6183	24.9676	29.1773	38.4696	53.1055	69.1029	82.1807	91.1881	96.5033	99.1952	99.5687	98.4066	95.5843	92.3257	89.7026	89.2922	91.7635	97.1121	102.82	107.679	110.959	112.883	114.234	115.46	116.983	119.162	120.826	122.774	124.145
9.95031	8.19898	6.56055	5.12035	4.08446	3.53983	3.43603	3.57254	3.74668	3.8319	3.8185	3.72602	3.64663	3.81606	3.98034	4.16071	4.54835	5.02952	5.71195	6.51324	7.5578	8.98497	11.097	14.2191	18.7542	26.0631	36.8615	51.9404	70.1482	86.4797	98.8391	106.829	111.348	113.518	114.528	114.827	115.101	115.525	116.404	117.47	118.428	119.612	120.075	120.991	122.143	124.386	126.476	128.278	130.224	132.022
16.1507	15.4223	15.0158	14.3824	13.7787	13.0355	12.0868	10.8717	9.22182	7.64228	7.06767	8.39811	10.6079	12.8957	14.8907	15.4169	15.347	15.401	15.0415	15.6727	17.089	20.1054	25.3165	33.5094	45.1699	59.3299	73.4218	85.5918	94.8473	101.631	105.878	108.609	110.041	110.577	111.078	111.407	112.105	113.213	114.76	116.399	118.601	120.767	122.425	123.798	124.51	124.477	123.636	122.25	120.821	120.013
14.2608	12.9494	11.6857	10.4861	9.17491	8.01179	7.09987	7.76788	9.74867	12.1144	13.7436	14.1042	13.3523	11.6101	9.34293	7.4132	6.82977	7.77644	9.54009	11.4554	13.2817	14.7544	16.6397	19.4748	24.0469	32.6925	47.7697	69.7817	91.3069	106.605	116.358	122.331	126.353	129.378	131.307	132.564	133.092	132.599	131.309	129.694	128.175	126.641	125.437	124.231	122.723	121.329	119.511	116.544	113.956	111.32
15.2088	14.0546	13.5158	13.1027	12.5433	11.6849	10.6334	9.42753	8.50751	8.03125	8.10005	8.51415	9.44908	10.4136	10.936	11.3047	11.7616	12.2963	13.16	14.5973	16.3209	18.3331	21.3584	26.4275	34.635	46.7212	61.1341	75.3951	87.9462	98.4257	106.996	113.931	119.68	124.408	127.983	130.92	132.735	133.479	133.408	132.303	130.063	127.784	125.005	122.713	121.202	120.928	121.795	124.277	126.975	129.136
25.5098	24.4381	22.6597	20.5378	17.524	14.0402	9.97435	7.15969	7.9431	11.6224	15.3132	17.9906	19.3382	19.4544	18.5891	17.0172	16.1098	16.3676	17.4808	19.4987	21.9258	26.1071	33.1754	45.5869	61.3306	76.3871	88.2618	97.2058	104.303	109.761	114.374	118.703	122.855	126.916	130.292	133.122	135.001	135.713	135.002	134.449	134.237	135.206	136.86	138.85	140.984	141.683	142.911	143.224	142.64	140.982
14.3093	13.4327	12.5899	12.2709	12.467	12.3083	11.8958	10.9748	9.49371	7.97007	7.14134	7.26845	8.18551	9.02553	10.2395	11.9469	13.3153	14.2417	15.2205	15.4495	15.5818	15.315	14.9952	17.0663	24.1333	37.6845	58.7115	80.2479	96.9217	106.623	112.353	115.652	117.272	117.942	117.891	117.367	116.878	115.897	115.474	115.639	115.864	117.331	118.666	120.15	122.072	123.481	125.605	127.544	129.269	130.806
30.1431	27.4831	25.5779	23.6563	22.0111	20.1364	17.6841	15.9364	15.1068	16.4109	18.5934	20.7542	21.888	22.6508	22.3771	22.1379	21.5249	21.5167	22.6498	25.4278	30.5685	38.1973	49.2207	65.8605	84.7096	100.745	110.969	117.166	120.874	123.739	126.015	128.258	130.473	132.119	132.934	132.971	132.496	131.629	130.64	129.586	128.085	126.721	124.887	123.04	121.15	119.852	118.319	117.863	117.732	117.71
7.80649	6.65742	5.71137	4.84398	4.26467	4.01472	4.14517	4.46431	4.65119	4.64969	4.54035	4.39808	4.42195	4.69192	5.17159	5.89054	6.52781	6.99511	7.14269	6.92229	7.01955	7.86193	10.5321	15.3288	22.2829	31.2709	41.5506	52.302	62.5023	71.5758	79.6557	86.4477	92.3936	98.1512	103.773	108.984	114.32	118.996	123.051	126.211	128.001	129.04	128.604	127.783	126.199	124.545	123.43	123.383	124.336	126.325
16.3404	15.5049	15.1649	14.5516	13.6328	12.2095	10.5325	8.98399	8.3559	8.70284	9.48067	10.2745	10.8608	11.4481	11.7213	11.7724	11.8076	11.6977	11.8709	12.0037	13.1675	16.1752	21.8149	30.401	41.1119	52.9371	64.0655	73.8078	81.7587	87.9618	92.4085	95.7143	97.7678	98.7441	99.3544	99.7969	99.7215	99.6179	100.136	100.853	102.789	106.012	109.453	113.004	115.471	116.579	117.201	117.302	116.803	115.905
8.57365	7.73408	7.078	6.62728	6.51708	6.82153	7.2389	7.5665	7.44574	7.19548	6.58942	6.14227	6.40673	7.00089	7.43279	7.65899	7.74186	7.7566	8.06637	8.31596	8.98961	10.1729	12.9452	19.2089	30.4452	46.4835	63.3932	77.5096	86.5373	91.578	93.6085	93.5276	91.7658	89.2268	86.4001	83.5333	81.7318	82.2023	84.1026	87.7682	93.6511	102.795	114.308	123.676	127.533	128.345	126.972	124.615	121.914	118.72
16.7662	14.9108	12.7988	10.9265	9.07167	7.79994	6.89817	6.52788	6.63657	7.0693	7.68146	8.26646	8.82588	9.60941	9.9159	10.168	10.296	11.2353	12.9996	15.4061	18.2136	20.5044	22.5881	24.6075	28.2718	36.0076	48.5699	62.6353	73.8615	81.4694	86.4803	89.3949	91.6444	93.4476	95.7396	98.1236	101.039	103.882	107.61	111.482	114.99	118.973	122.581	125.754	128.842	131.176	131.787	131.315	130.137	128.546
8.47664	7.91084	7.45779	7.12494	6.71724	6.03209	5.14657	4.057	3.316	3.25021	3.92097	4.82476	5.71053	6.54392	7.20358	7.61982	7.74287	7.72998	7.46792	7.15961	7.00155	7.25238	8.6495	12.3166	18.8633	29.1282	42.7557	58.2383	73.7756	86.548	96.2552	102.89	106.877	108.759	109.177	109.081	108.382	107.889	108.129	109.256	111.41	114.622	117.858	120.112	122.073	123.026	124.101	125.112	126.021	127.233
12.3308	11.1107	9.82576	8.5032	7.07388	5.87363	5.80523	6.85491	8.49684	9.91074	10.4221	10.0313	9.00282	7.67459	6.8639	7.05551	8.10675	9.29479	10.5152	11.5379	12.5239	13.9669	16.9251	22.5959	32.8804	48.9004	68.8527	85.9705	98.3574	105.553	109.808	111.906	112.897	113.191	113.089	112.795	112.42	111.722	110.828	110.112	109.612	108.27	107.887	107.332	110.486	112.746	115.946	118.528	120.99	122.642
24.8569	19.8518	15.0492	11.0464	8.38681	7.39971	7.72982	8.33796	8.67339	8.83752	8.89805	8.38984	7.99476	7.4391	7.43216	8.612	11.422	15.2406	19.4754	22.9501	26.142	28.8768	31.4668	35.5591	41.4521	50.3898	62.2358	75.5843	88.3596	98.0813	105.087	109.65	111.313	110.98	108.834	105.371	102.154	98.1542	99.9069	104.488	109.478	114.817	118.371	120.895	122.555	123.306	124.366	124.342	123.739	122.563
17.6928	17.2554	16.7601	16.0106	14.8476	13.3781	11.5289	9.7251	8.68192	9.40874	11.2465	12.509	13.6013	13.9512	13.9803	14.2083	14.2965	14.3213	14.3323	14.1371	14.5352	15.356	18.2721	24.4094	33.8463	48.0482	65.9817	83.412	97.0836	105.725	110.703	113.596	114.816	115.036	114.843	114.178	114.225	114.652	115.783	118.202	121.449	124.816	127.646	129.863	131.202	131.591	131.915	131.478	129.698	127.504
23.3906	22.084	21.1948	19.1026	16.9787	14.2858	11.3235	8.54803	7.56854	8.2378	9.65114	10.239	10.9413	11.1255	12.6824	14.3417	16.4621	18.7593	20.6806	22.7845	23.7101	24.5174	24.717	25.5088	28.6755	37.2493	50.8305	66.8488	81.2899	92.1666	99.9078	105.535	109.553	113.332	116.664	120.232	123.503	126.988	130.027	132.676	134.452	136.196	137.251	137.601	137.664	136.821	135.819	134.632	133.186	131.55
18.3238	16.1469	13.8112	11.3186	8.62375	6.07692	4.11112	3.95514	5.30211	6.78544	7.69113	7.78125	7.70822	7.05594	6.59798	6.61243	7.14567	8.04082	9.1251	10.3745	11.7131	13.166	15.0934	18.979	25.9531	37.7877	55.1676	74.7178	92.0167	103.829	110.973	114.673	116.563	117.619	118.511	119.476	120.497	121.896	123.86	125.695	127.145	128.049	128.842	128.511	128.387	127.863	127.991	129.156	131.233	134.079
18.5255	17.0172	15.3745	14.0587	12.9175	12.4386	12.7598	13.194	14.1974	14.9594	15.3507	15.26	14.9403	14.5665	14.274	14.0515	14.1161	14.3825	14.6525	15.2639	15.9624	17.5981	21.645	29.1902	41.0536	56.5916	72.8378	86.5681	96.4169	103.096	107.672	110.919	113.112	115.074	117.091	119.47	122.402	125.84	130.012	133.077	134.6	133.919	131.715	128.629	125.363	122.165	119.458	116.814	114.546	113.268
14.1325	12.6542	11.2597	9.98369	9.39105	9.50703	10.2574	11.3245	11.9438	12.0132	11.2675	10.3168	9.33325	9.17377	9.89758	11.081	12.3254	13.3447	13.83	13.9123	14.1762	15.4086	18.1527	23.6081	32.567	45.8173	63.1677	80.9942	94.905	104.641	110.868	114.509	116.186	116.842	116.85	116.019	114.821	114.211	113.187	113.271	114.207	116.247	119.924	123.282	125.759	126.96	126.287	124.299	122.561	120.706
24.6577	22.6438	20.2963	17.498	14.8681	12.4596	10.8221	10.1169	10.0149	10.6935	11.6882	12.0712	12.8768	13.5709	14.5198	16.0488	17.2113	18.233	18.7033	18.7129	18.9082	20.2805	22.9615	27.3205	34.2552	44.3206	57.7596	73.7397	89.2137	101.946	110.92	117.04	120.317	121.719	121.37	119.226	115.875	112.299	109.858	108.738	109.696	111.575	113.599	114.457	114.622	114.386	113.356	112.798	111.889	111.55
18.5466	16.879	15.5972	14.1769	12.5468	10.9722	8.87569	7.07471	5.98097	6.47109	8.24531	9.9157	11.121	11.6535	11.9474	11.7345	11.7486	12.4366	14.0315	16.3955	18.5322	21.1422	24.3315	29.1865	37.114	49.0892	65.0843	81.2704	93.3962	100.332	102.672	101.014	96.9096	91.7171	86.0644	81.0846	76.4575	72.6292	70.4566	70.4385	71.8944	75.4642	80.7146	87.6101	95.2702	102.935	109.847	115.741	120.108	123.043
12.7554	11.1988	9.69308	8.28444	6.78654	5.91313	5.69336	6.04303	6.4538	7.35203	7.95426	8.13339	7.90244	7.52868	7.25938	6.99238	7.02865	6.84527	6.90671	7.39154	9.21501	13.6369	20.8726	31.4543	43.7551	55.6454	65.0516	71.4324	74.9189	76.3901	76.3743	75.5621	74.5755	73.7117	73.177	73.2173	73.6382	74.9388	76.4974	77.9922	79.282	79.6692	80.6856	82.0193	84.1174	87.4334	92.5667	99.5103	105.585	110.355
12.3012	11.1422	9.93288	8.99441	8.60691	8.68135	9.07403	9.75456	10.1676	10.2142	9.73758	8.93687	8.02186	7.38877	7.53862	8.78531	10.6992	12.4303	13.9992	15.8287	17.1675	18.0396	19.0687	20.9205	25.0053	31.5875	40.351	49.3048	56.8869	63.0802	68.1542	71.6666	74.4087	76.5442	78.2647	79.6676	80.1639	79.7493	79.2183	77.3003	75.8879	73.8533	72.6597	71.8121	72.0522	72.6168	72.03	72.9145	74.7259	77.5302
16.7352	14.5778	12.7679	11.3572	10.2355	9.65074	9.45267	9.00537	8.34269	7.26558	6.36558	6.35755	7.38179	9.05764	10.6907	12.0364	12.8015	13.2182	13.7749	14.8908	16.751	19.4363	24.0792	31.2281	41.1059	52.8749	64.0156	72.8862	79.4265	83.8356	86.3041	87.5153	86.7786	84.388	79.8598	74.2948	69.3586	66.238	65.9275	69.5893	76.7239	83.8765	90.9193	97.3617	103.101	107.591	111.067	114.154	115.861	117.257
12.9447	11.6286	10.2658	8.86399	7.87894	7.36018	7.14855	7.3763	7.45862	7.53588	7.17141	6.82335	6.72546	7.11688	7.78524	8.59307	9.13237	9.32771	9.50041	10.2641	11.8824	14.2783	17.9972	23.9539	33.021	45.3327	59.7438	73.2519	84.4048	92.6644	98.1815	101.492	103.121	103.495	102.538	99.9816	95.9795	91.0276	85.3434	79.6275	74.9831	72.5251	72.1135	74.1076	78.8551	85.7146	94.181	102.912	110.243	115.53
13.795	13.2182	12.459	11.3208	10.019	8.49112	7.04336	6.33131	6.66213	7.52465	8.38085	8.50933	8.35359	8.1871	7.75656	7.49003	7.81391	8.4482	9.1706	9.83177	10.4717	11.5587	14.1236	19.4613	27.8846	38.8799	51.6729	64.5953	75.5849	84.6369	91.0199	95.5943	98.8876	101.146	102.581	103.854	104.626	105.105	105.069	104.438	104.124	102.961	101.941	100.845	100.05	100.084	100.611	102.69	104.449	106.443
7.99071	8.48955	8.93785	9.02602	8.65026	7.60592	6.06884	4.34648	3.25772	3.59596	4.79965	6.01588	6.98972	7.51982	7.44082	7.16486	6.67067	6.29984	5.77705	5.30558	5.96105	8.35372	12.9401	20.7047	31.9465	47.1951	64.1062	80.0436	92.2469	100.904	106.104	108.988	109.676	108.752	107.045	104.661	102.202	101.608	103.515	107.313	112.439	117.067	120.287	122.537	123.679	123.763	122.302	120.364	117.149	113.822
14.458	13.1666	12.1148	10.9576	10.1705	9.711	9.81685	10.1868	10.8009	10.8325	10.5336	9.66467	9.01596	8.98399	9.81086	11.2345	13.0154	14.8272	16.1295	17.8449	19.7241	22.8406	27.3992	34.6476	45.5592	59.9142	75.0132	88.5829	98.9066	106.353	111.65	115.353	117.972	119.811	120.787	121.224	121.047	120.369	119.51	118.423	116.86	114.93	112.671	110.86	108.56	106.679	105.54	105.253	105.611	106.324
14.8559	13.6074	12.1151	10.4676	8.74518	7.24796	6.42215	6.5295	6.88681	7.60011	8.07663	8.8402	9.48139	10.3739	11.3627	11.7468	11.8569	11.8117	11.8593	12.6531	14.1444	16.5214	20.1682	25.65	33.8898	46.7851	65.1408	84.9874	100.869	111.528	117.353	120.248	121.267	120.908	119.632	118.393	117.123	116.166	116.355	118.194	120.252	122.999	125.533	127.237	127.67	126.933	124.609	120.929	115.774	110.399
12.2489	11.1553	10.1109	9.35712	8.48231	7.61713	6.55304	5.42224	4.76321	4.96873	6.21795	7.66174	8.73178	9.35721	9.64049	9.47767	9.12969	9.23214	9.59789	10.3875	11.9223	14.4013	17.9484	23.5959	32.4989	45.2325	61.2779	76.2466	88.1857	95.9703	100.999	104.03	105.872	107.27	108.049	108.486	109.494	110.625	111.7	113.794	115.468	116.854	118.086	118.791	120.17	120.728	121.432	121.034	119.525	114.536
17.1515	15.009	13.1744	12.0217	11.0579	10.4725	9.32942	7.79428	5.78266	3.40026	3.78754	6.96337	10.2789	12.7546	13.7579	13.3378	12.0262	11.1352	10.6865	11.8732	14.6057	19.0715	26.3	36.931	52.5087	73.2589	94.4891	110.639	120.779	126.27	128.597	129.206	128.333	126.588	124.024	121.305	118.706	116.824	115.627	115.624	116.137	117.107	118.335	119.122	119.565	119.633	119.735	120.502	120.384	119.72
26.3864	24.5285	21.8867	18.4098	14.3467	10.1628	7.21608	7.31552	9.05587	10.8772	12.2813	12.7308	12.2461	11.935	11.4312	11.3398	11.4878	11.7911	12.5448	13.4164	14.4381	16.2258	19.1854	25.0562	35.5741	51.489	70.7515	88.7775	102.249	110.99	116.442	119.986	121.915	122.949	123.547	123.898	123.743	124.156	124.16	124.201	123.989	123.678	122.316	120.748	118.204	114.11	109.167	104.425	99.7268	96.3161
5.05149	4.67896	4.86684	5.15599	5.73873	6.36769	6.84373	6.86462	6.40558	5.55682	4.42126	3.89789	4.03736	4.98794	6.14618	7.17247	8.00077	8.51334	8.64826	8.64647	8.51797	9.8295	13.5178	20.9815	33.5311	50.2561	69.572	86.6807	99.7535	109.535	116.775	121.652	125.308	127.741	129.257	129.678	129.62	129.284	128.35	127.37	126.45	124.78	122.562	120.011	118.335	117.439	116.27	116.628	117.774	117.667
13.0532	12.6603	12.0602	11.3701	10.4523	9.26083	7.93205	6.8718	6.55327	7.17823	8.11223	8.72849	8.88221	8.59119	8.33046	8.07618	8.41033	8.91812	9.73794	10.7854	12.0899	14.7066	19.7478	28.9349	44.5467	65.6015	87.2929	104.351	116.446	125.329	132.278	137.843	141.993	144.461	145.161	143.843	140.578	136.037	129.956	123.502	117.943	113.565	112.129	112.782	115.556	118.519	120.562	121.353	120.105	117.817
22.296	20.0963	17.7676	15.1523	13.0914	11.6267	11.4496	12.0661	12.4941	12.2728	11.4011	10.4276	9.88312	10.5123	11.8942	13.0854	14.0713	14.7986	15.2731	15.9602	17.0771	18.6023	20.5348	23.7454	28.8236	36.8588	50.7962	70.7755	90.1442	105.281	115.351	121.541	125.275	127.334	128.06	127.772	126.433	124.113	120.845	116.865	111.879	107.33	103.133	100.047	97.9245	98.6873	100.87	103.989	107.449	111.074
13.0553	10.905	9.06995	7.94833	7.46807	7.45508	7.48871	7.46833	7.56611	7.92732	8.05357	8.21963	8.52459	8.7618	8.637	8.49776	8.2057	7.7807	7.39281	7.37855	7.58594	9.37566	13.6813	21.2105	31.5379	45.0007	59.4044	71.9938	82.5233	90.8422	96.7539	101.156	104.158	106.023	106.91	107.619	108.113	108.664	109.632	110.76	111.581	111.674	111.117	110.258	109.873	109.182	109.441	111.025	112.93	115.14
14.8773	12.998	11.2959	9.86149	8.59653	7.64277	7.01707	6.82811	7.16211	7.95835	8.84298	9.4456	9.74531	10.0302	10.6017	10.9549	11.5466	12.0578	12.2008	12.1099	12.2052	13.2294	16.0823	20.86	27.4904	36.3649	46.8842	57.7254	67.8114	75.9887	81.9732	86.381	89.5729	91.5249	93.4667	95.4791	97.9899	101.147	105.09	109.51	114.176	117.443	119.253	118.496	117.405	115.74	115.738	117.048	119.044	120.966
15.3871	13.6644	12.0275	10.5734	9.45766	8.59893	8.08361	7.73213	7.48318	7.33886	7.23828	7.28493	7.92168	8.88733	9.86012	11.0828	12.1078	12.9591	13.4832	13.9692	14.9899	16.9387	20.2257	25.3537	32.6121	42.5398	55.7839	71.0012	86.1194	98.3938	106.96	112.216	114.646	114.924	113.233	110.239	106.284	102.371	99.9031	98.8778	98.6847	98.9996	99.5385	99.9371	100.568	101.495	102.511	103.123	104.207	105.664
12.5258	11.6294	11.0983	10.1488	9.23895	8.07145	6.95808	6.03728	6.43009	7.96861	9.66562	11.0457	11.3993	10.8748	9.46984	7.94301	6.42165	6.4509	7.61837	9.24314	10.6448	12.2154	14.2101	18.2506	26.0337	38.9472	56.6763	76.2196	92.3639	103.158	109.745	113.375	114.995	114.21	111.916	108.488	105.403	103.488	103.904	105.526	109.154	112.892	116.197	118.983	120.685	121.013	121.171	120.084	118.444	116.542
7.60657	7.67955	7.75569	7.77655	7.7581	7.64747	7.45235	7.23197	6.94651	6.63476	6.08899	5.32383	4.88718	5.54574	7.82475	10.9776	14.7368	18.2588	21.3967	23.9701	26.3945	28.8338	31.3111	34.9208	40.1244	47.4143	59.6513	80.4509	106.219	125.473	134.009	136.244	135.661	133.186	129.86	125.83	121.157	116.413	111.246	106.799	103.351	102.316	102.265	104.221	106.976	109.295	112.177	115.465	118.478	120.129
12.85	11.9638	11.2358	10.4642	9.71603	8.88099	8.01762	6.95257	6.00201	5.6933	6.18219	7.27648	8.34499	9.2024	9.6357	9.70798	9.39774	9.35911	9.57221	10.4449	11.6316	14.0728	18.5229	26.1549	37.8714	54.5399	72.0976	87.6207	99.7793	108.385	114.219	117.886	120.068	120.606	120.081	118.843	117.317	117.252	117.742	118.974	121.217	122.999	124.257	124.96	124.626	122.988	120.612	116.644	110.102	100.297
14.478	13.2279	12.0214	10.8694	9.44329	7.84364	6.38099	6.61052	8.49673	10.9804	12.7777	13.9178	13.6246	12.8562	10.1766	7.56511	6.58513	9.01656	12.4162	15.2144	16.8389	17.6329	18.4204	20.6672	26.332	36.1538	49.4037	64.035	77.6734	88.9895	97.6317	103.545	107.383	109.486	109.846	108.825	107.082	105.41	104.813	105.868	106.841	108.553	109.843	111.892	113.459	115.341	116.611	117.475	117.564	116.454
30.1623	26.3816	22.1017	17.6737	13.3296	9.52309	6.77202	6.03093	6.51523	7.75945	9.04476	9.87791	10.7837	11.7281	12.2294	12.2751	12.5559	12.7374	13.0312	13.7844	15.6524	19.3253	25.2916	33.5221	43.7583	55.7215	67.9238	79.1752	88.4797	95.915	100.581	103.331	104.447	104.36	104.404	104.943	106.097	107.241	108.581	110.26	111.587	112.875	113.855	115.351	115.946	115.801	115.1	115.161	115.452	116.336
17.8526	15.6859	13.5554	11.9696	11.021	10.7642	11.0994	11.428	11.2373	10.4616	9.36184	8.93426	9.41492	10.4367	11.3487	11.5003	11.2837	10.9037	10.5521	10.5531	12.0108	14.6719	20.0003	28.9232	43.4114	62.817	80.3663	93.0385	100.485	104.504	106.407	107.085	106.537	105.399	104.547	104.298	104.676	106.458	109.198	112.78	116.075	118.482	119.99	120.346	119.94	119.499	119.103	118.979	118.738	119.043
25.734	23.9982	22.1063	20.3784	18.3759	17.2754	15.8177	14.8748	14.2758	14.3323	15.7243	19.1101	23.7286	28.3912	32.9544	37.0314	40.0367	42.5295	43.5419	41.2448	37.1546	30.6422	28.8265	36.6555	49.2449	60.6504	68.4937	74.5448	79.1696	82.9743	86.5481	90.2571	94.3846	98.9028	104.444	111.021	117.974	124.117	129.088	132.062	133.721	133.705	132.655	130.811	128.175	125.246	121.604	117.354	112.438	106.934
7.2472	6.49794	5.78577	5.27214	4.94219	4.72832	4.51603	4.23971	4.10094	4.04672	4.25238	4.55424	4.74098	4.98223	5.24506	5.28842	5.35109	5.54327	6.15119	7.33059	9.49117	12.4968	16.998	22.749	30.4849	39.998	51.5327	63.3801	74.4479	84.3401	92.5478	98.7336	103.554	107.442	110.736	113.572	116.458	120.015	123.162	126.075	128.716	130.228	131.022	131.051	131.283	131.276	130.9	130.808	130.778	130.839
7.42148	6.98194	6.74208	6.51994	6.1098	5.55305	4.92785	4.14657	3.76064	4.31679	5.21686	5.97985	6.40644	6.31769	6.04321	6.0732	6.21703	6.44086	6.6826	7.37118	9.10715	13.542	21.0297	31.6847	44.5207	58.3249	70.4646	80.1003	87.4214	93.0185	97.527	101.607	105.458	109.896	114.23	118.821	122.947	126.535	128.946	130.148	129.818	128.796	126.605	123.807	120.736	117.084	114.375	111.457	109.201	107.45
21.3937	17.5464	14.1948	11.3973	9.53219	8.71871	8.65501	8.91243	9.22194	9.14497	8.98931	8.88659	8.88395	9.27057	9.74497	10.2838	11.1255	12.1276	13.0112	14.0094	15.5212	18.1344	24.226	34.7244	49.615	65.0334	76.7431	84.7987	89.3969	92.2418	93.7181	94.1676	94.2221	94.3168	94.6246	95.3345	96.3995	99.0105	102.488	106.365	110.825	116.003	120.83	124.517	127.522	130.007	130.576	129.852	127.162	123.014
10.8638	9.81558	8.66662	7.60002	6.28168	4.90799	4.02269	3.58178	4.09358	5.12722	6.08321	6.47322	6.66704	6.36434	5.65888	5.21148	5.4027	6.30744	7.34228	7.98083	8.73206	9.82241	12.1946	17.0186	24.6457	36.0872	49.9553	64.1134	76.7683	87.0695	94.5908	100.805	105.645	109.592	113.193	115.465	116.956	116.983	115.431	113.325	110.118	107.699	104.743	103.651	104.019	105.384	107.695	111.166	112.616	113.559
15.5264	13.2801	11.9984	11.9034	12.1474	12.2873	11.5892	10.4748	9.31983	8.80825	8.87345	9.4382	9.90211	10.3481	11.6064	13.9149	17.4394	21.2329	24.7648	27.7227	29.8228	31.8327	34.7708	39.6994	49.3621	63.7289	79.7568	93.0671	102.347	108.355	112.328	114.701	116.003	116.231	116.53	117.343	118.433	120.084	121.613	122.643	122.574	121.135	119.036	116.689	113.855	110.938	107.835	104.891	103.044	102.012
9.83939	9.30936	8.77334	8.10582	7.55335	7.16657	6.96898	6.8792	6.99725	7.23963	7.40611	7.69518	7.8129	7.95553	8.11041	8.23475	8.18557	8.08167	7.99627	8.0992	8.77529	10.0842	12.7657	17.5431	25.0332	35.2191	47.8104	61.3678	74.5701	86.4651	96.466	104.577	111.055	116.182	120.645	124.04	126.667	128.643	130.092	131.142	131.648	132.094	132.068	131.864	131.548	130.519	128.585	125.637	122.121	118.468
6.27968	5.4113	4.70245	4.01925	3.47878	3.02897	2.73945	2.84938	3.15776	3.2019	3.45657	3.20667	2.8708	2.53023	2.51622	2.90445	4.04673	5.33382	6.76044	8.087	10.2343	13.1398	17.3727	23.7258	32.9484	46.2082	64.0788	82.071	95.0938	102.088	105.299	105.605	104.173	101.367	98.0035	94.7361	92.2356	91.4286	93.3932	98.43	105.311	111.207	116.37	119.187	120.886	122.07	123.869	124.213	124.692	124.453
6.98662	6.3875	5.70093	4.98078	4.38119	3.75655	3.36261	3.20178	3.32787	3.68745	3.9494	4.09897	4.09993	3.85723	3.75176	4.15363	5.38539	7.28095	8.76203	9.69328	10.5169	11.1152	11.5192	12.3945	14.9016	19.4927	27.9222	41.3542	60.1303	79.8613	95.7039	105.174	110.455	112.244	111.745	110.372	109.833	109.265	110.003	112.398	115.8	118.95	121.089	122.564	124.213	125.798	126.916	127.115	127.26	125.486
14.2296	11.7551	9.66293	8.11387	6.86466	6.10747	5.78712	6.02588	6.50058	6.95524	7.36759	7.75041	8.32525	8.73642	9.21178	9.32118	9.27139	9.11499	8.54559	8.17183	7.98437	8.32764	9.78526	13.0584	19.0529	28.767	43.1703	62.0259	80.6595	94.9112	103.856	109.232	111.783	112.385	111.581	110.358	108.919	107.77	107.725	108.32	109.005	110.222	110.981	111.532	111.388	111.058	110.281	109.874	109.21	110.661
14.6691	13.6257	12.6237	12.1762	12.378	13.0747	14.4359	15.3172	15.5022	14.626	12.17	9.48571	7.80459	9.80171	13.5891	17.9708	21.4076	23.4771	24.1316	23.1196	21.4969	19.1308	17.6697	20.2164	31.6407	50.3792	67.7521	80.3697	87.7054	92.0306	94.5175	95.571	95.2754	94.3919	92.3846	88.7127	84.3932	79.7945	76.3252	75.2255	79.6663	87.6873	96.102	103.599	108.798	112.466	113.747	113.241	112.28	110.464
6.15407	5.49303	5.10915	4.49091	4.20568	4.05744	3.91916	3.63357	3.13331	2.46431	1.88306	2.00186	2.6038	3.13078	3.60778	4.05251	4.58617	5.31288	6.23317	7.18989	7.98213	9.74175	12.4403	16.9359	24.2221	35.4617	49.7236	63.9215	75.6018	83.1872	87.124	88.2186	87.6869	86.1697	84.8955	83.6409	85.3102	87.5901	90.45	94.6202	98.7621	103.373	106.464	107.891	107.921	106.098	102.332	97.0389	89.9867	84.0641
10.3063	9.42514	8.54353	7.77342	6.77437	5.89134	5.0724	3.80011	3.33863	3.63384	4.48414	5.22887	6.05795	6.79508	7.13499	7.27043	7.33822	7.62368	8.38377	9.72524	11.3814	13.603	16.621	22.3012	32.8818	55.0377	86.7546	112.061	126.244	134.59	140.145	144.359	147.879	151	153.297	153.626	151.508	147.41	142.277	136.958	129.353	118.851	102.022	85.5922	72.4636	66.1667	62.7748	61.2247	59.7153	59.0639
25.1884	24.6712	24.0051	22.8292	21.5824	20.2149	18.5221	16.9171	15.7795	15.4208	15.9461	17.1074	18.9507	22.7656	29.6988	41.1082	54.241	66.5874	75.425	82.7909	88.0979	94.1305	100.216	107.588	114.258	119.116	121.286	122.37	122.446	121.749	120.594	119.713	118.937	118.406	117.935	117.833	117.825	118.355	118.827	119.528	119.826	119.654	118.915	118.024	115.44	111.982	107.701	102.55	95.3041	87.1374
31.993	28.784	25.4075	23.1041	20.9356	19.3015	17.852	16.2111	15.8628	15.758	16.9117	17.6814	18.0373	18.136	18.8416	20.0593	22.6938	26.0294	29.2991	32.0327	34.5546	36.5346	37.2748	39.673	47.4143	62.563	80.9691	94.6163	103.904	110.198	114.9	118.291	120.267	120.976	119.506	115.914	110.693	105.46	100.526	96.3205	93.5838	92.211	92.3765	92.9146	93.639	94.3159	94.5524	93.6592	91.4205	87.1825
8.1697	6.26459	4.85282	4.2821	4.53911	4.8795	5.20861	5.20283	4.82481	4.19587	3.38793	2.8738	3.09615	4.00747	4.83215	5.44242	5.62255	5.41734	5.57553	5.91892	6.78658	7.18709	7.98052	9.63317	14.8494	26.2845	46.5512	71.8643	90.4959	101.333	105.869	106.935	105.449	102.515	99.8207	97.8551	96.8733	95.9931	94.6085	91.73	88.7983	83.5978	78.791	73.9748	70.7012	68.6123	67.2531	67.3267	67.6021	69.1665
24.81	22.0509	19.3415	16.4502	13.442	10.2603	7.42235	5.47008	5.07277	6.23254	7.69745	9.12281	10.1086	10.6631	10.6789	10.2158	9.50785	9.10115	9.49979	10.9293	13.8658	17.8757	22.9938	29.1268	37.0639	46.1317	56.2322	65.1719	73.0335	78.4203	81.4896	82.8747	83.5972	84.0832	85.554	88.127	91.739	95.6441	99.8354	101.984	102.988	101.443	98.1572	92.8697	86.9091	80.2991	74.4907	70.0757	67.1605	65.7319
14.462	13.5534	12.4733	11.2902	9.44065	7.58832	5.7028	4.62206	5.08479	6.52062	7.97507	9.21903	9.45077	9.09644	8.49385	7.80823	7.84125	8.93793	10.7951	13.1067	16.1821	19.2414	23.3336	28.4212	35.4595	44.8842	57.3404	69.8685	80.6489	88.3136	92.3784	94.2306	93.9391	93.1149	91.2567	89.4473	88.0526	87.2729	87.7888	89.344	91.4727	93.2812	94.5737	94.2983	93.1892	90.7233	87.2953	83.9706	80.9424	79.6346
18.0996	16.25	14.7773	13.6905	12.3267	11.201	9.98431	9.30098	9.44916	9.87352	10.0876	10.2535	10.0799	9.99221	9.91385	10.055	10.923	12.1471	13.6814	15.0443	15.9628	16.8484	17.5059	18.5792	21.585	26.8657	36.2668	49.954	65.9318	79.4421	89.0942	94.8656	98.0781	99.0573	99.0687	98.2191	97.3762	96.8195	97.1821	98.5635	100.485	102.075	102.952	103.211	102.713	101.238	99.2301	95.9418	92.0515	87.8573
16.6461	15.7813	14.4236	13.0748	11.3899	9.18671	6.32312	4.03529	4.09074	6.51948	9.34862	11.4415	12.4865	12.3279	11.4191	10.3122	9.51128	9.33489	9.7913	10.822	11.7492	13.0003	15.1358	20.7288	31.0433	45.3127	59.492	70.3511	77.9852	82.5484	85.3188	86.819	88.0498	89.5792	91.516	93.8944	96.2199	98.4774	99.9363	100.949	101.188	101.338	101.439	101.638	101.599	101.123	101.265	101.278	101.318	102.533
23.236	20.8769	17.9291	14.7741	11.439	8.69739	7.52852	8.42986	10.3369	12.1483	13.103	12.7567	11.2532	9.26222	7.80836	8.28674	10.439	13.0054	15.3612	16.9907	18.7509	20.145	22.1764	24.9403	28.844	34.7573	42.5999	52.1244	62.4067	72.4333	81.707	88.7886	94.0434	97.0769	98.2826	97.0993	93.7323	88.3501	81.9795	76.0963	72.4541	71.8701	75.9818	83.6876	93.459	102.777	110.043	114.981	117.53	117.652
24.2118	22.5794	20.3427	17.3749	14.2004	11.0581	8.22501	6.81108	7.20179	8.11828	9.05054	9.0375	8.55334	8.10496	8.17722	8.75559	10.264	12.6827	15.1086	17.9504	20.3178	23.3047	27.1029	33.5331	43.7712	57.7388	72.3185	83.9611	91.4312	95.9746	97.8928	98.1517	97.1289	94.8167	91.4164	86.3548	81.3714	77.3582	74.8539	74.675	76.5012	81.1387	85.0857	89.2504	92.1569	95.9475	98.9866	101.643	104.161	105.836
15.0586	13.0821	11.5613	10.577	9.80383	9.14944	8.3779	7.39011	6.03064	4.91816	4.53051	4.88722	5.87176	6.7586	7.82911	8.66473	9.37795	10.27	11.5027	14.36	18.6551	24.6938	32.52	41.3623	50.8411	60.1482	68.408	74.9592	79.7179	82.1771	82.7802	81.9275	80.2225	78.1301	76.3386	75.7865	76.2695	78.5838	82.9677	88.1523	93.9955	99.0927	103.13	106.435	108.14	109.007	109.624	109.994	110.216	110.509
14.5064	13.6166	12.8828	12.0808	11.2809	10.5763	9.78944	9.00673	8.54025	8.42584	8.51361	8.70536	8.99934	9.26988	10.0901	11.2134	12.5136	13.8882	14.9552	16.0229	17.1332	18.4002	20.7752	24.7944	30.4302	38.8001	49.6603	62.7178	78.2266	92.3644	103.805	110.649	113.356	113.599	111.73	108.989	105.701	103.116	102.667	101.85	102.458	103.273	104.037	105.251	105.012	102.369	98.6454	92.1832	85.089	78.4706
14.3661	13.4161	12.0833	10.8572	9.57261	8.29531	7.12216	6.1361	5.31022	5.02383	5.25475	6.12117	7.00946	7.8977	8.76814	9.72993	10.6529	11.3011	11.9886	12.7203	13.5282	15.1508	18.6673	24.7523	34.371	47.5314	62.7969	76.6551	85.947	90.8937	92.4275	91.8893	90.044	88.1401	86.6581	85.5779	85.4086	86.5325	88.3685	91.3322	94.7435	98.3104	101.225	103.088	103.787	103.692	102.658	100.742	97.5596	93.9493
35.7722	30.0625	23.4998	17.4295	12.6082	10.0792	9.46012	9.99998	10.2636	10.131	9.75071	9.91502	10.5076	10.5772	10.5559	9.98796	8.99929	8.54567	7.97176	8.7613	10.4964	14.7281	22.2494	32.7359	46.1029	59.3903	70.7095	79.0548	85.6341	89.9228	93.0484	95.4142	97.2875	98.3543	99.0501	99.3023	97.9756	96.2374	94.8758	95.1652	95.9757	97.7216	98.812	98.8755	96.1592	88.6826	80.5286	71.6054	65.2905	60.6082
11.8708	10.2989	8.79743	7.49863	6.7876	6.81384	6.99844	7.33473	7.23594	6.69922	5.97546	5.6279	5.70929	6.27663	6.98839	7.52209	8.13856	8.86321	9.93663	11.0903	12.4579	14.233	16.541	19.6486	23.2577	27.947	34.7981	44.9956	58.9773	74.9352	88.425	97.5321	103.05	105.788	106.356	105.982	104.771	103.717	102.53	101.471	101.448	102.732	103.708	104.746	104.567	103.148	100.142	96.2443	92.3081	88.0108
8.0673	8.31036	8.82055	9.09742	9.27957	9.34315	8.81246	8.46945	8.10114	8.13131	9.79858	12.0194	13.2508	13.5377	12.8345	11.4979	9.98776	9.17681	9.52514	10.2814	11.8514	14.2929	19.7566	30.1739	44.6425	60.4241	75.1327	85.4427	92.8065	98.8896	103.239	107.461	110.984	113.808	115.836	116.645	115.942	113.236	107.863	100.833	95.4222	91.5673	88.4442	85.265	84.9011	84.171	82.5939	83.6625	83.9152	85.4347
20.2328	18.4481	16.4767	14.6247	13.1304	12.3497	12.4845	12.9325	13.6652	13.9771	14.0605	13.5092	12.8891	13.2416	14.8366	16.9305	18.932	20.3312	21.3909	22.2068	23.6396	26.6986	32.3432	40.9399	52.6186	67.2186	81.7683	94.3169	102.942	108.322	111.192	112.472	112.793	112.445	111.594	110.832	110.258	110.62	111.486	112.892	114.444	115.679	116.48	116.369	114.638	111.221	106.16	100.813	95.484	90.7912
6.53783	5.1818	4.77271	5.37694	6.22342	7.16557	7.74316	7.4464	6.68573	5.75754	5.10584	4.57108	4.9206	5.63914	6.33587	6.82574	7.27391	7.32777	7.81659	8.62976	10.2837	12.9855	17.7546	24.1086	32.3333	42.7529	53.9853	64.533	73.2456	80.2805	85.2295	88.7498	91.7806	94.9334	98.169	100.81	104.272	106.858	109.633	112.641	114.711	115.587	114.997	112.511	108.527	102.763	96.1368	90.5097	86.0915	82.992
24.9489	21.6137	18.1376	14.7798	11.8295	9.60101	8.08788	7.21497	6.98397	7.40161	7.87683	8.40826	8.70056	8.97612	9.39246	9.60434	9.9144	10.2785	10.6492	10.5326	10.3763	10.7435	12.8726	17.9245	27.028	40.0824	55.1771	69.4333	80.9173	88.9652	94.1497	97.3426	98.5728	98.7511	98.3546	97.7715	96.7873	96.7822	98.8371	101.706	105.245	109.072	112.843	114.951	115.921	115.013	111.711	107.036	100.812	94.3271
22.2582	18.5719	15.1618	11.8931	9.78446	9.31344	10.3627	11.8045	12.5794	13.0578	12.4363	11.0688	9.63985	8.65367	8.99044	10.4067	12.0212	13.2435	14.3422	15.6511	16.7326	18.4393	20.8564	25.2863	32.077	42.4403	56.0939	70.9302	83.9571	94.1768	101.746	107.253	111.612	114.635	116.432	116.838	116.658	115.587	114.272	112.855	111.368	110.788	110.918	111.369	112.042	112.834	113.103	113.736	113.762	112.583
19.7993	16.2495	13.2823	10.9899	9.44549	8.48621	7.9197	7.46542	7.32478	7.37196	7.18481	7.1746	7.41432	7.65035	8.224	8.89994	9.90257	11.0041	12.13	13.5224	15.2436	17.0907	19.4804	23.2961	29.6405	40.013	56.1978	75.881	94.5684	108.56	117.637	123.159	126.266	127.226	126.211	122.91	115.77	104.335	89.6505	75.2526	62.9692	54.3011	49.8123	48.3674	52.377	60.8685	75.2124	89.3247	97.1927	101.09
36.0149	29.211	23.1371	18.5553	15.832	14.8484	15.4765	16.5374	16.4915	16.3953	14.4293	12.2111	10.257	10.1425	11.7045	14.1153	16.692	19.7133	22.1552	24.25	26.227	28.0717	30.5005	35.8121	43.3053	54.6201	68.0931	80.4337	91.9118	100.777	107.73	113.2	116.44	118.388	118.377	116.394	111.709	103.555	91.9761	77.9452	63.4671	54.5652	50.3277	49.6091	53.8903	58.5192	66.312	74.5438	80.0455	89.3114
29.1394	25.4739	20.0541	16.0268	15.7322	20.9438	27.044	31.4399	32.8767	31.5847	27.3573	20.5972	13.2099	8.90431	12.0079	17.6276	22.3966	26.5416	28.8041	30.8284	32.3085	34.2878	38.127	46.7974	62.8231	78.5866	89.1207	95.391	99.0077	101.182	102.609	103.374	103.745	103.689	102.964	101.103	97.1535	89.7794	80.8416	75.0625	72.5235	71.5695	71.1701	71.1412	71.1037	71.2344	71.2981	71.3512	71.0135	70.344
11.6731	10.4227	9.54228	8.92805	8.24216	7.52361	6.56861	5.81976	5.54051	5.97723	6.66724	7.20162	7.61282	7.95841	8.04225	8.13813	8.73936	9.93849	11.5825	13.5369	15.5163	17.6859	20.1661	23.2608	27.438	32.9203	39.3584	46.4201	53.2628	59.1106	63.5796	66.9222	68.6576	69.2412	68.5044	66.8365	65.7636	65.6455	65.8806	67.0012	68.3861	69.8058	70.6974	71.7265	72.0443	71.6989	70.5822	68.4838	65.9047	64.2748
12.8935	12.0617	10.7903	9.57856	8.19667	6.68822	5.2943	4.45052	4.25886	4.69026	5.28	6.06374	6.68389	7.22476	7.64173	7.78043	7.77196	8.02672	8.131	8.6178	9.88114	11.6829	13.9018	16.5889	19.7273	23.0029	26.8257	31.5351	37.2137	43.8531	51.5112	59.8517	68.6945	76.9438	83.56	88.1921	90.1731	89.3911	85.9953	80.7384	74.5202	68.3336	62.7214	58.808	55.0158	52.6366	50.6781	49.6796	49.7761	50.5403
24.1349	22.4091	19.8193	17.0246	13.6727	10.9879	8.85833	8.35474	8.69038	9.40858	9.3906	8.8496	8.25482	8.63513	10.1612	11.9011	13.4977	14.5084	15.0424	15.0107	15.4845	16.384	19.3432	24.4436	33.1963	47.2607	65.8483	85.1639	100.49	111.324	119.051	124.299	127.402	127.785	124.018	115.114	101.794	86.7871	73.8448	64.7257	57.3752	50.0908	44.846	40.7214	37.3767	36.3279	36.7672	39.2106	44.069	50.5912
20.946	18.5009	17.8431	18.6509	20.3456	22.2693	23.7071	24.7644	25.0426	24.9979	22.8119	20.629	20.148	21.6103	23.5756	24.7769	24.5979	23.4025	21.2021	19.0241	18.0872	20.4537	27.8776	41.4647	58.5455	75.3417	88.9396	98.6976	105.131	109.649	112.625	114.508	115.413	114.619	112.678	109.642	105.267	99.7385	93.9266	87.6328	80.7762	75.8459	71.8542	69.0819	67.7811	67.1779	67.4627	67.796	68.8121	70.0511
17.5153	16.265	14.8899	13.7107	13.0868	13.2278	13.7626	14.8365	15.9608	16.5952	16.4858	15.6481	14.4129	13.3021	13.0044	13.7689	14.9674	15.8089	16.4443	17.0324	17.9738	19.1443	21.3611	24.735	30.2813	39.3156	51.9314	67.3817	81.7686	92.7222	99.7249	103.899	105.771	105.935	104.575	101.217	97.711	93.9915	91.1539	88.4128	86.82	85.5376	85.9442	88.0884	90.0536	90.5536	90.1487	87.9224	82.804	75.9943
17.3064	15.1938	13.01	10.8535	9.10222	7.65873	6.70008	6.07248	5.57737	5.32454	5.32537	5.77971	6.50574	7.06119	7.45268	7.49958	8.06247	9.29814	11.2245	13.3441	15.1601	17.2081	20.0376	24.8952	33.3991	46.7161	63.4539	78.7419	89.6317	95.9829	98.7386	99.2428	98.1217	96.0232	94.3848	93.2905	93.8768	95.2041	97.1912	99.5305	101.777	102.151	101.05	98.7766	95.3545	91.508	87.3493	84.1744	81.4818	79.3572
13.335	11.6202	9.92288	8.39014	7.2287	6.74662	6.75638	6.90158	7.01463	7.08305	7.0558	6.79697	6.42472	6.25447	6.36474	7.33123	9.09141	11.0103	12.5639	13.9606	15.2362	16.7413	19.534	23.6849	29.8381	37.9835	47.3138	57.3153	66.4335	73.5114	78.6482	81.6233	82.9711	83.0925	82.9369	83.0482	83.2767	83.8403	84.6913	85.6555	86.9322	88.6964	90.1628	91.7295	93.12	94.5022	95.7896	96.0879	96.3518	96.3328
30.1305	26.6209	22.7811	18.9661	15.3223	11.7308	9.24544	7.70818	7.33237	8.27731	10.1459	12.5376	15.0503	16.6618	17.6301	17.9099	17.9441	18.0721	18.319	18.4552	18.5241	18.6047	19.1351	20.3487	21.9091	24.5921	29.3291	35.4127	44.3631	56.7565	70.5234	81.1575	86.9165	87.7372	83.8245	75.5764	62.8115	49.9017	40.1369	34.7124	32.8305	33.3507	37.0182	44.7634	60.3622	78.4047	92.2811	100.453	104.311	105.226
8.58375	8.31731	8.39695	8.50969	8.77156	8.73001	8.62526	8.32472	7.55755	7.17641	6.31393	5.77489	5.90247	7.40788	9.93886	12.6278	14.5554	15.6071	15.4918	14.6396	13.2893	13.4133	17.0459	25.6936	38.4163	53.3984	66.9224	77.068	83.8654	87.2133	88.1661	86.6783	82.7283	76.5012	69.8985	62.995	56.4434	51.9238	50.6837	52.1807	54.889	58.4038	60.3552	63.6161	64.9911	66.7108	70.5992	77.5085	86.2908	95.8471
18.8669	17.0554	14.9513	13.0018	11.3566	9.84121	8.2949	7.74138	7.87577	8.53444	9.83573	10.4887	11.4371	12.2861	12.2098	11.9249	11.5992	11.7632	12.6953	13.7901	15.2301	16.5625	17.6385	18.4849	19.8458	21.5857	24.8136	28.8289	34.3244	40.3047	46.501	52.3741	57.7043	62.1103	65.4968	67.7653	69.0409	69.0649	68.3016	66.9783	65.1927	63.144	61.4747	60.0768	59.794	59.78	60.9128	62.1616	64.0975	66.5932
14.1389	12.7082	11.0689	10.0793	9.43116	9.2676	9.11301	8.67628	7.92024	7.31205	6.93139	7.78657	9.0918	10.3818	11.412	12.0064	12.2831	12.509	13.1913	14.1974	15.9005	18.6234	22.5041	28.0226	35.8172	45.4667	55.6354	65.1386	73.3271	80.0107	85.0809	88.4518	90.8807	91.6583	90.9333	88.8138	85.4966	80.9641	76.4791	72.975	70.3014	67.5105	66.0989	65.9054	67.269	68.2436	71.113	73.4787	75.2135	76.0024
20.494	19.4353	17.9312	15.9015	13.4634	10.6168	7.91801	6.25027	6.6601	8.46157	10.3013	11.8442	12.5438	12.6391	12.3647	12.0826	11.9294	11.9349	12.453	13.1697	14.4502	15.9525	17.7557	20.6385	24.1791	29.1022	35.7881	43.8379	53.1794	63.2289	72.2077	79.9434	85.9736	89.8879	91.775	91.6272	89.4813	86.3602	81.4675	77.1614	72.9391	71.0271	72.708	77.0254	83.5648	89.5523	93.0285	95.4855	95.0332	93.4594
18.6018	17.7119	16.6498	15.566	14.1426	11.9239	9.73047	7.03705	4.22684	4.34757	7.74337	11.4271	14.4296	15.8698	15.9752	15.2248	13.7281	12.2938	11.1661	10.4253	9.87654	10.0131	11.0077	12.947	16.3085	22.3254	32.1014	46.1261	63.7036	80.5986	92.574	99.161	101.829	101.492	98.1161	94.4362	90.8142	89.49	91.2419	94.2148	96.8391	99.3213	98.9159	98.3631	95.8971	91.6624	86.7873	81.8745	79.1589	75.0035
20.7546	18.05	15.7191	13.4246	11.7271	10.6028	9.96836	10.091	10.7715	11.515	11.6264	11.0541	10.0508	8.83043	8.48121	8.83487	9.89059	11.2474	13.1945	15.5443	18.6516	23.1663	28.9706	36.3211	46.3971	58.446	73.1597	87.091	99.0088	107.156	111.428	112.849	112.353	110.086	107.397	103.729	99.517	94.9861	90.4491	86.715	84.5058	84.4183	86.6259	89.5561	92.437	94.3084	95.3548	95.3226	94.1461	92.1152
15.0655	13.6776	13.1871	12.9783	12.5314	11.6749	10.2943	8.66635	6.95483	5.66709	5.34918	6.22235	7.69726	9.29397	10.2597	10.8069	10.8424	10.6398	10.5098	10.9542	12.27	14.7857	17.7018	21.5766	26.3848	32.1936	40.0511	49.6925	60.1186	70.447	80.0479	87.4709	93.631	98.3578	101.654	103.589	104.246	104.099	102.872	100.356	96.5847	91.294	85.6155	80.1914	75.5291	72.9295	71.1803	70.7329	71.8595	75.0804
11.5969	10.566	9.51981	8.51651	7.20057	6.39673	6.30023	6.95882	8.04174	9.02824	9.49899	9.23469	8.61686	7.48336	6.74301	6.44034	6.6281	7.20814	7.79108	8.20881	8.50573	9.06298	10.3494	13.3224	19.0053	27.7635	40.3033	54.8737	68.7871	79.7252	86.9206	90.8831	92.1946	91.0318	88.0895	83.8143	79.1101	75.0413	71.8266	71.2686	73.1993	76.8187	81.686	86.6253	91.1966	94.6338	96.9806	98.5574	99.0459	98.4497
32.1726	29.0795	25.7855	22.5736	19.5024	17.035	15.8434	15.877	16.7023	18.2415	19.7884	19.7869	19.7333	19.5078	19.6209	20.1635	21.2818	22.3493	22.9083	22.5769	21.8155	20.1231	18.5672	18.561	20.7066	26.1215	34.3986	44.2205	54.3381	63.3189	71.0821	76.9136	81.4086	84.3279	85.4308	84.7143	83.448	81.3121	78.9636	77.2007	77.3516	79.7552	82.4011	85.5145	89.6067	93.8287	97.1097	100.926	103.417	104.943
26.2116	23.8661	22.0878	19.6588	17.3331	14.4581	11.3972	8.60965	7.06774	8.0192	9.97714	11.7091	13.158	14.1022	14.6434	14.7802	15.4832	16.743	18.4012	20.5634	22.4082	24.4495	27.7381	33.9029	43.8359	56.7903	70.4748	81.9823	90.3371	95.6821	99.1185	100.825	101.149	100.11	98.2669	96.0135	93.5888	91.8185	90.5616	90.116	90.6618	91.8023	93.4144	95.3663	97.0633	98.3198	98.818	98.7124	97.9934	97.0597
12.0438	10.493	8.98684	7.61399	6.48824	5.91927	5.87862	6.2799	6.65265	6.9354	7.02768	6.46174	5.74946	5.36301	5.12909	5.19069	5.81553	6.69166	7.75145	9.00712	10.5195	12.1593	14.4088	17.9541	23.744	33.4781	47.856	65.447	81.94	94.3686	102.65	107.317	110.175	111.242	111.072	110.319	108.929	107.16	105.538	105.08	104.992	105.455	105.534	105.271	103.957	102.105	99.5919	96.782	95.01	92.9728
13.4615	12.7014	12.0727	11.6944	11.1652	10.4504	9.55314	8.45834	7.19864	6.15181	5.37996	6.24854	7.98092	10.1486	12.491	14.2981	15.6067	16.32	16.7384	16.9958	17.7621	19.6653	24.0939	31.9755	43.8936	59.496	75.47	89.1534	98.8399	105.407	108.915	110.12	109.616	108.474	106.698	104.733	103.418	102.922	103.778	105.138	107.084	109.441	111.763	113.803	115.488	115.953	115.036	113.058	110.022	105.445
11.6051	10.0725	8.54053	7.55466	6.89217	6.66551	6.75847	6.99713	7.14829	7.08751	6.73121	6.32029	6.04748	6.41404	6.90093	7.92249	8.65781	9.51028	10.0877	10.5896	11.0015	11.7796	13.5534	16.7817	22.2643	30.1908	40.0742	50.1482	59.4409	66.8537	72.5158	76.4509	79.7674	81.7804	83.6574	84.8492	84.9634	85.2119	83.4804	81.8616	80.0735	78.3237	75.6676	73.3663	71.1824	68.6119	68.4131	70.2741	77.339	85.4455
13.7357	12.791	11.7466	10.4983	8.84495	7.20829	5.96368	5.66965	6.32677	7.28119	8.23918	8.69197	8.84933	8.84533	8.74769	8.8209	8.85726	9.027	9.72292	10.4502	11.5189	13.1035	15.6624	20.2185	26.9279	37.1999	49.89	64.06	77.0277	87.3599	94.8328	99.7611	103.104	105.481	105.995	105.161	102.651	99.4472	96.4267	94.6785	95.0083	97.0086	99.8176	103.77	106.283	107.207	106.044	103.914	101.087	96.6324
34.1926	27.7147	22.163	18.2443	15.6721	14.4429	14.0867	13.8466	14.2542	15.0525	14.9788	14.6241	14.1047	13.4216	13.1873	13.4629	14.7533	17.0673	22.2357	29.6451	38.3804	47.2666	55.7221	63.1404	69.5667	75.6321	81.0583	86.014	90.2311	93.6722	96.3067	98.3095	99.9386	100.92	101.646	101.839	101.773	101.466	100.953	100.606	100.204	99.975	99.7636	99.082	98.1248	96.7188	94.9288	93.3993	92.4474	90.9348
31.1359	31.8691	33.2087	35.3412	38.4741	42.5857	47.1297	50.2003	50.1979	45.797	34.412	19.2013	18.5614	31.4067	40.4497	45.6512	48.1448	48.59	47.0805	43.4444	39.3034	42.7067	56.2908	67.931	74.8981	79.0402	81.0228	82.0137	82.4574	82.9258	84.7536	88.7503	93.1707	96.71	99.4856	101.97	104.331	105.782	104.975	100.957	95.5705	90.9398	86.8876	84.0579	81.3188	79.3248	81.7327	86.662	91.2198	94.0003
17.0455	15.8884	14.6231	13.3984	12.368	11.3536	10.6696	10.2998	9.99851	9.95904	9.92771	9.35792	8.69598	8.38923	9.42051	11.8527	14.9449	18.2926	21.3074	24.3243	27.6224	31.6221	36.3718	42.022	48.6861	56.5685	65.5883	73.8268	80.6064	85.8977	89.8499	92.1551	93.8552	94.8596	95.5714	96.5024	97.1031	98.4284	99.7663	101.368	102.819	104.211	104.559	103.877	102.727	100.724	98.2237	95.3858	92.6179	88.6313
13.1227	11.613	9.95961	8.10543	6.31608	5.08183	4.832	5.29806	5.93425	6.2979	6.42743	6.16511	5.76479	5.21419	4.98701	5.32508	6.36418	7.95203	9.84232	11.4609	12.8576	14.4413	16.3301	20.1026	26.212	35.9845	49.6193	64.4437	77.4145	86.5916	92.2839	95.1773	96.2919	96.2421	95.3937	94.6037	94.2068	94.0613	94.3658	95.051	95.7384	95.7036	93.5097	89.6474	85.412	81.4417	78.1848	76.259	75.6422	75.735
13.4191	11.512	10.1778	9.58963	9.54655	9.71843	9.43943	8.66952	7.42707	6.93999	7.9748	10.1178	12.088	13.2574	13.1692	12.6452	11.5519	10.9771	10.6153	10.834	11.6174	12.3926	14.7201	19.8656	30.1655	45.9806	65.1947	81.8441	93.3312	99.6814	102.925	103.328	101.658	98.7107	95.6412	92.5519	90.4229	88.9509	88.6423	88.6675	88.5235	87.9654	86.0421	83.9782	81.0964	77.5852	73.8614	70.3375	67.2667	64.702
6.15226	5.89073	5.55199	5.40779	5.18231	4.80628	4.41654	4.02943	4.13298	4.74541	5.41887	5.75212	5.61906	5.24647	4.91732	4.94311	5.20065	5.66121	6.32376	7.1966	8.31748	10.0664	12.8539	17.5903	24.9977	36.2335	50.143	64.4634	76.1554	83.8699	88.448	90.455	90.2769	89.005	87.1561	84.8958	83.1058	82.5465	81.9903	82.5115	83.3089	83.7068	83.0366	83.1298	83.0169	83.2925	83.2462	83.932	83.8021	84.2201
9.2536	7.43441	6.12378	5.70661	5.96671	7.04282	8.07165	9.05568	9.44408	9.17493	7.81657	6.43547	5.55708	6.81555	9.71189	12.5674	14.8319	16.76	18.2747	19.3265	20.9132	23.3124	27.9345	35.6745	46.1671	58.0363	69.0706	77.7812	84.3027	89.0068	92.169	93.8688	93.8729	92.2258	88.9612	85.0613	81.3573	77.3265	75.8678	78.1059	82.5605	86.7075	90.0763	91.8871	93.6969	94.2108	93.7191	91.9511	89.8798	87.4411
16.739	15.0508	13.3045	11.8938	10.8957	10.0517	9.80522	9.8678	10.53	11.9816	13.3687	14.6108	14.6009	13.846	12.8713	12.8401	14.207	16.1393	17.6294	19.0964	20.2668	22.1839	25.5621	32.0017	42.2003	54.6043	66.5028	76.485	83.6377	88.049	90.4318	90.9668	90.7779	89.6446	88.9503	88.2383	87.9315	87.7771	87.0781	84.678	80.6003	74.3363	68.3807	63.3188	59.0553	56.4813	56.0937	56.8746	59.1163	61.3595
33.3026	32.2187	31.1545	29.91	28.1437	25.6985	23.4007	21.1046	19.505	18.6156	18.5071	18.5339	18.3468	18.3564	19.0695	20.1035	21.9189	23.7676	25.962	28.608	31.6706	34.6462	38.3589	42.2865	47.3046	53.5832	60.5164	68.1602	75.291	81.7537	87.5671	92.1856	95.8446	99.26	101.089	101.482	100.06	97.0917	92.234	85.8098	79.4827	73.5823	69.4095	67.4588	66.8745	68.2552	71.2003	74.8253	79.8802	85.1164
12.7501	10.9749	9.16406	7.56326	6.49154	6.14917	6.21949	6.54951	6.90807	7.22672	7.33358	7.02128	6.8137	6.5538	6.50461	6.98417	8.26882	10.1881	12.6444	15.7644	19.5694	24.3852	30.3727	38.6128	49.2488	62.0199	74.1283	84.0535	91.1353	95.5986	97.727	98.0751	96.3131	93.3147	89.7092	86.0635	83.8266	82.0768	81.2903	81.2249	81.1885	81.5667	81.1063	81.5417	82.0128	83.231	85.6224	88.2642	91.7298	95.0922
23.7483	21.3855	19.0222	16.5278	14.1058	11.7606	9.68709	8.29808	7.73269	8.31232	9.27209	10.1756	10.9617	11.4352	11.6974	12.1116	12.8737	14.0783	15.3938	16.4341	17.3588	17.9414	18.7503	20.206	23.6741	29.2368	37.0929	46.3656	55.8331	65.0859	73.1464	79.3558	83.9606	86.8117	87.8814	87.418	85.7589	82.7995	78.607	75.0946	73.17	73.7711	78.3628	87.1702	96.2701	104.097	109.523	113.321	115.858	117.322
12.1153	10.879	9.64838	8.4052	7.02868	5.94713	5.26228	4.68393	4.72316	5.10006	5.34913	5.5772	5.91295	6.02489	6.25795	6.32044	6.36096	6.39257	6.74791	7.81674	9.90061	12.7528	17.5821	23.9975	32.5155	43.3504	55.327	66.9597	76.9134	84.4589	89.8454	92.8501	93.9691	93.7155	91.8268	88.5733	84.1671	79.1725	74.4179	69.6394	66.2704	63.9991	65.3095	70.4217	76.5196	82.5308	89.8154	96.281	102.387	108.059
13.0715	11.439	10.012	8.71232	7.42603	6.28026	5.37014	5.46034	5.81421	7.01492	7.80921	8.01725	7.73504	7.71178	7.78748	8.1142	8.72403	8.71174	8.79622	9.36634	10.3791	11.6661	13.2525	16.5552	23.6881	36.1939	54.8803	75.4483	92.2716	103.787	111.411	115.931	118.202	118.402	116.283	110.365	99.8705	84.1586	68.8754	57.2607	49.6371	45.2296	41.896	39.8465	39.8526	43.6273	58.4721	88.3589	111.655	122.723
12.0544	10.3755	8.80429	7.53853	6.55931	5.8854	5.53978	5.34252	5.4522	5.83921	6.1344	6.27235	6.26712	6.22813	6.36978	7.03526	7.84389	8.54635	9.00191	8.98468	9.11469	9.40922	10.8488	13.6727	18.528	25.4114	34.2789	44.5076	55.0923	64.437	71.989	77.3378	80.8304	81.997	80.7097	77.4092	72.8113	67.4758	62.167	58.0028	55.5478	54.8286	55.4473	58.467	61.5413	65.9502	72.3433	79.395	86.7166	93.6816
9.32226	8.57047	7.92271	7.2314	6.66448	6.28141	6.2021	6.23745	6.13373	5.92731	5.38977	4.93316	5.10084	5.88906	6.86934	7.87654	8.47116	8.61423	8.56707	8.22071	7.88319	7.66658	7.88785	8.69949	10.5749	13.9926	19.4374	26.1188	33.9159	42.3629	50.1562	56.6761	61.2764	64.3511	65.8403	66.6324	67.3135	68.1729	69.9081	72.8012	76.8202	81.7074	87.8767	94.144	99.4284	103.744	106.371	108.224	109.118	109.017
22.163	19.6058	17.2317	14.7341	12.1092	10.4562	9.78367	9.79488	9.89816	10.4185	10.4757	10.4022	10.4104	10.985	11.8121	12.5702	12.6271	11.928	10.9933	10.1581	10.0494	11.5328	14.8395	19.8086	26.5622	36.2864	47.1663	58.2384	67.9312	75.7179	81.7096	85.7549	88.5513	90.0248	90.9344	91.2296	91.3028	91.8718	92.1191	93.0458	94.9058	96.3305	97.5491	99.4752	100.531	101.797	102.071	101.908	102.181	102.12
16.1502	14.0677	11.3513	9.07815	7.48797	6.57128	6.70218	7.69942	8.38267	8.92936	9.06365	8.62365	7.9244	7.29959	7.16792	7.70626	9.21248	10.9511	13.1296	15.9577	19.4308	24.1731	30.5502	38.7709	48.4098	59.1557	70.2427	81.1444	90.5421	98.2085	104.242	108.496	110.855	109.99	106.494	101.27	94.7568	88.6096	82.8508	78.6971	76.7945	76.471	78.027	80.4631	84.0882	90.381	98.3118	106.187	113.319	117.581
12.877	10.8862	9.20992	8.0072	7.58016	7.90719	8.60793	9.05617	9.10112	9.25222	8.91861	8.12797	7.35661	6.76652	6.86632	7.59214	8.87057	10.4769	12.3621	14.5359	16.8764	19.5267	22.7659	27.1019	32.4155	38.552	44.5297	50.5833	56.8823	63.1807	69.92	77.5531	84.4478	90.1431	94.5593	97.0117	97.9857	97.8098	96.4114	94.2049	91.7512	89.9624	88.8798	89.547	91.4179	93.9786	97.3047	99.9534	101.812	103.199
15.1842	13.3281	11.5641	10.367	9.86854	9.75932	9.89324	10.023	9.7931	9.29353	8.33718	7.60578	7.56035	8.59733	10.5534	12.5837	14.5015	15.8242	16.9778	18.0954	19.593	21.5266	24.0336	27.5556	32.5483	40.7308	51.6091	65.0538	76.8884	85.8475	93.1319	98.3272	102.622	105.603	107.373	107.709	106.976	104.845	101.919	98.7556	96.0227	94.6211	93.8692	95.9797	98.2996	100.481	102.149	101.515	99.8383	96.8261
18.8043	16.6086	14.3581	12.4968	11.7584	11.9397	12.8252	13.7334	14.0919	13.5919	11.7526	9.17261	7.52617	8.80059	12.4673	16.2602	19.9269	22.471	24.145	24.5623	24.0146	23.0334	21.8521	21.7586	24.4736	31.9957	44.6264	62.1468	79.6074	93.0971	101.476	106.292	108.318	107.891	106.306	103.624	101.651	100.286	101.479	104.045	108.042	110.947	113.78	115.22	113.478	109.975	104.953	99.1887	93.0021	86.4219
16.1114	15.6957	14.9596	14.0444	12.7353	11.0792	9.52027	8.6006	8.44964	8.79993	9.71448	10.2999	11.0053	11.3353	11.7035	11.9983	12.2328	12.4604	12.7079	13.1668	14.4826	16.2122	19.3681	24.127	31.5485	41.8997	55.0116	70.2803	84.8983	96.6739	104.858	110.116	113.135	114.151	113.436	111.541	109.375	107.42	105.158	102.761	101.421	100.353	100.442	100.655	101.115	101.159	100.962	99.3401	97.3649	94.3622
12.5381	11.9883	11.496	10.9296	10.2455	9.48447	8.79318	8.3429	8.0897	8.00602	7.84305	8.23745	8.88808	9.7599	10.8023	11.3156	11.9246	12.3038	13.1304	14.2701	16.7777	20.6667	26.396	34.5048	44.6533	56.4437	68.5071	78.6919	85.9106	90.7612	93.5362	94.9975	95.5209	96.2245	97.9641	99.6381	101.398	103.213	104.605	105.889	107.229	108.767	110.623	112.463	114.433	116.229	117.699	118.376	118.947	118.26
18.5237	17.2438	15.8376	14.2976	12.5603	10.711	8.77103	6.9417	5.53133	5.1973	5.99888	7.35828	8.39419	9.37651	10.2882	10.8958	11.0925	11.1699	10.8265	10.1602	9.05685	8.33593	9.28511	13.3814	21.0821	33.1	47.9061	63.0872	74.8301	82.8967	88.4214	91.9606	94.6457	96.4566	98.6144	100.853	103.354	106.331	109.119	111.896	113.802	115.655	116.794	117.191	116.948	115.518	113.411	110.794	108.634	106.434
22.7955	20.5085	18.3144	16.0052	13.7847	12.0466	11.277	11.969	13.3985	15.1726	16.4	16.6873	16.0904	15.3812	14.9191	15.9906	17.8075	20.377	23.044	26.2094	29.986	34.4955	41.0146	50.3222	61.9404	72.9295	82.4104	89.7363	94.6037	98.1301	100.716	102.858	104.864	106.478	107.603	108.213	108.058	107.74	107.558	108.009	108.57	109.168	110.044	110.022	108.966	107.655	105.14	102.327	99.7192	97.3736
36.6056	33.0474	29.2804	25.3523	21.6738	18.4075	15.3342	12.9979	11.5373	12.3154	15.4529	18.7854	22.6932	25.4672	27.3988	27.6324	27.9888	29.0533	33.2537	37.805	42.547	46.776	49.8214	52.0655	55.233	58.7326	63.5766	69.4136	74.4318	79.648	84.7792	89.2362	93.8782	97.7399	101.262	103.565	105.756	106.726	106.867	105.847	103.138	99.421	96.2683	92.7535	90.9552	89.6443	88.0071	85.8754	83.0348	79.0496
24.7826	21.9154	19.3272	16.908	14.625	12.9957	11.491	10.5834	9.49305	8.69032	8.41582	9.1295	10.6525	12.743	14.7043	16.511	17.6645	18.2947	18.5168	18.9623	19.9302	22.6523	26.4888	31.7623	37.8315	45.0418	54.1441	64.6596	77.2821	88.4054	96.7642	101.839	103.486	102.88	99.4623	93.8515	88.5549	84.8967	82.1462	82.1135	83.1469	84.7895	86.6954	87.5036	88.3332	88.2621	88.967	88.6214	88.3571	87.243
13.546	12.2828	11.0852	10.0141	9.36114	8.85853	8.41301	8.24299	8.14982	8.06339	8.02637	8.20558	8.7209	9.38804	10.3031	11.3535	12.3384	14.0389	16.1142	19.5282	23.8012	29.3667	36.2873	45.2489	56.8453	70.6729	84.8864	96.185	103.017	105.43	104.368	101.285	96.0685	90.8085	85.2007	81.2362	78.0883	76.234	75.6372	75.943	75.5571	74.844	75.5886	76.3591	78.1244	82.2632	87.4491	92.9364	97.558	100.69
43.6486	39.8674	35.9974	31.282	26.586	22.3027	19.2121	17.3124	16.7676	16.7258	17.3082	17.7932	18.7223	20.2658	21.5744	23.0806	24.0441	24.5395	24.524	24.4651	24.5905	25.1479	26.6087	30.5013	36.777	45.616	55.4925	65.1849	72.8383	78.3341	81.7352	83.0048	82.7581	80.6234	77.5029	73.5172	69.4864	66.5675	65.403	65.9964	67.2396	69.8174	72.5517	74.5853	75.3513	75.8012	74.8411	73.8142	72.4151	71.4315
18.7563	17.0633	15.2829	13.4806	11.7542	10.1571	8.46427	7.87585	8.19037	9.06561	10.0083	10.2599	10.2123	10.0688	10.0341	10.2432	10.9756	11.8056	12.7497	13.7591	14.8999	16.8392	19.3828	22.9593	27.9052	34.4398	42.664	52.1212	62.1977	71.1018	78.3291	83.6387	86.6553	88.3603	88.9314	88.9	88.1779	86.4034	83.9807	82.0349	79.0762	77.2523	76.0162	76.0695	76.9185	78.36	80.2448	82.5587	84.5331	86.9915
21.2109	16.2823	11.8374	8.35607	6.32231	6.14992	7.09426	8.03052	8.38421	8.56454	8.19919	7.62134	7.17494	7.18379	7.5138	8.10082	8.47468	8.76403	8.94321	9.58623	11.1818	13.9077	18.2359	24.997	34.8826	46.8319	59.9099	71.4696	80.3282	86.0214	90.0369	92.0827	93.5923	95.1885	96.3497	98.1846	99.9758	101.504	102.194	101.732	99.657	96.203	91.9905	87.7471	83.9575	80.3996	78.0584	76.0657	75.2521	75.0166
19.8784	17.2811	15.2079	13.9085	13.176	12.7534	12.7807	12.0735	11.2864	10.5517	10.0742	10.308	11.2775	12.754	14.2889	15.821	16.9823	17.5969	17.7157	17.2316	16.4669	15.9254	15.8277	15.9773	16.4824	17.409	20.1622	25.3004	33.9536	44.8759	57.094	69.3002	80.0282	88.4413	95.0327	99.2335	101.981	103.496	103.329	102.253	100.167	96.8286	91.8499	85.8516	79.3223	74.0674	71.9847	72.9087	75.1131	77.4998
11.7322	9.32577	7.61342	6.60941	6.23901	6.06768	6.11977	5.99798	5.91572	5.89069	5.66714	5.39959	5.06255	5.35876	6.3375	8.00457	9.91981	11.6282	12.744	13.8163	14.2709	14.8291	15.8852	18.974	26.2589	38.5924	54.7752	71.1365	83.3834	91.3527	95.2855	96.3905	94.9574	91.2987	86.52	81.6159	77.584	74.7052	73.875	75.0462	78.0089	81.9582	86.2322	90.0475	92.6188	94.6381	95.0527	94.6407	93.4163	91.8955
25.6971	20.4003	15.8035	12.1636	10.0681	9.62013	9.89196	10.0739	9.97915	10.0309	9.3684	8.75364	8.48333	9.21437	11.2463	13.3803	14.9731	15.7833	15.5604	14.764	14.5926	16.7372	22.1422	31.0088	42.5111	55.3265	67.5112	78.044	86.3649	92.7862	97.4064	100.574	102.514	103.19	102.644	101.175	99.4888	97.0284	95.0913	93.5588	92.218	90.6832	88.7928	87.093	83.6031	80.4787	76.4258	72.7542	70.5881	71.22
36.3946	33.5375	30.2623	26.9335	22.935	18.6981	14.4558	11.5993	12.1613	15.433	18.5675	20.5857	21.2783	20.862	19.5946	17.9192	16.977	19.0363	23.9835	30.5853	36.4578	40.2922	43.382	46.963	52.9893	59.6802	66.1601	71.5273	76.1365	79.8729	83.0366	85.937	88.5561	91.0942	93.15	94.6518	95.648	96.0062	95.8009	94.6611	93.5057	91.5939	90.1869	88.4738	86.661	84.6636	82.6106	80.5719	78.0443	75.4881
9.35627	8.88684	8.79845	8.97099	8.91397	8.68204	8.06011	7.0759	5.82104	4.69075	4.07687	4.6852	6.30687	8.59028	11.096	13.4132	15.6162	18.1336	21.4587	26.1746	31.6622	37.5399	43.6855	48.843	53.9568	58.448	62.853	67.305	71.3552	75.428	79.0715	82.4221	85.1351	86.8721	87.7351	86.971	85.7079	84.4686	82.5295	81.6121	80.5889	79.8865	79.749	79.3723	78.0484	76.2385	73.4922	70.6901	67.1133	63.765
23.8385	22.2931	20.9306	19.6584	18.318	16.979	16.1121	15.099	14.4309	13.1037	11.6773	10.6749	10.822	12.2873	14.688	17.6007	20.1304	22.1131	24.0511	26.1914	28.8349	32.2816	35.5749	39.4709	43.5172	48.8748	55.423	62.7739	69.7941	76.5195	81.6052	85.9975	88.9382	90.5723	91.4249	90.94	89.9613	88.8613	87.0468	85.5431	83.9612	82.8047	82.1067	82.1024	82.9102	84.1806	85.5602	87.6165	88.2549	88.6302
14.0472	13.5106	12.8667	12.1963	11.5336	10.7125	9.70518	8.74815	8.03745	7.97453	7.86581	8.51602	9.05365	9.75345	10.7171	12.396	14.5723	16.9772	18.797	19.6056	19.303	18.6517	17.8151	17.9909	20.6552	26.9228	36.5515	49.1668	63.3336	76.1076	86.6953	94.3683	99.2306	101.686	102.151	100.68	97.3676	93.3574	88.4712	84.7399	81.6809	80.5422	80.5167	81.4117	82.1815	82.6743	83.0698	82.879	81.9563	80.7178
11.6263	9.83916	8.60385	8.02626	7.65921	7.46054	7.26799	6.9271	5.96977	5.52492	5.76317	6.77092	7.7433	8.3595	8.63654	8.814	8.78391	9.06573	9.58531	10.6176	11.9824	13.8439	16.5197	21.435	29.9879	42.3201	56.5843	69.3193	78.508	84.5199	87.8176	89.2978	89.3148	88.3204	86.0641	82.7764	78.7941	74.998	71.9054	70.452	71.0512	72.3342	75.7966	79.5471	83.1028	86.6977	88.6668	90.2615	90.2412	88.9111
13.1457	11.9245	11.1082	10.946	11.1105	11.1033	10.613	9.7436	8.59897	7.94065	7.58776	7.39906	7.5701	8.06184	8.53508	9.56254	10.6168	11.7796	12.5664	13.4358	14.3171	15.3397	16.9884	20.5538	27.078	37.0784	49.5061	62.029	73.2974	82.1768	89.2236	93.9646	97.1949	98.2685	97.7339	94.9566	90.5639	84.746	78.9132	72.9349	68.3735	65.6477	63.4957	63.5374	65.9797	69.5158	73.6295	77.2827	80.8661	83.4242
30.0132	25.9233	21.386	17.4941	14.1974	12.3097	11.5402	11.3452	12.0276	13.2432	14.298	14.8597	14.9729	13.8785	11.9727	10.6109	12.0181	16.0921	21.0731	24.9636	26.7695	27.2557	26.9191	25.9909	26.3095	29.8463	37.728	48.5847	59.8384	69.966	77.3534	82.4655	85.431	87.6115	88.2949	87.8416	86.6779	85.0623	82.9949	80.1894	77.1219	73.2847	69.22	64.0706	58.9482	55.1957	54.6777	59.1781	67.1581	77.7318
17.7289	17.1847	16.6375	15.6219	14.8577	13.9766	12.5582	10.7109	8.64884	6.11317	5.24626	6.12947	8.09654	10.3019	12.8239	15.8768	18.8482	22.3168	25.6982	28.6562	31.3349	34.1668	36.6975	39.1469	41.7282	44.3097	46.7673	49.6648	52.0116	53.9854	56.1431	58.2511	60.6023	62.7763	65.2918	67.8625	69.9371	72.302	74.8291	77.5924	80.6878	83.9945	87.2342	89.7176	92.1256	93.7849	95.77	97.1991	98.7052	99.3361
15.1494	13.2306	11.2787	9.57469	8.21415	7.3591	7.25346	7.44042	7.94287	8.24759	8.23955	7.71652	7.13022	7.09284	8.35778	10.4661	12.3642	13.8955	14.7164	15.1706	15.2816	15.2973	15.2078	15.883	17.5382	20.7769	25.8927	32.0912	39.8059	47.9387	56.0791	64.1723	70.9037	76.799	81.0397	84.688	87.0853	88.7903	89.9513	90.3582	91.4835	92.3373	92.6633	94.104	95.3524	97.914	100.072	101.423	101.21	99.4938
11.7218	9.94232	8.37577	7.62286	7.00906	7.04863	7.66709	8.62073	9.08527	10.1128	10.3315	9.79741	8.82344	7.83048	7.62694	8.54892	9.46372	10.2044	10.3852	10.9727	12.2767	14.9919	20.4194	30.2508	45.8003	64.0326	80.5255	92.3814	99.8279	104.439	106.488	106.786	104.829	101.154	96.4012	90.583	85.0954	80.8456	79.4287	81.0742	85.5235	90.6793	95.9937	100.239	102.995	104.206	102.982	100.251	94.6608	86.9264
9.25771	8.46788	7.70501	6.76665	5.92804	5.30385	5.04981	5.31902	5.9411	6.65723	6.84053	6.59178	6.0238	5.31506	5.1451	5.17639	5.52315	5.88955	6.20017	6.63445	7.50468	8.9283	11.5531	15.9982	22.4597	31.5432	42.9493	55.3618	67.4226	77.7837	86.1307	92.3145	96.4691	98.5004	98.8688	97.7021	95.1516	91.7618	88.789	86.4017	85.5129	87.0584	89.16	92.7839	96.667	100.632	104.027	107.176	109.164	109.716
10.7983	9.45309	8.39619	7.42408	6.81153	7.02476	7.67831	8.45456	8.76576	8.65054	7.6468	6.33591	5.19008	5.32203	6.43277	8.19574	9.83035	11.007	11.7122	11.9253	11.7398	11.7815	12.6526	15.7955	21.1149	28.5883	37.7923	47.4117	56.0883	64.091	70.7131	76.6024	82.4624	88.0107	94.0593	100.201	106.039	109.667	112.047	113.623	113.527	112.57	111.856	110.532	109.152	108.112	107.14	106.363	105.675	103.984
16.447	13.5951	11.2448	9.18028	7.44803	6.0753	5.33505	5.36591	6.22775	7.6131	8.21026	8.50367	8.49559	8.24452	8.06748	8.56563	9.96092	11.421	12.3427	12.8482	13.023	14.7085	18.1924	24.3429	33.5294	45.9853	60.2182	73.8418	85.8499	94.1194	99.6317	102.768	104.245	104.386	103.406	101.426	99.0425	96.1849	93.0525	90.769	89.5258	88.7095	89.9436	92.0386	95.1852	98.1999	101.701	104.631	106.025	105.872
24.4211	21.7686	18.284	14.9474	11.3511	8.92447	8.12587	8.36745	9.11744	10.2955	10.8335	11.1413	11.5512	11.7533	12.0867	12.2924	12.2232	12.0318	11.4523	10.7124	10.8929	12.3982	15.6577	22.303	33.5596	50.3175	68.7307	84.1099	93.6412	98.8602	100.839	100.418	98.2271	95.3227	91.9553	88.8612	87.1234	86.6099	87.2109	88.8085	90.6713	92.3611	93.4333	94.2999	94.3102	94.6642	95.1851	95.7904	96.6249	97.427
16.4359	14.6004	13.1351	11.8719	11.2486	10.9542	10.6033	9.93337	8.85609	7.85758	7.32393	6.90393	7.96629	9.43251	11.6977	14.0054	16.0485	17.3983	18.5236	19.3026	20.3468	22.0469	24.5704	28.6872	36.457	49.6755	65.5698	80.8919	93.3097	102.132	109.007	114.618	118.931	121.067	120.248	115.053	105.144	93.7173	83.6165	76.9039	73.5193	72.1736	70.6926	69.1627	67.1016	65.0527	63.2161	60.5472	58.9497	57.0525
12.3511	10.1562	8.03064	6.06131	4.49953	3.86989	4.29056	5.01898	5.6322	5.83386	5.68911	5.3273	4.74733	4.38809	4.63712	5.39456	6.13812	6.77611	6.76457	6.79003	7.01345	7.8771	9.59743	12.7244	17.014	22.926	30.4688	38.9851	47.8305	56.4164	63.9544	70.0893	74.5621	78.1735	80.5774	82.8924	84.5346	85.6946	86.1785	85.8367	85.5321	84.2033	82.7421	80.8786	78.7608	76.6021	74.2718	71.7042	69.4594	66.4948
12.0157	10.6251	9.3683	8.09489	7.00613	6.11257	5.37408	5.15053	5.73192	6.85966	8.41285	9.18853	9.32185	8.6599	7.66465	7.04648	7.52347	8.81051	10.1486	11.0538	11.7956	11.5889	12.072	13.5335	17.8699	25.8656	37.0687	51.096	64.7922	75.374	82.1957	85.8912	87.1319	86.1629	83.5353	80.3726	77.1905	75.178	73.8896	73.3147	74.0458	75.0825	75.9811	77.4125	79.0579	80.89	82.1349	82.115	81.1848	79.0889
30.0536	27.4308	24.8513	22.2893	19.8183	17.5834	15.4735	13.6368	13.0728	14.0025	15.8051	17.0871	18.152	18.5234	18.2061	17.5758	16.6773	16.1525	16.9708	18.6276	20.9881	23.5281	27.3683	33.4369	42.7548	55.6292	68.3293	79.3966	88.3273	95.1174	100.612	104.928	107.457	107.896	106.087	101.827	96.7972	91.9661	87.5991	84.1926	81.8046	79.6899	77.6073	75.5161	73.0946	69.6349	67.147	64.3176	62.5496	61.6768
17.5283	16.4306	15.0226	13.8719	12.8062	11.8762	10.9652	10.3325	10.7664	11.9539	13.1497	13.5455	13.5821	12.8237	12.9222	13.8572	15.8644	18.8129	21.058	22.9546	24.2101	25.0178	25.4	25.1932	25.1084	26.2143	28.8077	33.5482	39.7473	46.7631	53.8343	60.6005	66.8957	73.4608	80.021	86.3229	92.2049	97.1338	100.197	101.589	100.846	98.43	93.9057	89.1509	84.4356	80.836	78.1993	76.0558	75.3993	75.2643
13.9477	12.5706	11.2285	9.85779	8.10174	6.65659	5.64913	5.09638	4.82183	4.71633	4.65772	4.83865	5.05496	5.71305	6.68072	7.74353	9.61454	11.6542	13.6484	15.7851	17.6406	19.2757	22.1408	26.7905	34.7245	45.6506	58.316	69.6283	78.2056	83.4234	86.0677	86.8727	86.9405	86.2758	85.9901	86.1657	87.478	90.4835	94.5611	99.7682	104.657	108.563	111.085	112.781	114.236	115.718	117.286	118.568	119.024	117.354
11.2021	10.9174	10.7981	10.7727	10.3203	9.69255	8.89638	7.22805	5.42731	4.68152	5.53421	7.92028	10.5474	12.5034	13.5193	13.422	11.9257	10.1024	8.67643	8.59306	9.48068	10.8116	12.2125	14.6265	21.3121	36.2003	62.6691	90.0688	107.281	116.766	121.087	122.766	122.633	119.907	114.594	105.381	94.2989	84.8848	78.864	76.3466	75.9152	77.5317	80.3009	84.1263	87.2376	88.5185	88.1115	87.0076	84.349	84.8101
7.98368	7.38515	6.97569	6.63986	6.36145	6.01915	5.45732	5.09606	5.02599	5.45721	5.45206	5.4783	5.48582	5.22417	5.30944	6.27208	8.0436	10.2162	12.4518	14.7693	16.9854	20.07	25.0778	32.9476	44.6708	58.8718	73.4233	86.0964	96.6425	105.255	111.949	118.052	123.348	128.143	132.327	136.138	139.366	142.017	144.077	144.788	145.75	145.082	141.243	131.227	117.199	105.098	97.8099	93.0784	87.9911	83.6534
15.1607	15.6792	16.8796	17.5728	18.3378	19.0139	19.4497	19.1497	17.7488	15.1711	10.8216	7.86632	8.55849	12.3042	16.6658	19.254	20.9223	21.9438	22.7977	22.0835	20.51	18.3892	16.0061	14.1739	17.524	31.8008	56.976	85.9705	107.333	121.269	128.812	130.765	128.98	126.015	123.23	120.695	118.861	117.777	117.272	117.011	116.826	116.783	116.209	114.486	110.293	105.066	96.5885	87.8633	80.6149	76.3437
9.53479	8.67317	7.79576	7.20583	6.57747	5.98491	5.24911	4.58984	4.37602	4.88975	5.75077	6.62939	7.1089	7.20255	7.03975	6.78511	6.57848	6.79221	6.98501	7.37759	8.03001	8.85282	10.4857	12.6772	16.0541	21.1595	28.9588	42.7463	63.6088	86.6084	102.621	111.38	114.853	114.805	111.754	106.309	100.136	94.8318	91.213	89.6951	90.69	94.6751	101.201	110.003	118.053	124.233	126.651	126.968	123.873	119.042
30.4853	28.0521	25.6814	24.1497	22.6484	21.5333	20.8573	19.3892	18.1402	16.3782	14.4915	13.5737	12.9522	14.3748	16.8801	19.9377	23.118	26.2975	29.1194	31.7295	34.8372	38.0051	41.4074	47.0089	54.9819	66.8007	81.2439	94.8236	105.504	113.879	118.578	120.862	120.579	118.602	115.241	111.715	108.488	106.067	104.113	103.412	101.981	101.696	100.132	99.7145	100.001	99.8261	98.8452	97.6793	94.2403	87.1178
10.3107	9.46397	8.9602	8.56919	8.44979	8.63753	8.62284	8.32025	7.5967	6.70317	5.98213	6.00355	6.51554	7.27658	8.17994	8.85306	9.69452	10.2335	10.4956	10.739	10.4355	10.237	10.7843	13.5446	20.3014	32.9215	51.3637	72.6852	91.1843	104.638	113.779	119.388	122.534	124.255	124.828	124.447	123.52	121.847	119.988	118.11	116.163	114.359	113.6	113.974	115.115	116.124	116.318	116.04	115.035	113.674
11.8102	10.4823	9.06728	7.39269	5.74855	4.2554	3.78517	4.84508	6.50658	8.21131	9.45325	10.0492	9.85319	8.95891	7.37595	5.76175	4.76866	4.9535	5.96664	7.31262	9.19782	12.6354	18.7563	28.8715	44.0786	62.9243	80.9546	94.3553	102.882	107.695	110.025	110.762	110.953	110.868	111.307	112.423	113.8	115.612	117.955	120.33	122.082	123.109	122.999	121.355	118.52	114.532	110.734	107.082	103.791	101.907
15.1481	12.6341	11.0644	9.72377	8.83035	8.26382	8.02144	8.0066	7.9267	7.99999	7.94064	8.30298	8.72873	9.66959	10.4515	10.3554	10.101	10.403	11.2851	14.386	19.357	26.5687	35.1103	44.5817	55.4658	67.4912	80.3819	92.1878	101.706	108.023	111.425	113.086	113.662	113.436	112.857	112.413	112.46	112.62	113.305	114.507	115.675	116.993	117.978	118.542	118.781	118.787	118.946	118.544	117.484	116.026
18.5989	17.1739	15.6808	14.5749	13.6108	13.4169	13.6999	13.7274	13.2167	12.3613	11.1118	10.2594	9.62772	9.56674	10.7938	13.5894	18.2084	23.1788	28.0047	31.6152	34.7007	36.6595	39.994	49.2079	67.4373	85.901	96.0452	101.17	103.295	103.57	102.819	101.211	99.4478	97.7287	95.845	94.7563	95.146	97.0541	102.123	107.796	112.649	116.826	119.463	121.771	123.774	126.358	128.762	131.112	132.747	133.097
10.1045	9.47359	8.95897	8.52573	8.30871	7.93757	7.17101	6.06204	4.56283	3.89862	4.8121	6.36336	7.76091	8.70907	9.11369	8.76865	8.18985	7.29209	6.574	5.92432	5.7369	6.59416	8.89564	13.3284	19.6608	28.2165	39.1612	52.1906	65.1097	77.1428	87.0935	94.5102	99.5464	102.796	105.259	106.426	107.586	108.781	109.684	110.621	110.817	111.464	111.511	111.346	110.762	109.717	108.021	106.27	103.997	101.304
20.5952	18.7599	16.9344	15.2367	13.4348	11.8534	10.547	9.3543	8.70183	8.61725	8.69221	9.36374	10.7611	12.5841	14.8987	17.5726	19.8486	21.3487	21.8442	21.3382	20.3221	19.6686	19.8816	22.1295	26.7456	33.6213	42.5135	53.501	65.2513	76.9072	86.9427	94.3435	99.7171	102.801	104.139	103.616	102.079	99.5987	97.8785	98.4002	100.122	103.273	107.58	112.518	117.373	120.272	121.992	122.269	121.778	120.576
12.278	11.3	10.1646	9.08496	8.15137	7.12944	6.19264	5.28598	4.49353	4.09349	4.28903	4.92384	5.77339	6.49365	7.18773	7.74411	8.22559	8.77422	8.99621	9.36192	9.85381	11.1468	13.5888	18.5864	27.1084	40.188	57.5696	75.4822	89.6002	98.7564	103.653	105.347	104.408	101.647	97.1373	91.8786	86.7924	82.9759	81.206	81.4095	83.2011	85.8129	88.0898	92.2064	97.8714	105.251	112.687	118.947	122.901	124.734
14.0864	11.5968	8.9474	6.19709	3.36557	1.18913	2.4211	4.31028	5.89186	7.03536	7.57959	7.59467	7.07711	6.185	4.56176	2.882	2.39496	4.13587	6.92252	9.92466	13.2617	17.083	21.7975	28.3708	37.6151	50.8343	67.5514	84.5048	98.3641	107.593	112.225	113.497	112.924	111.908	110.419	109.114	107.352	105.129	101.321	96.0956	88.9674	82.2179	76.8591	73.2323	73.3065	76.8409	83.553	91.6618	99.7233	105.296
13.947	12.7123	12.1981	11.7357	11.5664	11.3982	11.1206	11.1874	11.6744	12.4328	13.3296	13.7489	14.0113	14.2011	14.6506	15.4856	15.7248	16.0515	17.0922	18.4137	20.9044	24.9854	31.5601	44.121	63.3617	85.2946	101.973	112.373	117.991	120.145	120.463	118.425	114.637	108.465	100.882	91.7516	82.7259	75.9778	72.953	71.5673	72.3339	73.8321	75.0768	76.0948	76.9709	77.2247	77.6728	77.5556	77.7319	78.4263
12.1729	9.90673	8.28301	7.10987	6.60028	6.5838	6.88216	7.42124	7.63315	7.63362	7.11728	6.71497	6.71956	7.15637	7.99732	8.86468	9.74461	10.4633	11.115	11.3368	11.5304	11.9364	13.649	16.8265	21.7864	28.8483	38.9635	51.9957	66.0005	77.6831	85.3573	89.1602	90.0338	89.2782	87.2263	85.0923	83.1528	81.9966	81.6352	82.138	82.9682	84.4286	85.9279	86.9075	87.3577	87.4112	86.95	86.0647	84.8031	83.1981
15.8682	15.5262	14.9391	14.1272	12.9166	11.5555	10.1108	9.13852	8.54124	8.02531	7.30513	6.6725	6.55161	7.32335	8.36699	9.58946	10.4873	11.1621	11.5799	11.7347	12.2195	13.6532	17.2758	23.4102	32.3557	43.2141	53.8982	62.7726	69.3251	73.2812	75.25	75.8785	76.1166	76.1416	76.2569	76.6634	77.4038	78.3085	79.4691	80.9502	82.1509	83.0823	83.882	85.2258	86.019	86.6662	87.7541	88.5185	89.0906	88.3913
14.7156	13.9722	13.2478	12.4749	11.2479	9.95308	8.25971	6.80046	6.31741	6.86312	8.09335	9.23056	10.1222	10.8351	10.8933	10.4969	10.085	9.77583	9.82466	10.495	11.5016	12.7843	14.6575	17.8719	23.7823	34.5546	49.2381	65.427	78.343	86.4419	90.2499	90.5704	88.6353	84.8512	80.9971	78.2008	76.3691	76.2987	77.584	79.5314	82.4705	86.0787	89.8279	93.9644	97.1661	99.7133	101.413	101.968	102.107	101.746
11.0061	9.23845	7.6158	6.47703	6.06429	6.20141	6.73014	7.00446	7.07748	7.16357	7.09317	7.04944	6.72721	6.32436	6.02629	6.35268	7.07819	7.98024	8.7042	9.08825	9.75846	11.0982	13.6431	17.757	23.3794	30.6887	39.4293	49.2724	59.694	68.9051	76.7716	83.1722	87.9859	91.4196	93.7725	95.364	96.3976	97.4292	98.0501	99.2475	99.6531	99.5546	99.1825	97.7634	95.6738	92.8706	89.7829	85.376	80.5156	75.1997
9.79474	8.79522	7.75307	6.74037	5.83676	5.00262	4.34494	3.73868	3.43406	3.53031	4.07073	4.5901	5.27667	5.5634	5.58871	5.50273	5.59438	5.70599	5.7434	5.69489	5.96004	6.5962	8.37012	11.5593	17.8213	27.8918	44.0202	63.6043	81.5019	94.504	102.376	106.819	108.832	109.443	109.33	108.607	106.701	104.002	100.478	96.527	91.9188	85.5223	82.2867	78.6915	76.1373	74.9474	73.2737	72.5732	72.0031	71.5061
17.8728	15.8757	14.1644	13.1287	12.544	12.2893	12.4196	12.2764	12.3918	11.917	11.26	11.0246	11.9209	14.7299	18.7446	23.3135	26.6372	28.6932	29.7673	29.6828	29.7636	29.8414	30.3576	32.8525	39.0631	48.7398	59.8045	70.9575	79.1098	85.4321	90.6869	94.6183	97.8195	100.417	102.346	103.053	102.217	98.3328	91.9959	82.7808	73.6134	65.4448	61.3649	59.6341	59.6312	62.9667	66.8296	71.8511	76.9454	81.3087
23.9812	24.5412	24.147	23.328	21.7645	19.5547	16.8272	14.1844	12.5799	12.1583	12.9004	14.2142	16.2781	18.5525	20.65	22.6864	23.8013	24.549	25.1341	25.1513	24.9103	24.7269	24.3116	24.4487	27.3474	34.6431	47.422	64.2554	79.9688	90.3283	96.1651	98.6124	98.8314	97.4872	94.9305	91.4808	87.5126	83.8826	80.6976	78.3243	76.368	74.5378	72.9209	71.2382	69.1408	67.0831	64.6901	62.2978	60.3771	58.8448
20.2393	16.8513	13.4893	10.3699	7.69977	6.31418	5.93718	6.54668	7.12731	7.58439	7.86707	7.95645	7.96172	7.81297	7.76874	7.78012	8.00975	8.83398	10.036	11.7183	13.8087	16.5363	20.3384	26.3056	34.4568	44.7339	56.1717	66.0985	74.1776	79.407	81.933	83.2618	83.1986	82.6086	82.1334	82.8216	83.8839	84.7527	84.2635	83.1606	79.1049	73.2082	66.8952	61.0725	57.8334	54.531	51.9774	49.9207	48.2236	48.2663
19.224	18.3255	17.3976	16.1992	14.8784	13.4857	12.6025	12.5222	13.0306	13.7847	14.2143	14.3243	14.0907	13.9202	14.3907	16.0672	18.8486	21.7932	24.5455	26.6906	28.4503	30.0198	32.5975	37.256	44.6561	52.7343	60.938	67.6563	72.4406	75.6738	77.2474	77.473	76.4361	74.1392	70.761	66.6949	61.646	56.3247	52.3985	49.2	47.7921	47.9236	51.3179	57.2154	65.5371	74.3234	82.5166	87.8249	91.492	93.355
16.1975	12.972	10.587	9.40472	9.44657	10.207	10.8661	11.116	10.5863	9.60439	8.4577	7.35606	7.35574	8.20788	9.77292	11.5698	12.5949	13.3737	14.1866	15.0975	16.752	19.6473	24.2874	30.864	39.0052	48.5102	57.7608	66.0291	73.0339	79.3518	85.2737	90.0808	93.4818	95.2399	94.2854	90.9427	86.5402	80.9004	75.2541	69.8137	65.2316	61.6536	58.9676	57.3712	57.2497	58.8825	61.8345	65.6609	70.3808	75.3564
17.7038	14.5229	12.0302	10.8657	10.9869	11.271	11.1065	10.3405	9.03147	7.89609	7.01822	7.28632	8.1428	9.31348	10.3159	11.9463	13.4754	14.6805	15.704	16.2427	16.0912	16.1186	17.574	22.2974	31.8223	44.9206	60.0357	73.8528	84.628	91.7127	96.3884	98.37	98.2591	96.5125	94.0397	91.1733	88.278	86.0148	84.3537	83.2217	82.3931	81.1293	80.9286	80.7516	80.2064	78.9608	76.4093	72.0091	68.1865	65.0164
16.9278	14.7763	12.8082	10.9555	9.58996	8.33521	7.31301	6.9703	7.56475	8.77215	9.91764	10.5411	10.5064	10.5156	10.7132	11.1346	11.4891	12.3636	13.4807	14.4599	15.5721	17.3286	20.4209	26.7602	37.9017	53.2185	69.6078	82.3141	90.7166	94.9275	96.5822	96.1786	93.9863	90.5952	86.3965	82.222	79.0433	76.7211	76.121	75.8508	77.3799	78.9227	80.8794	81.6875	82.1348	82.1385	82.6192	81.9762	82.0047	82.8426
23.8407	20.1862	16.437	13.6079	11.8261	11.3518	11.4909	11.9466	12.2542	12.4322	12.0498	11.3652	11.1527	12.2109	14.3997	16.8147	18.3914	19.2359	19.3138	18.9339	18.6514	18.7962	19.3233	19.8518	21.0102	23.4803	27.5406	35.453	47.3837	61.3751	74.6716	85.5741	93.9843	100.02	104.132	106.728	107.933	107.197	104.052	97.6356	87.6784	74.6564	64.7638	59.3993	57.4273	57.4067	58.1769	59.0673	60.7009	62.5254
67.5465	60.9236	52.4826	43.8689	33.9082	25.3152	18.262	13.7262	12.3081	12.6192	13.7699	14.7131	15.4374	15.9987	16.5568	17.3563	19.0324	20.6307	22.49	23.8816	25.3642	27.5952	32.9283	45.8374	61.7239	73.4967	80.7272	84.4589	86.7369	87.8572	88.9051	89.2606	89.5556	89.5138	88.9592	87.4721	85.6304	83.0115	79.7307	76.0971	72.7711	69.9597	68.2564	68.1684	68.9896	70.3633	71.6959	71.2909	71.0105	69.3046
12.5015	11.5235	10.9668	10.8422	10.9616	11.0057	10.5732	9.67635	8.24797	6.4851	5.04561	5.76078	8.27143	11.13	13.5292	14.9335	15.561	15.1952	14.3425	13.7248	13.1421	13.236	13.8507	15.5766	19.0682	24.9538	34.6053	46.0795	59.1478	70.6303	79.0939	84.8172	88.1934	88.9444	87.9645	85.2193	81.27	76.9172	72.7158	69.8818	67.8338	67.5813	67.9444	69.5046	71.9368	73.7638	74.955	75.1123	73.9772	72.0241
11.2962	9.64607	8.72042	8.20402	8.04371	7.62421	7.36737	7.12927	6.74809	6.71502	7.30985	8.10865	8.77292	9.00997	8.86394	8.76203	9.28709	10.8289	12.434	14.0134	15.276	16.2751	17.1037	18.1545	20.0977	23.4998	29.5073	39.1361	50.626	62.4709	72.5964	79.2607	82.4712	83.3895	82.5304	80.8634	78.8524	77.2285	77.3953	79.1225	82.2804	86	89.5732	91.9763	92.9298	93.2814	92.3757	90.3622	87.5108	84.3291
12.2322	11.2824	10.6038	10.359	10.3821	10.3127	10.2472	9.64181	8.82511	8.10508	7.34968	6.69622	6.83267	7.22544	8.18182	9.02484	10.0352	11.0864	12.1384	13.2659	15.1411	18.1839	23.1123	31.3096	44.3314	59.8042	73.7896	84.4907	92.0687	97.2533	100.683	103.155	104.833	105.899	106.024	105.345	103.514	99.848	94.2526	88.3645	82.0056	77.2384	75.5924	75.9181	76.1938	76.4359	76.8591	76.4096	74.0462	69.4821
16.7951	15.521	14.5583	13.6554	12.6361	11.768	10.9292	9.96288	9.16704	8.87838	9.43459	10.6558	11.8489	12.8416	13.1307	13.197	13.5034	14.1957	15.5137	16.9572	18.2874	18.9375	19.1583	19.1763	19.5944	21.51	25.8077	33.1107	43.5765	56.0753	69.1255	81.9326	92.4708	101.352	107.974	112.096	113.869	113.685	112.291	108.633	103.466	96.25	87.3967	77.7168	69.3843	63.1445	58.4948	53.9819	50.1411	47.9198
21.7721	18.8016	15.6301	12.5854	10.3151	9.30327	9.55904	10.3096	11.18	11.6804	11.5252	10.7394	9.83586	9.64411	10.2895	12.1301	14.0581	15.7595	17.0703	17.3286	17.1441	17.4607	18.083	19.4916	21.7825	24.1381	27.0697	30.5644	35.1637	40.4129	47.069	53.2374	59.5089	64.053	68.3794	71.8469	74.7075	76.5913	76.9458	75.601	72.2343	67.2877	61.5559	54.5851	49.2478	44.4712	41.9955	41.2489	43.7973	47.5623
30.3688	25.4819	20.5078	16.2884	13.164	12.1146	13.0034	14.3688	16.3089	17.9867	17.9061	17.0995	16.4533	16.0701	16.2805	16.1755	15.9	15.271	15.4508	17.4691	20.7287	25.9922	32.4477	39.4258	46.735	52.7508	56.8308	60.0405	62.2891	63.5906	64.4648	65.2276	65.7916	66.1712	66.3306	66.4462	66.1197	65.6341	64.6968	63.537	61.8103	60.1162	58.6419	57.8959	57.7074	58.0877	58.9754	60.0608	61.0109	62.0728
20.4635	18.1863	16.1419	14.2201	12.4037	11.192	10.2312	9.76068	9.6423	9.69387	9.89034	10.0736	10.6942	12.6707	15.5605	19.314	23.2727	26.8322	29.8606	32.9416	36.1679	39.4862	42.8695	46.2768	50.162	53.7475	57.5746	61.3939	64.3006	66.5977	67.8145	67.8289	66.8363	65.7789	64.8467	64.4469	64.5059	64.5293	64.3492	64.2809	63.3671	62.3366	61.4898	59.85	58.3545	56.8438	55.2194	53.6505	52.6902	51.9028
12.8634	11.0175	9.60476	8.9103	9.34435	10.3156	11.3199	11.6855	11.019	9.44444	7.17405	5.72046	6.37386	8.09457	9.83362	11.1426	11.6868	12.0106	11.8586	11.5657	11.2776	11.2908	11.2829	12.0884	14.0902	17.9983	24.0924	32.0826	40.3934	48.7371	55.5587	60.211	62.5241	62.0367	59.5388	56.2016	52.6544	50.1955	48.3665	48.0693	48.6536	50.4073	52.7523	55.8856	59.0997	62.3128	64.102	65.6581	66.3217	66.2644
21.1871	19.0071	16.7332	14.1622	11.4246	8.77031	6.48307	6.33224	8.19907	11.1071	13.5521	14.9593	15.2433	14.2925	12.9223	11.763	11.28	12.1364	12.9857	14.2265	15.3347	18.0846	26.7286	43.4981	62.8657	77.8391	86.9638	92.2695	95.4654	97.2674	97.8112	97.1798	94.7537	90.202	81.5801	70.3273	59.5864	52.9631	50.6168	51.8266	56.2699	65.4773	76.1643	87.0337	93.4383	96.4807	96.1596	93.176	89.0195	84.0741
13.23	12.0007	10.7519	9.65518	8.57687	7.57593	6.86049	6.24946	5.60383	5.2459	5.23774	5.79162	6.73964	7.73055	8.5692	9.21091	9.64806	10.0151	10.5622	11.4119	12.2783	13.1167	14.3283	16.3383	19.3293	24.2058	31.2539	41.0352	53.2277	66.0416	77.3028	85.1468	89.608	91.1677	90.1215	87.1617	82.4943	76.3892	69.4834	62.9284	57.0301	52.8781	50.4571	50.2371	51.6206	54.7536	58.3741	61.6702	63.5462	62.2129
9.16558	8.48294	7.71761	7.03211	6.21477	5.64466	5.36266	5.22945	5.2134	5.20067	5.23376	5.30749	5.48434	5.7441	6.18922	6.91586	8.07315	9.06703	9.78857	10.0989	10.5113	10.8359	11.9422	14.4436	18.9969	26.9413	38.4765	52.1708	64.6936	73.7572	78.8139	80.5262	80.2657	78.8383	77.1579	75.1903	73.9639	73.0626	72.6146	72.3636	72.759	73.3494	73.9979	75.0144	76.3931	76.7742	76.6099	75.4575	73.2915	70.3079
8.32771	7.77897	7.53837	7.42436	7.23063	6.97792	6.55099	6.07916	5.52862	5.47804	6.03023	6.72367	7.30949	7.49213	7.45902	7.4773	8.32738	9.60873	11.5355	12.8484	13.727	15.0638	16.5724	19.2645	23.8503	29.9022	37.0407	44.4784	51.341	57.703	62.8022	66.6611	69.4219	70.7448	71.271	71.1052	70.796	69.7683	68.853	68.1814	67.8445	68.4398	70.1125	72.4044	75.8491	79.3294	82.7772	85.8353	86.9306	86.7881
14.2357	11.4846	9.26099	7.10361	5.79619	5.5123	5.74678	6.44133	6.92743	6.71998	6.10812	5.34033	4.57292	4.50937	5.38703	6.87649	9.0837	11.3128	13.31	15.4146	17.7943	20.0973	23.0757	26.8303	32.3699	38.9757	46.6478	53.7476	59.5276	63.7827	66.168	66.9279	66.5989	65.4551	63.6581	61.3881	59.2596	57.3972	56.644	56.6158	57.8987	59.8282	62.2526	64.2784	66.7229	68.6944	70.2428	71.9793	73.4741	74.2566
11.894	11.1224	10.8246	10.9637	11.1693	11.3104	11.0625	10.3379	9.61604	9.38673	9.77296	10.7206	11.0154	10.8488	10.3708	9.92125	9.917	11.0555	12.5113	13.7673	14.3192	14.3716	14.6515	17.0472	21.5593	27.8932	35.5941	44.1351	52.4287	60.1671	66.6251	71.7269	74.9979	76.3074	75.7435	73.7514	70.8226	67.3137	63.1656	58.981	54.8363	51.5385	48.5826	46.3241	45.4598	45.5325	45.8713	46.5177	46.7797	48.1288
19.4769	18.9731	18.4138	17.6548	16.2936	14.1425	11.2879	8.02813	5.83385	6.90864	9.68621	11.5487	12.4436	12.6019	12.3123	11.7991	11.5097	11.7656	12.3683	13.3655	14.6521	16.494	20.076	28.0277	41.4265	58.2408	73.5964	84.5811	91.4215	95.3448	96.6439	95.9271	93.7625	89.2353	83.154	75.7239	69.5393	65.2232	61.7641	59.7425	59.8723	61.8064	63.8151	66.2623	67.8542	68.5112	67.464	64.7652	61.3726	57.52
8.80145	7.95342	6.89729	5.86586	4.75645	3.67511	2.7206	2.24349	2.52053	3.3623	4.35543	5.19098	5.84484	6.07027	5.79724	5.15281	4.31575	3.7221	3.58644	3.27478	3.15072	4.43133	7.78864	13.9252	23.3946	35.7668	50.3163	63.2219	72.6941	77.5426	78.6696	76.0085	71.1246	65.0369	60.229	57.6091	57.6757	59.3443	62.4201	65.5627	68.7305	70.8749	72.4911	72.9903	72.2818	69.3398	65.8649	60.6099	55.0829	49.2
10.6542	11.0867	10.8724	10.6258	9.74114	8.07049	6.41671	5.21995	5.36804	6.89305	8.758	10.0353	10.6396	10.5189	9.97717	9.17899	8.21129	7.31038	6.10562	4.98423	4.1937	4.48978	6.65158	10.4522	16.3754	24.3525	34.0289	45.0073	56.4988	66.4489	73.9409	78.441	79.946	78.0628	74.271	69.2839	65.6233	64.9463	67.2483	71.2677	78.4019	86.0969	92.2749	95.9367	94.6843	88.3631	77.6275	64.0599	48.6919	34.7848
9.0519	7.74887	6.28705	4.97206	4.39072	4.50969	5.1619	5.76196	6.17442	6.15515	5.79207	5.13245	4.50931	4.01626	3.93607	4.25301	4.63188	4.97981	5.3339	6.07441	6.61483	7.8871	9.92696	13.4794	18.5593	25.2578	32.8584	40.4886	47.0839	51.3591	52.6389	50.9873	46.9732	41.3804	35.5609	30.2941	26.3919	23.9074	22.3544	21.3466	20.6477	19.9167	18.9369	17.9405	17.0579	16.8173	17.8189	20.8322	25.5162	31.2719
9.89572	8.85565	7.7695	6.77125	5.9264	5.29042	5.06967	5.14655	5.2407	5.28112	5.30045	5.39386	5.50392	5.80769	5.82003	5.81202	5.97533	6.26706	6.86386	7.3192	7.67604	8.07441	8.82695	10.4366	13.3021	18.0688	24.8614	34.1994	45.2963	56.4223	65.0287	69.1905	68.6184	63.5135	54.9517	45.0988	36.3065	29.6775	25.7009	23.5313	22.4242	21.8268	21.9155	22.4662	23.6635	25.9097	28.8536	32.6483	37.1169	42.1204
10.3308	9.2955	8.27677	7.27016	6.023	5.12577	4.98489	5.79925	7.05904	8.07465	8.86518	8.74083	7.82439	6.62859	5.45167	5.07468	6.36084	8.61149	10.8156	12.9638	14.5731	16.3593	18.9333	23.4724	31.0579	40.9048	50.9731	59.6758	65.1566	67.4553	67.4962	66.0878	63.9366	62.7689	62.3735	63.2933	64.9553	68.0675	71.3001	74.1043	76.9083	78.3281	78.722	77.952	77.1328	75.6983	74.115	72.4164	70.0489	68.553
19.2202	16.9578	14.9334	13.0865	11.2551	9.55486	8.06008	6.96833	6.4697	6.98674	7.80393	8.68315	9.55426	9.99427	9.90601	9.52521	8.99536	8.38283	8.04845	7.90676	8.35214	9.70204	12.1113	15.4607	20.0524	26.4631	33.983	41.9901	49.5443	55.9244	60.5055	63.3369	64.6926	65.2047	65.0638	64.3314	63.5661	62.7478	61.7786	60.913	60.3301	59.7214	58.6651	58.0623	57.8338	57.6576	57.9628	58.7252	59.4603	59.7391
4.8945	4.78515	4.70109	4.73857	4.66088	4.51661	4.14492	3.58987	2.92997	2.47639	2.60346	3.28821	4.22893	4.96081	5.25928	5.25765	4.97987	4.46004	3.94	3.96184	4.7023	6.51718	9.61428	14.6701	21.5588	30.4905	40.7475	50.8623	59.6447	66.2146	70.2187	72.1927	72.131	70.5922	68.9786	67.3029	66.1768	65.6944	66.2244	67.4744	68.5619	69.2117	69.0538	67.3096	65.0484	61.7561	57.7824	54.0369	50.2496	47.0411
15.881	13.6963	11.7274	10.052	8.79116	7.72531	6.74219	5.78489	5.12622	5.25397	6.11846	7.16118	8.04457	8.70782	8.83848	8.93155	8.43727	8.23465	8.43501	9.44181	11.9068	15.3964	19.4295	24.9771	31.7787	39.7445	49.3927	59.3962	68.7806	76.9651	83.2277	86.9972	87.9017	85.3331	78.4182	67.6665	55.2351	44.4538	37.6688	34.0803	32.7816	32.6057	32.546	32.467	32.1367	31.8913	31.6446	32.9268	37.0701	44.0534
6.50475	6.14118	5.81139	5.51518	5.36977	4.79046	4.14868	3.77435	3.92431	4.33581	4.35425	4.24673	3.96181	3.7694	4.11845	4.84824	5.76229	6.41197	7.00227	7.36031	7.95932	9.51347	12.217	16.2492	22.3491	30.3472	39.97	50.0186	59.2458	66.5675	71.6065	73.1942	70.9431	64.733	55.6801	46.5147	38.039	32.5585	29.3828	29.3011	31.6733	35.8142	41.2247	46.5392	51.3521	53.49	53.2416	50.0126	44.6218	37.9112
16.5901	15.303	13.7301	12.0208	10.3326	8.66392	7.64185	7.31291	7.5481	8.13105	8.768	9.64683	10.2873	10.7337	10.8361	10.4478	9.90502	9.17562	9.20092	10.0872	11.5516	13.4695	15.9711	18.9979	22.8841	28.5834	36.7167	47.5604	59.8562	70.5504	77.7281	80.5673	78.6362	72.2572	63.0528	53.6263	46.2287	41.4596	38.515	36.832	35.7447	34.9159	34.0575	33.141	31.9041	30.472	28.6877	27.3101	26.7817	27.6518
11.6411	10.1834	9.16906	8.16576	7.4335	6.84353	6.06624	5.67477	6.19044	7.64678	9.09884	9.96703	9.71717	8.76412	7.34923	6.20456	6.63189	8.62993	10.6002	11.916	12.41	13.0318	14.0947	17.1014	22.4487	29.8905	38.4128	46.2715	52.7629	57.208	59.4896	60.0072	59.8339	58.9409	57.2624	55.2836	53.7215	52.2805	51.0597	51.3652	52.4793	54.8941	58.9894	64.0826	69.7334	74.7534	78.7807	81.9905	83.0649	81.1338
16.5868	15.5475	14.1522	12.4884	10.4756	8.35555	6.80073	6.15271	6.7976	7.71167	8.27665	8.87162	9.08623	9.05544	8.85561	8.67709	8.63743	8.67322	9.20903	9.98184	11.2472	12.7367	15.0503	18.0661	22.8475	29.509	38.7517	49.8966	61.1415	71.3196	78.6137	82.703	83.2523	79.7804	71.3425	59.2664	47.1365	38.9034	34.1775	31.6064	30.1939	29.0134	27.7003	26.0026	23.9448	22.2929	22.3283	25.6697	32.2739	39.7462
35.4148	32.6826	29.4697	26.0627	22.3187	18.5566	15.2677	12.9172	11.4206	11.1123	11.7274	14.1794	17.6093	22.2504	26.9028	30.8012	33.3687	34.9182	35.2507	34.0747	32.5013	30.1775	30.1935	37.3614	53.4707	71.9576	87.305	97.1444	103.9	108.604	112.175	114.871	116.578	116.198	112.145	101.685	85.4866	69.117	57.6051	50.6982	46.5827	44.0727	42.5875	41.5485	41.3056	40.8151	40.3264	39.5805	38.4652	36.7812
13.1582	11.4287	9.83597	8.2909	6.91242	6.11594	6.11499	6.7541	7.49551	7.60705	7.40289	6.56866	6.1371	6.85289	7.89526	8.9302	9.81977	9.97437	10.4887	11.2036	12.4337	14.269	16.5371	19.7845	24.8217	32.8081	44.2769	57.4088	69.1732	76.8211	80.9988	83.1219	83.6843	83.5011	83.1448	82.2989	81.6149	80.4261	79.1757	78.2591	76.7391	73.9477	71.5585	69.4229	68.3241	66.6584	67.5299	68.2151	67.8144	67.0396
22.1307	18.2367	14.6463	11.252	8.34659	6.49729	6.03065	6.19859	6.47715	6.53371	6.40849	6.38335	6.70395	7.33819	8.52908	9.86519	11.1114	12.4402	13.4383	14.7351	15.734	16.6068	17.5878	19.1905	22.1267	27.1973	35.0311	45.5539	57.1851	66.5567	70.4688	68.9069	63.2679	55.703	48.3655	42.6441	39.0353	36.5636	36.0394	36.8299	39.0216	41.6503	44.7928	47.2417	48.4753	47.9394	46.6914	45.3694	45.1174	46.0528
18.3359	15.7994	13.6233	11.6933	10.2875	9.22666	8.40213	7.75031	7.40839	7.32866	7.25589	7.58649	8.12527	8.77803	10.0305	11.4639	12.718	13.6503	14.0855	14.1976	14.1042	14.3485	15.3846	17.6415	21.5377	26.9434	33.3552	40.6702	47.8461	54.1743	59.1805	62.7994	64.9718	65.648	65.5434	64.0099	61.771	58.7198	55.0813	51.2667	48.5855	46.832	46.8551	47.8443	48.9672	50.8099	53.8241	57.4265	62.1784	67.5543
20.6838	18.6562	16.4407	14.37	12.4259	10.7062	9.50936	8.86608	8.83428	8.93929	9.35716	9.91225	10.9247	12.2139	13.4286	13.7895	13.7771	13.3496	12.8776	12.9681	13.8868	15.3628	17.6084	19.6846	21.8656	24.413	27.2239	30.8869	35.4757	40.9469	47.2344	53.5284	59.6376	64.3812	67.5565	68.9865	68.755	67.3026	64.5563	60.5198	56.7263	53.6097	51.4682	50.9934	52.7686	56.5811	61.6129	66.6207	70.7363	72.7854
31.3842	29.5778	27.1642	23.8709	19.8032	15.7667	12.985	13.6493	16.2737	18.8756	20.5607	21.3206	20.7277	20.1071	19.0952	18.1423	17.7714	18.3647	19.1227	20.0791	21.299	22.7513	25.444	30.1682	38.1101	50.0542	64.5127	77.397	86.8331	92.5084	95.5334	96.5726	95.8931	93.9987	91.7071	88.9215	85.5612	81.9801	78.5592	75.0708	72.0692	70.5093	69.329	68.5778	67.519	66.3737	65.057	63.8301	63.8446	64.0266
14.1396	12.076	10.4216	9.77859	9.93587	10.4542	10.5232	9.81808	8.46996	7.30443	6.92373	7.2051	7.97161	8.49251	8.83814	8.87243	8.45505	8.0612	7.86471	8.59609	10.8671	15.4153	21.8739	31.8687	44.9869	60.8429	75.2731	86.0453	92.2549	94.9988	94.6337	91.5629	85.5455	77.1865	68.2826	60.8679	55.5219	53.5925	54.9701	60.219	69.2151	80.0701	90.1057	97.6855	101.729	102.978	101.634	98.3705	93.6762	87.0412
13.9999	11.5311	9.6788	8.16376	7.52902	7.69678	8.23456	8.62245	8.49236	7.75105	6.76786	6.20402	6.36704	7.25523	8.26698	9.20532	9.5037	9.83339	10.2559	11.2038	12.3133	13.7559	15.5561	17.9481	21.7551	27.8973	37.2016	49.373	63.1297	75.6525	85.0208	91.3497	95.2626	97.311	97.7514	97.1514	95.6289	93.4433	91.151	88.9308	87.2803	86.229	85.6362	83.9477	81.3113	77.2058	71.9789	66.7862	61.3253	57.1639
15.8531	14.1345	12.9094	11.9802	11.2604	10.3267	9.03234	6.89764	5.36626	6.25197	9.21419	12.5989	14.6041	14.8071	13.5721	11.5095	9.17368	8.20159	8.97358	10.3225	11.3574	12.3251	13.9014	18.287	27.3366	43.0487	62.9762	80.4792	91.45	96.9175	98.6236	98.1833	96.1947	92.9934	89.2248	84.7792	80.575	76.5138	73.0665	69.9855	67.48	66.0529	65.9364	67.7652	69.3729	70.563	70.5191	69.8596	68.8597	67.9835
12.6883	11.4099	10.3513	9.80074	9.66205	9.51697	9.14381	8.18379	6.67525	5.47585	5.65802	7.20715	8.64039	9.76961	9.84185	9.38316	8.80857	9.28073	11.1421	13.6853	15.8428	17.6385	19.0581	20.8785	23.9282	29.3	37.1516	46.4135	56.2934	66.0327	74.1788	80.8905	86.1194	89.6782	91.5655	92.1974	91.2937	89.0664	86.1248	82.3182	78.6808	75.3918	73.1549	73.6966	76.3987	79.4428	82.2694	84.8982	86.0846	86.2394
21.1662	17.7802	14.1941	11.0699	9.04464	8.07556	8.18587	8.618	8.91701	8.98006	8.32953	7.4697	6.64709	7.04163	8.62422	10.8874	12.7785	14.0325	14.6229	14.9023	14.6923	14.3875	13.9249	14.238	18.011	26.5846	41.1675	58.826	75.7455	88.8472	97.2085	101.562	102.768	101.447	97.2559	91.372	85.2532	80.5824	78.6566	79.1792	81.9973	87.1954	92.8772	98.7873	105.033	109.922	112.597	113.652	112.612	109.936
10.7868	9.54307	8.18888	7.14947	6.60921	6.86802	7.47989	8.25624	8.64427	8.68358	7.97298	7.05491	6.19406	5.77488	5.99047	6.38509	6.78069	7.05873	7.25814	7.15856	7.48601	8.70996	11.6932	16.8508	24.6832	35.2224	47.591	60.2469	71.8262	80.9525	87.2432	90.7494	92.2493	92.4895	92.0031	90.7636	89.878	89.0239	88.5421	87.9024	86.7755	85.3026	83.139	79.8051	75.4101	70.0713	64.8658	61.1485	59.8687	60.4067
16.6802	15.5423	14.4092	12.8875	11.5899	9.927	8.45218	7.25296	6.76728	7.04448	7.63838	8.21933	8.52919	8.67307	9.32661	10.5922	12.4451	14.3507	16.7072	18.4464	20.6553	23.7539	28.0165	35.2904	45.3369	57.1323	69.5076	79.8973	88.9651	95.815	101.114	105.24	107.479	107.504	104.145	97.0848	86.2985	74.55	64.5066	58.1663	53.773	52.7422	52.776	54.3756	57.4866	60.2718	64.1083	66.5068	66.8579	66.5538
19.3165	17.2435	16.0792	15.0029	13.686	11.3403	8.86108	6.42756	5.28233	6.88654	9.66298	13.2856	15.7004	17.4167	16.82	15.9016	14.3646	13.114	12.3819	12.848	15.2274	22.7127	37.5476	63.3274	89.9706	107.895	118.605	125.826	130.837	134.797	138.118	141.161	143.7	145.696	146.415	142.814	126.999	96.4441	72.2598	61.2329	55.1955	52.9636	51.7767	51.2783	50.9219	50.9215	50.4655	50.1485	49.4608	48.3072
[truncated: 150 more columns]
