# Supplementary material for: Flexible neural population dynamics govern the speed and stability of sensory encoding in mouse visual cortex
Source: Nat Commun. 2024 Jul 30;15:6415. doi: 10.1038/s41467-024-50563-y (PMC11289260; doi:10.1038/s41467-024-50563-y)
Supplement: Supplementary file 8 — Source Data [file 41467_2024_50563_MOESM8_ESM.zip › S10d_averages.xls]

## Sheet: Sheet1
Stationary (mean)	Stationary (SEM)	Locomotion (mean)	Locomotion (SEM)
74.7138	0.84981	80.8898	0.63707
74.1006	0.855137	80.4804	0.641358
73.5544	0.859234	80.081	0.644977
73.0841	0.86077	79.7208	0.649224
72.6729	0.860288	79.4185	0.653783
72.3469	0.859496	79.1681	0.658756
72.1283	0.859901	78.9771	0.664386
72.0114	0.86158	78.8418	0.670388
71.9734	0.86227	78.7583	0.674627
72.0451	0.863129	78.7322	0.676236
72.1054	0.86417	78.7078	0.676267
72.1728	0.864229	78.7404	0.676264
72.2695	0.861967	78.7586	0.675867
72.3694	0.858219	78.7786	0.674947
72.4655	0.856589	78.7853	0.673577
72.5819	0.858217	78.8243	0.674851
72.7032	0.86015	78.8755	0.676673
72.7858	0.862054	78.83	0.678299
72.6683	0.860785	78.4433	0.676504
72.0217	0.847985	77.0871	0.668733
70.2455	0.818558	74.1654	0.649523
67.2367	0.779085	69.5233	0.617996
63.3147	0.74204	63.7459	0.569659
59.2612	0.715118	57.8548	0.509971
55.755	0.698674	52.8371	0.455977
53.0903	0.704901	48.9867	0.41477
51.2738	0.727625	46.1004	0.387988
49.9715	0.746713	43.8613	0.371183
48.9623	0.75603	42.0254	0.357923
48.1562	0.754856	40.4435	0.346235
47.5052	0.745453	39.0363	0.335796
46.9809	0.729571	37.7568	0.327827
46.5685	0.709979	36.5794	0.322899
46.2334	0.689756	35.4713	0.321583
45.9385	0.670323	34.4359	0.323284
45.6819	0.65099	33.4705	0.32757
45.5646	0.631948	32.5941	0.334028
45.8009	0.619135	31.7962	0.341795
46.5695	0.63131	31.0589	0.351193
48.0148	0.68887	30.3541	0.362129
50.0337	0.789509	29.7084	0.372343
52.3224	0.906653	29.1103	0.378452
54.6195	1.01385	28.582	0.379165
56.5909	1.10292	28.1012	0.375261
57.8651	1.16772	27.6331	0.366778
58.3225	1.20758	27.1841	0.355527
57.8544	1.21925	26.7604	0.343884
56.5069	1.19921	26.393	0.333215
54.2506	1.15289	26.0569	0.323712
51.4974	1.08665	25.747	0.315716
48.6468	0.998232	25.4643	0.307653
46.113	0.90085	25.1986	0.299489
44.1743	0.820668	24.9638	0.293245
42.8608	0.768557	24.768	0.291043
42.0271	0.743433	24.6185	0.291224
41.4905	0.737027	24.5118	0.291489
41.116	0.739442	24.4687	0.290747
40.785	0.745264	24.4521	0.290526
40.3914	0.754703	24.4466	0.291319
39.8927	0.761667	24.4095	0.2928
39.341	0.762897	24.2983	0.293532
38.8272	0.762575	24.144	0.293365
38.3608	0.760275	23.9365	0.292291
37.9795	0.755588	23.6898	0.291289
37.5754	0.750369	23.4181	0.290297
37.1228	0.751887	23.1288	0.289741
36.6144	0.762089	22.8098	0.288508
35.9442	0.767999	22.4513	0.286604
35.1872	0.765427	22.0193	0.283378
34.2765	0.752418	21.5536	0.279781
33.208	0.728812	21.0733	0.276378
32.1459	0.70033	20.6021	0.274289
31.1819	0.673967	20.1507	0.273621
30.286	0.643442	19.715	0.273855
29.4326	0.611546	19.2918	0.271745
28.7966	0.597074	18.9185	0.266519
28.4023	0.592966	18.5798	0.257892
28.2641	0.609174	18.3039	0.248631
28.3799	0.637078	18.0944	0.240777
28.6814	0.663523	17.9524	0.23532
29.0014	0.681624	17.8532	0.231687
29.2622	0.690245	17.7794	0.229427
29.4292	0.696761	17.7023	0.227625
29.4485	0.703971	17.6064	0.226571
29.3413	0.708709	17.5136	0.227372
29.0955	0.710126	17.4299	0.228879
28.8277	0.709157	17.3825	0.23201
28.4942	0.703495	17.3725	0.237022
28.0306	0.68877	17.4036	0.242269
27.5853	0.675066	17.4235	0.245385
27.2533	0.665672	17.446	0.24771
27.0436	0.66118	17.4544	0.247246
26.9383	0.657163	17.4736	0.246461
26.85	0.646841	17.4828	0.246662
26.7752	0.636729	17.5038	0.246925
26.6366	0.628616	17.5325	0.246633
26.4631	0.619029	17.5854	0.245466
26.2954	0.608619	17.6591	0.244835
26.0883	0.59786	17.7302	0.246941
25.8071	0.579105	17.7817	0.250838
25.4838	0.551105	17.8093	0.253297
25.2752	0.532151	17.833	0.253229
25.2426	0.527671	17.8541	0.251139
25.3079	0.528343	17.8746	0.246537
25.4451	0.532968	17.9296	0.241149
25.6307	0.537691	18.0213	0.234522
25.8516	0.543054	18.1466	0.228915
26.0884	0.551873	18.3078	0.225363
26.3318	0.557751	18.4915	0.22364
26.5764	0.557568	18.6784	0.225195
26.8482	0.552924	18.853	0.2278
27.1461	0.547837	19.0328	0.232191
27.4695	0.55163	19.2276	0.238338
27.9447	0.563854	19.4842	0.246188
28.4933	0.575606	19.823	0.256058
29.0446	0.584394	20.2386	0.266255
29.6247	0.594674	20.7278	0.276562
30.2328	0.603871	21.2658	0.286686
30.8567	0.609386	21.8408	0.295667
31.5268	0.612032	22.4624	0.305439
32.3712	0.619285	23.1791	0.316588
33.3909	0.631594	24.0652	0.328125
34.7199	0.648115	25.2544	0.340999
36.4599	0.665061	26.9199	0.356674
38.7184	0.686458	29.2075	0.375205
41.5048	0.710928	32.261	0.397772
44.7783	0.734138	36.0556	0.423768
48.4519	0.754358	40.4625	0.450408
52.2935	0.764418	45.2917	0.476112
56.2146	0.767636	50.3443	0.496869
60.2322	0.77336	55.4899	0.512899
64.3535	0.785231	60.5517	0.531784
68.5863	0.801866	65.332	0.558401
72.7758	0.823755	69.5925	0.59344
76.8018	0.854649	73.0737	0.633191
80.4415	0.889178	75.6522	0.672794
83.5332	0.923957	77.3876	0.703762
85.8234	0.953077	78.365	0.723985
87.3353	0.975058	78.7809	0.73342
88.2391	0.989597	78.8017	0.733725
88.7416	0.998402	78.5597	0.729853
88.8471	1.00394	78.1853	0.721457
88.4569	1.00344	77.7699	0.711204
87.6964	1.00157	77.3878	0.698906
86.6716	0.996905	77.054	0.683258
85.3871	0.985751	76.701	0.668365
83.9846	0.972554	76.3987	0.658102
82.5624	0.957063	76.1437	0.651912
81.1664	0.939056	76.0267	0.645937
79.792	0.908704	76.0709	0.641582
78.4486	0.871094	76.2903	0.639787
77.3408	0.841639	76.6557	0.640898
76.6945	0.825433	77.1403	0.643033
76.6117	0.827511	77.624	0.644569
76.9917	0.8368	78.1334	0.645367
77.8615	0.853354	78.6506	0.644943
79.112	0.869883	79.1643	0.645791
80.5894	0.880738	79.6685	0.647306
82.0863	0.885844	80.1712	0.650954
83.3838	0.892104	80.6173	0.652629
84.3451	0.900426	81.0201	0.65006
84.907	0.904501	81.3893	0.642377
85.1007	0.899281	81.7657	0.631192
85.0015	0.884692	82.1249	0.619121
84.8192	0.874877	82.4655	0.608956
84.4869	0.869384	82.8044	0.600518
84.0997	0.866347	83.1625	0.595303
83.7938	0.860287	83.5619	0.595613
83.7189	0.855756	84.0843	0.598488
83.9503	0.844501	84.7232	0.603644
84.5626	0.836383	85.4731	0.609038
85.3987	0.834504	86.2893	0.611536
86.3505	0.834204	87.1525	0.60862
87.4361	0.837364	88.0581	0.600413
88.6655	0.838963	89.0416	0.588422
89.9673	0.833484	89.941	0.572033
91.0428	0.827755	90.6724	0.558979
92.0023	0.814043	91.2869	0.556534
92.789	0.802193	91.6993	0.560416
93.2549	0.792966	91.8888	0.579556
93.2062	0.791849	91.8649	0.599435
92.9922	0.800026	91.712	0.611838
93.054	0.804827	91.5221	0.615412
93.2027	0.806049	91.3522	0.611294
93.25	0.808994	91.1357	0.599452
93.2001	0.810849	90.9163	0.590068
92.9825	0.815428	90.7998	0.582728
92.7476	0.821852	90.9744	0.57269
92.5704	0.823332	91.2775	0.572147
92.411	0.819112	91.5633	0.578654
92.1874	0.808755	91.7401	0.591526
92.1955	0.806056	91.731	0.599857
92.1499	0.820566	91.5752	0.604142
91.8109	0.839659	91.3424	0.607081
91.2681	0.851304	91.147	0.608427
90.8406	0.854754	91.032	0.611667
90.5541	0.851178	90.8975	0.609674
90.3444	0.84622	90.7428	0.604825
90.2281	0.842893	90.619	0.600883
90.1661	0.841589	90.5526	0.59655
