# Supplementary material for: Flexible neural population dynamics govern the speed and stability of sensory encoding in mouse visual cortex
Source: Nat Commun. 2024 Jul 30;15:6415. doi: 10.1038/s41467-024-50563-y (PMC11289260; doi:10.1038/s41467-024-50563-y)
Supplement: Supplementary file 8 — Source Data [file 41467_2024_50563_MOESM8_ESM.zip › S10d_locomotion_allTrials.xls]

## Sheet: Sheet1
64.5916	63.5017	62.2272	60.9765	59.5443	57.8441	56.3811	55.4197	54.7861	54.8516	55.2545	56.0587	56.916	57.6224	58.3185	57.7406	57.018	55.9844	54.695	53.7527	52.329	50.3855	47.7197	44.3163	40.7687	37.1899	34.2804	32.0943	30.7372	30.1265	30.1412	30.7322	31.8692	33.0044	34.1155	34.7729	35.1186	34.626	33.2026	30.3152	26.9593	22.8659	19.3123	17.4025	16.8611	17.5345	18.9105	20.4848	22.086	23.3187
120.143	121.904	123.347	123.997	123.784	123.119	121.617	120.121	119.012	118.753	119.144	119.593	120.796	122.575	124.066	124.808	124.525	123.848	121.373	117.615	112.41	105.077	95.8578	85.923	76.4645	68.1704	61.2613	55.6635	50.7603	46.1824	41.8238	37.763	33.4601	29.3251	25.5148	22.1283	19.2584	17.1385	15.697	14.9411	14.6967	14.2269	13.9163	13.6805	13.7363	13.8829	14.2902	14.9687	15.8027	16.2374
98.0445	93.9269	90.3166	87.3815	85.4426	84.5496	84.2721	83.6134	82.9953	81.1503	79.3653	77.2497	76.3613	76.5714	78.1852	80.7773	84.4964	89.4292	94.6237	98.1691	97.8687	91.6245	82.1565	72.5307	64.3423	58.9181	54.4807	50.4534	46.7327	42.8382	38.9192	35.1182	31.5959	28.2941	25.3588	22.8171	20.4203	18.4547	16.7438	16.3321	16.6769	18.0388	19.7574	21.0928	22.0894	22.5828	22.6382	21.9835	21.0953	19.892
121.112	121.632	122.072	122.347	122.554	122.354	122.523	122.565	123.006	123.408	121.511	119.264	117.024	114.964	113.145	112.129	111.347	111.337	111.264	110.558	108.143	100.325	86.9414	71.0608	58.6699	51.4351	46.6214	42.9877	39.7006	36.5119	33.6486	31.2259	29.0242	27.341	26.1913	25.4438	24.862	24.3436	23.8961	23.5538	22.9147	22.3692	22.2623	22.1655	21.7876	21.281	20.6389	19.7391	18.8438	18.3992
61.837	61.5819	61.4177	61.8678	61.9035	62.9687	64.3624	64.8126	64.5978	63.7956	62.3552	62.3504	64.0977	68.9033	75.8144	84.1779	92.5563	99.2407	101.419	96.5682	85.22	72.9259	63.1998	56.666	52.3893	49.4875	47.3027	45.1737	43.1018	40.8639	38.3515	35.67	32.6633	29.4783	26.3956	23.7494	21.5162	19.7152	18.4399	17.4184	16.6101	15.898	15.0388	14.0761	13.1152	12.3587	12.1683	12.2685	12.7604	13.4673
76.4832	79.6723	83.9143	90.0525	98.2019	108.459	119.21	127.582	132.384	134.552	134.988	135.23	134.689	134.385	134.031	133.544	132.647	131.682	131.084	129.814	125.493	114.824	98.9259	82.8469	71.6864	64.2207	58.4851	53.4198	49.1975	45.0511	41.1826	37.6439	34.4302	31.8561	29.8204	28.7834	27.9012	26.9183	25.492	23.5561	21.2072	19.3223	17.7826	17.0504	17.0909	17.5235	18.1294	19.0009	19.7655	20.4084
110.679	113.386	115.904	118.067	119.633	120.4	120.614	119.847	119.037	118.284	117.054	116.233	115.567	115.727	116.431	117.792	119.329	120.772	121.877	121.478	119.481	115.387	108.502	97.5823	85.0164	72.9937	63.4034	57.1266	52.4004	49.3581	46.94	44.8931	43.3845	42.2326	41.6847	41.1753	40.6903	39.8806	39.062	37.7474	36.9233	37.4767	39.6528	43.7666	47.6127	51.0734	53.914	55.342	55.8698	53.7409
69.2259	66.1338	63.0006	59.883	57.1614	55.1688	53.4766	52.3622	51.9872	55.1445	62.3116	68.7871	73.6026	73.5057	72.159	70.4318	67.9541	66.3535	67.0696	69.3462	70.3469	66.6114	61.9259	57.0213	55.2738	52.8227	49.9761	46.3184	42.9667	38.9427	34.636	30.2292	26.3471	23.6479	22.4117	22.4038	22.9927	23.8942	24.4603	24.6235	24.9839	25.0643	25.2674	25.6494	25.6645	25.3299	24.9032	24.5939	23.822	23.1661
57.7096	58.437	60.2116	62.7731	66.2602	68.9562	71.5933	73.5285	74.8468	75.2831	75.0581	74.35	73.0741	71.5803	71.055	70.6682	70.675	71.6147	72.636	73.2221	71.2103	66.4662	61.0391	55.7972	51.3691	47.8986	45.0779	42.9956	41.3115	39.6778	37.9507	36.086	33.98	31.5965	29.0429	26.5353	24.162	22.0039	20.3135	19.1376	18.1492	17.0437	15.6925	14.1812	12.7015	11.4034	10.4747	9.82586	9.49319	9.41068
113.993	113.4	112.973	112.599	112.195	111.187	110.335	109.391	108.009	106.475	104.907	103.554	102.124	101.796	101.357	101.32	101.718	101.886	101.66	101.006	99.3605	96.5625	93.2094	87.5839	81.041	74.0443	67.746	62.9234	59.0139	55.9249	52.6024	49.2316	45.1733	40.6802	35.6138	30.8159	27.0899	24.7396	23.832	23.3879	23.4059	26.7098	31.2547	35.3309	37.6437	37.8883	36.2938	34.189	32.0151	30.3471
88.5772	85.8274	82.7878	80.2089	78.2277	76.3338	75.3328	74.9365	74.8797	74.9617	75.0509	75.3905	76.1441	76.3716	76.5582	75.5652	74.2593	71.9671	67.443	63.0311	57.4123	52.2749	49.2676	46.6324	44.7265	43.5367	42.0127	40.6283	39.0796	37.0144	35.0407	32.8626	30.9068	29.1306	27.8908	26.8536	25.9071	25.0855	24.1951	23.4296	22.9296	22.649	22.2539	22.1087	21.8563	22.1315	22.525	22.9778	23.5343	24.1466
68.7417	67.6889	66.1953	63.7647	60.5458	57.7288	56.0044	53.8237	52.2721	51.1716	50.744	50.7866	51.8312	53.5008	55.7622	58.4884	61.5743	64.4489	66.3828	65.817	62.6546	57.8302	51.2111	45.8104	41.4149	37.5149	34.2303	31.5906	29.735	28.4993	27.8575	27.5551	27.4152	27.3416	27.0595	26.4103	25.4036	24.4475	23.58	23.0378	22.843	22.6861	22.5776	22.1909	21.6378	20.9842	20.3961	19.7776	19.291	19.0651
53.2212	53.2211	53.1827	53.1958	52.9097	52.0107	50.7677	49.6787	48.4799	47.482	46.8428	46.2507	45.5689	44.9629	44.1434	43.7014	43.741	45.6207	48.8909	52.7827	52.1462	49.8908	47.7571	45.9346	44.5434	43.1676	41.4394	39.3337	37.0428	34.7269	32.3335	30.2621	28.6017	27.0343	25.7115	24.3266	22.8724	21.1517	19.505	17.7785	16.8454	16.0028	15.6825	15.3173	14.9487	14.9257	14.9357	14.4479	13.6194	12.0815
86.2398	81.0571	76.402	72.4134	68.5856	66.3622	65.0248	64.0701	64.6402	65.841	67.3957	69.2684	70.9406	73.1378	74.8333	77.6356	81.2047	84.9088	86.6886	85.259	78.7383	69.1913	57.2154	47.3435	40.9107	36.6128	34.2206	33.0124	32.7262	32.9525	33.5058	34.1442	34.6388	34.6422	34.2556	33.2179	31.7939	30.0553	28.2266	26.6725	25.9691	25.5681	25.4631	25.53	25.1903	24.5923	23.8105	22.901	21.6816	20.9453
78.5299	81.9466	84.6058	86.6044	88.057	87.1477	84.9961	80.9341	75.2745	70.8988	68.1092	67.3972	68.069	69.0509	70.5247	72.7623	75.4534	78.3053	81.282	83.6106	84.5728	83.7066	79.4743	69.4751	57.2441	46.7028	40.0987	35.3618	32.381	30.1245	28.6405	27.5796	26.6859	25.7441	24.8091	23.5716	22.712	21.916	21.0424	19.9021	19.2173	18.4472	17.6301	16.8133	15.9054	15.3019	15.0798	15.6981	16.4227	17.3808
52.6384	51.1383	50.3487	49.7217	50.0124	51.0158	52.3892	54.7313	57.9444	60.5053	63.2116	67.1302	69.6756	71.8807	72.7688	74.3192	75.0087	74.996	74.653	72.4062	68.0333	58.4162	48.8912	42.7006	39.7401	38.4569	38.1429	37.5613	36.7254	35.5721	34.1145	32.2691	30.1181	27.951	25.97	24.3885	23.3827	22.7961	22.5878	22.6135	22.6331	22.79	23.1789	23.5736	23.8207	24.096	24.0484	23.5083	22.4096	21.5565
95.7549	95.924	96.5477	97.7765	98.9808	100.76	102.857	105.089	106.759	106.916	105.669	102.068	98.1702	94.5861	91.8584	90.4201	89.1058	87.6295	84.9088	79.2256	70.6077	63.048	57.7042	54.1183	50.8319	48.1554	45.5615	43.0168	40.379	37.4605	34.4699	31.7224	29.3205	27.3532	25.8994	24.9803	24.5116	24.3561	24.5104	24.662	24.9182	24.9138	24.2819	23.1518	21.3917	19.5257	17.7418	16.3975	15.86	16.0679
102.305	99.8586	96.5177	92.42	88.7202	84.7841	80.2764	75.662	70.9804	65.7792	61.9219	59.8835	59.4849	60.0559	62.5282	66.3648	71.1495	76.1063	81.3724	85.607	86.177	80.0599	69.9582	59.9369	50.8966	44.2057	38.8851	34.4666	30.9086	28.1029	25.9532	24.2345	22.621	21.1744	19.8786	18.9779	18.4711	18.5542	19.1494	20.5588	22.1695	23.7673	24.797	25.0941	24.8153	23.9364	22.7965	21.3036	20.0338	18.7419
114.492	112.94	111.769	110.589	109.548	108.643	107.91	107.468	107.022	106.25	105.295	103.746	102.421	100.739	96.9854	94.517	90.4195	86.3033	82.1626	77.1304	70.7073	61.6646	54.214	48.3939	44.782	42.7424	41.854	41.3328	41.0034	40.818	40.5359	40.0265	39.1888	37.9587	36.5385	35.0174	33.5307	31.7988	30.1786	28.535	26.9522	25.5984	24.4233	23.2678	22.288	21.2883	20.3112	19.4802	18.7623	18.057
69.1497	69.8824	70.9663	72.2823	73.3104	74.0185	74.6304	74.5353	74.3833	74.5455	74.0018	73.6327	73.5995	73.3516	73.1602	72.3681	71.5887	70.4829	68.2186	64.3625	58.1913	49.44	41.8693	36.1762	32.6456	30.2225	28.3426	27.4687	26.8581	26.6152	26.6432	26.963	27.4636	28.1282	28.9726	30.0174	31.1604	32.3237	33.3429	34.2307	34.7192	34.7661	34.2512	33.4574	31.8746	30.1216	27.7872	25.3191	23.7513	23.0751
96.9997	93.8075	90.0007	85.7563	81.7647	78.5885	74.8601	73.0785	71.735	70.5733	69.3693	68.2759	67.2538	66.7916	66.7834	68.1362	71.8612	75.7257	80.7872	82.9084	80.9639	72.5344	59.2159	48.9403	41.2104	37.4552	35.1763	34.1307	33.9747	34.8096	36.3805	38.7686	41.6857	44.8278	47.4534	49.4232	50.6691	49.9198	47.9913	44.8785	41.1164	38.5729	36.5759	35.0899	33.694	32.3574	30.6527	28.8261	27.1962	25.978
56.1186	52.2931	51.4503	51.5584	52.4675	54.3171	55.8867	57.9568	59.6702	60.6451	60.5284	59.6113	57.3698	55.1353	53.4791	53.4219	53.4499	54.2404	54.949	52.4161	48.5684	45.9741	44.4945	43.9542	43.0634	42.3739	41.6836	41.1059	40.5075	40.2021	39.7744	39.3615	38.5615	37.355	35.3956	32.8646	29.8039	26.1012	22.0086	18.1754	14.8559	12.4623	11.0996	10.7077	10.8184	11.3215	11.7748	12.3198	12.5469	12.7409
70.741	72.4717	75.581	79.9958	85.168	89.7995	93.2493	95.4755	95.9365	95.7202	94.5679	93.0027	90.5064	88.5834	86.7795	85.5325	84.0776	81.7993	77.6243	67.0476	45.589	25.947	18.0351	15.8119	15.6635	16.0514	16.6554	17.2427	17.8315	18.4828	18.8596	18.911	18.9473	18.8721	18.9513	18.9144	19.1433	19.4642	19.6588	20.0275	20.336	20.7762	21.2409	21.4741	21.6594	21.3918	20.6741	19.6736	18.5356	17.1729
120.559	121.3	121.736	122.148	122.478	122.498	122.326	121.412	120.717	120.531	120.632	120.482	120.934	120.044	118.341	116.246	113.215	108.955	104.467	96.5858	85.6479	71.192	56.9267	46.6619	40.2112	36.1452	33.3329	30.9953	29.4117	27.9677	26.9777	26.1814	25.3418	24.2792	23.0027	21.725	20.5704	20.0185	20.3081	21.2416	21.97	22.5058	22.5416	22.4573	21.8908	21.1636	20.5021	19.9938	19.6312	19.2942
118.145	119.815	121.384	122.096	122.213	121.387	118.771	114.691	109.707	103.809	97.4979	92.1325	87.1567	81.9664	76.9832	71.526	66.3322	61.8216	58.284	55.4039	53.3951	50.091	45.047	39.3159	34.3064	30.5789	28.6686	27.7541	27.1273	26.7685	26.7136	26.9451	27.4029	28.0223	28.6799	29.2841	29.7184	29.5731	28.7491	27.1432	25.0671	22.9059	21.4671	20.6333	20.2688	20.0018	19.7646	19.3363	18.8935	18.4223
99.7376	102.404	103.568	104.416	103.82	102.928	99.4458	93.0741	84.9937	75.2392	67.6177	62.5146	59.7051	58.8432	59.5341	61.545	64.8583	68.9321	72.0851	73.5249	70.2786	63.8373	54.7018	45.4789	37.7046	31.2146	26.5294	23.5215	21.9704	21.5016	21.8758	22.2898	22.7418	23.3359	24.1744	25.6186	27.3112	29.1428	30.3233	30.1436	28.2686	24.9187	21.282	18.3278	15.8928	14.3524	13.5317	13.0426	13.1257	13.7839
84.1792	86.6768	89.8829	93.7979	98.6836	103.969	108.83	112.637	114.806	115.774	116.097	115.468	114.694	113.754	112.737	111.439	109.348	105.088	97.6138	82.6745	65.0251	52.8237	46.853	43.6442	41.6628	39.9152	38.8091	37.9146	37.2644	36.82	36.617	36.4169	36.0416	35.4343	34.5824	33.7253	33.2812	33.1908	33.2032	33.555	34.1714	35.041	35.6388	36.4507	36.7307	36.4989	35.8299	34.5408	32.7955	30.6459
106.958	105.487	102.474	98.5744	93.8936	88.5127	83.0641	78.7952	75.2733	72.6606	68.9561	65.5439	62.4458	57.6423	56.6906	57.2768	58.4235	58.6799	57.2098	55.8552	53.7151	52.2533	51.3569	50.3857	49.2024	47.257	44.5471	41.1556	37.0999	32.512	28.0954	23.3992	19.2355	15.7399	13.5578	12.6973	13.3192	14.358	15.6858	17.1254	18.4704	19.5905	20.179	20.3083	19.9559	18.7644	17.7853	16.9413	16.5737	16.812
84.9354	87.1633	88.6723	88.4944	87.0164	84.2525	81.7732	79.4552	77.315	74.9528	73.2271	71.6153	70.0284	70.2285	70.6559	73.0277	75.185	78.2196	78.2556	77.7524	75.8114	72.4046	65.9675	57.2465	50.4835	43.6813	39.3198	35.4606	32.1184	29.4438	26.9	24.3841	22.1541	20.1447	18.3969	17.3712	17.2055	17.7827	18.5122	19.2166	19.7568	19.663	19.3044	18.4474	17.122	15.6344	13.8141	12.2477	11.2838	10.9039
109.526	105.686	100.707	94.4094	89.0021	85.3434	83.8166	83.7194	85.4092	88.8487	93.3819	97.9726	101.197	103.763	105.865	107.911	111.467	115.704	118.711	119.211	117.024	109.553	91.3664	67.0052	51.0201	43.5655	40.0997	38.3531	37.7623	37.8902	38.5874	39.7846	41.3635	43.1549	44.9614	46.7619	47.5992	47.0899	44.3711	39.3453	33.4606	28.2431	24.8672	23.1116	22.525	22.2466	22.2551	22.2548	21.8816	21.0636
108.254	106.623	104.623	102.682	100.781	98.7188	98.0077	98.1279	99.4365	101.363	105.048	109.794	114.642	117.569	117.194	115.232	112.645	110.023	106.188	99.3666	88.3062	74.9572	63.4774	56.9357	53.7695	51.9959	50.5424	49.667	48.9715	48.0668	47.4986	46.9412	46.6025	45.7946	44.9075	43.6295	42.1577	40.569	39.081	38.0261	36.494	34.8243	32.9286	30.9095	28.3237	25.6156	23.0245	20.1649	17.4422	14.7082
55.789	54.2267	53.0668	51.8846	50.9525	50.242	49.9444	50.1198	50.9042	51.8191	52.9735	53.6596	53.7014	53.3263	52.7638	51.6634	49.8621	48.1098	46.4716	44.5777	43.2207	41.4956	39.8192	38.6775	38.0392	38.016	38.2814	38.0892	37.3622	35.7628	34.0496	32.2749	30.7822	29.5573	28.63	27.8494	27.2242	26.6114	25.9113	25.241	24.5223	23.9215	23.1812	22.5566	22.1749	21.7077	21.635	21.7384	22.341	23.203
125.264	126.778	127.992	129.118	130.026	130.648	131.086	131.388	131.531	131.33	130.166	128.284	126.042	123.161	120.528	117.715	115.33	113.986	113.153	111.088	107.383	99.1605	83.2462	64.2521	49.7995	42.0684	38.0106	35.5761	34.0023	32.5524	31.6544	31.074	30.8233	30.9054	31.0387	31.2338	31.4772	30.7837	29.2444	26.5374	23.3977	20.966	20.0031	19.8387	20.2117	21.1436	22.8185	25.2719	27.7399	30.0528
85.5718	81.4524	77.2637	74.2837	72.2079	71.2181	70.8442	71.0611	72.14	72.7088	74.8155	77.5262	80.2895	83.6324	87.0521	88.887	91.5583	93.676	93.1466	84.2698	72.6639	62.3613	55.6675	51.2754	48.1129	45.2464	43.1547	41.0579	39.2754	37.8491	36.6572	35.4809	34.3464	32.8504	30.9336	28.9413	26.96	25.2413	24.0981	23.4439	23.3492	23.4167	23.6262	23.3361	22.7912	21.9828	20.7932	19.5634	18.2502	17.0537
79.1217	78.1943	77.1311	76.3351	75.9675	76.0654	76.6932	78.3716	81.2201	85.1081	89.8117	94.7677	98.1644	98.1479	96.3116	91.1627	86.5155	83.2103	80.9683	79.1391	76.8651	74.2855	70.8275	66.2054	60.8324	56.002	52.065	48.3977	45.1963	42.5761	40.6106	39.0518	37.8937	37.1139	36.0982	34.9642	33.6517	31.6581	29.5814	27.0196	24.9904	23.3004	22.285	21.677	21.4135	21.7911	22.1794	22.964	23.6543	24.0224
53.0397	54.0091	55.5663	57.1989	59.091	60.9014	61.7109	61.4428	60.3524	58.8848	56.8146	54.5007	52.0639	49.1178	46.565	44.6031	43.253	42.705	43.0765	43.2053	43.3832	45.1262	47.619	50.9493	53.303	53.9274	53.2887	52.1022	50.1569	48.0375	45.8568	43.6129	41.245	38.6332	36.0673	33.6435	31.4231	29.585	28.0233	26.67	25.6026	24.7426	24.1769	23.9772	23.8304	23.8322	23.6053	23.4495	23.496	23.6085
94.9661	98.0927	101.794	104.972	107.692	108.766	107.938	104.548	98.7961	91.8951	83.9484	75.9923	69.0391	64.2711	61.7433	61.1949	62.4391	65.0283	69.2259	71.9697	72.052	67.5506	60.7919	54.5939	49.3175	45.0379	41.2482	38.1277	35.4957	33.2021	31.2607	29.292	27.661	26.2443	24.9518	23.7191	22.3198	21.0034	19.823	18.6769	17.8329	17.2256	16.8066	16.49	16.536	16.9005	17.5336	18.0989	18.0116	17.2025
81.5304	79.3159	74.5514	69.7397	63.0506	56.929	51.1458	47.8116	47.1818	47.792	49.4965	51.3058	53.1734	54.8268	56.8328	58.7235	60.2045	61.748	62.3792	60.5518	53.5632	44.5721	37.1922	32.2089	28.3275	25.0009	22.8736	21.5306	21.167	21.3298	21.8507	22.4831	22.9044	23.1087	22.8373	21.9316	20.6148	19.1308	17.4697	15.871	14.5643	13.5706	13.0125	12.8681	12.9657	13.0035	13.2402	13.1355	13.2404	13.5771
100.882	104.531	108.724	112.885	115.949	117.788	118.491	118.811	118.519	117.699	115.594	112.544	107.638	101.601	95.4029	90.4483	86.9748	85.2791	85.266	85.899	86.5215	85.48	78.4756	67.68	55.2993	45.0094	38.259	33.9534	31.3541	30.2428	29.9059	29.5916	29.1502	28.167	26.7861	24.7208	22.3522	20.0496	18.3245	17.117	16.522	16.5316	16.9904	17.6193	18.4007	19.5323	20.7959	22.2113	23.7995	24.6267
45.2375	45.2712	45.9913	46.9485	47.9382	48.6337	49.0603	49.1252	48.589	47.7698	46.7889	45.3284	43.7472	42.3258	41.1099	40.0523	39.9018	40.8192	43.0223	45.6963	47.4351	47.0491	43.7643	38.7765	34.93	32.4591	30.8908	29.5257	28.9325	28.4862	28.1778	28.0125	27.6271	27.0199	26.5433	26.0238	25.559	25.3189	25.0655	24.3468	23.5072	22.5252	21.4761	20.4411	19.4133	18.5485	17.5841	16.9072	16.6016	16.6963
105.797	106.661	107.08	107.002	106.173	105.465	104.38	103.117	101.757	100.195	97.9684	95.294	91.8589	87.7548	84.8327	82.8156	81.94	83.1533	85.5126	86.9638	84.9301	78.5612	66.9459	53.6374	44.0481	37.7244	33.965	31.25	29.5325	28.2752	27.4504	26.568	25.6411	24.7878	24.2123	23.9184	23.9928	24.402	24.67	24.9704	24.9885	24.8228	24.5468	24.3048	23.7652	23.0462	22.2268	20.9872	19.5623	17.9956
106.359	108.012	109.634	111.402	113.268	114.874	116.768	118.605	119.472	118.14	113.484	107.758	103.027	100.163	100.725	101.997	105.639	108.833	111.69	112.362	109.671	103.485	95.0767	84.4688	74.663	67.3704	62.0476	58.0385	54.7546	51.6769	48.7283	45.739	42.7943	40.0548	37.501	35.5508	34.0946	33.812	34.0504	34.9042	35.9302	37.1795	38.0232	38.5178	38.3694	38.0402	37.0949	36.296	35.1184	34.3397
69.7001	69.136	68.5784	67.8699	66.8255	65.4215	64.808	64.5895	65.1661	66.1623	67.8962	70.4216	74.1123	77.6227	81.1131	82.5333	82.6313	81.0509	76.5013	68.2308	57.3199	45.889	41.1904	41.1721	42.5314	42.9561	42.619	41.7267	40.3994	39.0804	37.8675	36.6917	35.6202	34.4137	33.0602	31.5904	30.0075	28.3531	26.7902	25.1322	23.9735	23.3684	23.3623	23.4521	23.3858	22.934	21.9376	20.5278	18.7258	16.8461
85.259	84.8589	84.8134	84.4185	83.9121	82.5059	81.3808	77.9042	73.8465	69.7052	67.219	65.786	65.6925	65.4326	65.4019	65.5506	66.2548	68.1086	70.431	70.9593	68.8156	63.2129	58.0737	53.7922	51.4824	50.0167	48.61	47.1149	45.6729	44.0588	42.5116	40.7999	39.2081	37.6275	36.0699	34.6253	33.4571	32.3909	31.6011	30.9172	30.3133	30.071	29.9965	30.1881	30.5508	30.8627	31.1049	30.7597	30.3284	29.3804
73.245	70.8535	68.9226	67.1874	66.3268	66.3223	67.1584	68.8471	70.7875	72.9442	75.064	76.6941	78.3234	79.2792	79.9784	80.1176	80.0134	79.5944	79.0735	77.7372	76.0471	72.7746	68.5123	62.5655	56.2388	50.5343	46.5851	44.0895	43.0395	42.9998	43.6282	44.6234	46.0941	47.8047	49.1884	50.3207	50.7108	50.3843	49.4656	47.939	46.5661	45.3265	44.3177	44.3961	44.6661	45.4112	45.9635	46.1525	46.1254	45.206
86.3805	85.9491	85.4275	84.859	84.0966	83.5042	82.8843	82.283	81.6901	81.3099	81.2758	81.2087	82.0074	83.0247	84.2619	85.8744	87.5248	89.2738	90.9082	91.6798	90.1292	85.3957	76.3096	63.7145	52.1027	43.2529	37.8168	34.7606	32.7702	31.5047	30.5774	30.0401	29.4622	29.2259	29.159	29.2976	29.6788	30.161	30.8096	31.2373	31.7923	32.2686	32.7331	33.3101	34.1608	35.3273	36.4613	37.7155	38.7024	39.3282
114.406	115.073	115.009	114.779	114.48	114.185	114.375	114.653	115.814	117.104	118.867	121.106	123.607	125.118	124.407	122.528	121.102	119.391	118.24	116.724	113.483	108.531	101.253	90.2667	80.0212	71.6656	65.9348	62.038	58.6562	55.6079	53.0663	50.7533	48.7112	46.9763	45.5788	44.226	42.9622	42.019	41.1461	40.3148	39.8577	39.6489	39.6746	39.6521	39.2303	38.8481	38.076	36.9055	35.7064	34.7309
105.535	105.93	106.447	107.278	108.342	109.503	110.671	111.482	112.193	112.643	112.706	112.624	112.251	111.576	110.955	110.082	109.077	108.001	106.877	106.059	104.805	102.858	99.1557	93.0968	84.0083	71.666	59.6535	50.1928	44.0206	40.0514	37.9	36.8918	36.8427	37.9381	40.4109	44.7309	51.4146	59.9744	69.4784	77.6163	82.9048	84.4955	83.3873	78.9502	71.9721	63.1527	54.6095	47.0223	41.451	37.1185
75.0225	74.9041	75.2677	75.4598	75.917	76.4189	76.7384	77.0352	77.0931	77.1121	77.1809	77.3341	77.6767	77.3768	77.2641	76.9318	76.9033	76.6111	76.598	76.6289	76.2171	75.5958	73.2887	69.68	64.9055	59.7608	55.2046	51.7337	48.7372	46.2633	44.3792	42.7616	41.2963	39.7213	37.9965	36.3686	34.7139	33.3362	31.9108	30.8168	29.651	28.566	27.3608	26.2315	25.3035	24.1766	23.1073	22.267	21.4221	20.7459
92.3799	91.298	89.7265	88.409	86.5326	84.6761	82.9781	81.7514	81.2863	81.3064	82.213	84.0518	85.5948	87.1391	88.2634	88.7126	88.1967	86.67	84.1408	81.4081	76.625	71.3397	65.1438	58.5171	52.6293	47.9619	44.4944	41.6182	39.634	38.2883	37.1764	36.539	36.1051	35.806	35.4699	34.7685	33.7021	32.4683	31.1794	29.8663	28.8184	28.1082	27.3258	27.2384	27.2374	27.1646	27.332	27.191	26.4443	25.1032
84.3561	85.316	85.5959	86.101	86.073	85.5477	83.2906	80.0699	74.3901	68.0123	62.4824	57.2954	54.8371	53.8385	54.0261	55.6756	57.6463	60.3719	62.7942	63.9663	61.1891	55.7318	48.8205	45.0187	41.6559	38.8241	35.9021	33.6234	31.8981	30.8534	30.0586	29.4814	29.333	29.5709	30.0886	30.733	31.3437	31.57	31.3616	30.3228	28.947	27.4418	25.8893	24.021	22.2013	19.9178	17.835	16.3381	15.2322	14.5549
64.3011	65.7974	67.1367	67.4857	67.5937	66.7607	65.7619	64.3963	63.448	62.7035	61.7437	61.2762	60.955	60.7215	60.3817	59.6959	58.9298	57.7631	55.8928	53.1043	48.8744	43.36	37.2642	32.4632	29.3936	28.0273	27.0984	26.0602	25.0539	23.7815	22.3181	20.686	19.0624	17.3676	15.9816	14.5979	13.3831	12.5907	12.4719	12.8831	13.3799	13.9274	14.22	14.1465	13.8035	13.3343	12.852	12.871	13.4316	14.2323
92.2525	91.4346	90.3928	89.2384	87.5551	85.375	83.2509	81.0186	79.1214	77.5616	76.7386	76.6171	77.0037	77.5828	79.413	82.0233	85.2946	88.8612	92.0821	93.7851	93.5118	90.5611	84.2979	74.0925	62.4623	52.8588	46.0363	41.673	38.7276	36.7992	35.1394	34.0647	33.2153	32.135	30.8857	29.2382	27.4608	25.4128	23.4886	21.7398	20.5678	19.4963	18.9628	19.2181	19.8021	20.9575	22.1999	23.3147	24.4363	25.235
75.2765	74.5879	73.6788	72.6002	71.8015	70.7781	70.1925	69.8189	69.6762	69.5491	69.3679	68.2887	67.0452	64.9095	63.0996	61.2335	59.974	58.733	58.1103	57.9844	58.5249	59.6884	60.9579	61.5154	60.9664	59.2692	56.0237	52.5792	48.7322	44.9122	41.2265	38.094	35.4549	33.2337	31.4866	30.1004	28.7574	27.44	26.2342	25.2426	24.6722	24.8672	25.2935	25.9944	26.3722	26.4934	26.1126	25.74	24.973	24.4746
74.7167	74.328	73.7567	73.0906	73.1562	72.922	72.9647	73.5993	74.5257	75.3698	76.4857	78.0395	80.5451	82.9465	85.0174	86.3942	87.9425	87.8353	86.9323	83.5628	77.5226	64.6505	51.7105	39.6723	32.861	29.3156	27.0436	25.1426	23.7865	22.489	21.6267	21.2187	21.0912	21.1194	21.2638	21.2846	21.2683	20.9848	20.6845	20.1805	20.2845	20.3502	20.5313	20.8953	21.3227	21.8753	22.8306	23.192	23.5208	23.6643
74.6788	74.8702	75.0071	75.7094	77.2315	79.2051	81.9025	85.0902	88.8732	92.6777	96.2043	99.5083	101.38	102.946	103.111	102.252	101.033	99.3866	97.0379	93.3547	87.936	79.216	69.7231	60.5927	54.5552	49.7497	46.4429	44.025	41.7232	39.4133	37.1091	34.4873	32.1258	29.9536	28.2876	27.3211	27.1288	26.7931	26.8052	26.1368	24.9558	22.8563	20.5523	18.5998	17.7587	17.9007	18.754	19.8295	20.6289	20.9967
100.026	99.3739	98.39	97.2709	95.5342	93.1329	89.2399	86.1621	82.6218	80.3701	77.5506	73.4047	67.204	59.3863	50.0547	44.8184	44.7355	47.2602	51.6148	56.4038	61.672	67.3569	70.733	72.7324	72.6955	71.3317	69.3098	66.1052	62.4808	58.3054	53.5457	48.3553	42.944	37.7303	32.9951	28.943	25.8077	23.7751	22.5619	22.1404	22.1414	22.2821	22.2993	21.833	20.9979	20.1574	19.4658	19.0532	19.0024	18.9867
126.12	126.428	127.068	126.9	124.896	121.111	114.023	105.707	98.1611	93.442	90.9901	90.4299	91.0585	92.2337	95.047	98.0276	99.2366	96.6952	89.9096	78.0058	64.3786	56.5768	52.7441	50.5959	48.445	46.3189	44.5333	42.6168	40.6591	38.6111	36.4047	34.2168	32.1995	30.4372	28.8032	27.1026	25.4197	23.7813	22.004	20.4897	19.3681	18.9747	19.1855	19.4	19.4502	19.1559	18.6852	17.3887	15.9929	13.8552
77.4654	78.4939	79.4529	80.9315	81.7147	82.8868	83.5982	83.1039	80.9604	78.0421	74.9401	72.3029	69.546	66.9985	64.8342	61.5944	59.1762	56.4415	53.1478	50.2339	47.0693	44.4403	42.0135	39.7594	37.9365	36.5821	35.4249	34.6423	34.4135	34.8482	35.7906	37.1491	38.7574	39.9273	40.7656	41.0619	41.358	41.4447	41.8164	41.9729	42.3929	42.5954	42.6042	42.4894	41.6035	40.5199	39.5147	38.3797	37.2155	35.8353
114.9	114.496	113.891	113.284	112.806	112.707	112.555	112.682	113	113.678	115.273	118.214	120.784	123.112	123.926	123.214	121.661	119.816	117.533	114.954	110.721	101.013	87.6984	75.5113	67.8597	62.7941	59.7073	56.4439	53.7486	51.2817	48.7906	46.3017	43.6328	40.8644	38.0631	35.4555	33.0973	31.0966	29.4442	28.5872	28.5417	29.0938	30.3231	31.72	33.284	33.9695	34.1169	33.6218	32.7126	31.6555
84.1471	84.8581	85.28	85.6642	86.1418	86.5202	86.6941	87.1156	87.5698	88.6573	89.135	89.3618	88.6707	88.6585	87.4696	86.6757	85.2195	84.332	84.1364	83.1832	81.5394	77.9964	73.2759	68.3259	62.7135	59.5565	57.7285	56.3176	55.4873	54.6636	53.8591	53.0088	51.5328	50.152	48.0259	45.3759	42.2193	38.7284	35.2693	32.1573	29.7472	28.1155	27.0966	26.3535	25.6432	24.9756	24.0772	22.7148	21.6289	20.398
124.972	123.662	121.871	120.45	119.356	118.136	116.298	114.227	112.249	110.586	109.972	110.964	113.023	116.703	121.538	128.161	135.359	140.617	141.731	137.332	128.335	116.647	102.689	88.2061	74.5191	62.9497	54.1395	47.4245	42.1807	37.8556	34.0671	30.392	26.9111	23.8189	21.1079	19.3143	18.5718	18.1066	18.079	17.533	16.5358	15.3028	14.3703	14.3159	14.6224	15.6122	16.742	17.7267	18.2145	18.5861
108.483	110.441	112.161	113.889	115.538	116.586	117.228	117.622	117.845	118.421	118.754	119.39	119.824	120.104	120.451	120.656	120.796	121.328	122.38	123.397	119.766	108.539	81.9297	56.3824	43.241	37.3101	33.4676	30.9632	29.0292	27.5323	26.775	26.7351	27.3341	28.2506	29.0992	29.0569	28.372	27.2896	25.2387	23.0718	20.8598	18.8294	17.0165	15.2574	13.758	12.2912	11.2426	10.8248	10.8088	10.8079
112.951	111.008	106.708	102.003	97.494	93.4645	90.3497	88.6924	87.7699	87.3169	87.303	87.4875	88.497	90.4378	93.2004	96.4424	99.0319	99.6747	97.4106	93.1172	85.4481	77.9441	70.0785	63.2789	56.5424	50.6133	46.2141	42.7226	39.6622	36.82	33.9636	31.2589	28.7735	26.6535	24.8529	23.5294	22.6277	21.9547	21.3233	20.8247	20.4864	19.8397	19.1817	18.553	18.0979	17.9918	18.2702	18.9555	19.3688	19.5523
99.0763	98.5072	97.7061	96.2377	94.9913	94.1251	92.8483	92.5515	92.7095	93.464	95.4848	98.0823	100.643	103.155	105.108	106.821	108.118	109.032	108.373	105.638	99.7935	88.5074	73.5857	61.2963	53.3482	49.9015	48.6474	48.1661	48.1979	48.5391	48.8232	49.0573	49.2926	49.3484	48.6124	47.4589	45.8603	43.5801	41.1688	38.7162	36.9374	35.7818	34.9546	34.7259	34.5739	34.3655	33.7966	32.9843	31.7973	30.4756
74.1517	71.1041	68.3177	66.1199	64.7618	64.2502	64.9452	66.3224	67.9322	69.1974	70.0788	70.0745	70.032	69.7761	69.7548	70.6408	72.5623	73.5449	73.9378	72.7649	69.9086	64.9388	60.4256	55.916	52.5848	49.9276	46.8778	43.8006	40.7651	37.5091	34.5627	31.8254	29.5112	27.4813	25.7589	24.1848	23.0077	22.075	21.4481	21.2747	21.747	22.807	24.2225	25.9015	27.1166	28.0493	28.5035	28.4971	28.3435	27.809
81.4001	78.5661	76.1262	73.8492	70.8319	68.7113	67.2359	66.5546	66.9547	69.034	72.9847	78.5888	85.747	92.2004	96.6538	99.7919	101.161	100.8	99.3171	94.4188	86.8938	72.865	56.0805	46.9224	42.749	40.0461	37.8815	35.8763	34.24	32.8436	31.5833	30.5386	29.6059	28.7139	27.8726	27.0933	26.4859	25.8359	25.438	25.3558	25.5507	26.2723	27.084	28.0146	29.0184	29.9891	30.9169	31.725	32.1299	31.9877
62.6071	61.4545	60.598	58.9278	56.9176	53.7269	49.5014	44.3825	39.5189	35.7615	32.0027	30.3354	31.8575	36.1844	43.3578	50.9181	57.5188	62.7359	67.5326	68.9695	66.9343	62.6468	58.8273	56.1118	54.9794	53.9933	52.7465	51.418	50.1202	48.4873	46.6491	44.5889	42.3124	40.5328	38.8259	37.3987	36.2077	35.4026	34.7874	35.1291	36.7894	38.6794	40.4802	42.4539	42.8015	42.224	40.373	38.3157	35.9729	34.5074
84.8135	80.0969	74.5142	67.8556	61.244	57.0224	56.2273	56.2496	56.9942	58.083	60.6761	65.1658	69.9029	75.5897	81.024	85.7292	87.1407	87.013	85.4475	80.2534	73.7673	66.0266	60.1657	56.4735	54.4348	52.426	50.646	47.9288	45.1303	42.0812	38.895	35.7702	33.0473	30.59	28.6856	27.118	26.1544	25.8508	26.3512	28.0792	30.8128	33.3068	35.2049	35.2724	34.493	32.2044	29.9769	27.2874	25.483	24.6427
89.0972	89.0242	88.7922	88.1148	87.8428	86.8178	84.9565	82.6792	79.688	75.314	70.4374	66.5387	62.1662	59.2437	56.4351	54.4925	52.4269	51.421	52.8022	54.4412	55.6214	57.4263	63.02	66.0442	66.1253	64.5699	63.2675	61.4292	59.4503	57.355	55.0014	52.1541	48.8498	45.3274	41.3304	37.1745	33.4366	30.194	27.7688	26.1074	24.9403	24.4979	24.4251	24.9495	25.7325	26.6703	27.939	29.3277	30.9254	32.6598
90.2038	88.7543	87.3132	86.5524	86.4089	86.6122	86.7885	87.0536	87.2163	87.7008	88.0396	88.4003	88.4828	88.1305	87.6696	86.9718	86.3293	86.1093	86.0823	86.6169	86.7314	86.0124	83.5679	78.8181	71.9467	65.3631	60.1598	56.1972	53.0848	50.1162	47.3794	44.7489	42.3178	39.8953	37.7022	35.7663	34.0371	32.5347	31.3965	30.7089	30.2519	30.05	29.9119	29.79	29.3455	29.0292	28.5537	27.8787	27.641	27.4599
108.385	110.6	113.499	117.274	120.717	122.4	121.287	119.477	116.864	114.398	112.241	109.781	107.071	103.43	98.4593	93.0111	87.8519	83.3683	79.9336	78.077	76.5184	76.1354	76.6713	76.9744	76.7036	75.5596	73.8996	71.1684	68.1731	64.2944	59.9897	55.305	50.7226	46.6641	43.5483	41.5326	40.342	39.7598	39.627	39.4728	39.4531	39.2661	39.0768	38.5649	38.171	37.5495	36.9205	36.1672	35.4192	34.8439
61.6075	62.1759	62.4741	63.4472	64.7272	66.3383	68.2201	70.2409	72.2554	73.9679	74.4147	74.5579	74.7049	74.5385	74.0225	74.2735	75.6231	77.3917	79.9164	79.1646	65.7222	46.5849	33.2869	30.163	30.5408	31.2501	31.6719	31.5105	31.1632	30.7212	30.2609	29.7063	28.9023	27.9521	26.9097	25.6312	24.3817	23.1168	21.9615	21.2138	20.9896	20.8731	21.0192	21.2927	21.6001	21.8655	22.4541	22.9542	23.4705	23.8861
99.8674	100.617	101.285	101.431	101.19	100.319	98.9457	96.9573	94.3628	90.8782	88.0897	84.7729	81.538	78.2183	74.9214	71.8575	69.6522	68.2127	67.3886	67.6284	67.3909	66.1706	63.3106	58.8543	54.3732	50.1308	46.9214	44.5415	42.6692	41.3341	39.8472	38.6555	37.5239	36.2285	35.3889	34.3026	33.2832	32.1588	30.9912	29.4278	27.8784	26.2273	24.3872	22.424	20.7412	19.3941	18.6431	18.5486	18.3869	18.4283
63.1226	65.5098	68.5347	71.7542	75.2663	78.6964	82.4309	86.0133	89.516	93.5415	94.8855	93.9525	92.0971	89.8324	86.4244	84.3264	83.2224	83.2109	82.9718	81.7668	78.5694	72.3816	65.4925	58.6062	54.3214	50.98	48.8466	47.0921	45.0132	42.6112	40.0914	37.4543	34.8112	32.0031	29.7625	27.8838	26.7132	26.5775	26.9198	27.8138	28.6546	29.3209	29.9007	29.7876	29.4384	28.8485	27.7563	26.3582	24.6288	22.5685
99.2733	100.059	98.2182	95.2298	89.5459	81.4596	72.9522	64.3322	56.3064	52.0276	50.078	52.3273	57.1605	64.5032	73.5585	80.7404	86.803	88.7198	89.7864	85.8341	77.1985	65.9201	56.7132	53.21	51.9675	51.2255	49.1227	47.578	45.5783	43.0273	40.229	37.07	34.1238	31.6548	29.8583	28.9049	28.2875	28.2128	29.1315	30.8293	33.354	35.5442	37.6895	38.8923	38.1573	36.4483	34.0186	30.5154	26.987	24.3195
52.3721	54.0054	55.4495	56.9965	57.6055	56.9	55.9019	54.0488	51.6792	49.4917	47.6029	46.0158	45.006	44.2614	44.4657	44.9934	45.8737	47.3893	49.0023	48.7541	45.5446	40.4777	36.4875	34.4243	37.2265	40.8417	43.4924	44.6587	44.7767	43.8382	42.0773	39.2635	35.501	30.6223	24.7709	18.4724	14.5717	17.3098	25.0668	31.8961	37.4762	40.8671	43.2769	44.6228	45.5844	45.8241	45.9183	45.4878	44.8841	43.7482
103.637	103.544	103.244	103.017	102.006	99.7597	95.9672	91.6768	86.4649	78.1263	69.3245	64.0855	65.2739	68.5887	71.4311	73.2968	74.403	75.0351	75.1665	74.6884	73.2789	72.8111	76.5807	80.7409	82.765	82.9301	81.4929	78.2696	71.9548	63.4328	52.7994	44.3453	40.4338	38.9752	37.8679	36.3676	34.702	34.2066	37.0811	44.2265	53.1128	60.6953	65.2693	65.6323	60.5667	51.5868	42.6173	41.2627	42.8821	44.8962
122.09	120.95	119.916	120.074	121.235	123.376	126.09	128.137	129.897	131.448	133.353	135.92	139.206	143.036	144.561	144.045	141.742	137.839	132.722	123.2	95.262	57.8322	47.216	44.9156	44.5113	44.0755	44.072	43.836	43.6826	43.4826	43.5029	43.4613	43.2924	42.474	41.1828	39.0027	36.2945	33.4669	30.911	28.6995	27.0378	26.133	25.7039	25.1601	25.166	24.9257	24.627	24.1789	23.9501	23.7743
105.788	104.085	100.052	95.4352	89.4958	83.1951	78.3888	76.5455	78.0842	83.2389	90.71	99.0728	105.161	109.805	111.981	112.542	110.439	107.47	100.742	93.5691	82.5081	68.6805	56.214	46.4971	40.5969	37.2039	35.0289	33.5211	32.2605	30.8287	29.0862	27.3826	25.547	24.0071	22.8869	22.3714	21.975	21.5137	20.9817	20.4684	19.9763	19.496	18.9723	18.5596	18.3558	18.209	18.3013	18.5839	18.9434	19.5212
73.0551	73.455	74.3731	76.3538	80.0862	86.8241	96.2292	106.138	114.196	119.517	123.208	125.126	124.64	120.579	113.67	103.634	94.6581	87.4783	80.7881	74.2596	68.1643	61.3615	53.8011	47.5668	42.7469	39.0274	36.1628	34.097	32.2846	31.0035	30.2471	29.7709	29.3871	28.6949	27.7872	26.2269	24.288	22.2352	20.3809	19.0874	18.6487	18.6619	18.9134	19.1179	19.2937	19.4046	19.4038	18.7503	18.3284	17.5697
76.3397	73.4243	70.4624	67.0677	64.3282	62.1116	60.2636	59.2194	58.4858	58.4497	58.9148	59.9061	61.0289	62.2435	63.1032	62.9511	63.8778	63.7437	63.7926	62.5064	59.662	52.0336	40.1483	28.3299	23.5645	24.6158	26.4694	28.2456	28.9927	29.2609	28.9995	28.3379	27.3997	26.3015	25.0664	23.7225	22.3269	20.6499	19.0497	17.6119	16.323	15.2715	14.6099	13.919	13.0794	12.1003	11.354	10.7981	11.0505	11.539
56.4063	56.5961	57.1027	57.4282	57.7846	57.7321	57.3974	56.7043	55.7728	54.5842	53.551	53.2141	53.4349	54.0052	54.2981	54.6722	54.8286	54.4882	53.5887	51.1452	48.561	45.2694	41.854	39.5085	39.0538	40.6124	43.1671	45.9437	48.1513	49.732	49.9524	49.1859	46.8616	43.371	39.2597	34.6421	29.9784	25.4162	21.7203	19.3547	18.048	17.7318	17.7061	18.1319	18.3998	18.7508	19.0684	19.4172	19.7724	19.9353
113.499	114.015	114.933	115.808	116.715	117.243	117.678	117.815	117.582	116.662	114.955	111.894	107.103	102.526	97.7108	91.9777	86.5548	80.643	75.1241	68.5249	60.5064	53.1474	46.2139	41.0052	37.4413	34.9112	33.0877	31.9622	31.0069	30.4672	30.0854	30.0434	30.0336	29.8643	29.4256	28.4151	27.0486	25.3949	23.2765	21.1986	19.3451	17.7484	16.4402	15.7517	15.3397	15.264	15.4304	15.897	16.7885	17.8538
97.6095	98.3093	98.8632	99.2115	99.6774	100.177	100.621	101.064	101.474	101.487	101.82	101.191	100.677	99.5177	98.0293	95.8965	93.5488	90.8142	87.9508	85.6074	84.5414	83.864	83.4927	82.971	81.5145	79.2587	76.5989	72.4303	68.6137	63.5604	58.8394	54.3594	51.0895	48.8944	47.7384	47.5567	47.7915	48.0278	48.2167	47.7183	47.2022	45.5732	44.311	43.0105	42.0378	41.2807	41.2935	40.7906	41.261	41.4667
70.9092	71.6595	72.6919	74.6769	77.7103	83.1254	93.1112	107.944	120.355	124.126	124.123	123.067	119.786	110.368	95.3272	82.9697	76.0186	71.7495	69.0665	65.9756	61.6565	56.263	50.6638	45.0409	40.143	35.9723	32.668	30.17	28.7563	28.3162	28.8132	30.0505	31.5842	32.6588	33.0925	32.4875	31.1531	29.3256	27.5086	25.9307	25.103	24.5436	23.7599	23.0889	22.0836	20.954	20.1665	19.4615	19.0642	18.6969
98.2918	97.761	96.7997	94.3735	91.4823	88.1243	85.1746	83.3919	82.4515	83.2304	84.3252	85.6358	86.0934	85.8369	85.1689	84.4835	84.3884	84.9444	87.1614	88.6769	88.3775	82.5672	70.422	57.4624	48.2281	43.0696	40.5049	38.8214	37.7231	37.077	36.8156	36.5496	36.212	35.6943	34.7748	33.2653	31.4444	29.6435	28.2137	27.3134	26.6321	26.2218	25.9469	25.5365	25.5614	25.6319	25.59	25.4654	25.1987	24.6942
98.0099	96.6589	94.855	91.1826	87.2188	82.0871	77.6107	72.1693	67.6772	63.9039	61.1121	59.1532	57.524	56.603	56.0063	56.0947	56.5725	57.4392	58.5239	58.9057	58.5562	56.2244	51.5019	45.1741	38.3843	32.4785	28.4648	26.5169	25.9785	26.3742	26.9194	27.2052	27.3803	27.1237	26.6696	26.0354	25.4012	24.969	24.5777	24.2184	23.7913	23.3584	22.8827	22.433	22.1374	21.8838	21.8395	21.7604	21.8164	21.8277
62.9138	61.7645	60.4032	59.6604	59.6578	60.7579	62.4171	64.7144	66.9327	68.7172	69.9867	71.1237	71.949	72.2891	72.8119	72.6947	72.383	71.1505	68.9833	63.0885	53.3921	42.2768	34.1276	31.6552	31.9395	32.7664	34.3232	35.7212	37.0683	38.501	39.8385	41.1483	42.043	42.5477	42.4787	41.4236	38.6334	35.1104	30.6269	27.1209	24.7859	23.2646	22.0143	20.7273	19.6325	18.2927	17.383	17.1462	17.3712	17.9633
79.8852	82.4349	86.1889	90.1873	93.9692	96.8015	99.1656	100.538	100.716	100.374	97.5971	93.9508	91.3913	89.5766	88.0043	88.7733	88.8943	89.9036	91.5758	93.4145	95.9371	97.4874	96.5313	92.2866	85.2317	76.9473	68.2146	60.8893	55.2696	50.9396	47.1128	43.7817	40.3841	37.2362	34.105	31.1834	28.835	27.2077	26.2787	25.7596	25.6134	25.2846	25.2217	25.4453	25.9919	26.8154	27.6142	28.0574	27.7466	27.3079
91.0653	91.2897	92.5327	94.5109	98.1075	100.818	102.707	101.559	99.5403	94.7737	88.3051	81.7394	75.1609	70.729	70.668	71.1996	72.092	72.729	72.1778	70.0892	66.5694	61.0548	52.9589	44.3535	41.97	45.2677	50.2071	53.0924	54.3385	53.8347	52.5909	49.246	45.4283	40.7158	36.4629	33.4279	32.1688	31.6458	30.9784	29.2095	27.0232	24.5125	22.8818	21.6935	21.0178	20.219	19.3517	18.3834	17.7686	17.4202
114.466	115.89	117.662	120.235	121.289	123.122	123.843	122.264	117.799	109.747	100.531	94.382	90.7326	89.7282	90.0628	91.5189	93.6175	96.9185	100.485	100.177	95.1581	86.2583	72.6024	62.4341	54.9604	50.4919	46.912	44.5182	42.0113	39.8708	37.6017	35.449	33.4324	31.5128	29.583	28.0394	26.6782	25.5127	24.9923	24.7843	25.2646	26.4463	27.5323	29.255	31.0246	32.3882	33.1653	33.2589	32.5118	31.6287
59.4893	58.0242	56.4847	54.2411	51.6977	49.2312	47.0301	45.202	44.0309	43.6046	43.9658	44.3883	45.0991	46.0322	46.9761	48.0407	49.1607	50.458	51.7145	51.8128	51.3182	50.2983	48.4078	46.5233	44.5251	42.4094	40.2311	37.1892	34.0521	30.8873	28.1199	25.6423	23.867	22.5363	21.6401	21.177	21.0664	21.1549	21.3572	21.5439	21.398	21.4917	21.2922	20.8643	20.2397	19.7409	19.1503	18.5856	18.0109	17.6328
118.064	116.109	113.94	111.863	109.844	107.925	106.481	105.503	105.439	106.054	107.465	109.134	110.48	111.222	111.132	109.578	106.932	102.734	97.9089	92.1655	85.1866	78.8543	73.0759	66.7449	60.9276	55.7472	50.9716	46.8923	43.2752	40.1291	37.2991	35.0058	33.3176	31.8095	30.7663	29.6558	28.7213	27.6391	26.7258	25.5633	24.6774	23.7894	22.9778	22.2017	21.2873	20.4278	19.8544	19.4481	19.2599	19.4471
77.719	72.635	68.1102	65.4909	64.5857	64.8237	65.1787	64.5008	63.8755	62.6664	62.2312	62.1496	64.8806	71.2946	78.6889	85.1912	90.2769	94.6726	98.59	100.853	99.2016	89.4869	74.8142	63.0787	55.8821	50.3209	45.8178	42.2377	39.1649	36.5602	34.2547	32.4484	30.6759	29.0983	27.4223	25.3945	22.8981	20.2621	17.8481	15.7052	14.4269	14.0921	14.2181	14.6563	14.9616	15.1268	15.2443	15.3806	15.6965	15.9081
52.0077	51.9101	52.4533	53.6881	55.6466	58.1764	61.2565	63.7441	65.7014	66.0722	64.6749	62.389	59.5668	57.5428	56.1256	55.2787	55.0946	54.8244	54.4569	53.6391	51.4384	47.6997	43.3789	38.8271	34.8797	31.3608	28.1176	25.2808	22.8235	20.5419	18.6739	17.1976	16.108	15.4679	15.2028	15.2973	15.4645	15.996	16.592	17.0783	17.4083	17.6872	17.5765	17.3572	16.3713	15.42	14.4566	14.0759	14.6207	16.0743
83.3767	85.0778	88.0633	92.2787	96.6621	100.714	103.908	106.051	108.058	110.04	111.794	113.827	114.993	116.207	116.91	116.816	116.249	114.888	113.1	109.99	102.681	91.9937	76.9754	61.8663	49.8163	41.5983	36.2288	32.6817	30.2725	28.6204	27.4562	26.4988	25.7342	25.061	24.3161	23.3545	22.1964	20.93	19.8484	18.7708	18.0479	17.3108	16.8972	16.4609	16.2052	15.834	15.7974	15.5822	15.1638	14.5993
56.1975	56.9892	58.2124	60.0786	62.4815	65.3635	68.2948	71.4293	74.6687	77.4979	79.5974	81.0141	82.1585	83.3384	83.8013	84.4041	84.8884	84.8543	82.9732	78.547	69.7927	60.4704	51.8702	46.0345	41.9957	38.8525	35.7222	32.2374	28.6749	25.0191	21.5015	18.1825	15.5739	14.1354	13.6712	13.7572	13.7806	13.5019	12.9225	12.3695	12.1329	11.7858	10.803	9.17688	7.56971	6.43284	6.19304	6.95064	7.92504	8.76546
86.9323	82.8051	77.6526	72.7172	67.5449	62.9196	59.1275	57.688	57.6066	59.5294	62.6438	65.4703	67.9464	69.1224	68.7327	67.6927	66.5496	65.7268	65.1167	64.1713	61.2585	56.7676	50.9641	45.3557	39.7407	35.4576	32.0749	29.7565	28.2151	27.215	26.7974	26.8536	27.0285	27.1808	27.2108	27.0771	26.8389	26.3878	25.5569	24.5681	23.5348	22.8084	22.2891	21.9488	21.6463	21.3887	21.034	20.7974	20.934	21.5813
78.9779	75.9355	72.5929	68.7353	65.4066	62.6277	60.7994	59.4814	59.485	60.4152	62.2262	65.1358	68.6146	72.9412	76.6737	81.3291	85.502	88.4877	88.5777	85.7192	79.5294	70.4544	62.075	55.3512	51.0491	48.4566	46.9265	45.5657	44.5143	43.6879	42.6664	41.7928	40.7397	39.5284	38.1895	36.5962	35.1847	33.6964	32.9669	32.4905	32.664	33.2497	34.3685	35.2755	36.6493	37.4294	37.8055	38.2468	38.0702	37.4877
89.8385	90.0125	89.8134	89.6142	89.4926	89.5811	90.1754	89.7386	89.1193	88.7175	87.912	87.7033	87.3438	87.253	87.093	87.0776	87.0672	87.0437	87.4061	87.6457	86.6888	83.2428	77.2627	68.6663	60.3159	51.9291	45.8454	40.691	36.678	33.3088	30.1496	27.4571	25.3705	23.8452	22.9781	22.7321	23.4243	24.6212	26.8247	28.8528	29.784	29.556	28.195	26.4062	24.8226	23.7707	23.0936	22.9469	23.2082	24.0285
65.2804	68.0316	68.4798	67.9512	66.0901	62.6723	56.9077	50.4198	44.7796	41.8656	40.9773	43.1112	46.7615	52.1081	56.9667	61.6538	64.7934	67.2007	67.4673	68.1439	65.7148	60.4859	53.6134	46.8698	41.3046	37.9528	35.9629	34.3022	32.8149	31.4971	30.0729	28.5133	26.7207	24.8708	23.2579	22.1105	21.2722	20.9354	20.5837	20.0148	19.6585	19.7818	20.6317	21.4871	22.0895	22.0549	21.5477	20.8144	20.2537	20.1469
53.8473	54.1355	54.9584	55.9511	56.9349	57.5798	58.229	59.1508	60.0719	61.3341	63.3765	67.0638	71.5603	77.9757	86.0594	93.1081	99.4211	104.312	107.537	109.786	110.467	106.578	97.5672	79.7432	62.5523	54.1292	49.0983	45.6961	42.9314	40.2752	37.2922	34.1254	30.8947	27.9164	25.8056	24.9791	25.5063	27.3124	29.8352	32.0529	33.6834	34.7365	35.213	35.4889	34.9742	33.266	31.3201	29.6049	28.4433	28.611
97.2791	97.4966	97.1887	96.9029	96.224	94.7151	93.3471	91.9565	90.9082	90.502	91.0279	92.3898	94.6304	96.9219	99.4877	101.868	103.651	104.555	104.41	103.479	101.023	97.5209	91.7339	83.9783	74.1895	64.2534	56.09	50.0787	45.3593	41.6926	38.7211	36.1497	34.123	32.6965	32.3974	33.9921	38.5953	47.2019	58.1673	69.6011	78.0798	83.956	86.9878	87.8772	86.4774	82.4125	75.4634	67.2642	59.8972	53.4088
102.711	102.165	101.646	101.063	100.161	99.4129	98.5865	98.0318	97.7272	97.6471	98.0879	98.7384	99.5418	100.604	101.497	102.398	103.404	104.016	104.554	104.614	102.06	97.6856	87.6665	72.8875	57.0955	45.2656	39.818	37.4571	36.9973	37.2827	38.1467	39.0306	39.9753	40.9208	41.9197	42.9394	44.007	45.1542	45.3442	45.1026	43.2064	40.4855	37.2625	33.916	31.1576	29.3009	28.2885	28.0783	28.8137	30.3394
79.3688	80.4912	81.5969	82.5346	83.2591	83.6495	83.5356	82.837	81.6029	80.0531	78.4156	76.6371	75.4437	74.7328	74.1955	73.6253	72.9644	72.9128	72.9301	73.3556	73.4643	71.7122	68.2008	62.3334	53.8165	43.9626	36.3556	31.8235	29.608	28.611	28.263	28.1182	28.1234	28.1232	27.7479	27.3092	26.5216	25.7304	24.7414	23.8219	22.9094	22.0965	21.583	21.4815	21.5881	21.6049	21.5653	21.4728	22.0817	23.774
90.4093	92.96	95.8128	99.7067	104.026	107.264	107.644	106.128	104.23	101.264	98.8624	96.2613	93.4098	90.4207	86.651	82.9335	79.1626	75.5716	71.8803	68.1064	64.6664	62.0423	60.1643	58.9001	58.2749	58.2956	58.0141	57.1825	55.8622	54.1953	52.1345	49.4499	46.4167	43.1981	39.9609	36.9767	34.4962	33.0141	32.4038	32.8127	33.6541	34.2461	33.5115	32.5807	31.4844	30.6112	29.6118	28.4615	27.334	26.1223
67.8792	67.9702	68.8302	70.3719	72.4012	75.5058	78.7719	81.7659	84.4639	86.5655	88.836	91.3592	93.1996	94.4486	95.7692	96.9798	96.7702	96.1595	95.4069	93.7456	90.2515	83.3606	74.048	69.5153	65.7977	63.6635	61.7727	59.3515	56.5893	53.561	50.0982	46.5562	42.9994	39.6843	37.0166	34.9537	33.6563	33.1701	33.3213	33.7558	34.5939	35.8724	37.1578	38.1012	38.6068	38.3284	37.4861	35.8467	34.0247	31.9199
61.4492	60.1338	59.6307	60.3276	62.9975	68.6441	75.1347	81.1414	85.767	89.1776	91.3663	92.9917	93.1629	91.4766	88.5982	86.23	83.2269	80.4783	77.1325	72.3194	66.1325	58.9547	52.554	47.2965	43.578	40.8858	39.0267	37.4218	35.9188	34.1955	32.4931	30.8296	29.1778	27.5135	26.1497	24.9297	23.7876	22.5641	21.799	21.5623	21.7487	22.444	23.0495	23.3203	23.3192	23.3454	23.9023	25.0247	25.7592	26.4413
84.2927	83.1873	82.5036	81.3152	80.4596	78.7945	76.9288	74.8462	72.8305	70.4057	68.019	65.7505	63.7814	60.8117	58.1305	57.2033	57.1483	57.668	58.3121	57.6632	56.481	54.3152	51.818	48.5996	46.1763	44.4986	43.5007	42.3842	41.254	40.0017	38.1273	35.805	33.2151	30.5392	28.3682	27.0568	26.871	27.5719	28.8476	30.1814	30.9767	30.4536	28.8282	26.0308	23.4948	21.431	19.9378	18.9985	18.6488	18.7491
109.452	110.847	111.677	112.734	113.097	112.865	111.695	109.797	107.896	106.523	106.225	106.762	108.492	110.265	111.577	112.016	111.686	110.402	107.882	102.782	94.9716	85.7133	76.023	66.7568	58.5581	51.8731	47.9749	45.1561	43.7105	42.3558	40.9785	39.6754	38.4035	37.4142	36.9627	36.9115	37.146	37.2884	37.0645	36.6865	36.0711	35.1792	34.608	33.9908	33.4753	32.8808	32.3442	32.1949	32.3108	33.0409
54.6234	57.1259	60.386	65.7636	72.6752	80.2371	87.204	93.1133	97.9802	102.739	106.662	111.297	113.434	114.7	111.638	106.892	102.384	96.9573	93.164	89.3134	85.4971	81.042	76.5621	70.0593	64.6504	59.4543	55.1056	51.744	47.9931	44.7725	41.7775	39.0061	37.0008	35.1349	33.9743	33.287	33.1092	33.7661	35.351	37.2998	39.8767	40.6528	39.0119	36.4271	32.1874	29.2694	25.8559	22.3427	19.0771	16.1658
108.911	104.569	101.135	98.3547	96.992	97.0278	99.1223	102.47	106.686	110.421	112.478	112.056	110.981	108.623	106.284	104.053	101.994	101.177	100.488	100.572	100.241	96.6112	90.6661	80.2171	68.1687	61.0071	55.733	52.6669	49.8505	46.9866	44.4367	41.6862	39.2066	36.8521	35.5699	35.4333	36.1065	38.1361	40.6331	42.7054	44.5396	45.5497	45.8476	45.982	45.0663	44.6133	43.7373	42.9362	42.0236	41.3494
68.7665	68.4103	68.2541	67.9821	68.2943	68.273	68.2624	68.2482	68.1701	68.3483	68.1343	68.1243	67.9228	68.6231	69.4571	71.0036	71.9992	73.4075	74.3536	74.9122	70.7379	61.4919	49.5667	41.4103	37.9979	36.8927	36.7578	37.2343	37.4306	37.0996	36.5927	36.0278	35.2132	34.2198	32.8314	31.1668	29.8527	29.2798	28.9898	28.8338	28.6081	28.7371	29.0365	30.4859	32.9702	36.5821	40.3503	43.5692	44.6863	43.8329
52.3667	52.3921	52.2627	52.314	52.1072	51.9307	51.3143	50.3143	49.0616	48.0324	47.886	48.4652	49.2047	51.3589	54.2515	57.7515	61.0895	63.139	63.3436	60.7189	56.191	50.461	44.1394	39.4735	36.0444	33.298	31.13	29.0718	27.0914	24.9899	22.9773	21.1926	19.9588	19.3433	19.3102	19.7749	20.623	21.5235	22.6368	23.5744	24.2549	24.6262	24.398	23.8194	23.0957	22.556	22.3005	22.2264	22.4983	22.7999
68.269	65.3479	62.5766	60.3882	58.43	58.6434	59.7698	62.0378	65.1644	67.7099	69.2705	68.8072	67.9821	66.82	63.5727	61.2564	61.2145	61.9147	63.2272	61.4775	60.3945	58.2336	56.5079	56.6107	57.0218	57.5817	58.186	58.6246	59.254	59.4074	59.4578	59.0469	58.095	56.4156	53.8768	50.8025	47.7217	43.9336	40.6497	37.5963	34.7512	31.7956	29.2219	27.3511	25.6454	24.2043	23.6377	23.2723	23.6177	24.121
74.9311	73.4607	72.0824	70.924	70.2065	70.3913	71.4845	73.3431	76.1422	80.0003	84.4817	90.0879	94.3799	97.1697	98.7903	99.7835	99.6923	99.6659	99.206	97.1463	91.9444	81.9939	66.6913	53.9213	46.3243	42.0598	39.2923	37.021	35.1272	33.6521	32.5433	31.8493	31.7408	31.9085	32.6962	33.5237	34.2393	34.3965	34.4179	33.6696	32.4836	31.4219	30.2747	29.303	28.9714	28.6278	29.053	29.7158	30.4385	30.9502
92.4423	92.5104	92.4991	92.6879	91.7028	90.3317	88.9983	87.7349	86.9027	86.8649	87.1196	88.549	90.2597	93.1357	95.8528	98.7358	101.83	102.363	99.938	93.7878	83.4549	71.4652	61.6214	54.6768	51.4122	49.9906	49.4919	49.4664	49.5495	49.4417	49.2885	48.9665	48.3955	47.3835	45.9554	44.2957	42.1278	39.8905	37.7184	35.4112	33.5405	32.4214	31.6293	30.7159	30.0226	29.1056	28.3701	27.3988	26.8167	26.4236
76.5944	77.4417	78.2544	78.3749	77.8942	77.1104	75.6691	74.1815	72.7318	72.2956	72.5894	73.4927	75.6958	78.6965	83.0107	87.7018	92.0473	94.1948	94.9272	91.5433	82.9188	72.8196	61.8617	52.6445	45.6106	40.9249	37.6431	35.6684	34.6611	34.0712	33.5673	32.9579	32.1116	30.7755	28.9687	26.7488	24.824	23.275	22.079	21.4099	21.1219	20.8615	20.5453	20.189	19.8184	19.2412	18.3772	17.3646	16.315	15.424
70	69.0449	67.2778	66.3057	66.5053	67.7073	69.9087	72.3884	74.8907	77.1716	79.0739	80.9625	83.0882	86.4294	92.4574	99.2439	104.921	107.681	108.796	108.821	108.023	104.622	97.8735	85.6413	69.8671	60.0953	56.3013	54.2991	53.0615	52.2731	51.2689	50.4261	49.5914	48.724	47.808	46.305	44.8298	42.6417	39.8778	37.9657	36.4254	35.0897	33.9194	32.7925	31.5082	29.8097	27.8142	25.8796	24.294	23.4129
49.3751	48.3668	47.5515	46.806	46.1397	45.8242	45.8188	45.8625	46.0723	46.1387	46.1452	46.1163	46.1543	46.4338	47.0729	47.4894	48.2442	49.0288	49.6715	49.5591	48.7505	46.803	42.7739	37.0491	30.7371	26.1335	25.1443	26.5883	28.7206	30.6184	32.4085	33.841	35.1241	36.135	36.9502	37.5468	37.6196	37.2209	36.7344	35.7553	34.7606	33.5865	32.027	30.3023	28.8009	27.6216	26.8091	26.4722	26.6268	27.2084
99.5257	93.7566	87.9728	82.3019	77.9512	75.4834	74.6443	76.3282	80.0017	84.362	88.3542	91.1422	93.4531	93.7303	93.464	91.6703	88.6874	85.3211	82.5527	78.2276	73.1918	67.3633	61.5797	56.7286	52.9185	50.0409	47.253	44.7514	42.013	39.0393	36.137	32.9014	29.6535	26.2927	23.1023	19.9638	17.0167	14.4005	12.1597	10.3889	8.68752	7.69754	7.76535	9.02033	11.5929	13.9545	15.992	16.5792	16.7017	16.0041
100.477	98.5725	96.1654	93.517	90.8419	88.2253	86.2003	84.8329	84.1974	84.3593	85.1821	86.3572	87.7864	89.2736	90.5847	91.8334	92.3948	92.7631	92.49	91.7172	89.9714	86.9718	82.0119	73.9695	63.772	54.3112	47.9455	45.2987	44.6331	44.6133	44.7388	44.638	44.9115	45.2721	45.6723	46.4611	46.9483	46.8263	46.0683	44.3138	42.1453	39.3005	36.5899	34.5016	33.4205	33.1591	33.3394	33.8378	33.889	33.3444
121.761	121.749	121.783	122.055	122.098	122.195	122.01	121.486	120.881	120.354	120.113	120.13	120.73	121.301	121.666	121.814	121.308	120.649	119.502	117.707	114.49	107.91	96.5777	81.7204	69.6589	62.418	58.0339	55.9907	54.7114	54.1032	53.7572	53.6954	53.6809	53.7341	53.3041	52.9596	52.5076	51.8501	50.7381	49.8255	49.2059	48.4883	47.9838	47.3836	46.421	45.4034	44.3515	43.3725	42.562	42.2125
107.951	109.883	111.605	110.769	106.957	101.913	94.3184	85.8335	77.6635	70.7088	64.1842	59.2389	55.3796	52.4814	49.6316	47.6184	45.8963	43.9649	41.9507	39.9078	39.0638	40.0545	42.156	45.903	49.0381	50.6881	51.1322	50.2815	48.1251	45.6809	42.6391	39.8787	36.935	34.0897	31.4836	29.2885	27.2246	25.9953	25.5702	25.5168	25.5597	25.7065	25.8476	25.9601	26.0755	26.4359	26.8873	27.3749	27.8353	28.1427
91.569	93.9273	95.602	96.8535	97.5507	97.5773	97.3435	96.6035	95.656	94.7523	93.1455	91.4742	89.4091	87.1064	84.3405	81.2427	77.9571	74.7014	72.2916	70.1709	68.4599	65.1039	59.2923	54.3358	51.0883	49.2205	47.047	45.258	42.8296	40.7421	38.9589	37.4587	36.5248	35.8879	35.4883	34.8756	33.9875	32.6711	30.8335	29.2621	27.8125	26.7176	25.927	25.5035	25.0569	24.6804	23.9721	22.9791	21.9178	20.9518
75.3958	74.8539	74.2815	73.6982	72.9523	71.8251	70.9789	70.3082	70.2977	71.0519	72.87	75.2346	78.3999	80.9821	83.2161	84.7696	85.0396	84.2767	83.1923	81.7371	79.3059	76.1017	72.9075	67.7942	62.6957	58.3676	55.1609	52.5595	50.2098	48.0448	46.3364	44.7249	43.5082	42.5583	41.7017	40.8298	39.589	38.1744	35.8443	32.947	30.0686	27.5258	25.7734	24.9068	24.7409	25.0018	25.37	25.7536	26.0493	26.4569
87.6498	91.7624	96.3444	100.366	102.776	104.31	104.252	101.474	97.0633	90.609	83.0541	76.0826	70.2257	65.9415	62.8303	61.1281	60.2544	59.8588	59.6767	57.2127	53.1454	48.8805	45.3196	42.5089	40.3203	38.5273	36.6647	34.766	32.676	30.6892	28.9655	27.3385	26.0132	25.0545	24.0867	23.1407	22.2499	21.234	20.3171	19.5874	19.386	19.583	19.8887	20.1092	19.9211	19.5512	18.6798	17.8433	17.1676	16.7802
82.0518	82.5443	83.0314	83.4092	83.8484	84.0884	83.8946	84.3123	84.6171	85.1157	86.1219	86.4912	88.6276	90.9231	94.177	97.8881	101.282	103.35	105.083	103.913	100.047	90.8692	78.7934	67.7539	59.816	54.8123	51.3853	48.6327	45.9371	43.0466	40.0489	37.044	34.0399	31.4069	28.8208	26.3878	24.1343	21.8971	20.1125	19.3753	19.346	19.7945	20.2295	20.071	19.3862	18.0824	16.5985	15.4846	15.2696	15.9647
112.443	111.574	111.316	111.092	111.356	111.451	112.098	113.635	115.858	118.929	121.441	124.489	126.155	126.176	125.627	125.668	125.124	123.924	121.125	115.629	107.649	96.6492	85.184	77.9869	75.9213	75.1194	74.8177	74.6405	73.7962	72.6051	71.3685	69.6374	67.445	65.003	62.33	59.5605	56.4676	53.6651	50.7581	48.184	45.9068	44.1265	42.5304	41.0786	39.95	39.1843	38.5912	37.6371	36.7588	36.0456
88.3575	87.6341	87.005	85.8304	84.2292	82.0414	79.6169	77.3166	75.2407	73.9184	73.001	73.0194	74.3175	76.086	79.3341	82.5781	86.0016	88.1145	88.6205	86.8592	81.9871	75.0959	69.5885	65.8028	63.58	61.7441	59.8101	57.4723	54.8579	51.8137	48.8476	45.7628	42.8363	40.0537	37.5417	35.2484	32.976	30.9113	28.7219	26.553	24.3459	22.333	20.5684	18.8689	17.5053	16.7257	16.5095	16.8956	17.7249	18.4801
55.9702	54.3838	52.3893	50.9238	49.5271	48.5502	48.0063	47.3464	46.9742	47.6403	48.499	48.8906	49.1627	48.3084	47.0354	45.5731	43.1786	41.1671	39.1063	37.5943	36.0858	33.6548	29.6175	25.4153	22.541	21.2674	21.2483	21.6829	21.9988	22.1227	22.2026	22.0663	21.4926	20.7869	19.97	19.5899	19.8731	20.8914	22.361	23.3315	23.4225	22.3516	20.6072	18.7194	16.7738	14.8946	13.1507	11.3495	9.89781	9.43464
71.0406	67.9809	64.9748	61.7907	58.7129	55.6915	52.7595	50.3925	48.7354	48.0301	48.0328	48.8549	50.5114	52.3264	54.3084	55.986	55.7742	54.6261	52.2614	48.1292	44.6655	41.389	37.7245	34.4127	31.0191	28.2421	26.0276	24.5013	23.5631	23.0145	22.6917	22.4819	22.4294	22.6967	23.1593	23.7869	24.6149	25.2085	25.7116	26.2215	26.2062	25.2997	23.5619	21.4834	19.3041	17.8464	17.2498	17.5103	18.4052	19.4771
81.4577	83.3932	85.2976	87.4648	90.1034	92.9766	96.5414	99.9842	103.785	106.985	107.715	106.48	103.289	100.11	96.555	94.0029	92.1407	89.8103	88.6239	86.8836	84.4235	80.9268	77.5543	73.3053	69.1752	65.3139	61.9985	59.4878	57.074	55.1229	53.6371	52.1763	50.6972	49.3762	48.0257	46.1014	43.7803	40.7249	37.3555	33.977	30.7656	28.1356	25.9116	24.0082	22.6457	21.2892	20.2532	19.2795	18.5535	17.9641
79.2907	79.3377	79.0775	79.7993	80.9715	81.9758	82.3267	82.5695	81.8301	81.088	79.7894	78.072	76.5463	75.921	75.5885	76.4263	77.6129	78.3721	78.5353	77.6761	75.5232	71.8667	67.5351	63.5509	60.1577	57.7208	55.3285	52.9133	50.4473	47.7999	45.1163	42.3724	39.5339	37.0116	34.8394	33.003	31.5804	30.2827	29.1469	28.0258	26.7127	25.2444	23.9276	22.9708	22.6596	22.8713	23.3945	23.9873	24.7511	26.1369
91.654	89.9142	87.7567	85.067	81.9894	78.9538	76.026	73.8995	72.6904	71.9732	71.7148	71.3648	71.1783	70.9734	70.9997	71.435	71.7888	72.0437	71.8498	70.4391	67.5859	64.2713	59.7782	55.9264	52.8332	50.4111	48.6881	47.3767	46.4467	45.4388	44.4957	43.5461	42.4482	41.3375	40.3109	39.4653	38.7296	38.163	37.5849	37.3408	36.9698	36.4568	36.0027	35.3607	34.953	33.9699	33.168	32.1941	31.1839	29.913
82.6865	83.0044	83.3064	83.3251	83.0822	82.7093	82.6038	82.3663	82.2488	82.7288	83.2808	84.272	85.5263	86.5582	87.0614	86.55	85.0425	83.4627	81.2333	78.5606	75.1227	71.0225	64.6177	56.7987	48.4996	41.3221	35.4819	31.6943	29.3262	28.3219	28.4837	29.3701	31.4879	34.8374	39.3272	43.8932	47.916	50.1985	49.936	47.9065	44.5409	40.8486	37.6548	35.5988	34.2511	33.8763	33.2487	32.7082	31.8702	30.5697
84.965	86.6355	87.6124	88.6313	89.1473	88.9792	88.2756	88.2068	88.6414	90.1304	91.4403	92.7319	93.5963	93.4544	92.7564	91.7551	90.2985	89.7998	88.412	87.4877	85.5602	82.9688	78.3906	72.5701	67.7719	63.0636	58.8768	54.7962	51.122	47.6447	44.5295	41.8929	39.7689	38.2833	37.009	35.8932	34.7058	33.873	33.2941	32.9527	32.3663	31.6711	30.9909	30.1143	29.6723	28.9809	28.154	27.306	26.4022	25.7061
79.3748	76.2248	72.9339	70.2527	68.0084	66.6222	66.1158	66.948	68.6958	71.3195	74.9852	78.8741	82.7947	85.7529	87.4481	88.3173	89.2128	90.689	92.4945	94.6656	96.3139	96.7551	94.2407	89.3844	82.4016	74.977	66.811	59.7961	53.5591	48.3753	44.0686	40.8546	38.2435	36.3267	35.058	34.554	34.7238	35.1988	35.9176	36.4463	36.4095	35.6587	34.129	32.4796	30.7853	29.353	28.0719	27.1377	25.7912	24.7554
97.061	96.9077	96.9429	97.2665	97.6918	98.7306	99.6478	100.482	101.943	102.754	103.071	103.233	103.382	103.028	102.406	100.705	98.462	96.3644	93.1651	90.5808	87.6838	83.6343	77.7135	69.1865	59.3435	52.5377	48.6163	46.2508	44.1335	42.0378	39.7663	37.2792	34.8099	31.9813	29.3519	27.1205	25.8078	25.4405	25.9289	26.9651	28.2027	29.2298	29.6114	29.2789	28.2057	26.8215	25.6176	25.4086	26.1533	27.5447
85.7683	87.7424	89.8642	91.7638	93.7076	95.109	96.6373	97.5061	97.8368	97.2865	94.7809	91.9068	88.9883	86.3291	83.7085	82.0062	81.8081	82.4236	83.029	82.7991	81.3605	73.8679	64.8263	57.4529	52.5627	49.3721	47.0948	45.1605	43.4754	42.2994	41.504	41.0012	40.8822	41.01	41.4529	42.1183	43.0272	44.0051	45.4019	46.4343	47.2196	47.5331	46.6965	44.9088	42.9272	40.7864	38.6366	36.9873	35.5513	34.1924
91.3953	90.6938	89.0267	87.3623	86.3179	86.2084	87.2509	88.7458	91.1997	93.1743	94.8763	96.0458	96.2171	95.9934	95.1995	94.1557	92.903	90.9137	88.3214	85.232	80.9215	74.6872	67.5039	61.3095	57.4721	55.3687	54.406	54.0216	53.7116	53.1199	52.1228	50.6095	48.4779	45.8417	43.0414	40.9816	40.0359	40.4456	41.6999	43.0042	43.6538	43.5126	42.4799	40.4814	37.7966	34.5095	32.0558	30.0753	28.6869	27.4059
109.098	108.816	108.467	108.371	108.029	107.422	107.229	106.89	106.147	105.11	103.176	100.832	97.8634	94.6818	91.3708	88.1	84.8155	82.0416	80.9537	80.1617	79.8538	79.2222	77.815	74.8619	70.5339	66.4044	62.3266	58.4224	54.5684	50.6889	47.3632	44.7084	42.5948	40.825	39.2444	37.6705	36.2908	35.5527	35.4542	35.9467	36.6103	36.9053	36.5283	35.7393	34.8417	33.7757	32.6992	31.4814	30.1951	29.012
105.575	108.084	110.627	112.291	113.831	114.04	113.473	111.67	108.706	105.298	102.164	99.6091	98.4428	98.4632	99.913	101.875	103.952	105.764	104.997	101.478	96.4008	87.8308	78.6716	69.5084	61.4918	55.8222	51.5024	48.408	46.3132	44.62	43.6134	42.9299	42.3637	41.9258	41.6183	41.1302	40.6133	39.9935	39.0655	38.2508	37.613	37.0079	36.4492	36.0879	35.69	35.4803	35.6139	35.8978	36.6628	37.8369
78.8122	78.355	77.204	76.496	74.7688	73.7915	73.291	72.7483	72.0741	71.3492	70.9724	70.0903	68.4405	68.8045	68.6591	69.1173	70.0617	71.6529	73.1869	74.6888	73.0419	68.7641	61.21	50.3668	40.1584	33.1037	29.1924	27.21	26.0525	25.4493	24.5366	23.3855	21.9804	20.1305	18.3732	17.2349	17.1506	17.95	19.1001	19.9451	20.1314	19.8466	18.928	17.5794	16.2596	14.9228	13.7553	13.217	12.9398	13.138
106.297	105.491	105.233	104.907	104.404	104.058	103.328	103.534	104.105	104.367	104.298	103.958	102.404	101.073	100.132	99.7621	99.8883	100.22	100.62	99.531	94.4831	86.2075	74.6558	64.6474	57.1915	52.1848	48.1182	44.6987	41.6187	38.8139	36.5449	34.5746	33.1342	31.9251	30.6016	28.962	27.0094	25.1475	23.7518	22.5895	21.8186	21.0655	20.296	19.6116	18.529	17.487	16.383	15.3029	14.2792	13.5527
84.4082	83.3611	82.7147	82.396	82.2523	83.4071	85.2625	87.3303	89.8335	92.2949	94.396	95.9819	97.2626	98.1797	98.8712	98.7724	98.2448	97.3352	95.835	93.9192	91.3545	86.6913	78.369	68.4912	58.9206	51.6617	46.1759	42.5279	39.5971	37.1054	34.9531	32.8564	30.8831	28.9173	27.1597	25.6205	24.4057	23.4728	22.9058	22.6379	22.4305	22.5259	22.5218	22.418	22.1187	21.4198	21.0773	21.1423	21.6501	22.8149
100.003	101.216	102.443	103.593	104.662	105.129	105.236	104.515	103.093	101.766	101.128	101.06	102.142	104.114	106.898	109.204	111.4	112.955	112.901	111.033	105.939	96.8135	84.8254	71.7889	60.3328	52.0898	47.1212	43.1476	40.0246	37.2396	34.5097	32.0208	29.6705	27.6725	25.9934	24.957	24.3888	24.5487	24.6653	24.317	23.3333	22.0897	21.2956	20.5776	20.0567	20.0016	19.966	20.1891	20.6718	21.4626
83.6336	82.8678	81.9109	80.8199	79.4256	78.1277	77.0629	75.9082	75.4604	75.7077	76.473	77.9232	79.3566	81.3397	83.0536	84.504	86.0586	87.2921	88.103	88.1661	86.8551	83.5604	78.2331	70.786	64.8043	59.0235	54.1515	49.7377	45.5052	41.3902	37.5028	33.9515	30.6359	27.6579	25.1329	22.9135	21.0247	19.5217	18.3747	17.6285	17.4037	17.4292	17.8055	18.2589	18.9052	19.365	19.5557	19.1176	18.3839	17.5464
91.0599	91.6088	91.9281	92.2699	91.8229	90.5731	88.4469	85.8129	83.1913	80.6405	79.8415	79.0532	78.5947	77.881	77.2337	76.9572	77.2134	77.3822	78.3331	78.9274	78.0489	75.199	70.7308	66.7652	62.9916	59.8435	56.7838	53.65	50.7747	48.0198	45.2258	42.516	40.1102	37.769	35.7178	33.7214	31.8474	30.0405	28.4756	27.2881	26.5821	26.6991	27.2134	28.155	29.1233	29.5723	29.9182	30.1012	30.2075	30.0448
71.0454	69.9427	68.9393	68.2664	67.9022	68.1715	69.1582	70.8754	72.838	74.6091	76.0584	76.8289	77.2566	77.0948	75.8311	73.8651	71.5461	68.3066	65.0858	61.8561	58.2	55.0138	52.7629	51.6336	51.3773	50.8619	49.8845	48.2999	46.3529	44.2131	42.2724	40.4695	38.8736	37.473	36.286	35.0667	34.1348	33.2382	32.2681	31.1861	29.8462	28.3653	26.9612	25.6247	24.4651	23.7175	23.2857	23.0127	22.9838	23.0822
93.0024	93.2902	93.2752	93.357	93.0142	92.1942	91.2211	89.8165	88.6466	87.5033	86.4517	85.1687	83.2875	81.3371	79.3551	77.5997	75.7573	74.8105	73.9261	72.7985	70.6696	67.4277	63.2125	57.9187	52.869	48.7443	45.9394	44.142	42.9855	41.8889	41.0013	40.4084	39.7684	39.0347	38.1424	37.0381	35.8871	34.4591	32.7691	31.1667	29.7217	28.2873	26.9284	25.6968	24.5123	23.4523	22.7976	22.7099	22.8234	23.3195
59.0176	59.8964	60.7721	62.057	63.9898	66.6451	70.4156	74.4232	78.2849	82.1643	84.6039	86.0924	87.532	88.368	89.4179	89.5279	89.1397	88.4125	86.1839	83.8978	79.4806	72.7474	65.5433	58.8791	53.4317	49.6898	46.233	42.9621	39.6894	36.9282	34.7022	33.347	32.5981	32.1986	32.0424	31.9048	31.684	31.4158	30.9717	30.0734	29.0561	28.0406	26.5769	24.8229	23.1592	21.9119	20.4835	19.2696	18.3204	17.6554
95.6819	96.288	97.1142	97.9371	98.8279	99.6081	100.039	100.196	100.163	99.7199	99.242	98.7356	98.2932	97.7018	96.9723	95.783	94.2185	92.1897	90.161	87.3577	83.0081	76.9988	69.1123	61.6559	55.44	50.7813	47.7078	45.0695	42.6412	40.488	38.3603	36.3378	34.2711	32.0432	29.7692	27.3353	24.9974	23.2772	22.0464	21.3835	21.5363	22.1231	22.8496	23.4777	24.1562	24.476	24.4403	24.015	23.1389	21.9329
73.3733	73.3196	73.4589	73.5589	73.842	74.1032	74.1192	73.7549	73.169	71.9259	70.2016	68.2924	66.0219	63.7976	61.8115	60.7059	60.0418	59.501	58.9119	59.0513	59.7704	60.8319	61.3386	61.1643	59.8148	56.7522	52.4285	47.8986	44.1489	41.9809	40.6595	39.9459	39.3309	38.5813	37.6412	36.4154	34.7333	32.8186	30.7142	28.3588	26.6018	26.3948	27.9717	30.7955	33.6378	35.8184	37.4198	38.3198	38.3093	37.6797
68.6727	70.0568	71.58	73.5244	75.6616	77.8633	80.0486	82.456	85.1034	87.9389	90.2802	92.4077	93.8025	95.0085	95.7263	96.4026	96.7465	97.5118	97.8029	97.9598	97.1878	94.6916	90.3228	82.8458	71.4891	58.4429	48.5132	42.726	39.6232	38.2872	37.601	37.3378	37.232	37.4122	37.7088	38.1743	38.8315	40.0567	41.6821	43.9402	47.2481	51.5219	56.1006	59.992	60.7179	59.4295	55.654	50.6407	45.2971	41.7404
87.7755	88.068	89.1662	90.8183	92.7539	95.1629	97.5851	99.9682	101.834	102.745	102.994	102.835	102.009	100.764	99.4043	98.3567	97.8593	97.3676	97.2021	96.145	93.0073	87.3416	78.9257	66.5549	54.638	46.2728	42.0316	40.3813	39.8067	39.829	39.8598	39.3842	38.5311	37.1347	35.2357	32.8539	30.6814	29.0089	28.0837	28.1141	28.7401	29.4419	30.4385	31.2279	31.9462	32.4192	32.4522	32.2976	31.5886	30.7161
92.5311	91.6178	90.5527	89.1142	87.9404	86.405	85.524	84.8804	85.3723	86.5969	88.1871	90.4076	92.3595	92.9842	93.1765	92.0985	91.1685	89.7777	87.5812	84.9501	81.7507	77.2606	72.0887	66.4677	59.9473	54.6611	51.3808	49.6588	47.4773	44.7337	41.2703	37.4759	34.0297	30.7007	28.3444	27.4409	27.6058	28.8369	30.5474	31.9764	32.9527	32.9255	32.2384	30.6801	29.2376	28.0769	27.0578	26.5578	26.8127	27.236
89.2593	87.1351	85.5966	83.7308	81.4021	78.8995	76.3356	74.6781	74.1664	74.6794	76.2202	78.8299	82.0505	85.9314	89.2601	92.0448	93.5121	94.3186	94.8409	92.2597	86.1948	75.7801	62.0335	51.1703	44.6445	42.0625	40.6316	40.2967	40.1217	40.4142	40.4758	40.4539	40.046	39.3951	38.368	37.0924	35.5445	33.7348	31.4865	28.7657	25.7	23.144	20.9419	19.7889	19.1506	19.3636	19.9968	20.7198	21.0276	20.9172
54.2075	54.5209	55.2247	56.4964	58.1658	60.3641	62.5521	64.4987	66.1761	66.9283	66.6537	65.3112	62.7957	60.1794	56.8853	53.3881	49.6184	44.9361	39.7764	34.0069	28.7698	24.9038	22.6782	22.9153	24.0292	25.2586	26.4307	26.8349	26.7057	26.2539	25.6729	25.1875	24.6422	24.2766	24.1428	24.4218	25.1107	26.0198	26.8916	27.6997	28.31	28.5836	28.4506	28.0707	27.1053	25.8064	24.9071	24.2238	24.179	24.3033
84.9394	85.5063	85.636	85.8674	85.8775	86.0655	86.2397	86.6118	87.1827	87.6699	88.0935	87.9096	87.2254	86.4368	85.8576	85.2883	85.2702	84.8689	84.29	83.3348	81.4745	79.086	76.4508	73.633	70.8403	68.1247	65.78	63.1795	61.0336	58.6518	55.8536	52.7522	49.7614	46.7772	44.0476	41.5522	39.6568	38.1084	36.9043	35.8166	35.0105	34.6057	34.5072	34.9475	35.2899	35.5903	36.0977	36.4612	36.728	36.8937
58.6058	58.1642	57.5822	56.9432	56.8305	56.8476	57.3615	57.6942	58.4525	59.6551	61.2048	62.8358	65.2116	68.3794	72.6913	76.0027	78.5178	79.9194	79.5583	78.1825	75.0749	70.5757	63.8409	56.2165	50.0648	45.8747	43.8715	42.993	42.4893	41.484	40.2613	38.7499	36.948	35.2837	33.894	33.1365	32.4815	32.0385	31.3617	30.5597	29.6357	28.6723	27.7882	27.5015	27.7032	28.0373	28.5649	28.6743	28.4704	27.9546
78.8787	77.9278	76.9896	76.4712	76.2845	76.54	77.1311	77.9367	79.2373	81.4148	83.7062	87.3247	90.6654	93.6928	96.4317	99.0919	100.814	102.062	102.113	101.675	99.9344	95.1787	88.2937	79.4451	69.6609	62.5258	57.4048	53.2875	49.9197	46.8749	44.3978	42.2932	40.3613	38.7042	37.0283	35.3223	33.5338	31.7099	29.7906	28.0915	26.3292	24.5982	23.0727	21.8822	21.2344	21.1802	21.5464	21.9386	22.3141	22.6116
88.8187	90.8006	92.6233	94.8783	96.3458	97.0624	96.6195	93.7771	87.8398	80.0002	72.369	67.1835	64.6815	64.3418	66.1647	70.4232	79.0083	88.1651	91.478	85.3643	69.0549	53.0264	42.7479	38.415	36.7951	35.8438	35.0624	34.3594	33.3	32.2616	30.9095	29.4211	27.655	26.7159	26.4613	27.034	27.9395	28.9307	29.355	29.5518	29.1542	28.881	28.4047	27.5976	26.5566	25.3602	23.7637	22.2878	21.0446	20.0014
66.0821	67.3333	68.6793	70.0327	71.0432	71.6947	71.701	71.0306	69.209	67.3237	65.1797	63.5859	62.1574	60.2565	58.4324	57.095	56.1651	56.2962	56.6214	56.5123	55.5407	53.4611	50.4114	47.2933	45.1861	44.6626	44.5503	44.6898	44.5062	44.1901	43.6081	42.7783	41.7994	40.5318	38.7777	36.5822	34.2369	31.6699	29.383	27.8477	27.0744	27.1241	28.1635	29.7955	31.7439	33.9977	36.0352	37.5374	38.4663	38.7976
80.4272	79.2044	78.3783	77.7509	77.5991	78.1962	79.4929	81.585	83.7137	86.2577	87.7026	88.1262	87.4285	84.7162	82.1946	79.2931	77.0666	75.443	74.5191	74.8993	75.5842	75.6366	74.497	70.4485	64.5701	60.397	56.2041	52.2002	48.7962	45.7845	43.2247	40.8766	38.8752	36.9686	35.2683	33.6219	32.1148	30.4667	28.9326	27.2306	25.7112	24.0033	22.4146	20.9075	19.8162	18.9595	18.8735	19.308	20.0086	20.3621
52.9824	52.9209	53.163	53.2884	53.3374	53.3078	53.0532	52.4764	51.6733	51.131	50.7075	50.5244	51.0127	52.5579	54.5468	56.6587	58.3557	59.3694	60.0806	60.4679	60.8339	60.7103	59.8645	57.4424	54.7263	51.1768	47.099	43.8751	41.3468	39.0797	37.3056	35.9607	34.5727	33.4302	32.1099	30.724	28.9325	27.1369	25.4449	24.0304	23.0092	22.34	22.1019	21.8744	21.9443	22.1937	22.6395	23.2863	23.872	24.4431
63.6946	62.5324	61.3541	59.9883	59.0187	58.5001	57.9962	57.3845	56.5693	55.2427	54.0574	52.9498	52.3974	52.4167	52.9183	53.7348	54.7308	55.6989	56.5396	57.6969	57.9673	56.697	54.2955	51.9575	49.0658	46.4718	43.6605	41.044	38.8447	36.9018	35.1541	33.7477	32.6966	31.8014	31.2278	30.7948	30.036	28.9411	27.6879	26.2319	25.2477	24.8625	25.0014	25.5113	26.0218	26.1739	26.0183	25.4002	24.5279	23.673
77.3329	79.6071	81.9624	84.4867	86.3499	87.566	87.8807	87.3989	86.3048	85.3707	84.5409	83.7945	83.2919	82.4032	81.7755	81.0471	80.0201	79.1493	78.5197	77.8052	76.3715	72.6774	66.8213	59.733	52.5588	47.3598	43.3771	40.2307	38.1393	36.4783	35.4334	34.7947	34.8505	35.7477	37.9149	41.9515	48.6257	57.9281	68.4612	77.8184	85.0556	90.15	92.9692	94.1349	93.8112	91.7013	86.6312	78.2949	67.4028	57.6683
97.4586	99.248	100.48	101.335	101.675	101.987	102.106	102.355	103.041	104.122	105.57	106.952	108.19	108.457	108.591	108.048	107.482	107.023	106.251	105.227	102.518	97.442	89.1312	78.5656	69.4126	63.4421	60.0106	58.0293	56.5745	55.7332	55.01	54.1198	53.0077	51.1563	48.5327	45.5464	42.1015	38.6585	35.2502	32.1213	29.3134	26.8891	24.8868	23.7513	23.1644	23.5481	24.1535	24.9285	25.9351	27.2279
71.8085	71.499	71.6422	71.7245	72.424	73.1721	73.4363	73.3941	72.5585	71.2707	69.0651	66.8676	65.0871	63.199	61.6874	60.4986	59.9315	60.0563	60.7228	61.6273	62.7947	62.3252	60.5942	56.6335	52.0947	46.6245	42.6838	39.808	38.1451	36.9194	36.0068	35.2164	34.4065	33.5489	32.6648	32.1203	31.6189	31.5706	31.6636	31.8567	32.0155	31.899	31.8743	31.6676	31.8251	32.0241	32.1323	32.1117	31.6333	30.8408
81.7536	80.2312	77.9695	74.811	71.7371	68.6241	65.8207	64.1145	63.1538	63.195	63.8406	65.1688	66.9007	68.723	70.1342	71.1631	72.283	72.8775	73.3448	72.0429	70.2545	65.2108	58.7819	52.1837	47.6931	45.0591	43.3756	42.1372	41.1958	40.1768	39.0532	37.7784	36.2315	34.4891	32.7506	31.0152	29.2811	27.2919	25.5961	23.6114	21.9623	20.0974	18.7794	17.9883	17.9827	18.4773	19.8236	21.959	24.2929	26.5759
64.8762	65.5709	66.4775	67.4514	68.7076	69.9192	71.0224	72.2254	73.2117	74.5668	75.8347	76.4749	76.7966	76.8409	76.0453	74.8453	73.4026	71.5079	69.032	66.1118	61.5789	56.4985	52.8261	50.0765	48.8106	48.522	47.9999	47.2564	46.3404	45.2337	43.885	42.4913	40.9319	39.4072	38.049	36.6131	34.878	32.9396	31.18	29.7736	29.02	28.7673	28.8509	28.6361	27.9728	26.9467	25.8845	24.9916	24.5765	24.812
64.8033	63.301	62.3615	61.9746	61.854	62.6941	63.6783	64.705	64.5556	64.2853	63.7203	62.5162	61.7151	60.7414	60.1742	59.5904	58.902	58.4391	57.9048	57.2894	57.0919	56.4865	56.0995	55.4601	55.8598	56.1167	55.1153	53.795	51.7834	49.2716	46.5429	43.5864	40.5656	37.7466	35.1552	32.8602	30.9539	29.1546	27.5255	25.9943	24.715	23.7124	23.241	23.2194	23.5156	23.7428	23.655	23.1397	22.3515	21.6332
44.8453	45.9484	47.5529	49.3759	51.3595	53.2581	54.9362	56.6699	57.8186	59.5086	60.9881	61.4606	61.6525	61.5639	60.6333	60.1426	59.177	58.4468	57.0854	55.849	54.1177	52.0243	49.6897	47.5462	45.4821	44.3093	43.177	42.0987	40.9207	39.4977	38.3617	37.5516	36.9219	36.4005	36.0596	35.6772	35.0609	34.181	32.945	31.1955	29.1418	26.6268	25.0532	24.2289	24.3939	25.2904	26.5174	27.3231	27.6517	27.5392
75.0236	76.197	77.7017	79.2573	81.1151	82.5446	84.2015	85.7186	87.3623	89.1977	90.5039	91.0383	92.0313	92.9685	93.7039	95.0131	96.774	97.8375	99.5981	100.118	99.4193	95.8729	89.0875	79.2867	70.8088	64.2887	59.4919	56.1426	52.9484	50.3685	48.204	46.6929	45.6384	45.3948	45.8528	46.8945	47.8953	48.6925	49.2442	49.3016	48.8661	48.0762	47.5004	46.777	46.1146	45.8692	45.8726	45.972	46.0958	45.9573
93.5731	90.506	86.8091	82.574	78.6213	75.8075	74.1048	73.3488	73.0386	73.1171	73.7526	74.4312	75.1935	76.0612	76.8729	76.5994	75.5398	74.3597	71.862	68.6517	64.0222	58.9117	54.347	53.5362	53.4917	53.1577	52.1887	50.261	47.8416	45.197	42.364	39.288	36.1702	32.9538	29.7881	26.6916	23.8683	21.5324	19.9532	19.2355	19.2103	19.5581	20.123	20.6829	21.0872	21.3147	21.5412	21.4452	21.11	20.4469
66.1331	67.2349	68.4999	70.4676	72.1761	74.0647	75.0637	75.462	74.8918	73.4307	71.1335	68.6005	66.0319	64.2142	62.5898	61.2767	60.4457	60.1044	60.3076	60.6443	60.2623	59.8743	57.8065	55.1023	52.0994	48.8938	46.1644	43.4156	40.839	38.3839	36.169	34.122	32.3929	30.7278	29.0278	27.0576	24.8072	22.2672	19.763	17.4164	15.8561	15.003	14.944	15.5332	16.4435	17.5711	18.7002	19.9003	21.8092	23.5721
95.0695	95.1969	94.8823	94.8564	94.4006	93.6919	92.7485	91.461	89.9995	88.3992	86.9617	85.3794	84.7372	84.3533	84.0744	83.5128	82.8262	82.2229	81.3451	80.5816	79.533	78.0421	76.0163	73.1694	69.5059	64.8411	60.3448	56.6788	53.62	50.503	47.685	45.2374	43.0291	41.8068	41.1557	41.4714	42.6216	44.2439	45.9931	46.8562	46.895	45.7677	43.7067	41.3874	39.1758	37.2351	35.6988	34.519	33.5477	32.6254
80.1141	82.3155	84.4616	86.1246	87.1238	87.3797	86.3006	84.8221	82.6825	80.5245	77.7485	75.3816	73.7288	73.3016	74.0596	75.707	78.0656	80.9262	83.4241	84.9509	84.3895	81.8339	76.3458	67.2496	56.2241	48.283	43.9232	41.954	40.7649	39.6152	37.9918	36.2022	34.1305	32.0447	30.2663	28.6934	27.6537	27.2099	26.9715	26.8668	27.0863	26.9047	26.6223	26.0702	25.4302	24.7527	24.6898	25.1213	25.9172	26.4558
103.671	106.642	110.086	113.353	115.979	118.479	120.278	121.655	122.166	121.983	121.149	120.406	119.746	119.07	118.468	118.207	118.373	117.782	116.542	113.505	107.785	100.424	91.0944	81.6724	73.1205	65.3589	59.452	54.4729	50.2677	46.805	43.6809	41.063	38.7755	36.8456	35.4723	34.9807	35.9071	38.7709	44.5562	53.9453	64.8312	73.7209	79.6596	81.7975	80.5657	76.4937	69.1677	60.2133	51.5641	45.7644
73.1223	70.9625	69.282	67.8535	67.498	67.3759	67.8955	68.5417	69.8673	70.6775	71.5459	71.6203	71.8601	71.951	71.388	70.9152	69.7897	69.315	69.1983	68.6895	67.2911	65.5245	63.645	62.0227	60.3071	58.4893	56.9612	55.1872	52.7806	49.7653	46.8355	43.6151	40.3118	36.8848	33.6867	30.9769	28.8508	27.5183	26.3629	25.3917	24.2824	23.3599	22.7446	22.065	21.2251	20.7178	20.4924	20.4271	20.5945	21.0827
88.0567	87.9778	87.041	85.0606	81.9208	77.0419	70.9436	65.0843	60.7344	58.8952	59.0875	60.5795	62.7242	65.7981	68.6328	72.2648	74.9623	76.5661	74.9469	71.6435	65.2109	58.1178	51.2444	44.926	41.5374	40.4096	40.7107	41.2166	41.6102	41.2103	40.4518	38.9251	36.832	34.8034	33.2897	32.2826	31.6254	31.3724	31.1638	31.1433	31.4717	31.8498	32.8173	33.8393	35.1546	36.0488	37.12	37.3553	37.1366	36.6579
90.4868	91.3022	91.5868	91.4323	90.8318	90.131	89.1371	88.0992	86.7998	86.2061	85.5637	86.1397	87.7875	90.4833	94.0482	97.6671	101.069	103.231	103.514	102.451	98.8225	92.0187	82.5283	73.6069	66.7072	61.7103	56.9012	52.4417	47.7865	43.0775	38.359	34.5826	31.9579	30.6071	30.7415	31.9284	33.7982	36.3567	39.0525	41.7576	43.9025	45.5387	46.5326	46.6471	45.9455	44.0659	41.9821	40.0199	37.8017	35.821
84.233	85.0089	86.0412	87.6786	89.6454	91.6058	93.7677	95.8905	96.9288	96.9062	94.2042	90.343	86.479	80.7822	76.3598	72.4928	69.1883	67.0531	65.5669	64.9994	64.5814	64.7739	63.6334	61.4546	58.0279	54.0607	50.9238	49.0373	48.2579	47.9162	47.804	47.2526	46.2735	45.0855	43.5553	42.1563	40.7693	39.9159	39.5311	39.2419	39.0347	38.7652	38.5015	38.5081	38.7634	39.2119	39.6446	40.0992	40.4862	40.6042
72.3577	72.1626	71.4339	71.3835	71.5178	72.0719	73.3141	74.7118	75.4582	75.3608	74.9775	73.5838	70.2646	68.156	65.716	63.7795	61.2478	59.4907	57.8583	55.7333	53.7285	51.954	49.9565	47.571	46.1809	46.4677	47.5818	48.2297	47.8866	47.3043	45.5688	43.9794	42.3014	40.7102	39.3059	38.4272	38.2092	38.5428	39.1273	40.0236	39.8789	38.8658	37.2667	34.9741	32.8649	31.0449	29.5353	28.2291	27.1986	26.4624
56.6294	56.3762	56.578	56.7805	57.2621	57.7894	58.519	59.4192	59.7746	60.1288	60.021	58.8675	57.5993	56.3021	55.5713	54.1347	52.8693	51.5239	50.4337	49.2607	48.3215	47.4501	46.4684	45.0163	43.5032	41.7499	40.3469	39.4983	39.4023	39.3594	39.6039	39.4482	38.9327	37.6748	36.1808	34.3911	32.9443	32.0097	31.7201	31.7533	31.9402	31.4987	30.4077	28.8359	26.7038	24.991	23.6974	23.2462	23.6076	24.0221
100.579	98.3034	95.6127	93.2178	91.5326	90.7636	91.3887	93.0005	96.0191	99.7219	103.797	108.156	111.372	112.975	112.608	110.56	107.677	105.31	103.235	101.459	99.1305	96.0492	89.8757	83.425	77.7022	74.4289	72.0281	69.8209	67.5764	65.0136	62.163	58.661	54.6385	50.3531	46.242	43.6478	43.8383	45.5607	47.9308	49.0272	49.6222	49.6828	49.3049	48.9504	48.8009	49.2445	49.1844	49.0363	48.3086	46.723
50.5024	51.193	52.4546	54.919	58.6832	62.487	65.8762	67.7919	68.4615	68.6155	67.5912	66.9289	65.888	65.2624	65.2111	64.6715	64.6285	64.0057	62.5045	58.3139	51.7531	44.592	39.5031	37.6093	37.8808	38.3612	38.4876	38.2426	37.5701	36.6493	35.4923	34.3093	33.137	31.7875	30.6607	29.7125	28.9777	28.2901	27.6614	26.818	25.9254	24.9189	23.9278	23.2028	22.7705	22.7675	23.2956	24.251	25.3015	26.1641
94.7199	97.6685	100.84	102.427	104.02	104.744	105.06	106.006	106.366	106.987	106.524	105.559	103.438	101.419	98.1571	94.5505	91.0408	87.7137	85.1122	82.9574	80.7589	78.6013	75.2371	71.4267	66.537	62.0355	58.1477	54.9784	52.311	49.7557	47.1613	44.3488	41.3584	37.9033	34.5071	31.0627	28.2707	26.3321	25.5721	25.9079	26.8161	28.6336	30.6852	32.486	33.8122	34.0007	33.3196	32.1668	30.5511	29.0785
69.9728	70.0075	70.927	72.3622	74.2864	76.1672	78.1046	79.675	81.0298	82.51	83.8925	85.8401	88.1633	90.4108	93.1838	95.5189	97.4157	98.1017	97.9845	96.5372	92.2246	84.9239	76.894	69.4583	64.262	60.331	57.565	55.3558	53.4082	51.3716	49.1649	46.6085	43.978	41.2457	38.4932	36.0628	33.9062	32.2532	31.1604	30.4422	30.1389	29.9344	29.9361	29.9955	30.2145	30.1311	29.7772	29.2061	28.3834	27.5882
51.605	53.3934	55.9352	58.0134	60.2639	61.522	61.2305	60.0152	57.5759	54.2519	50.6965	47.3101	43.7774	41.6982	40.4773	40.0559	40.0741	40.5779	41.0482	41.5992	41.9776	42.1623	42.146	42.0573	41.4805	41.5865	41.7935	41.8726	42.2911	42.2979	41.4396	40.2369	38.5025	36.3362	33.9047	31.6139	29.6897	28.5915	28.5427	29.9026	32.3465	35.5671	38.8281	41.1361	42.7535	42.8102	42.3871	41.3157	40.0146	38.4111
103.943	102.064	99.6498	96.7405	94.0445	92.0803	91.3705	91.989	94.4552	97.7527	101.603	105.502	108.016	109.373	109.525	109.044	107.778	106.056	104.32	101.522	94.0357	81.5522	61.1563	45.3567	40.0406	40.03	40.7713	41.2548	41.2856	41.1055	40.2806	38.9451	37.125	35.0944	32.948	31.184	29.8791	29.0978	28.8784	28.7007	28.8644	28.7475	29.029	29.042	29.4369	29.9299	30.1504	30.1547	29.7324	28.5521
85.6278	84.5479	83.594	82.8707	81.7663	80.917	80.0652	78.9019	78.117	76.9096	75.8721	74.6513	73.486	72.0166	71.5819	70.8163	70.2469	69.6925	68.9398	67.3902	65.4101	62.8112	60.0625	57.2699	54.8423	52.8445	51.2222	49.7815	48.7618	47.8824	47.0465	46.0818	45.3631	44.3865	43.4104	42.4323	41.4019	40.4445	39.5953	38.824	38.0275	37.1848	36.8156	36.5954	36.2171	36.0927	36.1143	36.3481	36.9879	37.4858
86.4596	87.2268	87.5927	86.9403	85.4254	83.3221	80.8383	78.1748	75.468	73.1465	71.1114	69.7512	69.454	70.5932	73.7358	78.0009	84.0623	90.6894	97.2987	97.7826	87.477	68.3186	48.4362	41.8837	40.7736	40.7416	40.7847	41.0562	41.4217	42.1002	42.3119	42.5527	42.5421	42.3716	42.129	41.7794	42.154	42.3704	40.9448	39.48	37.1236	34.3853	31.7144	28.9313	27.2843	26.7655	27.3134	28.9015	30.0326	31.1441
67.2216	65.7269	64.2966	63.0732	62.4792	62.3609	62.4272	63.6008	65.1828	67.0194	69.1317	70.9441	72.8319	75.1063	76.8506	78.2632	78.8274	78.1208	77.7362	76.0499	73.1007	68.7413	63.2357	58.6276	55.0244	52.7408	50.7513	48.846	46.9662	45.041	43.2677	41.4294	39.6616	37.863	36.1795	34.4313	32.8971	31.5328	30.3275	29.6259	29.1056	29.1323	29.207	29.1237	28.6847	27.8616	26.3433	24.9515	23.717	22.6668
74.7886	76.3074	77.6912	78.786	80.3321	80.634	80.4565	78.6583	76.246	72.685	68.9807	66.3583	63.2295	61.785	61.6999	63.0888	66.0864	69.7851	73.1453	75.5367	76.1217	72.9404	67.596	58.3266	48.7991	43.8502	43.637	45.2185	46.7144	48.1955	49.5801	51.1135	52.7294	53.9084	54.6097	54.2632	52.982	50.2787	47.4819	44.314	41.7919	39.9396	38.0433	36.392	34.6516	33.4697	32.506	32.2968	32.3527	32.4971
71.3523	69.4783	67.6006	65.7179	64.309	63.0755	61.7796	60.4824	59.4223	58.9177	59.0974	60.4573	62.3235	65.1777	68.5461	70.776	72.1504	70.9707	68.2089	64.2312	59.0415	53.745	50.6664	50.0688	50.3212	50.2252	49.7016	48.6365	47.125	45.267	43.0617	40.9331	38.7712	36.6458	34.8749	33.3152	31.9121	30.7212	29.5317	28.2865	26.9583	25.7911	24.5345	23.3325	22.3331	21.4974	20.8211	20.3487	19.7426	19.6306
120.597	113.723	105.766	95.4677	85.6632	75.5124	66.7918	58.3484	51.9972	46.736	43.9071	43.9043	46.8272	51.6446	56.2377	59.5372	61.6339	62.0762	61.8208	60.6532	59.6717	58.428	58.041	57.4265	58.6671	59.5206	58.7651	56.8744	54.1834	50.3889	45.9941	41.4947	37.1491	33.2914	30.3206	28.4679	28.1155	28.8113	30.5808	32.7869	34.8142	35.8467	35.0889	32.3598	28.604	24.8722	23.3353	23.3631	24.0992	24.3109
91.7677	90.4699	89.8692	89.0983	88.473	87.6348	86.4539	85.1419	83.9722	83.2041	82.9931	83.5729	84.574	85.5932	86.4251	87.0969	87.158	86.359	85.1794	82.7359	79.2429	73.5662	67.3302	60.7165	53.7697	47.9818	43.3632	39.7718	36.7845	34.3737	32.4877	31.1548	30.1922	29.7888	29.2887	28.586	27.5816	26.7196	26.6944	27.9354	30.7034	34.1481	37.167	38.7994	38.031	35.2359	31.2653	27.6255	24.9691	23.0649
75.8483	76.1585	75.8956	75.7619	76.3098	76.7721	77.7733	79.9573	82.8205	86.8732	87.9818	90.5567	91.1626	91.0243	87.7447	83.9023	80.6063	76.5537	74.6208	74.0648	71.4121	66.2458	58.7521	52.2229	49.8784	48.5221	46.401	44.7358	42.5688	40.4352	38.1142	35.666	33.4004	31.3128	29.4609	27.6373	25.7289	23.5733	21.7723	20.8105	21.0044	22.6776	25.8249	29.9972	34.0822	36.4155	38.3029	38.5118	37.217	35.5445
81.7078	80.2651	78.4551	75.9982	73.0683	70.2741	67.7112	65.9907	65.45	66.2016	68.0858	70.6767	73.2075	75.9725	78.799	80.9025	81.7852	82.3301	81.6784	80.5001	77.9884	74.4222	68.5436	62.441	56.8036	52.3169	49.4372	47.2233	45.325	43.2929	41.1177	38.8264	36.5375	34.3469	32.3107	30.2842	28.3986	26.8118	25.4121	24.5981	24.2513	24.3478	24.5693	25.0263	25.3363	25.2149	25.0437	24.715	24.4733	24.3159
70.3474	69.5355	69.2079	69.4152	70.1337	70.8599	71.7475	72.7313	74.0244	75.8644	78.3064	80.4311	82.4599	83.7565	83.1664	80.8979	76.2985	70.5915	65.0722	59.5173	55.226	51.8528	49.6004	48.3155	47.9913	48.0667	48.5231	49.2177	49.8856	50.1636	50.1704	50.0076	49.3775	48.6039	47.568	46.3438	45.2014	43.6009	42.4134	41.1407	40.1471	39.4327	39.1301	39.3024	39.6555	40.0325	40.2332	40.0078	39.3071	38.3383
76.8393	75.3717	73.799	72.4985	71.2939	70.4394	70.2631	71.2069	72.296	73.8282	75.3193	76.7296	77.5631	78.6214	79.4159	80.1753	80.6445	81.0834	81.2494	80.7906	78.8233	75.5208	69.7108	62.6862	55.582	49.3382	45.0467	41.9849	40.0389	38.6546	37.6992	36.9424	36.2943	35.576	34.8565	34.0968	33.3162	32.693	32.0677	30.9853	29.8644	28.464	26.8593	25.3586	23.9629	22.9412	22.24	21.8118	21.7405	21.8678
67.1506	65.7274	64.7389	64.4862	64.9422	65.3039	65.3872	64.4004	62.3186	59.5795	55.8219	52.6563	49.821	47.5266	45.9298	44.6572	44.1719	44.1379	44.4962	45.5498	46.6991	46.7926	46.4163	46.4928	46.214	45.3684	44.0667	42.4769	40.4904	38.4958	36.6483	34.7244	33.0857	31.6959	30.6824	29.9082	29.4473	29.3435	29.458	29.6771	29.9037	29.8719	29.7782	29.2404	28.5908	28.1821	28.3797	28.809	29.3869	29.5204
75.379	76.6494	78.0442	79.5692	81.0236	81.8789	82.5828	82.7486	82.3076	81.4373	79.9798	78.8612	77.768	77.0159	77.0044	77.3345	78.5131	80.0179	81.9462	84.3182	85.9012	86.188	84.7047	79.9082	72.95	64.4775	56.8391	50.5337	45.9679	43.0649	41.4963	40.8275	40.855	41.5637	42.5783	43.8368	45.1403	46.7501	48.345	49.5217	50.3875	50.0993	48.633	45.4822	41.7001	37.8414	33.9704	30.6334	28.2134	26.73
77.8404	77.1943	76.429	75.4602	74.8058	74.016	73.9497	74.4692	75.8994	78.0089	81.0094	83.4988	85.6809	86.7357	87.5579	87.1829	87.0088	85.5366	83.2644	80.0891	75.0418	67.0658	59.8353	53.5298	50.1819	48.3544	47.3134	46.0108	45.0897	43.9628	42.9236	41.8947	40.7548	39.6578	38.4763	37.1586	35.7641	34.2991	33.3777	32.6357	32.8235	33.1605	33.4595	32.9037	31.8016	29.9418	27.876	25.7734	23.8623	22.1393
69.6181	68.9088	68.2614	67.9933	68.1973	69.2619	71.3977	74.8659	79.0063	82.9981	86.7104	88.9045	90.9647	91.358	91.7645	92.2096	92.7042	93.1745	92.8995	92.2679	90.7045	87.7802	83.9653	79.2575	73.3951	66.5464	58.7473	51.1971	44.2647	38.424	34.0254	31.0691	29.575	29.1687	29.1015	29.9428	30.6998	31.5405	32.0151	31.0096	29.547	27.3237	25.2286	23.3204	21.7245	21.317	22.3249	24.369	27.5666	31.039
98.8748	98.0601	97.4438	97.2376	97.0156	96.9386	97.2356	97.5886	98.2867	98.8619	100.051	100.736	101.222	101.424	101.176	100.418	98.9632	97.6755	95.3588	91.8323	86.7514	79.7762	72.2167	63.7222	57.1763	51.9389	47.9342	45.0328	42.779	41.0408	39.7322	38.8719	38.1497	37.5649	37.0342	36.8215	36.9488	37.0927	37.9722	38.8562	39.6831	39.8449	40.0101	39.1449	37.2234	34.9073	32.2494	29.9921	28.3925	27.3122
70.3604	67.5748	63.8221	62.0389	60.9165	60.3015	59.4252	58.1941	57.3116	56.2629	53.7932	51.9683	49.3078	46.1005	42.2316	37.9743	34.1074	30.7256	28.886	28.4502	29.1958	32.7094	36.7738	39.9363	42.0081	43.0874	43.2904	42.8561	41.5269	39.395	36.7261	33.4734	29.8661	26.4346	23.3239	20.8402	19.1747	18.1533	17.7566	17.9203	18.4465	19.1311	19.7473	20.0039	20.7477	21.3444	22.3397	22.9525	23.7051	24.002
91.0102	91.4838	91.6584	91.607	91.457	91.3428	90.7951	90.4439	89.99	89.8385	89.0548	88.728	88.5235	88.3193	88.1688	88.0884	88.1715	88.9991	90.808	92.3505	91.2118	87.4556	81.0125	74.7608	69.2049	64.2782	60.5702	57.4255	54.8271	52.3238	49.8698	47.6785	45.4174	43.5153	41.701	40.0382	38.5408	36.7122	35.0822	32.9387	31.3058	30.0123	29.6859	30.1768	31.4486	32.9928	34.6191	35.9253	36.3954	36.2535
71.783	71.7308	72.4986	73.6308	75.0569	76.3491	77.3838	78.1399	78.4507	78.4999	78.1112	77.3391	76.5501	76.5077	77.9621	79.3457	80.4704	81.0514	80.9747	80.4146	78.6676	75.0282	69.9784	63.4959	58.4044	54.6989	52.3923	50.7825	49.4649	48.2196	46.8484	45.4074	44.1045	42.6515	41.1307	39.5413	37.8894	36.3304	34.8123	33.3736	32.1683	30.9446	29.8723	28.8635	28.2036	27.5984	27.5275	27.3983	27.3868	27.2735
73.6159	73.3082	73.1288	73.1381	73.4402	73.8892	74.5959	75.5975	75.578	75.0473	73.2009	70.0953	65.998	61.6755	57.3973	53.6537	50.9314	48.6491	46.4602	44.188	41.9913	39.7128	37.6392	36.3297	35.9788	36.7686	38.5268	40.0662	40.7599	40.5803	39.6042	38.1015	36.3192	34.5417	32.9752	31.8871	30.9719	30.4657	30.0764	29.9346	29.8225	29.6549	29.9446	30.0375	30.2716	30.7551	31.2246	31.641	31.7759	31.389
71.5185	73.2276	75.7882	78.0509	80.4118	82.8727	84.2589	85.4846	86.2924	87.0348	87.1338	86.5011	85.8138	84.7257	83.4588	81.0607	78.8873	76.3202	73.6862	71.9443	71.5321	71.48	70.9583	69.2254	65.2465	59.7657	52.6396	45.9249	40.1789	35.9776	33.2648	31.6548	30.8349	30.1316	29.6041	29.2367	29.3407	29.958	30.7715	32.1391	32.9027	32.4251	30.8582	29.0923	27.8	27.9791	29.128	30.3644	30.9634	31.1258
67.2845	63.1665	59.4231	56.2828	53.8605	52.0812	51.1473	51.3692	52.5965	55.0962	58.8044	62.9842	66.1826	68.2816	68.7504	68.7394	67.8912	66.9777	66.1617	65.1494	64.2441	62.9153	61.2133	59.5616	57.7636	56.1078	54.0506	51.915	49.7083	47.2387	44.7778	42.5681	40.6042	39.2187	38.1714	37.585	37.3263	37.3834	37.538	37.7109	37.6353	37.34	37.291	37.6363	37.7342	37.9969	37.8307	37.182	36.2619	35.0455
66.4985	68.8825	71.5009	73.8342	77.2587	80.2088	82.1985	83.1947	83.4111	82.3155	81.0729	79.5999	78.3412	77.6564	77.1854	77.4874	77.9899	78.5926	78.3899	77.3176	74.2931	69.6324	63.2226	57.257	52.74	48.9206	45.5846	42.5655	39.7091	37.1526	34.801	32.3747	29.9554	27.6111	25.2547	23.3129	22.0801	21.566	21.9576	22.623	23.4656	24.6128	25.6512	26.6462	27.4159	27.9299	28.0247	28.1766	27.7663	26.9951
66.1257	65.3139	64.7404	63.5441	62.1852	60.8445	59.6756	59.0096	58.6338	59.134	60.2412	62.5565	66.2359	70.5461	74.7992	78.1869	80.1623	80.5978	79.2464	76.8783	73.6625	68.9198	63.0933	56.0517	48.8829	42.7891	38.0344	34.9745	32.9446	31.1491	29.7723	28.3429	26.7124	24.8067	22.6656	20.737	19.4409	18.8591	18.9281	18.6342	17.841	16.5174	15.5126	14.9795	15.4036	16.965	19.3726	21.9462	24.5729	27.5406
101.017	102.333	102.775	103.545	103.642	103.232	101.92	99.452	96.7824	94.1865	92.405	91.7107	91.823	92.6668	94.7189	96.5341	98.4572	100.111	101.09	102.033	101.297	98.6748	93.5937	86.6642	77.9709	69.0668	61.1808	54.9628	49.932	46.3222	43.4909	41.3509	39.3891	37.6484	35.7966	33.8222	31.8746	30.0608	28.8232	28.0705	27.9919	28.3625	28.9537	29.4087	29.3202	28.6418	27.2399	26.1008	25.3525	25.3076
98.7393	99.6911	100.314	101.317	102.521	103.754	104.451	104.521	103.651	100.742	97.925	94.4564	91.4571	87.9212	84.9172	82.0584	79.7827	78.7126	78.0359	77.9657	76.662	74.7411	71.071	66.7383	62.3236	58.1012	54.481	50.6749	47.0014	43.8828	41.6037	39.9677	39.0825	38.7924	38.5242	38.1878	37.481	36.4796	34.9597	33.1999	31.1757	29.0011	27.4103	25.8148	24.7885	23.8112	22.8625	22.2675	21.89	21.9631
76.2177	75.8632	75.4463	74.9173	75.3979	75.8483	76.2508	75.8423	74.6222	72.796	69.7617	66.8948	65.1946	64.5955	63.9041	63.6921	63.3743	62.936	62.4864	62.1333	60.688	58.5744	55.5731	52.1591	48.8598	45.9782	43.6075	42.0441	40.6588	39.4235	38.4797	37.7342	37.0596	36.7441	36.9426	37.5106	38.3876	38.8633	38.604	37.5364	35.7909	33.1005	30.247	27.4536	25.0088	23.7975	22.9795	22.6548	22.6676	23.1165
81.2133	82.0954	83.1711	83.9633	84.2639	84.551	84.6504	84.2548	83.3509	81.6368	79.829	77.5629	75.0972	73.2018	72.7923	74.2852	77.0399	80.649	84.0889	85.9167	85.0984	81.9393	76.6707	70.7654	65.9346	62.7081	60.5299	58.8565	57.6371	56.2386	54.5886	52.6745	50.1728	47.5421	44.935	42.6909	41.0245	40.2193	39.9563	40.1943	40.3936	40.4831	40.3209	40.061	39.8584	39.5793	39.6412	39.6222	39.215	38.8889
99.0681	98.6759	98.4125	98.0824	98.1858	98.0925	97.5134	96.68	95.2365	92.8437	89.7989	86.2803	82.7353	80.2287	79.5033	80.2376	82.6814	85.0931	87.1067	88.3642	85.7312	79.2779	70.5077	59.1198	48.9928	41.4749	35.9878	32.4399	30.0189	28.182	27.1998	26.899	26.7933	26.9693	27.1416	27.1464	26.9244	26.4494	25.5443	24.2466	23.1675	22.2424	21.8119	21.9208	22.5644	23.4386	24.7159	26.4982	28.7258	31.0015
91.9774	91.6387	91.3103	91.3473	91.511	91.9217	92.6833	94.069	96.271	99.1284	102.934	107.038	108.916	109.486	107.986	105.208	100.886	95.8416	90.6593	84.3475	76.8196	67.9217	58.6445	49.9371	43.3097	38.7331	35.3635	33.0978	31.5548	30.4922	29.7434	28.6836	27.2016	25.4132	23.3255	20.8791	18.6019	16.7053	15.9206	16.1685	17.4687	19.5747	22.0109	23.998	25.6339	26.2937	25.9496	25.1467	24.0007	22.3622
61.0644	57.0464	53.3132	50.6436	48.4021	47.5302	48.2113	50.3899	54.2428	59.4616	64.9916	70.4779	74.9442	77.8539	78.6551	76.9266	76.2772	74.8595	73.4186	71.8375	70.576	69.279	66.7358	64.4135	60.9731	57.1903	53.3888	50.1744	47.3348	44.75	42.2532	40.0527	37.9621	36.0376	34.8421	34.2403	34.3244	34.902	35.9944	38.0792	40.4639	43.9037	47.6995	50.2809	51.2856	50.6297	48.8684	46.2259	42.6681	39.0149
60.4937	60.9527	61.5875	61.6326	61.2551	60.5342	59.1754	56.8497	54.1297	51.2503	48.937	47.2525	47.0016	47.5969	48.8583	50.8972	53.3951	56.2236	59.0263	60.8499	62.1005	61.2414	57.5171	52.1967	47.9935	45.0289	43.8897	43.921	43.6244	43.4356	42.9185	41.9972	41.1193	40.0683	38.7845	37.4601	36.5039	35.4997	34.499	33.8953	33.5255	33.2967	33.2576	33.1135	32.7097	32.2039	31.6802	31.1362	30.8101	30.5453
83.2696	84.5502	86.0226	87.3579	88.36	88.9911	89.3285	88.9392	87.3323	84.4573	81.5123	79.3929	77.7599	77.0146	77.1677	78.8725	81.4522	84.0345	84.2708	81.2004	73.1601	63.6555	55.5841	50.4054	47.7909	46.0551	44.5243	42.6745	40.5619	37.8089	34.3354	30.6193	26.7339	23.1228	20.3281	18.6479	18.1853	18.6006	19.4376	20.3089	20.9015	21.3762	21.9904	22.7024	23.3602	23.9989	24.5222	25.0844	25.1626	25.1234
69.039	66.4005	63.8035	61.3642	59.2627	57.442	56.1989	55.4459	55.3209	55.7956	57.1298	59.2095	61.9961	65.5336	69.0316	72.1421	73.728	74.4059	74.2723	72.1207	68.3547	63.8017	56.7449	49.6886	43.8498	39.5993	36.5639	34.2936	32.6552	31.3616	30.1771	29.2198	28.4638	27.7365	26.9026	25.5915	23.9683	22.0249	19.9082	17.9231	16.4926	15.4263	14.7656	14.3989	14.2556	14.3975	14.7592	15.4489	16.1349	16.8112
81.3953	82.0555	83.3525	84.8533	86.6982	88.4009	90.0755	91.3227	91.3381	89.4677	85.7274	80.9947	75.8507	71.323	68.3459	66.528	66.3851	66.7971	68.5738	70.1067	72.1248	73.1359	72.559	68.9226	64.1919	59.3053	54.4163	50.1369	46.664	43.166	40.1217	37.6155	35.3581	33.7645	32.8845	32.4284	32.6995	33.061	33.3616	33.1475	32.3106	30.6283	28.7193	27.0795	25.199	23.8623	22.7207	21.7326	20.9276	20.622
90.6463	88.4681	85.583	82.0347	78.3439	75.6008	74.497	74.9026	76.3356	78.7772	82.0293	85.7958	90.0661	93.8163	96.7033	98.8214	101.037	102.042	102.881	103.121	101.986	99.6413	94.3773	84.656	72.9458	61.0625	51.6092	44.5254	39.9097	36.5192	34.1346	32.5593	31.5122	30.8574	30.5797	30.4918	30.7007	31.2204	31.8329	32.408	33.1618	33.5248	33.7689	33.7672	33.5095	32.63	31.5492	30.2597	28.872	27.288
85.9087	85.1774	84.9593	84.4018	83.877	83.8119	83.916	84.5952	85.9936	87.8893	89.8508	91.6387	92.9524	93.0276	92.8075	92.4317	91.54	90.2686	88.4676	85.7204	82.6883	79.1806	75.5783	72.1708	69.0856	64.8386	61.4915	57.5191	53.2476	48.8977	44.6382	40.7708	37.3311	34.325	32.0353	30.2438	29.0588	28.3027	28.238	28.7487	30.1273	32.2651	35.2475	37.8921	40.4551	42.2665	42.6606	42.5667	41.4068	39.9561
98.7383	98.2752	97.9652	97.0454	97.0995	96.3414	95.184	93.7922	92.439	91.3049	91.4048	92.8399	95.1251	98.074	101.878	106.465	110.103	112.285	112.434	109.236	102.313	90.0544	73.1335	56.8845	46.0743	40.8261	38.3399	37.2983	36.6029	35.7495	34.7434	33.2858	31.6467	30.0631	28.8253	28.404	28.5692	29.0736	29.0941	28.5237	27.2555	25.0327	22.43	19.9353	17.6939	16.2531	15.6414	15.5254	15.3989	15.3429
71.19	70.9011	69.8846	68.9392	67.0222	65.6292	63.9752	62.7353	62.3918	63.1585	64.8177	66.702	68.6873	70.0633	70.6949	70.6449	70.4912	69.9449	69.3143	68.0543	65.8806	62.7128	58.9189	55.7629	52.8783	50.2823	48.0011	45.922	43.6103	41.2536	38.7476	36.4383	34.1587	31.9974	29.8806	27.9236	26.275	24.9362	24.1089	23.5954	22.981	22.6562	22.4681	22.7276	23.5101	24.2062	24.5702	24.2863	23.644	22.9352
80.6543	80.3479	79.5244	78.7556	77.6269	76.3813	74.7553	73.659	72.493	71.395	70.3548	68.8869	67.2367	65.1395	63.2869	61.3311	58.7943	57.9443	59.0357	60.4804	58.6697	54.1336	48.3139	43.9801	41.2508	39.446	38.0369	36.5057	34.8392	32.9233	30.9654	29.1546	27.4725	26.0341	24.7285	23.3604	22.1431	20.9296	20.0059	19.6825	19.8363	20.1492	20.4191	20.5078	20.6679	21.1508	22.0022	23.1233	24.2277	25.1446
61.836	61.0951	60.6078	60.4807	60.8923	61.7484	62.734	64.026	65.5885	67.1928	68.19	69.677	70.8296	71.1508	71.1218	70.6432	69.727	67.9164	66.9292	66.0886	65.2358	64.0546	62.8408	61.496	59.7555	57.996	55.6055	53.2093	49.9635	46.4845	42.9262	39.31	36.128	33.3447	31.0338	29.1452	27.7752	26.6422	25.7033	24.9532	24.2451	23.6416	23.3463	23.3196	23.8562	25.4806	27.7343	30.4287	33.6546	35.8525
84.5729	84.6438	84.7615	84.5066	84.1696	83.3453	82.1762	80.5444	78.5233	76.4694	74.9855	73.8781	73.5394	73.926	75.1881	76.752	78.4757	79.8275	80.8288	81.5724	82.0342	80.762	78.1532	74.3924	70.3012	66.0408	61.8131	58.3453	55.2245	52.6943	50.5866	48.6992	46.7018	44.8533	42.5303	39.6418	36.078	32.0091	27.7741	23.8037	20.5359	18.3327	17.1736	17.0835	17.3661	17.9343	18.1645	18.1335	18.0803	18.1162
65.8944	67.0834	68.3928	69.6495	70.9697	71.9476	72.7022	73.4305	73.8624	73.7683	74.6317	74.8153	75.5984	76.1776	76.0237	75.7752	75.3009	75.076	75.1819	75.1797	74.6957	72.4137	68.5151	64.5343	59.7467	56.503	53.9127	51.4999	49.0512	46.5966	44.0633	41.6063	39.2582	36.9483	34.8029	32.6788	30.5606	28.7142	27.17	26.0268	25.5075	25.2192	25.4459	25.9045	26.3347	27.0834	28.0868	29.1855	30.0508	30.5537
70.129	69.776	70.5057	72.1255	74.4616	77.1141	79.528	80.6163	81.2545	80.7907	79.5381	77.7831	75.6039	73.2958	71.5511	70.481	71.5273	74.6737	78.0217	80.1616	80.2963	76.9171	71.8036	65.8554	59.9226	54.5175	50.0273	45.72	41.8275	38.2999	35.1627	32.7187	30.9641	29.9339	29.5413	29.5967	29.9357	30.235	30.4451	30.2651	29.8182	29.0089	27.6498	26.5113	25.5514	24.9656	24.8295	25.1463	25.667	26.2178
79.9889	79.5661	78.7409	77.7964	76.5846	75.5322	74.6626	73.9621	73.0934	72.5277	71.6883	71.0694	70.5981	70.1783	69.9463	70.281	71.4735	73.2853	74.4801	74.2175	72.3096	68.6597	64.5737	61.3752	58.7531	57.6085	56.0465	54.7428	53.6261	52.623	51.8694	51.5232	51.4567	51.9236	52.6542	53.616	54.7535	55.7103	55.697	54.5056	51.6347	47.3775	42.0277	37.3746	33.1987	30.4435	28.5744	27.5276	26.5786	26.2074
49.2728	49.1695	49.3878	50.1992	51.344	52.311	53.1691	53.9213	54.5222	54.963	55.0221	54.8706	54.1921	53.3002	52.2668	51.2619	50.0586	48.6533	46.9407	44.5255	42.3265	40.6135	39.9728	41.5721	43.6153	44.441	44.2672	42.9107	40.7537	38.0592	35.2069	32.2775	29.6354	27.3019	25.3127	23.6258	22.0627	20.6806	19.3667	18.2484	17.4776	17.5383	18.2807	19.6526	20.8769	21.8101	22.3469	22.7241	22.7821	22.4614
87.7962	88.3126	88.8516	89.828	90.7803	92.5683	95.0947	97.2511	99.2606	100.698	101.129	100.998	100.349	99.4071	98.2808	97.4395	96.2745	95.1893	94.2076	92.2864	88.0742	82.0729	73.5523	62.4924	52.5528	44.3729	39.1792	36.0312	34.6192	34.5326	35.5653	37.6537	40.8272	44.567	48.3792	51.7311	54.7282	57.2325	58.1323	57.5346	56.053	52.9938	49.4925	45.4199	41.4044	37.6936	34.6038	31.9641	30.0785	28.4019
94.8786	96.3163	97.775	99.1537	100.124	100.263	100.319	99.7809	99.0121	97.9836	96.2791	94.6925	94.1681	94.4728	96.1569	98.8557	102.043	105.206	107.497	108.46	107.215	100.785	87.4414	67.1364	50.6114	42.3599	38.4259	35.5894	33.4458	31.6285	29.9222	28.6466	27.6697	26.8098	26.053	25.3531	24.5909	23.7774	23.029	22.3532	22.2168	22.7489	23.8519	25.2417	26.4941	27.7155	28.5468	28.913	29.2854	29.3894
96.0936	98.6582	101.385	103.823	105.945	107.626	109.123	110.256	110.797	111.113	110.884	110.789	110.984	111.204	111.283	111.079	110.926	111.091	111.209	111.482	111.856	111.595	110.124	105.506	95.0074	74.7482	56.8461	47.6068	41.6282	37.3695	33.8209	30.6617	28.0412	26.0151	24.8299	24.5407	24.9815	25.9695	25.8444	24.5087	22.6119	20.802	19.5233	19.2496	19.225	19.6265	19.9444	20.4219	20.8518	21.2579
62.6649	62.5842	62.3372	60.8533	59.4773	57.8517	56.0066	54.3833	53.7735	54.4253	55.66	58.1794	61.4941	65.3633	69.825	74.0981	78.1133	82.1054	84.6609	85.2433	84.1747	79.9568	71.9375	61.4833	52.5163	46.7362	43.5453	41.942	40.8637	40.4122	40.5765	41.2657	42.2659	43.6864	45.0009	46.0185	46.3515	45.8308	44.2597	41.574	37.4997	32.8069	28.3584	25.0989	22.9713	22.1809	21.5462	21.2116	21.0941	21.7645
76.3906	75.477	75.2923	76.3533	79.1793	83.3235	89.4509	96.3809	102.674	107.515	110.806	112.747	114.008	114.379	115.309	116.409	116.911	116.82	116.567	116.616	116.185	114.239	109.08	99.357	85.7533	72.4826	62.3418	54.393	48.308	42.9953	38.1075	33.8952	30.1633	27.1258	24.8652	23.7322	24.4663	28.0362	35.1621	44.1992	52.6796	56.5351	56.1097	49.9711	40.7524	31.8582	25.2406	21.1308	19.085	18.7341
87.6748	85.2443	82.8597	81.12	80.3162	79.5241	79.2307	79.308	79.082	78.5962	78.1253	76.9035	75.6199	74.8931	73.3729	71.7406	71.288	70.6599	70.2102	69.1652	66.4222	62.5101	57.2183	50.1676	43.2577	39.1134	37.356	36.7553	36.7719	36.2746	35.4014	34.2729	32.8914	31.6428	31.1604	31.3147	31.5667	31.4468	30.584	28.8045	26.9394	24.5857	22.0664	19.8204	18.0477	17.2386	17.5797	18.6971	20.0949	21.4642
108.819	109.161	109.497	109.935	110.416	110.809	111.188	111.579	111.644	111.409	110.532	109.417	108.091	106.867	105.854	104.758	104.059	102.222	99.5293	94.6711	87.0896	78.2979	69.6266	62.5056	57.4099	53.675	51.2535	49.4059	47.6487	46.0112	44.1917	41.9584	39.4074	36.3551	33.1998	29.8891	26.8842	24.3302	22.3348	20.9534	20.1724	19.7174	19.6459	19.7338	19.7351	19.6486	19.3162	19.0711	18.6035	18.0066
85.0169	84.1678	83.3425	81.8968	80.0086	77.2223	74.3959	71.3816	68.7393	66.7627	65.8033	65.0938	65.1842	64.9702	64.2438	63.6477	63.0467	62.2445	61.5738	61.2265	60.217	59.2359	57.2384	54.8307	54.291	53.0106	51.8893	49.8354	47.6158	44.7706	41.9929	39.0333	36.2115	33.3363	30.5628	28.1707	26.2297	24.7837	24.1309	23.7633	23.7897	23.7963	23.609	23.2056	22.3937	21.2189	19.9758	18.7789	18.0533	18.0268
107.374	105.212	102.898	100.661	98.1448	95.4602	93.4922	91.9732	90.6411	89.6645	89.1373	88.6562	88.6554	89.2654	90.0588	90.6282	91.2962	91.1214	90.5687	88.8683	86.7409	83.5428	78.7836	74.0541	68.4044	63.0765	57.772	53.4852	49.7602	46.0659	42.8309	39.9189	37.2643	34.8601	32.8036	30.7916	28.8187	26.7688	24.9346	23.607	22.9543	22.9439	23.5879	24.4311	25.6701	26.6078	27.8098	28.7158	29.3289	29.6004
89.9213	86.5188	82.5859	77.9997	73.7846	70.3085	68.4077	68.007	69.0656	72.0931	76.6819	82.1719	88.5674	92.3885	93.7913	91.6582	86.4632	79.1869	73.4032	69.3481	67.0436	64.0823	60.6924	56.5358	51.5396	46.8778	43.2261	40.8512	39.0197	37.8859	36.9712	36.1241	35.1389	33.7611	32.1886	30.1775	28.0306	25.7891	23.4336	21.1713	19.1559	17.7016	16.8929	16.6153	16.6919	16.9338	16.9506	16.9334	16.9673	17.0753
73.5679	72.6113	72.2878	72.2461	72.7937	74.2502	77.5051	82.4472	87.6818	92.2506	96.1526	97.7044	98.1483	98.6938	98.22	97.2628	97.0684	98.298	97.1016	93.3052	88.5505	80.9526	72.2306	62.2074	55.0687	50.2422	47.6286	46.2744	45.8865	45.6861	45.88	45.8608	45.6282	45.1082	44.2702	43.288	41.7146	39.4871	37.4295	35.5254	34.3908	34.0636	34.411	34.3839	34.1664	32.9318	31.4325	29.8253	28.2643	27.0591
71.3503	74.0556	77.8861	82.0803	86.5678	90.6289	94.3489	96.7332	99.074	100.405	98.756	96.3432	92.2033	87.881	83.3889	79.1283	76.7231	75.1905	74.8395	71.1401	63.6619	56.6064	52.7363	49.2297	46.2012	43.1658	40.231	37.1921	34.1184	30.8021	27.8134	25.3332	23.5454	22.3723	21.6484	21.1822	20.6874	20.0373	19.1087	18.0512	16.8627	15.9781	15.2281	14.3671	13.6862	12.9795	12.5204	12.1483	12.0375	12.13
85.8592	85.4291	85.1598	84.2987	83.3433	83.014	82.559	82.1111	81.495	81.4688	80.9609	81.1768	81.6922	83.0775	85.6697	90.7508	98.4027	106.311	109.791	109.992	107.755	100.022	88.6522	76.8169	67.4215	60.6574	56.043	53.2701	51.2275	50.04	49.4824	49.8327	50.2061	51.1174	52.2851	53.3854	53.6038	53.1626	51.8241	49.7063	47.3499	44.9942	42.5828	40.3054	38.3422	36.6053	34.9577	33.0586	31.2887	29.7092
78.9528	76.4997	74.0961	71.7507	69.4258	67.5401	66.1972	65.7448	66.3265	67.6432	69.7314	72.2487	75.953	79.8495	83.5534	86.6616	89.0977	91.2274	91.175	88.8889	82.8071	74.8159	66.1593	58.0772	52.2643	48.2031	45.0205	42.0053	39.4165	37.1276	35.3076	33.7952	32.5297	31.2403	30.0796	28.8492	27.6577	26.7347	25.8045	25.12	24.5116	23.9144	23.442	23.255	23.3352	23.4887	23.7993	23.6545	23.3958	23.1419
101.491	101.223	100.069	97.7987	94.9169	91.9663	88.776	86.3618	84.7549	83.9843	84.4715	86.3718	89.921	93.0424	96.1344	97.9097	98.8287	98.1512	95.3481	91.0963	83.4273	75.0098	66.5966	58.0988	50.8587	45.8416	41.9521	39.192	36.6199	34.3926	32.3343	30.2158	28.4912	27.1404	26.2686	25.8353	25.7804	25.9661	26.172	26.266	26.2568	26.2119	26.4868	26.8619	27.0351	26.9522	26.6322	25.9613	25.3661	24.841
55.5107	55.2461	54.8	54.8909	55.6079	56.6752	58.0727	59.2751	60.6228	62.1306	63.2296	63.4933	63.4743	62.5883	60.836	58.1121	55.5996	51.6804	47.9128	42.2012	35.7394	31.4299	33.9044	40.2025	45.4752	48.0089	48.7123	48.2089	46.4741	44.0181	40.806	37.1055	32.9293	28.5616	24.3367	20.5562	17.6142	15.4951	14.5924	14.5311	15.0893	15.7977	16.6063	17.4431	18.15	18.8286	19.3558	19.4137	18.9574	18.2429
71.3105	68.2498	66.2583	64.9889	64.7863	65.3227	66.4856	68.5865	71.9046	77.5016	86.2273	97.0943	101.889	103.616	103.375	100.428	97.0643	93.5973	88.6026	82.4262	75.5621	67.2968	59.2649	53.415	48.9742	45.9799	44.14	42.6069	41.5063	40.5422	39.7061	38.6464	37.3875	35.826	33.9824	31.8295	29.5703	27.344	25.1971	23.2258	21.4521	20.1873	19.3065	19.2342	19.4624	19.8781	20.7166	21.8544	22.3571	22.9907
59.1725	58.7496	58.4946	58.8261	59.0126	59.5276	60.4611	61.9122	63.9879	66.7201	69.5374	72.9215	76.5136	78.7247	80.0571	80.9424	81.4364	80.5904	78.83	74.2006	66.4338	57.1966	47.6118	40.7265	36.2313	33.7478	32.4599	31.9669	31.8821	32.3384	32.9563	33.5724	33.908	33.5346	32.566	30.9155	28.9762	27.0163	25.218	24.037	23.3483	23.2002	23.044	23.1106	22.8868	22.3161	21.1888	20.2108	19.4623	18.9792
115.752	116.438	115.959	114.956	112.675	108.86	103.8	97.2841	90.9044	84.3604	78.268	73.8647	71.0071	69.5111	69.2765	70.4232	72.6094	76.567	81.3855	87.8138	91.3929	90.3824	79.9464	63.8914	51.6178	43.5303	38.7335	35.9489	34.1412	33.2893	32.8378	32.7199	32.4619	32.0497	31.1508	29.9145	28.3141	26.9094	25.6461	24.9878	24.6887	24.8505	25.3969	26.1282	26.7406	27.1928	27.4099	27.5207	27.2662	26.5733
82.1596	83.1565	84.6378	86.2391	87.8524	89.9053	91.9818	93.3052	93.1172	92.2458	90.7537	87.7846	83.7656	79.8375	76.9409	74.5342	72.5525	70.8397	70.0555	68.4762	65.55	61.1622	55.8445	49.49	43.4565	39.15	36.3574	34.7103	34.0359	33.6397	33.3062	33.0335	33.0231	32.9373	33.0511	33.273	33.3545	33.1812	32.8961	31.9983	31.218	30.3979	29.2993	28.1683	27.2952	26.6817	26.4592	26.3885	25.9236	24.5265
111.852	112.631	113.179	113.747	114.254	115.098	115.663	116.194	116.925	117.591	118	118.714	119.072	119.269	119.151	118.674	117.948	116.947	115.504	112.287	105.523	92.9591	71.9215	51.493	39.262	34.0345	32.6813	32.5947	33.0863	33.9055	34.6256	35.0948	34.9302	33.9661	32.2968	30.081	27.5794	25.3171	23.1675	21.62	20.204	19.2069	18.7396	18.7808	19.7426	21.446	23.6055	25.7853	27.5356	28.763
72.8967	72.9731	73.8698	75.1802	77.2082	79.6144	82.2977	85.1405	88.5744	92.4969	97.6104	102.423	106.953	110.184	112.343	113.789	114.909	116.034	116.841	116.219	110.916	99.5376	80.8838	62.3105	52.2445	46.1059	42.2893	39.4994	37.1543	35.1845	33.2151	31.2075	28.6933	26.0581	23.4069	21.0136	19.2193	18.2185	17.8178	18.0228	18.5417	19.1782	19.9395	20.7887	21.7618	22.6219	23.1662	23.2658	22.6638	22.0831
88.8604	89.5692	90.4815	91.7326	93.1821	94.6071	95.4061	95.8186	95.4987	94.8521	93.6784	91.9131	89.9009	87.8145	86.6095	85.8222	84.8661	83.7793	82.8925	80.4139	75.5063	67.1912	57.1774	47.814	40.4233	35.6902	33.1963	31.428	30.3736	29.6122	29.1163	28.7348	28.2973	27.9407	27.3054	26.425	25.376	24.1005	22.9896	22.0246	21.2722	20.6069	20.041	19.6572	19.3922	19.4	19.1266	18.7445	18.0809	17.4364
94.5409	94.5163	94.3738	92.8205	90.9717	87.7744	84.6068	81.3594	79.2362	77.8832	77.5715	78.2963	79.1325	80.0262	80.782	81.7825	83.2907	85.5137	88.5477	91.3486	92.234	89.384	76.533	55.5988	39.6251	31.9108	28.971	27.6503	27.1393	26.8712	26.9824	27.3896	27.7134	27.9085	27.651	26.6849	25.0986	23.3282	21.4826	20.3311	19.6096	19.4657	19.7967	20.1307	20.9209	21.425	21.9358	22.2228	22.0904	21.421
104.453	100.9	96.033	91.4238	86.7678	82.1958	79.2652	78.2939	79.3911	81.6435	84.3638	87.4139	88.5393	87.1651	83.0338	76.5613	71.9385	66.5006	62.4486	58.3387	53.8527	48.1677	43.9132	40.8052	39.7432	39.677	39.9233	40.1782	40.4419	40.5368	40.7215	40.8109	41.0449	40.8325	40.2008	38.674	36.8759	34.5277	32.4053	30.5459	28.8821	27.6818	26.9292	26.7109	26.7359	27.1738	27.9693	28.6237	29.656	30.3591
119.372	120.348	120.958	122.131	122.709	123.621	123.991	123.877	122.764	121.02	118.71	116.393	112.634	109.597	104.577	98.2257	91.3173	85.723	83.2615	82.6477	81.4334	78.0666	71.2081	59.9781	47.9342	38.5849	32.3849	28.7597	26.2075	24.3414	22.7669	21.4152	20.24	19.2338	18.3675	17.4432	16.3266	15.3682	14.4848	13.8208	13.5401	13.6523	14.1092	14.7505	15.1803	15.2502	15.2052	15.0569	14.7794	14.6064
77.2068	76.4379	75.6758	74.9371	74.4365	73.7633	73.4782	73.8933	74.3919	74.8334	75.6727	76.7532	77.9722	79.165	80.5215	82.078	83.604	85.1292	86.5093	87.5425	87.9651	86.7175	83.9369	78.7059	70.5839	60.8493	51.5276	44.3543	39.2381	36.0028	33.6105	32.0405	30.7341	29.7488	28.8952	28.0257	27.3074	26.6804	26.232	25.7769	25.3428	25.1771	25.3796	25.6774	26.1674	26.7421	27.3503	28.3757	29.6864	31.1762
135.732	136.279	135.617	133.444	130.829	128.257	125.915	124.737	124.022	124.454	125.744	127.363	129.046	131.554	133.777	136.243	137.404	136.357	133.994	130.845	128.808	126.834	125.136	121.942	112.302	97.7932	82.9581	72.4941	65.5192	59.571	54.3652	50.0766	46.4449	43.0654	40.912	39.6063	39.0989	38.6069	38.4131	38.3579	38.5224	38.721	38.7745	38.6445	38.4097	38.095	37.9192	38.066	38.4936	39.2212
81.836	80.1693	78.5409	76.2912	74.0411	71.8536	69.2181	66.4047	63.2786	60.3489	58.0347	56.7107	55.5405	55.045	54.6952	54.8994	55.5355	56.3592	57.1259	57.6778	56.7526	53.6113	47.938	42.0528	38.4088	35.9604	34.7823	34.26	34.067	34.3408	34.7249	35.6035	36.8958	38.3148	39.7365	40.8723	41.5173	41.4165	40.8021	40.0812	39.3909	39.0303	39.0359	38.9436	39.0889	39.5181	39.8804	40.358	40.5656	40.4705
94.8498	93.7096	92.2557	90.7607	88.9766	86.8618	84.5919	82.3635	79.7743	77.2013	74.9573	72.6851	71.6363	70.7135	71.1366	73.0606	75.5944	78.545	80.903	82.6419	83.861	84.637	84.6464	83.6126	81.7923	78.9341	75.2831	71.0086	67.4723	63.543	59.5431	55.4911	51.0352	46.3747	41.8388	37.9107	34.5444	31.9625	30.477	29.5208	29.388	30.3868	31.814	33.6401	35.5383	37.5114	38.7642	40.3511	41.3092	41.7942
111.202	109.329	106.362	102.94	99.2925	97.0777	95.5383	94.9299	95.2952	95.3127	94.6994	93.5022	91.8935	89.7796	88.2578	87.5388	87.7684	89.6397	92.1901	95.3473	97.0123	96.1017	91.5072	83.1647	69.7315	56.7458	47.0687	41.3636	37.9581	35.9838	34.5261	33.4388	32.4812	31.6498	31.0738	30.8924	30.9679	32.0272	33.7631	35.8621	37.7912	38.9248	38.517	37.2363	34.9164	32.7045	30.4368	28.2448	26.2921	24.741
93.9375	97.3278	100.609	103.43	105.831	108.178	110.207	112.145	114.028	115.83	117.128	118.16	118.332	118.242	117.486	116.05	114.264	111.759	109.142	105.642	101.531	95.9035	89.135	83.9992	79.2381	75.2173	72.156	69.9934	68.1248	67.3715	67.1119	67.4311	68.11	68.6569	68.9151	68.0999	66.2586	63.0003	58.8597	54.4002	49.9654	46.3724	43.3895	41.1576	39.6717	38.6342	37.621	36.5916	35.5955	34.1781
66.9901	62.6514	59.0237	55.6401	53.1	52.1325	52.1354	52.8836	53.9388	55.0546	55.6418	56.0311	55.7819	55.0624	53.8009	52.2623	50.8725	50.1706	49.9604	49.6145	49.0069	47.5261	45.5951	44.8547	43.8272	41.9636	39.8475	37.615	35.0545	32.8355	30.7389	28.886	27.2751	25.8456	24.5903	23.5956	22.6873	21.9613	21.4578	21.0376	20.6806	20.4535	20.2772	19.8158	19.2268	18.3962	17.6439	16.8707	16.19	15.511
111.186	111.878	111.839	112.408	112.298	112.348	112.207	111.505	109.629	106.468	102.775	99.7582	97.7407	97.006	97.6712	98.834	100.71	103.407	106.563	108.036	103.39	93.0569	80.5107	71.951	66.4191	62.3695	59.0072	56.155	53.5892	51.1713	48.9614	46.8183	45.0543	43.8967	43.0669	42.3059	41.4272	40.6389	39.748	39.4861	39.8605	40.8689	42.0345	43.2432	44.0388	44.2662	43.7535	42.3173	40.5389	37.864
77.1301	77.1152	77.3912	78.2769	79.29	79.0593	78.8006	77.8118	73.8826	69.9669	66.102	63.0759	60.2902	58.0602	56.0396	54.2117	51.6597	49.6396	47.5751	45.4216	43.1864	40.3508	37.744	35.3208	32.9099	31.2981	29.8832	29.4826	29.9654	31.3702	33.3519	35.5217	37.7629	39.7122	40.4531	40.2938	39.4797	38.3	35.8995	33.3751	30.9918	28.7599	26.9941	25.4419	24.8753	24.8186	24.6858	25.6312	26.2423	26.8361
97.1789	92.0328	85.9978	78.0125	70.7432	63.5979	58.2246	54.5255	52.2744	51.3318	52.1477	53.9993	57.1589	61.905	68.1122	75.209	82.025	88.3549	92.1792	92.207	89.3991	81.4484	69.1677	56.1608	45.8136	39.8505	36.2321	33.9426	32.5504	31.5139	30.5887	29.5251	28.1592	26.5509	24.5762	22.2916	20.178	18.6246	17.4213	16.769	16.4432	16.2781	16.1684	16.2442	16.2868	16.1071	15.9528	15.7747	15.3916	15.0698
66.2965	64.1694	62.4326	60.6783	58.4497	56.7674	55.3686	54.4777	53.5784	52.8752	52.0893	51.2146	49.8289	48.4047	47.6446	47.3581	47.8409	50.1017	53.7425	58.81	63.4832	66.77	66.274	63.9217	59.5485	55.2294	51.3512	48.2601	45.5754	43.5089	42.2523	41.9	42.5238	43.6812	45.6266	47.7047	49.7127	51.0513	51.1826	50.1075	47.6745	44.7736	41.8091	39.0696	37.0366	35.8553	35.3463	35.0294	34.9191	34.7707
98.5823	98.8752	98.0229	96.8022	93.5786	87.7625	80.3068	75.5451	73.5041	73.2294	73.9937	75.2543	76.3383	77.4803	78.5903	80.0608	81.7759	84.1627	86.4775	88.4779	88.0974	85.2241	77.0811	66.5946	54.2059	45.059	39.415	35.827	33.8349	32.8732	32.522	32.6655	33.0207	33.1494	33.1754	32.8275	32.0003	30.8189	29.1572	28.1721	27.4403	27.3958	27.5621	27.684	27.5295	26.9462	25.5988	23.9044	21.5085	19.0156
44.4604	48.5479	54.1028	60.9025	69.2586	77.6186	85.0015	90.8136	93.6179	95.3022	94.9126	93.4317	91.99	90.6052	88.6573	87.3352	86.1066	83.6942	79.8772	74.471	67.9018	60.7081	54.7853	51.2233	49.7484	49.7155	50.1569	50.8496	51.6412	52.1145	52.4001	52.5895	52.266	51.2824	49.5705	46.7123	42.7044	37.9883	33.6256	30.4566	28.5845	27.5435	27.1361	26.7305	26.2256	25.4331	24.3146	22.9162	21.4714	19.9361
113.872	112.716	110.9	108.585	105.745	102.971	100.593	98.9058	97.7828	96.9983	95.8253	94.0051	91.5719	88.9746	86.7885	84.9503	84.3449	84.7714	86.5711	89.1541	90.5774	90.1199	80.2126	68.8861	60.5354	54.4888	50.2353	46.9031	44.1544	41.881	40.0161	38.4228	36.7535	35.0352	32.9646	30.4966	27.7656	24.7957	22.1129	20.072	18.8248	18.4221	18.6301	19.0772	19.5472	19.8051	19.6749	19.1588	18.361	17.4417
58.1489	57.6305	57.4731	57.6991	58.1487	58.5178	59.1601	59.2905	58.6596	56.812	55.183	52.3888	50.2057	48.9011	48.5844	48.6249	49.0057	49.4867	49.2621	48.5636	46.9991	45.3249	43.0419	40.4218	37.951	36.5397	35.4426	34.3838	33.7047	32.6255	31.2352	29.5254	27.8189	26.1845	24.8067	23.8601	23.2911	23.157	23.3884	23.8416	24.4594	24.9054	25.2589	25.5542	25.7345	25.9316	26.1342	26.3507	26.8624	27.1484
83.9039	82.5573	81.3618	80.1041	79.5798	79.5149	79.9838	81.3837	83.7187	87.0176	91.1515	95.9393	100.508	103.693	106.379	108.579	107.349	105.395	102.502	99.8527	94.3886	86.657	74.6698	56.5459	45.2115	40.0993	38.378	37.8036	37.2994	37.0395	37.0002	36.9909	37.0046	36.8641	36.7064	36.1936	35.2821	34.1731	32.8335	31.2965	30.0949	29.0273	28.6868	28.1673	27.5357	26.926	26.0478	24.8915	23.7198	22.6053
77.529	71.7683	65.1243	58.9072	53.5335	49.301	46.618	45.8511	46.7407	48.9476	52.6257	57.6518	63.7056	70.2614	76.2863	79.9152	83.3047	84.5037	84.2946	80.4613	74.101	66.0711	58.766	52.8956	48.6222	45.4649	43.4071	41.8407	40.6583	40.0531	39.792	39.7597	40.0713	40.6266	41.4614	42.3046	43.146	43.2855	42.8375	41.569	39.6996	37.2036	34.541	31.8655	29.2244	26.9776	25.2267	24.1088	23.1548	22.5587
112.708	111.667	109.522	107.144	104.74	102.956	101.886	102.382	104.46	106.891	110.803	115.053	118.56	120.347	120.264	118.612	115.754	113.164	110.701	108.4	103.911	95.225	81.3079	66.8395	56.5054	49.5676	44.6305	41.4223	38.9471	36.9101	35.2885	33.9688	33.0101	32.1936	31.3417	30.4006	29.4088	28.3932	27.5152	26.7421	26.1481	25.7288	25.237	24.6903	24.1356	23.6111	23.2478	23.0618	23.1176	22.8881
78.9984	80.4463	81.8649	82.647	83.2245	82.1896	79.9485	76.3984	72.8284	69.5238	67.6713	66.4061	66.5839	67.2484	68.8117	71.5987	75.6545	81.1518	86.2237	90.0607	91.172	86.7104	77.3222	63.1502	50.1784	43.2186	40.498	39.6837	39.8476	40.2733	40.7433	41.1413	41.3315	41.5835	41.861	42.4216	43.0945	43.3591	43.5097	43.4304	42.8607	42.3543	41.4756	40.6126	40.2215	39.8427	39.9014	40.3863	40.707	40.7674
87.441	86.5928	85.1114	83.9903	82.114	79.6225	76.2494	72.7473	68.9481	68.1586	69.4615	72.6719	77.0391	81.3951	86.154	92.7946	98.2332	102.786	105.373	105.936	97.9899	83.5981	70.9977	63.2879	58.7031	54.9235	51.836	49.0881	46.6278	44.1386	41.7105	39.0516	36.4231	33.8462	30.99	28.1421	25.2862	22.7724	20.8149	19.9429	20.107	20.6048	21.2363	21.2843	21.1151	20.5195	20.0103	19.5336	18.9792	18.311
72.7421	71.0101	69.2267	67.7613	65.8882	63.8424	62.1986	60.8399	60.387	60.9182	62.2633	63.8182	65.8382	67.6142	69.0314	69.5909	69.5729	68.2608	66.9791	65.2936	62.8772	61.1663	59.2353	57.0857	55.6051	53.6819	51.634	48.871	45.8568	42.2911	38.2939	34.0271	29.8089	26.2857	24.1263	23.2017	23.0219	23.2087	23.1823	22.715	21.7721	20.8428	19.714	18.5414	17.525	16.4937	15.7553	15.5457	15.5403	16.0824
60.265	59.3549	58.2196	57.2479	56.0514	55.3278	54.6434	54.3993	54.4668	54.9278	55.39	55.8737	56.1975	56.343	56.2548	56.0771	55.8222	55.8558	56.3551	57.1733	57.5219	57.3198	55.7636	53.9984	51.8675	50.7734	49.8033	48.9359	48.2248	47.4162	46.7463	45.9905	45.0954	44.1226	42.7254	40.9746	39.1398	37.067	35.1981	33.3757	31.6933	30.5059	29.9318	29.5507	29.3602	29.1625	28.6856	27.9994	27.1834	26.5434
120.564	121.248	121.773	121.158	119.652	118.329	117.401	117.306	117.673	118.418	119.168	119.642	120.437	121.232	122.409	123.712	124.076	124.966	125.428	125.048	123.634	119.84	111.634	98.3982	80.013	66.4814	58.1122	53.933	51.2175	49.4913	48.047	46.8643	45.8419	44.9664	43.9265	43.041	41.9095	40.1795	37.7641	35.1587	32.0354	29.7369	27.763	26.3579	25.3619	24.6328	24.0057	23.7866	23.6879	23.7715
56.8091	55.989	55.3812	54.9344	54.8532	54.7729	54.5809	54.3317	54.1924	54.0117	54.2233	54.4182	54.4786	54.2668	53.2135	52.0975	50.9149	49.8382	48.8996	47.4889	45.6398	42.3519	38.3589	35.1007	32.0433	29.5704	27.7921	26.5138	25.5472	24.7112	24.1706	23.7681	23.3697	22.9091	22.0906	21.0886	19.8671	18.6261	17.8458	17.2196	17.1607	17.2177	17.1138	16.8989	16.4385	16.0853	15.88	15.9511	16.3342	16.7834
77.2024	76.0706	75.1919	74.3984	73.8443	73.7099	73.8648	74.3967	75.5223	76.9252	78.4411	79.7214	81.0556	81.7464	82.925	84.9122	87.3217	89.2905	89.215	86.5173	80.1209	71.3306	61.1239	52.9561	46.8524	42.3389	39.2571	37.2148	35.5191	34.2462	33.1994	32.247	31.3778	30.2684	29.1077	27.8073	26.2469	24.6394	22.9944	21.456	19.981	18.6612	17.7843	16.7286	15.9161	15.3429	14.8624	14.6633	14.736	14.7375
51.1262	48.0097	45.8531	44.6461	43.5026	42.5856	41.7682	41.0604	40.096	39.2218	38.5483	38.2891	38.8103	39.6816	40.5797	40.8905	40.9651	40.8744	40.3296	38.1849	35.8739	34.2153	34.1221	34.4132	35.2207	35.9025	36.1669	35.9079	35.5182	34.9579	33.9179	32.3927	30.438	28.3953	26.8021	26.0427	25.7113	24.9459	23.4345	20.8231	17.6845	14.4375	11.8206	10.7152	11.0963	12.4285	14.1155	15.7057	17.0604	18.1938
56.3162	55.8462	55.6964	54.8567	54.329	54.1333	53.4186	51.7664	50.4034	48.3982	46.1803	43.5833	40.9118	38.4804	37.0876	35.9919	34.7629	33.4441	31.9772	30.2873	30.1699	30.7387	31.1352	30.6202	29.9583	28.2577	26.8839	26.1344	26.0685	26.6866	27.7402	29.0748	30.6869	32.4203	34.3852	36.5303	38.1605	39.205	38.5235	36.1976	31.7011	27.7716	26.1264	26.5289	26.9259	27.575	28.164	28.9462	29.8449	30.4664
75.7923	76.6605	77.3481	78.1723	77.7543	76.4956	74.7925	72.6912	70.4102	67.9695	66.717	65.2265	64.2006	62.9872	61.7391	60.7573	59.745	59.0915	58.8273	57.8492	55.3356	50.4011	44.6407	38.3111	33.1055	29.0664	25.9996	23.7746	22.4456	21.7318	21.5499	21.5699	21.6989	21.9543	22.0787	21.9974	21.8496	21.5645	21.1333	20.3021	19.7061	18.7911	17.7014	16.7484	16.1385	15.8524	16.0434	16.1646	16.409	16.4642
71.8061	73.6739	76.2537	79.4558	80.9202	82.4757	83.0504	83.0485	82.2111	81.4942	80.4255	78.8994	77.8779	76.9597	76.6404	76.5677	76.2949	75.4245	72.7552	67.5579	59.7385	51.0755	42.5595	36.1432	32.3817	30.6949	29.8029	29.1189	28.6168	27.9814	27.1746	25.8361	24.5203	23.1494	21.9268	21.1751	20.7394	20.481	20.2376	19.7374	19.0404	18.1103	16.7513	15.6563	14.7388	14.2966	14.2422	14.5615	15.2921	15.8188
92.5687	91.3831	90.2837	89.2585	87.7477	86.1632	83.3729	80.6565	77.7791	75.6023	74.2909	74.7408	74.7053	75.5232	76.0246	76.3919	76.3133	75.5597	74.3294	73.1394	71.8367	70.1679	67.4749	65.0794	61.3418	58.246	55.5926	53.093	49.9757	47.1362	43.9907	41.0432	38.3641	35.9049	33.861	32.6086	31.9764	31.527	31.119	31.4819	31.6011	31.9879	32.8017	33.7559	34.6278	34.9941	34.5674	33.288	31.4694	28.681
92.6895	90.5077	88.4439	86.0432	83.7049	81.9393	81.4123	83.0945	87.2127	92.0289	96.2685	100.011	101.386	100.948	99.0491	96.5184	93.3778	90.9579	89.1162	87.8503	86.1907	82.6231	75.8549	66.888	57.0092	48.465	41.5835	36.6189	33.5216	31.802	31.0946	30.8374	30.7609	30.4374	29.571	28.3487	26.8197	25.5372	24.5963	23.7319	23.036	22.4567	21.8325	21.4328	20.8979	20.4164	20.0026	19.5608	19.4025	19.3866
114.893	114.921	115.137	115.038	115.069	114.333	113.036	111.393	110.138	108.798	108.452	108.506	108.037	107.934	106.832	104.994	102.432	98.4998	94.1058	87.7142	80.3653	73.5118	65.931	60.3327	57.061	54.453	53.1633	52.3631	51.5949	51.2825	51.0087	51.1254	51.7769	52.9631	53.9665	54.6202	54.8236	53.6651	51.2877	48.2581	44.9343	41.7616	39.5669	36.8488	34.6547	32.5676	30.0683	27.3849	25.1163	23.9956
95.8002	95.7528	95.1611	94.6533	93.4643	91.4689	88.6437	85.7168	83.4091	81.504	80.3193	79.9258	79.4416	79.9152	80.9417	82.351	83.708	84.264	84.1045	83.5879	82.4839	80.5724	77.8812	74.0971	69.736	64.3232	58.733	53.2465	48.7868	44.8636	41.666	38.8933	36.6527	34.5929	32.8948	31.3566	30.0424	28.9043	28.1531	27.3818	26.7024	26.0407	25.3942	24.7534	24.1751	23.6566	23.3482	23.2199	23.1524	23.0964
72.3307	71.4121	70.3283	69.2036	68.1861	67.4448	66.8822	66.6776	66.2018	66.0809	66.2977	66.2389	65.9593	65.455	64.8569	64.5098	64.2954	64.3367	63.6798	62.8355	62.0587	60.5632	58.456	56.492	54.1964	52.5151	50.4336	48.6388	46.8299	44.7835	42.5011	40.1808	37.7905	35.4155	33.2619	31.3224	29.5678	28.1859	26.978	25.9467	24.7623	23.1938	21.2051	19.6656	18.3154	17.9828	18.2629	19.5623	20.6176	21.8142
79.5495	77.2582	75.1983	73.4295	71.9588	70.7051	70.1658	70.1635	71.4385	73.2531	74.6746	75.4375	74.5887	73.1837	71.3693	70.5285	70.6295	71.7274	72.5467	73.0093	72.3951	70.2789	65.8618	58.6923	51.3165	44.9812	40.8988	37.7146	34.7706	32.2422	29.7165	27.9229	26.2075	24.9762	24.1547	23.5577	22.5793	21.1493	19.0333	17.2526	16.5728	17.008	17.7307	18.259	18.4971	18.2713	17.9978	17.604	17.2717	17.0584
100.242	100.482	100.378	100.334	100.646	101.055	101.583	102.194	102.496	102.251	100.249	98.6715	95.9456	92.5481	88.2948	83.8904	81.0415	80.7971	81.8779	84.759	86.1987	83.5955	76.9049	63.7816	51.7529	42.6124	35.8425	31.6459	28.6218	26.8606	26.206	26.4411	27.373	28.5453	29.7815	31.0923	32.3725	33.9127	35.3878	36.4248	36.9282	36.6383	35.83	34.4897	32.9308	31.0148	29.334	27.7653	26.9237	26.5971
72.9696	73.0324	72.4899	71.7628	70.4428	68.6132	66.6231	64.4951	62.3436	60.5628	59.3088	58.214	57.3113	55.7925	54.4248	52.7221	51.1238	49.4486	48.1137	47.7108	48.2687	50.355	53.4205	56.1664	57.7895	58.2582	57.3677	55.6316	53.0798	50.2635	47.7165	45.1602	42.8802	40.8793	39.136	37.5193	36.0814	34.7053	33.4516	31.8882	30.1383	28.1885	26.0562	24.375	23.529	23.8075	24.0706	24.6339	25.2697	25.4492
85.9236	81.8313	76.8212	71.9947	67.8694	65.1483	64.4342	65.9792	69.6918	75.101	80.9246	85.7899	90.6632	93.9531	97.759	99.7678	101.114	99.934	96.8302	90.841	80.2339	66.3239	53.8564	48.1976	44.7884	42.5284	40.7816	39.5733	38.8027	38.4424	38.6087	38.6486	38.837	38.8513	38.8291	38.0008	36.7074	35.2524	33.6622	32.3944	31.1099	30.1963	29.7371	29.4291	29.772	30.2445	30.2934	29.9561	29.7345	29.1175
85.2033	82.3238	78.6225	74.8514	70.7573	67.0879	64.1897	62.3637	61.2344	60.6257	60.9195	61.5219	62.3049	62.6885	63.0835	62.8208	62.2598	60.7335	60.0265	60.9987	62.232	63.925	65.4508	66.9383	67.1606	66.1488	63.1979	58.1496	51.946	45.7777	40.5911	37.1336	35.4848	34.6945	34.1318	33.6573	33.181	33.0436	33.9558	36.9116	41.5719	46.3765	48.6414	47.8464	42.2918	34.0847	25.281	20.1886	19.5143	21.4956
78.7634	79.1809	80.0728	81.2336	82.749	84.6548	86.7781	88.4636	89.6114	89.2751	87.9535	85.178	81.1737	78.0926	75.5209	74.1345	73.8425	74.1277	75.471	76.4106	76.3797	75.0419	70.856	63.5946	55.3034	46.4784	39.9706	35.5636	33.5151	32.3885	31.6925	31.1062	30.7034	29.8669	29.0853	28.3262	27.4689	26.5005	25.2069	24.0562	22.8977	21.8868	21.3782	21.5461	22.3386	23.574	24.9547	26.0446	26.802	27.0857
67.1999	66.6565	66.1588	65.6233	64.9944	64.1009	63.1429	62.0464	60.9085	59.761	58.6916	57.835	57.3575	56.9251	57.1603	58.0048	59.3534	61.0928	63.0319	64.3528	64.7716	62.9274	59.9173	56.6116	54.0332	51.7404	49.4373	47.2945	45.0179	42.6027	40.1362	37.6461	35.1476	32.8507	30.7496	28.7684	27.0412	25.5113	24.8797	24.5518	24.6915	24.9576	25.0073	24.7831	24.1528	23.6409	23.1328	22.7144	22.536	22.5008
67.9857	69.325	70.6352	71.7793	72.8878	73.6538	73.4316	72.7011	71.6234	70.4994	69.2232	68.3993	68.2948	68.6453	68.561	68.8318	68.7833	68.1324	67.2605	66.3019	64.3041	61.6171	59.0623	56.7855	53.645	50.532	47.4145	44.2925	40.9217	37.9042	35.2528	33.1427	31.3826	29.7611	28.3754	26.9009	25.5109	24.1137	22.9005	21.941	21.2624	20.6828	20.5179	20.4894	20.5209	20.699	20.5141	20.0157	19.3024	18.9779
97.9136	98.8815	98.4572	96.8228	95.3015	94.1184	93.2801	92.683	91.5831	90.7747	89.5254	88.1922	86.5233	84.533	82.5098	80.6913	79.7802	78.7737	78.7053	77.1988	73.0527	67.0457	59.0697	52.0353	48.0173	46.2189	44.7978	43.8587	42.9694	42.2121	41.2637	40.0808	38.5791	36.7831	34.7345	32.6468	30.7659	29.4993	28.8886	28.8129	29.6018	30.7508	32.0685	33.2848	34.2157	34.4439	34.2546	33.6512	32.7425	31.7715
62.5998	63.1774	64.7561	65.9322	67.03	67.3444	67.511	66.8766	65.7506	64.8913	63.1919	62.067	61.0542	60.8886	60.4389	60.6606	60.9531	61.0061	61.124	60.5626	59.6204	58.2833	55.95	52.4047	48.9648	46.3191	43.8772	41.5778	39.3222	37.0149	34.7123	32.6586	30.816	28.7966	27.035	25.1011	23.2586	21.839	20.8634	20.51	20.2643	20.508	20.7817	21.3121	21.8175	22.1293	22.3074	22.0109	21.6146	21.0438
58.7645	58.7687	58.2729	58.1343	57.6153	57.5955	57.3619	57.3702	57.2394	57.1606	56.2721	55.9495	56.9548	59.0864	61.2571	63.3466	65.111	65.7387	65.3139	63.8025	61.0571	58.537	55.4843	53.3789	51.7708	50.7978	49.2559	47.6048	45.2835	42.591	39.7519	36.7083	33.5279	30.5522	27.8196	25.7213	24.4701	23.8725	23.6164	23.5921	24.0016	24.9604	27.1256	30.0645	32.6375	34.6967	35.3882	34.5815	32.2585	29.9025
72.8969	71.6712	70.8645	70.6103	70.5284	70.7799	71.9841	72.7245	73.5108	74.3671	75.2297	76.1689	76.6032	76.8719	77.1368	77.0421	76.7533	75.9412	74.2847	71.0862	66.6873	60.7493	54.5633	48.3897	43.7315	39.6027	36.4489	34.2631	32.8702	31.9826	31.337	31.014	30.4778	29.6898	28.6336	27.1239	25.7473	24.4365	23.5845	23.1101	23.3811	24.1298	25.0865	25.9931	26.6928	27.0962	27.3801	27.2766	26.6177	25.7717
69.9741	68.7695	67.9631	67.5477	67.6081	67.7666	68.3416	68.9074	69.4423	69.5497	69.2993	69.0264	68.446	68.1958	68.3337	68.8242	69.578	70.2987	70.8292	71.0842	71.6026	71.2851	70.1865	68.2083	65.9561	63.6461	61.0228	58.3837	55.8139	53.1981	50.5964	48.2588	45.6904	43.2836	40.9592	38.4775	36.0582	33.5531	31.4995	29.5277	27.7071	25.533	23.2927	21.3776	19.6706	18.3083	17.2309	16.1259	14.7928	13.8801
70.1727	71.5034	72.4804	73.3053	74.128	74.4311	74.0814	73.3249	72.2762	71.2546	70.1173	68.9005	68.0335	67.3144	66.8076	66.4092	66.5889	66.7319	66.5594	65.5688	63.166	58.0899	51.6994	44.984	39.8117	36.899	35.6864	35.1537	34.8289	34.7194	34.6541	34.6455	34.7176	34.8222	35.0508	35.2925	35.4609	35.493	35.4632	35.3067	35.1114	35.0386	34.8712	34.6842	34.4151	33.7744	32.779	31.6577	30.5834	29.4309
65.3878	66.8619	68.4083	69.44	70.5299	70.6894	70.4751	69.5731	68.6423	68.0286	67.6235	67.5703	67.9868	68.5398	69.2026	69.7558	70.267	70.2463	69.7184	68.3927	66.1853	62.0579	56.869	50.8922	45.6605	41.7488	38.3568	36.0897	34.7712	34.123	33.6651	33.584	33.7092	33.8914	34.0279	34.1199	33.8868	33.3771	32.2811	30.7689	29.0947	27.5059	26.0212	25.0461	24.716	24.8153	25.2213	25.7711	25.8484	25.4606
63.5098	62.5269	61.6878	61.2089	61.0857	61.7673	63.0067	64.6511	66.4786	67.8154	68.8599	69.7302	70.1415	70.2171	70.0838	69.444	68.2147	66.6661	63.6428	60.1508	56.5664	53.6745	52.1084	50.9163	48.7955	46.1419	43.0079	39.6235	36.5086	33.6854	31.5739	30.1891	29.429	29.0747	28.8475	28.5392	27.8987	26.8345	25.5624	24.0751	22.8292	21.845	21.0393	20.2954	19.7076	19.3708	19.36	19.7151	20.4172	21.0004
103.792	103.634	103.548	103.558	103.715	103.986	104.265	104.438	105.11	105.645	105.922	106.484	106.304	105.737	104.372	102.768	101.452	100.124	98.0613	93.2771	83.9254	71.6414	59.0698	49.5352	45.5212	43.4768	42.6546	42.2632	42.286	42.6785	43.3532	44.1596	45.1889	45.9374	46.7009	47.3751	47.7969	48.004	47.9687	47.7318	48.0995	48.7237	49.7671	50.8514	51.8644	52.4139	52.5878	52.5093	52.1471	51.2716
85.3846	84.7117	83.6216	82.4223	80.7762	79.0759	77.6141	75.9776	74.6798	73.6932	73.3853	73.3848	74.3079	76.0502	78.2697	80.2651	82.4479	84.0902	85.4893	86.7225	87.2144	87.6091	86.8532	83.6292	78.9308	73.9508	69.1428	65.133	61.8547	59.0478	57.082	55.6774	54.6396	53.7687	52.8834	51.617	49.8252	47.4951	44.5353	41.3204	37.8027	34.7527	31.8986	29.2924	27.3617	25.8074	24.5448	23.6708	23.0149	22.6986
72.9106	72.8254	72.9606	73.2051	73.6867	74.3004	74.8716	75.595	76.187	76.7787	77.5255	78.5812	79.134	79.9106	80.0826	79.8742	79.5916	78.6721	77.3757	75.9915	74.1806	71.8005	68.8309	65.2063	62.074	58.7244	55.7325	52.4635	48.7822	45.2277	41.3844	37.9855	35.0982	32.6665	30.5935	28.7643	26.805	24.9468	23.2488	21.6488	20.8359	21.0237	22.0275	23.2243	24.091	24.4842	24.6314	24.5428	24.3266	24.0837
83.6006	80.9173	77.3961	73.4003	69.7111	66.2334	63.8003	62.2261	61.4125	61.4966	62.2305	63.3506	64.8112	66.1137	67.3474	68.6244	69.3635	69.9639	70.1965	69.8456	68.0251	66.169	63.8145	60.6348	59.5451	58.9332	57.8508	56.6655	54.8589	52.6667	50.2853	47.7633	45.3459	43.0712	40.9162	38.6808	36.5213	34.3264	32.3518	30.4821	28.884	27.334	25.9074	24.8258	23.7736	22.8647	22.2123	21.5214	20.9298	20.1205
80.4117	80.8528	82.1135	83.2184	84.8785	86.7335	87.9586	88.5482	88.5922	88.477	87.016	86.2485	84.7712	83.1648	80.3965	77.4452	74.8617	72.6621	70.8624	68.8396	67.0031	64.1148	61.6818	59.2054	57.2508	55.4083	53.5492	51.9178	49.8352	48.0177	46.4662	44.9711	43.4021	41.5836	39.7289	37.9351	36.2167	34.7581	33.6277	32.8137	32.446	32.4574	32.7289	32.8508	32.6996	32.491	32.1278	31.5372	31.1509	30.7474
82.3787	83.7507	84.9867	86.1717	86.8264	87.1768	86.9006	86.1519	84.7056	83.6497	82.1775	81.3738	80.5272	80.1369	79.9057	79.4136	79.1905	79.3179	80.5246	81.8565	82.8586	83.6394	83.1108	81.1406	76.8776	71.0559	63.0428	55.6557	49.3616	45.3601	41.7172	38.9447	36.6364	34.6879	33.1053	31.7916	30.8196	29.9124	28.7578	27.8227	26.6647	25.5831	24.8156	24.8226	25.5671	26.4952	27.3785	28.225	29.2543	30.6046
62.6805	62.3725	62.3538	62.8955	63.4243	64.1053	64.6151	65.2659	65.9564	67.2207	68.7166	70.3308	72.2798	74.2642	76.0332	76.725	77.6214	78.9679	79.3498	78.9639	76.125	72.0375	67.3492	63.058	59.4246	56.1658	52.684	49.7539	46.8195	44.3433	42.0713	40.1477	38.2788	36.4919	34.7314	32.9718	31.2557	29.812	28.6505	27.9447	27.9175	28.1881	28.592	29.0129	29.0851	29.0856	28.897	28.7647	29.0067	29.4507
64.4034	63.3838	62.7988	64.1062	67.3055	71.6776	76.3298	80.9335	83.8528	85.2564	84.1264	81.7366	78.7824	76.1671	74.2666	73.159	73.6189	75.763	78.8783	82.4132	84.8159	85.3732	83.9069	80.4231	75.1983	68.6771	62.1956	56.7647	52.2988	48.8317	46.0526	43.7079	41.6904	39.9648	38.3253	36.5888	34.8963	33.0366	31.3628	29.6614	27.7772	26.1996	24.4834	22.98	21.8814	21.2624	20.8419	20.4714	20.1423	19.6368
70.7631	69.415	68.8821	69.3664	70.5375	72.6975	74.9868	77.1174	78.4071	77.3561	75.901	72.8824	69.8203	66.5052	63.8933	61.6299	60.444	59.5551	59.6949	59.9873	59.6037	58.6635	57.0497	53.5479	50.1912	46.8416	43.7015	40.8386	38.6413	36.6616	35.2796	34.1277	33.2001	32.2185	31.3515	30.2855	29.3246	28.5736	28.0366	27.8062	27.7792	27.5316	27.3173	27.1127	26.6543	26.3987	26.3719	26.7601	27.4415	28.0906
61.098	64.2354	69.1654	76.6053	86.8681	95.6333	100.783	103.308	104.716	104.674	105.112	104.596	104.803	105.234	105.985	107.167	107.795	107.216	105.39	103.477	101.332	97.1466	92.4091	86.1421	79.3281	71.4967	65.7245	60.4504	56.5493	53.19	50.0246	46.5998	42.6342	38.308	33.6526	29.2326	25.4962	23.4289	23.1832	23.7069	24.2228	24.4361	24.3892	23.9677	23.8011	23.6714	23.8249	24.3788	25.0001	25.488
79.5571	79.619	79.9734	80.4776	81.1467	81.8094	82.4636	82.624	82.6227	82.1762	81.6851	80.9602	80.2544	80.3072	81.0562	82.32	84.0705	86.5547	89.7747	92.7237	95.3637	96.9938	97.2262	95.1169	90.8308	83.7402	74.2676	64.8344	56.069	49.4229	43.9221	40.0797	37.0241	34.865	33.4305	32.9384	33.4178	34.6914	36.4451	37.99	39.2394	39.87	39.8985	40.4869	40.0695	39.9971	39.265	38.8365	38.2191	38.3146
67.9628	67.0299	66.6704	65.9244	65.1833	64.652	64.2873	64.0828	64.2759	65.1097	66.5384	68.2667	70.8908	74.0253	77.2415	79.8325	82.029	83.1037	82.9795	81.1133	77.4757	72.3778	66.6675	62.4085	58.9835	56.5862	54.8165	53.337	52.3073	51.0133	49.8342	48.0849	45.8898	43.2081	39.91	36.5555	33.8255	32.1215	31.6918	31.8131	32.0783	31.891	31.7178	31.3921	31.4111	31.9544	33.0266	34.519	35.8995	37.2767
52.9657	52.4056	52.8256	54.2549	57.128	61.7649	68.467	76.0309	82.4353	87.14	88.7487	89.8448	88.3583	86.6435	84.558	83.3499	82.2114	81.6633	82.1751	82.1773	79.729	73.1761	63.3384	54.9439	48.6722	45.2998	43.3699	42.4331	42.0529	42.346	42.6993	43.1644	43.7102	44.0397	43.9151	43.2248	41.7667	40.0344	38.2398	36.4429	34.9981	34.2676	33.9807	34.126	34.7864	35.4096	35.891	35.8894	35.1433	33.6943
75.329	76.9164	78.9523	80.7151	82.2511	83.4502	83.5568	83.3915	82.05	80.2579	76.781	72.9789	68.7942	66.2529	64.4188	62.7376	61.7376	60.0671	58.4536	56.8682	55.6286	55.178	53.8365	51.9351	49.3717	47.0342	44.3972	42.1408	39.8852	37.5644	35.2572	33.107	31.1503	29.3465	27.6106	25.821	24.1158	22.312	20.8685	20.3864	21.7706	26.4654	35.2348	46.9485	58.0713	62.5857	61.2958	54.5146	44.6874	35.6055
78.7861	80.5247	81.698	82.0574	81.6365	80.7597	79.9013	78.9653	78.6911	78.85	78.8703	79.0437	79.5351	80.2568	81.6557	82.7925	84.2409	85.0684	84.4859	82.795	79.5002	74.9586	70.3109	65.8729	62.8686	60.4997	58.3735	56.0475	53.8309	51.6549	49.5438	47.4201	45.4011	43.4183	41.3412	38.9932	36.7354	34.5277	32.1969	29.7406	27.2652	25.1562	23.8171	23.2462	23.6377	24.5306	25.4601	26.3217	26.7821	26.8894
87.4404	87.1034	86.6009	86.4254	86.2901	86.1309	85.6039	84.6953	84.0336	83.4394	83.9314	85.2599	87.8159	91.0449	95.5219	98.6715	101.122	102.527	102.509	101.175	97.6175	92.178	84.8952	76.2506	66.3491	57.2682	51.3845	48.0019	46.2063	44.68	43.3364	41.8183	40.3813	38.868	37.4605	36.1888	35.1527	34.3946	33.7242	32.871	31.9471	30.5338	28.8939	27.0866	25.3503	23.7763	22.9033	22.3903	22.6493	23.4808
83.2237	83.375	83.6175	84.1509	84.6903	85.7858	87.6373	89.5307	91.054	92.0017	92.4246	92.198	92.2253	91.9802	91.6527	91.7558	91.5539	91.7579	92.5932	93.9565	94.0295	92.5588	87.0652	77.5961	69.5124	64.0725	60.5032	57.6565	55.2334	53.1444	51.2359	49.1718	47.1361	44.8621	42.4369	39.862	37.0159	34.1907	31.4491	29.1119	27.6652	26.9282	26.8325	27.3298	27.8278	27.7518	26.9921	25.7417	24.2114	22.3589
50.1311	49.2979	49.0082	49.4452	50.4499	52.5539	55.1758	58.4616	61.7934	64.8931	67.9696	71.0053	73.3725	75.6503	77.4443	79.0862	80.7149	81.4083	81.1643	79.021	75.1365	68.7354	59.7712	50.426	43.0271	38.5204	36.1263	34.6573	33.9431	33.2535	32.5249	31.7869	30.8538	29.8178	28.9289	28.2886	27.9722	27.9793	28.038	28.0911	28.0203	27.9669	27.7374	27.793	27.8671	27.6408	27.3078	26.7532	26.0065	25.1759
59.3017	58.6095	57.8836	56.9668	55.9498	54.9346	53.8791	52.7796	51.9795	51.6893	52.2456	53.8068	55.862	57.9655	59.8935	61.5436	62.1218	62.5161	62.3549	61.5125	59.8089	57.4575	53.9904	50.939	48.4472	46.7452	45.9746	45.3517	44.6752	43.8679	43.0265	42.0402	40.8967	39.6337	38.118	36.5175	34.8685	33.4317	32.3747	31.5312	31.1502	30.9378	30.8033	30.31	29.6954	28.8148	27.7429	26.3948	24.9783	23.3736
74.8076	73.1117	71.042	69.5086	68.4792	68.0222	67.6638	67.391	67.2962	67.1169	67.0581	67.0371	66.993	66.9524	67.3561	67.8372	68.373	69.8203	71.1762	72.3084	72.7575	71.6073	69.3893	66.1141	61.0986	55.8156	50.9442	47.0824	44.7326	43.5783	43.0077	42.7429	42.3162	41.6714	40.5892	39.0936	37.2264	35.265	33.6397	32.4602	31.7641	31.4731	31.1074	30.9525	30.4228	29.8818	29.283	28.4669	27.6844	27.0443
107.061	110.769	114.713	119.482	120.584	119.359	115.737	112.341	109.157	108.098	107.682	106.645	106.524	106.132	104.957	103.702	101.966	99.1442	96.1507	92.4874	86.4434	80.3442	72.6066	65.8032	60.6322	58.0276	56.8123	55.9087	55.0126	53.7042	52.2962	50.476	48.3602	45.828	43.2796	40.2037	37.1846	34.1638	31.7611	29.9754	29.2267	29.6782	30.4284	31.2672	31.7955	31.7414	31.2905	30.8139	30.1956	29.6109
82.5942	81.4549	79.8779	78.0376	76.0226	73.4803	70.722	68.2349	65.7105	63.6005	62.6008	61.5097	61.0966	60.5555	59.6756	59.0163	57.9654	57.3736	57.1893	56.9208	56.7315	55.6214	53.9811	51.4457	48.1335	45.4025	42.5065	40.0469	37.6432	35.4571	33.2965	31.1716	29.1287	27.2277	25.37	23.9184	22.4502	20.8892	19.3156	17.5785	16.0622	15.0068	14.422	14.4026	14.685	15.4703	16.1675	16.9265	17.7714	18.7326
98.2164	98.5152	99.0052	99.8606	101.164	102.618	104.275	105.571	106.083	105.991	106.012	105.833	105.116	104.712	103.822	103.01	102.159	101.591	100.597	98.2969	91.8358	81.0724	70.2831	61.6684	55.3673	51.4192	48.3952	46.8276	45.6344	45.0365	44.6888	44.4878	44.1906	43.5744	42.5516	41.2017	39.5733	37.7356	36.0032	34.2287	32.7413	31.3016	30.1807	29.3325	28.5487	28.1516	28.1945	28.3999	29.036	29.7372
83.9459	83.141	82.6388	82.6928	82.7954	83.3416	83.6954	84.1511	84.5114	84.2579	83.5656	82.0956	80.1027	77.4812	74.3907	72.4419	70.2609	69.7583	70.4895	70.9909	69.7773	66.9167	61.7248	56.0619	50.8023	46.1181	42.3248	39.2884	36.9789	35.3971	34.2203	33.3367	32.7379	32.369	32.263	32.1646	32.2742	32.7417	33.1274	33.5193	33.5793	33.4239	32.7945	31.9992	30.969	29.6165	28.3611	27.5265	27.0344	26.7165
82.4984	81.5009	80.5091	79.8317	80.1022	80.7105	81.8514	83.0346	84.2402	85.401	86.4828	86.7871	86.3409	85.2174	83.1208	80.6285	79.3065	78.2274	77.9995	78.3974	78.8399	78.4951	77.3569	73.7677	68.8789	63.0633	58.0448	53.7422	51.0305	48.9757	47.2271	46.0528	45.2422	44.2683	43.2433	42.1298	40.8398	39.3304	38.094	36.7332	35.937	35.4007	35.1814	35.0525	35.1335	35.1248	34.7393	34.2571	33.3633	32.3747
70.8868	70.4437	70.0332	69.4683	68.8821	68.3604	67.754	67.403	67.1446	67.3472	67.7617	68.4355	69.8157	71.0042	72.1296	72.4825	72.6033	72.5413	72.2853	71.1612	69.419	66.3693	61.1031	54.5357	47.2846	40.2888	34.1481	28.9325	24.5971	21.0214	18.5929	16.9419	16.113	16.3225	16.847	17.4607	18.1951	18.6161	18.9497	18.8765	18.3868	17.5803	16.7665	15.9061	15.3802	15.0186	14.9708	15.0012	15.011	14.7934
69.5704	70.0879	71.0062	72.4216	74.1444	75.6151	76.9605	77.4748	77.0257	75.9686	74.1905	72.4233	70.6268	69.0999	67.9609	67.4609	67.265	68.0501	69.6128	71.6549	72.3253	71.2206	66.8122	59.0378	49.6025	42.2539	38.5525	37.1583	36.7235	36.1988	35.276	34.1699	32.7512	31.2177	30.0614	29.2891	29.1742	29.2593	29.5006	29.2555	28.5873	27.7315	26.4893	25.1298	23.8346	23.1499	22.4737	22.5233	22.8224	23.0652
87.7767	87.3486	85.8331	83.8571	81.3385	78.4328	75.2966	72.1855	69.6043	67.4763	66.4154	66.6287	68.3882	70.9638	74.2281	78.5243	82.1863	85.8979	87.6575	88.0671	84.5632	79.4149	71.7244	63.6765	58.2223	54.0412	50.5169	47.3592	44.3904	41.6015	38.8656	36.37	34.1268	32.0871	30.2605	28.7224	27.3037	25.9537	24.8649	23.7257	22.8841	22.078	21.5303	21.0003	20.6467	20.6597	21.016	21.9101	22.8955	23.8926
49.1716	48.7379	48.6782	49.601	51.3115	54.5171	59.402	66.2436	74.401	82.0576	88.6642	92.7732	94.6837	95.4638	94.855	92.3275	87.8549	82.5372	76.4198	69.354	62.6825	54.3065	47.6391	42.6037	39.276	37.0218	35.1188	33.3733	31.6411	30.2446	29.027	27.8285	26.7721	25.8383	24.7932	23.957	23.3316	22.8311	22.5704	22.3875	22.396	22.5938	22.7368	23.1242	23.3273	23.4793	23.5401	23.8423	24.229	24.7845
90.267	88.7008	87.349	85.9482	84.9765	84.6896	85.1607	86.6258	88.4381	90.38	91.3724	91.3137	90.3206	86.8106	82.4418	78.4756	74.6747	72.1718	69.9297	67.5103	64.3236	60.3486	55.6177	51.1296	47.9051	46.1631	44.4273	42.5617	40.5604	38.4011	36.5117	34.6995	33.1857	32.0452	31.1619	30.3782	29.4836	28.4847	27.2794	25.8755	24.6099	23.5405	22.4779	21.8415	21.7049	21.7773	21.9628	22.099	22.0891	22.3038
86.9643	88.6105	90.4922	92.4458	93.6199	94.0928	92.9945	91.5805	89.5723	87.9352	86.4153	85.0623	84.3657	84.257	84.3313	85.0537	86.6841	88.3113	90.3136	90.8024	88.7475	83.9859	76.4628	67.8192	59.1133	51.4673	45.1951	40.3592	36.6042	33.8373	31.9377	30.3919	29.1347	28.1494	27.2887	26.3195	25.4735	24.8378	24.1256	23.2979	22.8206	22.2761	21.7815	21.2414	21.2188	21.4782	22.1553	23.0886	23.7908	24.2419
119.724	120.049	119.755	118.426	115.805	113.394	111.564	110.611	110.098	110.641	111.109	111.88	111.755	110.586	109.015	106.001	101.445	95.6133	88.1861	80.0234	71.5387	62.3302	51.7689	43.7793	38.8639	36.1899	34.0127	32.1967	30.8263	30.1937	30.3888	31.2126	32.6286	34.4038	36.3704	38.2575	39.5906	40.1203	39.2843	37.2321	34.0555	30.7706	27.8492	25.6227	24.0515	23.4848	23.1985	23.2359	23.2678	23.2502
88.9658	89.8892	91.5627	93.4896	95.841	98.3283	99.7707	100.58	100.475	98.6677	94.8869	90.5976	86.6941	84.0109	82.6518	81.9847	82.5191	81.7308	81.4283	78.3362	71.9303	63.5246	54.8739	46.6759	39.5711	34.4649	30.7236	28.4821	27.387	27.0741	27.3944	27.8321	28.4395	29.1712	29.891	30.4092	30.8803	30.9326	30.9073	30.1494	28.8569	27.0692	25.0804	23.2344	21.8941	20.8558	20.357	20.0111	20.1927	20.736
61.3452	59.2655	57.1511	56.495	55.4467	55.1896	54.7316	54.1337	53.453	52.6355	51.94	51.9515	52.6689	54.2622	57.3496	61.4951	64.7629	67.5351	67.1392	65.309	60.1877	54.3694	48.0829	44.7941	42.1893	41.0243	39.8208	39.2557	38.9825	38.9091	39.2071	39.7035	40.8606	42.3455	43.5485	44.472	44.8777	44.9006	43.8498	42.8275	41.2796	39.6909	37.9421	36.2654	34.718	33.1578	31.8286	30.3115	29.177	28.6078
110.285	108.314	105.635	102.417	97.9207	93.4324	88.4624	85.3076	84.0154	83.5526	84.9452	86.3083	87.3378	87.5737	87.4726	86.8656	85.2802	83.1198	81.5438	78.0533	73.1312	67.254	59.7658	51.8744	45.3349	41.2774	38.9718	37.75	37.3255	37.3378	37.8376	39.2169	41.4052	44.6244	48.0835	50.807	52.6174	52.5489	50.7125	48.0363	44.3191	40.3839	36.5184	33.0473	30.4933	28.6439	27.3366	26.7191	26.214	25.8359
60.4185	60.0486	59.9674	60.1739	60.6705	61.3024	62.5131	64.2297	66.1517	68.105	69.6246	70.6069	71.3177	72.0558	71.7771	71.1589	68.9352	65.7434	60.6845	55.3721	49.7926	44.8339	40.9845	38.5198	36.6751	35.733	34.7011	33.5286	32.5981	31.565	30.5689	29.4941	27.9861	26.2961	24.6043	22.9422	21.3008	19.9252	18.9226	18.2951	17.9832	18.0989	18.262	18.609	18.8072	18.9587	18.7092	17.9666	17.2554	16.5823
85.7699	84.0558	81.076	77.6216	74.3798	71.7759	69.7398	68.3825	67.9661	68.0224	68.4952	69.0663	69.9002	70.6062	70.8886	70.7476	70.5191	69.9352	69.4624	69.1512	67.8467	64.6754	59.9365	53.34	45.5363	38.3206	32.6698	28.7282	26.1967	24.6931	24.0501	23.7961	23.8513	23.8838	23.7649	23.4068	22.6773	21.6457	20.6194	19.5664	18.9449	18.6548	18.3041	17.9386	17.3538	16.7464	15.8955	15.436	15.2417	15.4566
72.6104	74.3889	76.3242	78.7921	81.4051	83.7802	85.4211	85.3993	84.3408	82.1066	79.7504	77.6372	75.9268	74.6997	73.9609	73.5069	73.0933	72.7462	72.0908	69.7833	65.5996	59.2056	51.3141	44.9149	40.9449	38.3879	37.002	36.1182	35.5281	35.0823	34.7511	34.5428	34.2372	33.8618	33.3573	32.7295	32.1907	31.3118	30.2325	29.0573	27.642	26.4026	25.4086	24.7665	24.3752	24.1886	23.8437	23.3386	22.7475	22.4023
92.1844	92.8309	93.4649	94.0178	94.5687	94.8861	95.2901	95.7864	96.4981	97.2316	97.9904	98.1958	98.1773	97.6109	95.7734	93.4853	90.5189	87.4733	83.4051	78.3975	73.2208	67.4236	60.6723	53.3316	47.0694	41.9342	39.3399	38.2008	38.055	38.0306	37.2632	36.3789	34.9942	33.6104	32.1767	31.246	30.4449	30.1944	30.0009	29.4949	28.9166	27.8342	26.6605	25.2333	24.0852	23.3871	23.1834	23.2514	23.571	23.9271
85.0624	85.914	87.0618	88.0212	88.7981	89.2912	90.1691	90.5227	91.1596	92.1409	92.9161	93.3247	93.7914	94.0461	94.1972	94.8192	95.9662	96.503	97.546	96.7988	92.7026	85.8142	76.1554	65.5107	59.2323	55.2238	52.715	51.3657	50.6575	50.1709	49.9101	49.4814	48.6757	47.6074	45.9702	43.8711	41.5533	39.0171	36.4303	34.0431	31.7712	29.9586	28.2285	27.1041	25.84	24.9815	24.2862	23.6358	23.359	23.4321
53.0244	52.6802	53.2861	54.4883	57.0194	60.8587	65.5172	70.2817	74.2915	76.7835	77.464	77.4202	76.5496	75.8598	75.7977	76.2897	77.109	77.7487	78.7636	78.2917	75.2462	68.0907	59.8237	52.8997	48.1438	44.5058	41.7429	39.4871	37.4998	35.8793	34.5989	33.6328	33.0777	32.9048	32.9429	32.9212	33.1889	33.4062	33.75	34.6037	35.2715	35.6409	35.7428	35.3107	34.2228	33.3315	32.5556	32.2232	32.495	33.0129
34.4798	35.3015	36.1122	36.8548	37.4774	37.5815	37.5139	37.2184	37.0295	37.5123	37.9851	38.87	39.4863	40.4744	41.7426	42.9215	44.4437	45.3599	45.9682	44.8114	43.1674	40.4618	36.2235	31.0523	26.0944	23.0253	21.4664	20.7797	20.4202	19.9314	19.4699	19.1857	19.4099	20.2457	21.466	22.98	24.8372	26.1059	26.7321	26.8153	26.4587	25.8604	25.3748	25.7805	26.6908	27.1672	27.6387	27.8053	28.0747	28.1024
114.669	113.749	112.831	111.976	111.171	110.598	110.212	109.919	109.723	108.989	108.069	106.868	105.208	103.917	102.669	101.607	100.781	100.334	100.14	99.3574	96.9991	92.0829	82.4137	70.0661	59.1149	51.2199	45.6187	41.5127	38.3648	35.7924	33.9416	32.4599	31.3285	30.4082	29.6938	29.3816	29.2673	29.8299	30.3363	30.5975	30.3484	29.5934	28.8104	27.7809	26.7925	25.7476	24.4193	23.0749	21.8679	21.0354
72.7502	72.5695	72.6147	72.9435	73.9067	75.3729	76.6044	77.9777	79.4009	80.3244	81.101	81.3345	81.0738	80.5251	79.4415	77.9137	75.9811	74.1805	72.4243	70.0829	67.4799	63.6844	60.1034	56.4908	53.5038	50.6034	48.1494	45.9106	43.8992	42.5717	41.3854	40.5449	40.0588	39.8043	39.5522	39.0323	38.4621	37.827	37.1384	35.9869	34.5643	33.0677	31.3027	29.7427	28.2556	27.0433	26.2106	25.5277	24.9645	24.6602
69.7996	69.9289	70.628	71.3144	71.8916	72.7034	73.4055	73.6312	73.5674	73.2299	73.091	73.0379	73.2025	73.2525	73.34	73.5437	74.2171	75.0347	75.5434	75.2139	73.9334	70.1917	63.6511	55.5869	48.5191	44.8952	42.913	41.5446	40.1091	38.9245	37.8172	36.858	35.7824	34.587	33.1157	31.24	29.419	27.8906	26.7882	26.0705	25.5481	25.8156	26.0322	26.2947	26.4504	26.297	25.8934	25.3487	24.7781	24.324
63.834	63.9694	64.7541	65.5248	66.1609	66.5811	66.5185	65.7338	64.969	64.9207	64.3417	64.4475	64.5666	64.4097	64.0091	63.3862	62.9579	62.6534	62.5616	62.8088	63.3303	63.9324	64.0721	63.465	62.3473	60.4142	57.9553	55.67	53.0728	50.79	48.517	46.3902	44.2624	42.4058	40.782	39.5581	38.5743	38.0072	37.3854	36.2452	35.0014	33.5363	32.4148	31.464	30.398	29.2442	28.053	27.1868	26.6234	26.2334
98.811	95.4435	92.1418	88.0728	84.4375	81.467	78.8175	78.2074	78.8868	81.0796	84.5363	89.1203	94.0824	98.9146	103.129	106.964	110.44	112.815	113.566	112.59	111.022	105.766	95.4496	80.0376	63.5795	53.2783	47.172	43.3695	40.6786	38.6915	37.1702	35.7722	34.6992	34.1203	33.956	34.4458	34.7586	34.8578	34.1303	33.3761	32.1693	31.3208	30.5911	29.9819	29.6115	29.3814	28.8467	28.1902	27.5513	26.719
119.955	120.64	120.97	120.931	121.119	120.741	119.83	118.401	116.955	115.027	112.8	110.235	107.661	104.508	101.866	100.149	98.8709	99.2487	99.4956	101.629	100.96	96.4861	89.6338	82.4535	76.284	71.1587	66.9671	63.4394	60.2058	57.0633	54.0657	50.9401	47.9399	45.4062	43.2351	41.7188	40.1304	40.0104	40.8767	43.213	45.3577	47.8964	49.5265	51.3792	52.6594	53.8043	54.6672	55.4262	55.5826	54.8856
87.2675	84.4064	82.1734	79.9724	77.8505	76.547	75.9522	76.6354	78.2424	78.7718	79.418	79.4535	79.7406	79.3317	79.3861	79.8257	81.184	82.6143	83.2952	82.6544	80.1926	75.8335	67.543	59.5136	52.3496	46.9001	42.8356	39.4965	36.9715	34.8245	33.2697	32.5166	32.1023	32.1505	32.6422	33.2318	33.5618	33.2985	32.863	32.3127	31.6395	30.9779	30.2214	29.8966	29.6324	29.1966	28.7959	28.6875	28.3934	28.5607
86.6812	85.9474	84.5196	84.2211	84.0489	84.2336	85.7627	87.9808	91.1162	93.2685	94.8446	95.5033	95.3399	95.1531	94.2935	94.0813	94.3976	95.0563	94.5101	95.2942	93.3341	89.2566	80.8254	68.7134	57.8021	49.2923	43.9884	40.4188	37.6898	35.5557	33.483	31.7329	30.2988	29.2669	28.6962	29.2215	31.1126	35.5772	42.572	51.3377	59.3601	64.3273	64.8208	58.6791	45.9274	31.6256	23.3452	20.6709	20.3294	20.5449
80.0543	81.013	81.7251	82.4321	82.737	82.5874	82.2656	82.241	82.2618	82.8439	83.0021	83.3829	84.0951	84.6807	84.7173	84.9043	84.8106	84.3561	82.9021	80.7723	76.9254	72.1668	66.351	60.1586	54.8732	51.2964	48.7612	46.761	45.1412	43.5121	41.9146	40.1358	38.1123	35.7905	33.1873	30.4952	27.8506	25.6923	24.4424	24.221	24.7656	25.5208	26.0531	26.4605	26.4567	26.2905	25.9941	25.5141	25.1757	24.9686
77.2606	76.053	75.0094	74.7569	75.446	77.1618	80.6655	85.7011	91.9938	98.1237	103.183	106.584	107.995	107.398	105.261	101.289	96.9132	93.6951	91.2029	89.3672	87.0202	83.7351	78.3749	71.0795	65.1363	61.4313	59.6319	58.161	56.7586	55.5225	54.2888	52.5923	50.6659	48.5805	46.1605	44.1473	42.5966	41.9378	42.1272	42.7842	43.7058	44.5803	45.1503	44.8099	43.7405	42.313	40.3696	38.6359	37.0548	35.9216
62.1529	61.8432	61.933	62.7685	63.7206	65.0048	66.4027	67.6599	68.5648	69.0448	69.296	69.1809	68.6384	67.5983	66.5892	65.7342	64.7053	63.904	63.3032	62.6536	61.7596	59.9054	56.6946	53.4243	50.9618	49.2693	48.7762	48.5849	48.5372	48.1358	47.3408	46.0671	44.2651	42.1519	39.6148	36.8397	34.2504	32.0507	30.4457	29.622	29.2698	29.5255	29.9868	30.2773	29.9933	29.2588	28.0148	26.553	25.3101	24.332
77.4776	77.5963	77.5436	77.7638	77.82	77.8432	77.5737	77.3977	76.7473	75.9554	75.0866	74.3539	73.9976	73.1372	72.0356	70.5206	68.3117	65.1237	60.1501	53.3755	45.851	39.5977	34.7932	31.8434	29.9352	28.509	27.241	26.2992	25.8195	25.8227	26.1045	26.8436	28.0412	29.6939	31.5952	33.5344	34.8855	35.0472	34.4336	32.992	31.6401	30.516	29.379	28.4953	27.9725	27.1594	26.4888	26.0121	25.4907	25.1332
75.9845	77.9634	80.1363	82.3587	84.847	86.7996	88.3318	89.4957	90.4775	90.7391	90.3353	90.596	89.8786	89.7479	89.9707	90.279	90.2632	89.4091	88.6971	87.9533	87.072	85.2288	82.6654	78.1919	70.1402	62.5122	55.8727	50.7735	46.9852	43.6472	40.7441	38.3176	36.3896	34.8666	34.026	33.6037	33.8257	34.3927	34.7353	34.9933	34.9468	34.8499	34.0882	33.7436	33.2869	32.7983	32.2092	31.3843	30.3347	29.2871
52.698	51.4252	51.2127	51.7555	52.844	54.9443	57.941	61.0556	63.9586	66.4422	68.4964	69.7071	70.3224	70.4359	70.5904	70.5946	71.3907	72.6677	74.8737	76.7335	78.5055	79.6178	79.3956	77.1785	73.3317	68.539	63.5543	60.3604	58.4772	57.2462	55.8226	53.8322	51.2923	48.1032	44.6975	41.7104	39.3119	37.6231	36.7491	36.3025	36.0149	35.2652	34.4937	33.057	31.0534	28.7669	26.9196	25.2507	24.0532	23.7026
75.1247	73.0214	71.046	69.7054	68.7269	68.5426	68.9049	68.7441	68.4657	68.0733	67.7042	67.3069	67.199	68.0586	69.1511	70.1095	70.9027	72.1152	73.1697	73.5632	72.1697	68.5996	62.139	56.6961	51.4737	47.264	43.9201	41.1674	38.6454	36.0093	33.5061	31.3207	29.3731	27.5283	25.949	24.2425	22.5629	21.0912	20.1455	19.673	19.9535	20.8017	21.7412	22.38	22.8131	22.915	22.7479	22.6393	22.5418	22.3983
65.7826	66.3147	66.6095	67.3311	67.8332	67.8889	67.6087	66.7698	65.9505	64.9367	63.7811	63.0761	62.4578	62.2203	62.0194	61.8499	62.0657	62.8235	63.8778	65.5487	66.6521	67.6349	67.3522	65.4224	62.3448	58.2795	53.9045	49.9339	46.3129	43.1514	40.1832	37.5349	35.366	33.7231	32.805	32.8051	33.5718	34.7983	35.5944	36.256	36.7001	36.3143	35.7674	34.5827	32.9433	31.342	29.9278	28.9546	28.2614	27.4693
84.6312	82.9987	81.2649	79.173	76.5176	73.8869	71.4227	69.2161	67.5947	66.3615	66.4047	67.181	68.3277	70.1738	72.1943	74.4324	76.3717	78.3746	80.3828	81.2536	80.5616	76.89	70.7298	63.0337	55.7754	49.7028	45.2359	41.5696	38.7706	36.3723	34.1926	32.0563	30.2719	28.8141	27.8583	27.5498	27.7081	28.2633	28.8745	29.5775	30.1802	30.8506	31.7079	32.5083	33.4893	34.3448	34.4075	33.4285	31.4135	28.7068
97.0532	97.4107	97.3686	97.2011	96.3343	95.2114	93.2471	90.7455	87.8237	83.8283	79.2927	75.3031	72.0413	69.8733	69.2477	69.0006	68.8592	69.2839	69.8951	71.2928	71.8484	71.301	69.6252	66.6418	62.6215	58.1038	53.9519	50.1915	46.5129	43.4329	40.3625	37.7607	35.344	32.9397	30.7399	28.4239	25.9211	23.4182	21.0046	18.7877	17.5969	17.675	18.3303	19.5236	20.6445	21.5173	22.2641	22.8015	22.8552	22.8772
81.8083	82.401	83.3036	84.5382	86.0688	87.8851	89.4334	90.5334	90.6711	89.4909	86.8233	82.889	78.2124	74.1903	71.1817	69.8349	69.7882	70.5248	71.6694	71.9643	70.7732	67.5005	62.4794	56.4356	50.2347	44.5778	39.7509	35.7903	32.9948	30.8461	29.1046	27.8729	26.6709	25.5402	24.5834	24.0164	23.7854	24.167	24.8347	25.5756	26.2068	26.6695	26.6978	26.1531	25.2304	23.9477	22.5708	21.4282	20.4074	19.8363
83.4957	83.112	82.4197	81.5678	80.7506	79.9275	79.2544	78.9281	78.9301	79.4444	80.7081	82.1599	83.969	85.7184	87.3167	88.485	89.0074	89.0219	87.889	85.8822	82.7223	77.516	71.4873	63.5623	55.0185	47.9503	42.3015	39.1242	37.422	36.5039	36.0275	35.6893	35.3239	34.9588	34.7293	34.6603	35.3689	36.4896	37.3725	37.6617	36.8707	34.799	31.7865	28.8372	25.9931	24.155	23.3372	23.54	24.4547	26.2319
87.8765	85.5603	83.6495	81.9921	80.6272	79.8573	79.5281	79.953	80.4905	81.3004	81.8849	82.3658	82.404	81.45	80.1194	78.0371	75.6063	73.5999	72.3572	71.0357	70.0651	67.7969	63.9915	59.6236	55.4968	52.2341	49.3445	46.9233	44.6145	42.61	41.0726	39.8814	39.1535	38.952	39.1	39.1225	38.8545	38.0342	36.4234	33.8879	30.7926	27.8418	25.1873	23.0552	21.3605	20.11	19.1477	18.3353	17.5758	16.6767
87.3794	87.2669	86.7162	86.0286	85.8089	85.7764	85.8679	86.0778	86.3969	86.1161	85.6841	84.3394	82.9594	81.9468	81.7682	82.3739	83.2235	84.0966	85.396	86.851	86.7107	84.7133	80.3283	75.3114	70.2759	65.1206	61.2789	57.5455	54.7107	52.0433	49.7951	47.5302	45.6326	44.3853	43.5089	42.6566	41.7047	40.8988	39.7147	38.1211	36.6828	35.0086	34.1672	34.2807	35.5025	37.3256	39.031	40.0163	40.439	40.316
116.37	114.096	111.777	108.493	104.668	100.542	97.1999	95.3699	94.9191	95.1817	96.6269	99.5562	102.707	104.548	105.403	104.778	102.411	98.6102	93.5814	87.0912	80.8914	74.8376	69.7689	65.4667	62.9016	60.8118	58.9435	56.5425	53.256	49.5073	45.7975	41.9624	39.0157	36.9174	35.6136	34.9785	34.613	34.4074	34.3285	34.0533	33.581	33.127	32.8189	32.2348	31.5757	31.0499	30.2648	29.0508	28.0427	26.8441
105.234	105.895	106.834	107.7	108.599	109.026	109.236	109.222	108.753	108.217	107.626	106.965	106.021	105.217	104.176	103.302	102.369	101.679	101.018	99.6744	96.9273	92.0772	84.7318	74.5197	63.2281	52.8994	45.1633	40.0064	36.5708	34.2243	32.3917	31.2068	30.2723	29.5891	29.0118	28.4293	27.9885	27.6089	27.1222	26.7963	26.8238	27.1605	27.8741	28.2684	28.3994	28.0892	27.6168	26.9751	26.5216	26.1766
86.9533	86.1726	85.3297	84.6275	83.6269	82.9118	82.8254	83.2701	83.7101	85.0016	86.129	87.0158	87.6149	87.6395	87.0926	86.4549	85.7332	84.559	83.4815	80.6189	75.739	69.2985	60.0473	51.2576	45.9572	42.9207	40.4382	39.161	38.3753	37.8997	37.6816	37.5783	37.3405	36.7773	35.7307	34.4736	32.853	31.0359	29.363	28.0681	27.0707	26.3066	26.2602	26.9614	27.7525	28.4874	29.2533	29.1874	28.0754	26.3662
73.9383	74.5179	74.7769	75.3533	75.3811	75.2233	74.268	73.278	72.0011	70.3842	68.7764	67.4546	66.3305	65.1313	64.17	63.6165	62.9725	62.4933	61.3624	59.6983	57.3825	54.1407	50.1125	46.791	44.683	43.4172	42.9973	42.8157	42.7026	42.6127	42.398	41.8291	40.9199	39.4312	37.4729	35.5289	33.3024	31.4536	30.3236	29.5376	28.7347	28.4389	28.132	27.7253	27.3858	26.55	25.3454	23.9894	22.8397	21.7148
117.221	112.62	106.249	99.4501	92.5858	85.8185	79.3011	74.0773	69.8481	66.9899	65.7044	65.9272	67.8783	70.4631	73.4323	76.637	79.2876	80.7219	81.3124	80.7223	79.148	76.5855	73.7135	70.4197	66.6842	63.103	59.5127	56.4591	53.9581	51.8372	50.5793	49.7764	48.9711	48.3248	47.7972	47.1923	46.5134	45.7825	45.3712	44.7536	44.1224	43.6097	43.1321	42.9303	42.9968	42.9725	43.4247	43.8797	44.0652	44.3765
77.7768	78.9169	79.5783	80.0542	80.67	81.3514	82.1918	83.315	84.8292	86.5286	88.1307	89.9151	91.5556	93.0649	94.3376	95.5132	96.1335	96.4623	96.5157	96.2691	94.5917	90.9531	84.9497	76.7378	67.6558	59.8619	54.2769	50.3142	48.0899	46.621	45.641	45.0512	44.4702	43.7501	43.2743	42.7612	42.3549	42.124	42.1475	42.302	42.2511	42.0869	41.5694	41.4804	41.4554	41.9501	42.7937	43.7131	44.9393	45.7019
92.775	94.9455	97.6562	100.849	104.13	107.034	109.221	110.643	110.871	110.483	108.752	106.872	105.08	103.977	103.291	103.352	103.61	104.981	106.469	106.535	104.166	99.626	92.1441	83.1775	75.7603	69.8243	65.1143	61.5236	58.7962	56.8779	55.5258	54.6183	53.8151	52.933	51.6619	49.7435	47.0058	43.6213	39.7594	36.1867	33.1686	30.7033	28.9453	27.7761	26.9045	26.2858	25.7405	25.4007	25.1293	24.9319
93.5474	91.531	89.4758	86.9655	83.6925	80.7966	77.8636	75.7881	74.7255	74.9306	75.635	77.4156	79.4603	81.3183	83.2664	84.2829	85.1889	86.3768	87.6976	88.804	89.0703	87.7839	81.997	75.6225	68.2463	61.6926	56.2683	52.1245	48.9068	46.5478	44.8402	43.9683	43.363	43.1437	42.9744	42.6952	42.0759	40.964	39.3405	37.441	35.2868	33.0014	30.4941	28.2207	25.9436	24.0998	22.9449	22.6133	23.0805	24.0157
73.6876	73.279	72.9329	72.6537	72.1127	71.4121	70.9734	71.0728	72.046	74.1934	76.8384	79.4881	81.3749	82.574	82.8897	83.1135	83.0793	82.5965	83.3317	84.3416	85.3471	85.5723	82.6852	76.3001	69.2951	61.9556	57.0205	53.7126	51.9723	51.0395	50.3444	49.5773	48.5455	47.6581	46.6245	45.4095	44.2191	42.828	41.5699	40.1744	38.682	36.8816	34.7484	32.6316	30.5215	28.575	26.5179	24.7061	23.148	21.5484
81.2538	80.4851	80.1179	79.5295	79.4857	79.4793	79.7866	79.8424	79.5237	78.878	77.7804	77.4137	76.773	76.3412	75.8107	75.8627	75.6676	75.7983	75.8418	76.0269	76.7497	75.4252	73.4535	70.5036	67.7289	64.8862	62.5259	60.2265	57.9603	55.2891	52.6893	50.2888	47.9345	45.7756	43.6902	41.9167	40.2511	38.973	38.3319	38.4991	39.8086	41.7563	44.4213	45.5384	45.2533	43.037	40.1597	37.1687	34.5176	32.3689
69.8743	71.2885	73.8374	77.2229	81.5746	85.6348	89.0292	89.7797	90.0394	88.6144	85.6934	81.903	77.2942	74.0295	71.0526	69.5374	69.4549	69.8883	71.4064	73.2151	75.0138	75.3354	72.6373	65.242	60.1369	57.3653	56.3745	55.1685	52.7975	49.8514	46.0605	41.4366	36.3877	31.4541	26.9256	23.65	22.2031	22.4191	24.1433	26.7559	29.2622	31.2087	32.395	32.9763	32.9315	33.4227	34.1619	35.4086	36.1413	36.4968
80.8467	79.7884	78.6987	77.8338	77.0872	76.4355	76.1449	75.9874	75.923	75.8072	75.4822	75.1568	74.6836	73.6804	72.5951	71.7198	71.4484	71.7693	72.2753	72.0621	70.5373	66.5811	59.9955	51.6799	44.7751	39.2691	35.8726	33.6713	31.9479	30.8287	29.9698	29.3627	28.9053	28.3562	27.8416	27.2572	26.3639	25.4593	24.342	23.2769	22.248	21.1841	20.5342	20.2432	20.5495	21.6065	23.2411	25.0408	26.541	27.1475
57.9947	57.5716	57.4922	57.4077	57.5206	57.7067	58.2268	58.8795	60.1248	61.7277	63.8772	66.1531	68.4611	70.3218	72.2325	73.9657	74.8703	76.1091	76.7159	76.6214	76.2533	74.8411	72.6544	69.4676	65.1869	60.0238	54.5147	49.1512	45.1232	42.139	40.0398	38.3153	36.744	34.9818	33.1115	31.4111	29.7083	27.9952	26.5535	25.2211	23.929	22.987	22.0711	21.1648	20.3669	19.74	19.1214	18.6119	18.0091	17.4481
56.0371	55.3262	54.786	54.7529	55.1406	56.5233	58.708	60.9476	63.3508	65.3877	66.2109	66.7126	66.2291	65.9463	65.9433	66.0664	66.5872	65.7275	64.6911	62.8177	58.4856	52.2964	45.1344	39.2494	34.696	31.6819	29.9323	29.2748	29.2197	29.7999	30.6746	31.941	33.6096	35.3292	37.0276	38.5903	39.7166	40.3929	40.0351	38.9728	36.9185	34.1046	30.8957	27.6716	24.5822	22.4442	21.1301	20.7211	20.56	20.6372
71.9832	71.4781	71.5663	71.9894	72.6543	73.3244	74.0855	74.4984	74.8868	75.5807	76.6454	77.6466	79.2364	79.7984	79.7562	79.5168	78.5554	77.8719	76.8367	74.5414	70.089	63.3911	55.791	48.6898	43.7103	41.2579	40.2266	39.879	39.8683	39.7633	39.7311	39.6998	39.4132	39.3563	39.3086	39.3283	39.4782	39.5025	39.4663	39.1393	38.8238	38.5266	38.0007	37.4672	36.9918	36.4672	35.8991	35.0806	34.3776	33.8177
62.664	62.8918	63.8199	65.5891	67.5774	70.1918	72.4211	74.0644	75.6493	76.8845	77.3126	77.3673	76.8233	75.2002	72.3978	68.2096	63.2064	58.2984	54.1503	51.5787	50.2483	49.6378	48.6264	47.7242	46.3291	44.8015	43.3327	41.806	40.5815	39.5033	38.7413	37.8791	36.7688	35.6842	34.5551	33.5831	32.7855	32.0091	30.818	29.1806	27.5294	26.0303	25.0352	24.9303	25.1208	25.6166	26.2816	26.7757	27.1485	27.7648
68.359	69.7621	71.5365	72.9083	74.2716	74.166	73.5842	70.9548	67.5097	63.5505	59.4553	55.479	52.5447	50.291	49.5604	49.6035	51.1298	52.6068	54.5666	54.923	53.7016	50.8245	47.3156	42.1334	37.442	33.2083	29.9976	28.0212	27.1669	27.0573	27.7002	28.2613	29.0643	29.3699	29.3513	28.7864	27.6494	25.9546	23.9232	22.2961	21.4356	21.4987	22.0682	23.1938	23.8392	24.2478	24.1505	23.9571	23.7109	23.363
81.5586	82.0756	82.8597	83.6608	84.3874	84.953	85.1157	84.9227	83.8533	82.1704	80.3279	78.1286	75.6987	73.161	70.6821	68.5374	66.4815	65.0398	64.1185	64.2279	65.1794	66.2524	66.8901	66.2449	64.5297	60.7692	55.2605	49.537	44.3522	39.9994	36.6328	34.2174	32.1604	30.7931	29.8903	29.2435	28.9624	28.8048	29.0547	29.3933	29.4995	29.4544	28.8472	27.6079	26.2906	25.6279	26.224	27.6537	29.1659	30.2733
68.3977	69.3887	71.2377	73.3478	76.0408	78.5331	80.7782	81.9119	82.1215	81.5248	80.1494	78.0903	75.8803	74.0323	71.6645	69.0273	66.752	65.1541	64.7615	64.4393	65.1458	65.5284	65.4282	65.0592	64.036	62.7184	61.1036	58.9161	56.5941	53.5115	50.2064	46.5829	43.4097	40.4966	38.1793	36.0861	34.5848	33.1107	32.176	30.8662	29.921	29.1195	28.6079	27.9865	27.8129	27.575	27.0848	26.3694	25.6209	24.7847
62.7209	63.2081	64.1404	65.2929	67.1061	69.0756	71.2186	73.5539	75.9768	78.2825	80.1615	81.7386	82.4034	81.8215	81.0095	79.3273	76.8549	74.1427	71.4591	68.5977	65.9439	63.689	62.4574	63.7095	66.4275	68.3758	69.096	68.4006	66.5381	63.866	60.8582	57.4953	54.1883	51.3011	49.2708	48.2835	47.7486	47.771	47.7524	47.3113	46.5291	45.1058	43.7117	42.3207	41.4367	41.2683	42.0624	43.0439	43.9997	44.3965
88.2015	87.5677	86.8254	85.7966	85.0228	83.9756	82.8939	81.6486	80.3238	78.7001	77.4369	76.1501	74.8217	73.5427	72.7468	72.8609	74.026	75.9462	78.1833	79.3807	79.7368	76.3518	70.2954	61.8589	54.3427	47.9365	43.4474	39.7636	36.8132	34.2981	32.1326	30.3449	28.9607	28.0493	27.8339	28.0882	28.7833	29.692	30.6659	31.426	32.0238	32.1355	32.3427	32.6325	33.5099	34.8902	36.4458	38.3333	39.7071	40.5849
79.2094	79.4028	79.0414	78.6005	76.9307	74.7361	71.7689	68.2467	66.4146	65.0016	64.3673	64.6204	66.67	69.0826	72.5973	77.1745	81.3457	85.5928	88.8716	90.8972	91.3793	90.5022	86.0796	79.0601	70.0803	60.3545	52.6017	46.2232	41.1281	37.0856	34.0877	31.5638	29.7064	28.1759	26.8926	25.897	25.0538	24.0891	23.1016	22.5893	22.6565	23.3279	24.421	26.0849	27.624	28.8725	30.0789	30.682	31.2119	31.4481
75.4601	77.2998	78.6893	79.7229	80.6742	80.8602	81.0969	80.9337	80.9603	82.0299	84.2801	86.7161	89.9074	92.5824	94.5429	95.4719	95.5737	94.9217	92.4293	88.4888	83.664	78.0148	71.5698	65.2236	59.614	55.0864	51.6231	49.7955	48.6604	47.5259	46.3013	45.1671	43.8961	42.327	40.8135	39.3457	37.4458	35.2227	32.7301	30.4846	28.5832	27.1747	26.5838	26.7428	26.9343	27.3706	27.7898	28.0353	28.086	27.7025
74.5809	74.6727	75.1164	75.33	75.5004	76.154	76.8286	77.5373	78.2785	79.0008	78.5014	76.9457	74.2706	71.8231	68.6425	64.9082	62.0572	60.1055	58.4427	57.4638	57.3496	56.8888	56.5309	56.2453	55.9946	55.3713	54.9199	54.1224	52.9955	51.7131	49.9244	47.9903	45.9049	43.4338	40.98	38.7446	36.6552	35.0017	33.7805	32.7573	32.0187	30.8368	29.8961	29.0656	28.6449	28.494	28.313	28.524	28.8307	29.6388
74.7994	77.2326	80.0183	82.399	84.3435	85.3552	85.3963	84.5858	82.8175	81.6581	81.0722	81.3348	82.3064	83.5995	85.3358	86.2386	86.8204	86.7879	85.9826	83.8596	80.3729	75.101	68.2019	60.2843	54.0581	49.2186	46.7408	45.1017	44.2236	43.3669	42.4661	41.2844	39.6417	37.7366	35.3719	32.8325	30.2807	27.852	26.0056	24.9362	24.5183	24.4373	24.823	24.9293	25.1543	25.143	24.4385	23.7878	22.936	22.1629
88.1995	85.4244	83.1507	81.5405	79.9747	79.4138	79.3869	79.9023	80.9656	81.9208	83.0861	85.1457	87.1348	89.6513	91.1736	91.8025	92.0146	90.7784	89.5054	86.7548	82.9705	78.1406	71.812	66.6596	62.5086	59.5841	57.4488	55.6246	53.6151	51.599	49.3866	46.8366	43.8736	40.8899	38.24	36.1208	34.7275	34.0994	33.9902	34.0411	34.1297	33.9648	33.7768	32.8402	31.8595	31.058	30.2752	29.7663	29.8881	30.4524
91.2306	91.582	91.7837	91.7814	91.6866	91.529	91.4756	90.9459	90.6714	90.3324	90.0052	89.6525	88.939	88.6158	88.4079	88.6194	88.8292	89.2916	89.3558	89.7753	89.7792	89.3819	88.2531	85.892	81.9173	74.605	65.9616	58.8125	55.0891	53.8665	53.0858	52.2604	51.1053	49.9687	48.3406	46.607	44.7126	42.4878	39.9172	37.2015	34.4276	32.8375	31.7147	30.5939	29.3004	28.8156	28.0086	28.1809	28.8749	30.1811
80.2659	78.7973	77.4718	76.0698	75.206	74.5586	74.3311	74.3765	74.6605	75.292	76.0859	77.2915	78.5446	79.5192	80.421	80.2643	79.4908	78.4046	77.1528	76.0449	75.2858	73.426	70.9364	67.0754	63.0079	59.3565	56.8601	54.8666	53.1036	51.269	49.1828	47.0117	45.0095	42.9465	41.1544	39.2234	37.4893	35.6185	33.2671	30.977	28.3751	26.2186	24.8818	24.3146	24.6979	25.6079	26.8432	28.2227	29.4606	29.9231
65.8524	64.3577	62.7776	61.1423	60.1367	59.545	60.5285	61.9395	63.54	65.1646	66.5325	68.0146	69.2644	71.8109	74.8761	77.671	79.9126	80.3917	79.5852	77.2935	72.733	67.5982	62.271	57.2481	53.1013	49.6736	46.7423	44.1139	42.1987	40.7434	39.5864	38.4556	37.3646	36.3439	35.2155	34.1068	33.176	32.9248	33.0576	33.5872	34.3243	35.0337	35.766	36.5203	37.0618	37.2902	37.2441	37.1797	36.9338	36.3171
59.0201	58.3371	57.8182	57.3062	56.4201	56.7991	58.8988	63.0988	68.4035	73.1892	78.029	82.0853	86.4236	90.7465	93.1967	94.3078	94.4178	91.8115	85.8473	77.5526	67.8241	58.0411	50.2259	45.7386	44.3147	44.3044	45.0647	46.0632	46.6809	46.8456	46.3902	45.4455	44.4232	43.0875	41.9078	40.8958	39.8748	38.7368	37.6103	36.4126	35.1754	33.7845	32.4161	31.1638	29.4692	28.1069	26.6795	25.5452	24.5161	23.8726
73.7588	71.9804	70.5883	69.5326	68.824	68.1256	68.0787	69.226	72.6518	78.1692	83.7321	88.7913	91.2519	91.6387	89.7825	85.5815	79.5983	72.8994	66.1345	57.4049	49.1949	44.5282	43.4523	43.8232	43.9144	43.1549	42.1104	40.4891	38.8807	37.1004	35.5465	34.0666	32.7349	31.3768	29.8849	28.4665	27.2725	26.2417	25.2073	24.4289	23.4227	22.9554	22.5981	22.2595	21.8391	21.3767	21.1431	20.8987	20.8354	20.8119
77.0544	77.1789	77.2558	77.3912	77.5595	77.7961	78.3872	79.4475	81.1692	83.1539	85.4167	87.5027	88.1483	88.3291	88.2994	87.5742	86.2992	84.0605	81.0187	75.33	67.9168	58.671	49.9913	43.4275	39.4129	36.5864	34.8517	33.5266	32.426	31.6127	30.8077	30.03	29.2025	28.187	26.9451	25.5495	24.2435	22.7947	21.6447	20.7713	20.0635	19.4733	19.018	18.6751	18.3088	18.2576	18.0654	18.0964	18.3748	18.9786
77.1158	78.2803	79.8218	81.2334	81.8026	81.3426	78.1435	74.6751	70.2179	66.629	63.0378	60.6547	58.8164	58.3852	59.6773	63.0845	68.4555	75.2907	82.9438	83.3014	79.0972	71.439	61.8827	53.9444	48.8648	46.8827	46.0055	45.7671	45.8041	45.6507	45.4535	44.8452	43.7221	42.2344	40.233	38.2826	36.6292	34.9625	33.653	32.9584	32.6292	32.7921	32.5852	31.673	29.7569	27.3403	24.85	22.5795	21.033	20.2802
77.1842	79.7425	82.3325	85.2102	88.138	90.9027	93.2612	95.01	96.0215	96.5918	96.4908	95.4484	93.6472	90.6301	87.6241	85.0248	83.0305	81.7036	81.3037	80.2193	78.0528	74.3267	69.3745	64.3833	60.262	57.7015	55.9272	54.1314	52.3135	50.2426	47.8998	45.5209	43.0143	40.1254	37.1254	33.8967	30.6543	27.3451	23.9885	20.8264	18.6146	17.8665	19.4387	21.7032	23.771	25.4598	26.4172	27.2106	27.3858	27.5853
59.4163	59.7206	62.269	64.7407	67.6333	69.9662	71.5526	72.6641	72.9661	73.0952	73.0266	72.7152	72.757	73.3136	74.4739	76.6184	78.9435	81.3513	82.9779	81.9816	79.686	74.0891	67.3045	60.7438	54.9549	50.2629	46.3456	42.9503	39.9054	37.3305	35.1497	33.386	31.8716	30.7004	29.7066	28.7371	27.6274	26.2378	24.6745	22.9597	21.0602	19.4618	18.5339	18.0197	18.1378	18.1915	17.9542	17.4127	16.6911	15.9954
52.2624	51.8672	51.5088	51.1991	50.792	50.5413	50.345	50.7201	51.3462	51.857	52.1433	52.4069	52.0746	51.8332	51.3558	50.4909	49.3062	47.9341	46.2738	45.1684	44.3114	44.6732	45.4126	45.254	45.8918	46.9635	48.2102	48.869	49.4352	49.663	49.2492	48.4529	47.2459	45.7457	44.2177	42.7421	41.4375	40.5884	39.5009	38.332	37.1401	35.9418	34.7376	33.9379	33.1298	31.9985	30.5964	29.2721	27.7044	26.5487
64.2591	64.8001	64.9583	65.1502	65.4134	65.404	65.2427	65.0979	64.8292	64.8035	64.9222	65.7463	67.5867	71.1076	75.9286	82.1537	87.1854	91.0324	92.0064	90.3818	85.084	76.1144	64.2932	54.2534	47.1134	42.2852	39.3159	37.103	35.2543	33.8552	32.7041	31.9707	31.4145	31.266	30.8302	30.2432	28.8758	26.7397	24.8496	23.412	22.814	22.8188	22.9108	23.066	22.8064	22.2375	21.361	20.7635	20.0593	19.4813
85.1629	85.9325	86.7308	87.4896	88.4352	88.5436	89.2966	89.2346	88.7504	87.8957	86.6126	85.5015	83.8084	83.0387	82.4262	83.135	83.4374	85.2512	86.6405	87.3834	86.3068	82.0459	75.8488	67.8201	58.9914	53.1402	49.5638	47.9272	46.8783	46.0836	45.0045	43.9307	42.6072	41.3116	39.5581	37.6243	35.8493	34.1276	33.0356	32.114	31.5269	30.9096	29.8821	29.0535	28.3295	27.6434	27.7282	28.4031	29.7613	31.4468
76.3039	76.0187	75.8308	75.1551	74.654	74.2438	73.76	73.4593	72.4349	71.2657	70.1003	69.1629	68.6805	69.4976	71.2628	74.0917	77.1932	79.2992	80.654	79.7143	76.7178	71.0418	63.4913	56.6185	52.3995	50.4776	49.5768	48.4066	47.3951	46.102	44.6923	43.0882	41.3756	39.4482	37.1944	34.8583	32.4379	30.1154	28.0355	25.9476	24.1764	22.7284	22.1238	22.0588	22.2799	22.4133	22.3124	21.9977	21.6073	21.3569
75.1245	74.9003	75.3074	75.7126	76.131	76.5938	76.9957	77.4854	78.1264	78.866	79.2501	78.7706	77.7725	76.9615	76.3495	76.1252	75.748	75.6856	75.2272	73.6832	70.659	66.0333	59.9161	53.9758	48.4065	44.3317	41.2144	39.2052	37.5744	36.3945	35.5453	35.1363	34.9297	34.9052	34.8589	34.6004	34.1598	33.4336	32.3461	30.9305	28.9779	27.1546	25.5257	24.2068	23.1564	22.1902	21.2019	20.0587	18.8309	17.8799
82.9247	83.4025	83.7317	84.1935	84.5105	84.2181	83.9425	83.4215	82.612	81.9861	81.4736	81.0619	81.0229	81.5584	82.5006	84.2459	86.2141	88.4656	90.9668	93.3115	94.1696	93.1839	89.664	82.235	73.5612	66.5459	60.7032	56	51.8338	48.4166	45.2371	42.3795	39.854	37.6402	35.7367	34.0542	32.4492	30.9106	29.6889	28.5889	27.9818	28.0542	28.7946	29.7825	30.7371	31.3242	31.4922	31.5779	31.4386	31.4825
97.4761	98.2424	98.6933	97.9746	96.8955	94.853	92.7116	90.3471	88.127	85.9952	84.9947	83.9107	82.914	82.0998	81.5383	81.1115	81.4376	82.3843	83.3816	84.2749	84.3387	82.2847	78.1773	72.343	66.6662	63.0122	60.6423	58.574	56.9061	55.559	54.2751	53.044	51.6519	50.0122	47.887	45.7052	43.3022	40.8272	38.4679	36.2997	34.5606	32.6796	31.2505	29.6573	28.2819	27.091	26.0825	25.3744	25.1762	25.1633
109.063	110.29	111.407	112.839	113.967	115.056	115.965	115.917	114.473	110.226	104.412	96.0618	87.4531	78.9934	71.855	66.203	61.9164	58.7374	56.5765	55.2697	54.4799	54.0942	54.7853	55.7696	56.263	55.643	54.3432	51.6865	48.4572	44.6283	40.7169	37.2326	34.3064	31.9906	30.3488	29.3244	28.6801	28.3563	28.3788	28.1413	28.2431	28.3973	28.726	29.0328	28.9152	28.3022	27.4582	26.6023	25.3699	24.263
79.2546	78.674	78.4132	77.5541	77.0161	75.3918	73.6728	70.74	66.8479	62.4825	58.9904	55.9798	53.5679	52.7344	53.6846	55.0659	58.2319	61.3147	63.7954	65.0849	64.54	61.5991	57.7631	52.6672	48.4802	45.0613	42.2872	39.9657	38.1957	36.7464	35.1214	33.0209	30.6408	28.2626	26.6691	25.8307	25.9641	26.2463	26.3062	25.8043	24.6137	23.7637	23.7755	25.1942	27.9417	30.906	33.2348	34.6417	35.1123	35.1903
76.7347	77.423	78.4523	80.3207	82.1476	84.4414	86.9766	89.5758	91.5661	92.6556	93.0562	92.5188	91.0985	89.3375	87.7717	86.4326	85.9256	84.989	84.8515	84.1077	82.452	79.9249	74.9857	68.8945	63.3498	59.2375	56.6637	54.4421	52.4728	50.8373	49.0401	47.3175	45.6431	43.7816	42.4589	40.9936	39.5843	38.2878	37.06	36.163	35.7094	35.5242	35.927	36.1917	36.2023	35.9924	35.2778	34.5638	33.858	33.276
76.9803	72.8452	68.8052	66.3076	64.8191	64.5465	65.9422	68.6783	72.7454	77.3875	83.0719	89.0804	94.4918	99.1237	102.676	104.896	105.474	105.062	103.183	99.5033	92.996	83.5529	73.0456	63.1643	55.0939	49.4825	45.32	41.6866	39.0813	37.2453	36.2339	35.7267	35.445	35.1225	34.5141	33.5133	32.0002	30.1335	28.6159	27.5201	27.3486	27.7781	28.0471	28.3342	28.4342	28.479	28.4303	28.3164	28.3121	27.7808
71.8929	69.8614	67.301	64.2567	60.7442	57.086	54.0466	51.5191	50.2101	49.8829	50.7791	52.3377	54.8385	57.838	61.4938	66.488	71.5733	76.1552	79.4397	80.8086	80.2932	77.6851	73.4438	68.2068	63.0787	57.5629	52.5544	48.5929	45.1362	42.2377	40.0332	37.9585	36.036	34.2875	32.5807	31.0657	29.3166	27.8072	26.3628	25.4874	24.471	23.8656	23.3966	22.7212	21.8261	21.0398	20.2547	19.8756	20.4803	21.7691
67.9348	65.963	64.281	62.4297	61.2711	60.5365	60.081	59.9779	60.4934	62.0124	63.6299	65.5383	67.2775	68.417	68.7316	68.5222	68.1099	66.4934	65.0065	63.4908	61.8609	60.3219	57.7047	54.1108	49.8863	46.7019	43.9414	42.2884	41.228	40.1258	38.9327	37.6274	36.2963	34.8031	33.225	31.7742	30.3798	29.388	28.6933	28.5955	29.0909	30.2889	32.2195	33.9256	34.6965	34.697	34.3042	33.5477	32.6043	31.6138
75.7982	74.7444	73.0156	71.4121	69.8711	68.346	67.1464	66.0731	65.3467	64.7575	64.6599	64.5241	64.4867	64.9896	65.3556	66.2896	67.2024	68.0374	68.6412	68.9231	68.1973	66.9726	64.3548	61.0756	57.1237	52.8647	48.9634	45.3372	42.3423	39.5855	37.3858	35.769	34.3395	33.1873	32.1376	31.0233	29.8045	28.432	26.7429	25.1161	23.7775	22.7857	22.4662	22.563	22.9158	23.1876	23.5354	23.4701	23.3069	22.8677
78.7838	78.1986	77.7586	77.5216	77.5251	77.5307	77.2307	76.9576	76.344	75.6429	75.0571	74.3827	73.9112	73.3605	73.2206	72.5862	72.072	72.0225	71.3879	70.7604	69.9768	68.2811	65.8072	62.5696	58.4991	53.8038	49.9925	46.6562	43.8621	41.2225	39.0881	36.8205	34.9579	33.1936	31.4981	30.216	29.1986	28.4414	28.2357	28.0632	27.9674	27.6724	27.5561	27.017	26.2513	25.482	24.6315	23.6647	23.5679	23.3848
78.107	78.2684	78.6142	78.9199	79.4877	80.1474	80.6652	81.22	81.525	82.1917	82.9274	84.1775	86.2514	87.7532	89.2549	89.5562	89.601	88.7092	86.7337	82.9206	78.3657	72.5108	66.3801	60.0117	53.5395	47.489	42.4062	38.7632	36.1827	34.6074	33.4591	32.6859	31.7832	30.699	29.2232	27.321	25.4236	23.888	23.0515	23.0905	23.0857	22.728	22.0269	21.0823	20.1065	19.5613	19.1068	19.0391	18.5181	18.1006
85.5326	84.7998	83.9048	81.4528	77.4981	73.9428	69.5901	66.503	62.5164	60.1676	57.5973	58.3898	60.757	65.0429	68.3309	71.9247	73.7209	75.0516	76.7178	78.4335	79.0139	79.3607	75.1669	67.0501	57.13	49.8566	45.2743	42.9463	41.2095	39.6766	38.5078	37.4819	36.7698	36.4102	36.4795	37.178	38.7433	40.5926	42.2282	42.9467	42.4845	40.3462	37.7938	34.9384	31.9685	29.3461	27.4739	26.1617	25.7489	25.7625
86.8703	87.8325	88.7735	89.1315	88.9067	87.7109	85.927	83.9529	81.9316	81.1074	81.5896	82.3211	83.5792	84.4199	85.5111	86.7034	87.6373	88.1999	87.4142	84.288	77.7456	69.0371	60.9451	53.8142	49.5922	46.9464	45.2225	43.9185	43.0105	42.1936	41.3057	40.4266	39.4448	38.4496	37.1732	36.2359	35.5362	35.0563	34.8944	34.587	34.0685	33.1159	31.7451	29.9739	27.8192	25.6852	23.2357	21.0398	19.1552	17.6545
69.677	68.5113	67.1748	66.4348	66.2899	66.3798	66.7748	67.2608	68.0744	68.513	68.9431	69.0919	69.6263	69.9088	70.2126	70.2248	70.7539	71.2004	71.2642	71.1731	69.0589	64.4593	57.4492	51.1329	47.1166	45.2615	44.261	43.2014	42.2061	40.8038	39.3836	38.0322	36.476	34.6294	32.7072	30.6905	28.6907	27.1634	25.9903	25.5591	25.6546	26.3671	27.3134	28.3566	29.3722	29.9054	30.282	30.1241	29.5548	29.1219
75.5845	76.3424	77.544	79.1298	80.8507	82.6443	83.8698	84.3953	84.1541	83.2136	81.4963	79.1581	76.0991	73.1445	70.3131	67.9026	66.7134	67.4647	69.9154	72.4656	74.0485	73.097	69.8102	64.5805	57.3563	51.0766	46.289	42.7914	40.3958	38.7957	37.6337	36.5801	36.1083	35.9159	36.3511	37.4209	38.5282	39.754	40.2632	40.2252	39.6826	38.9605	37.4732	36.2317	35.1087	34.3052	33.2174	31.7229	30.4934	29.1686
65.594	63.4948	61.526	59.5802	58.3284	57.7423	58.0556	59.2137	61.0881	62.7674	64.2958	64.9444	64.6946	63.4235	61.7851	60.0958	58.6142	57.3722	56.0282	54.3165	53.1224	51.7484	50.2067	49.3927	48.7117	47.5953	46.354	44.4928	42.4463	40.239	37.8679	35.5005	33.3423	31.6308	30.2368	29.1672	28.4096	27.7399	27.1727	26.8095	26.5691	25.9392	24.9394	23.4748	21.582	20.1514	19.2603	18.3473	17.7854	17.1733
79.9187	80.836	81.6783	82.5238	83.3896	83.7981	84.0651	84.1438	83.8662	84.1122	83.5717	82.3887	80.1631	76.8123	73.1304	69.5958	66.4393	64.8498	64.0358	64.1698	65.2048	66.947	68.7443	69.9316	70.3416	69.5314	68.0304	65.8113	63.3339	60.2144	57.2649	53.983	50.827	47.7845	45.1126	43.2252	41.838	40.6434	39.0824	37.0494	34.1402	31.0805	28.4811	26.4986	26.2271	27.1297	29.0156	32.1269	35.3187	38.431
115.335	115.685	115.87	115.972	115.853	115.706	115.246	114.779	114.39	113.702	113.004	112.211	111.473	111.099	110.56	110.37	110.54	110.26	109.555	107.947	104.148	97.6315	89.7376	81.0078	72.9258	67.7788	64.2571	61.3847	59.134	57.0436	55.2462	53.5035	51.5745	49.5292	47.0675	44.0773	40.4958	36.3503	32.1825	28.6087	26.395	25.1109	24.7111	24.6635	25.0774	25.5604	26.1637	26.3743	26.3482	25.762
69.703	70.2202	71.0036	71.4359	72.0294	72.6906	73.63	74.692	75.6443	76.2859	76.7159	75.8912	74.8068	73.7698	72.6312	71.8865	72.0332	72.4196	73.075	73.0862	71.9717	68.2686	62.2972	55.6148	49.5021	44.7806	40.8447	37.5712	34.8604	32.5652	30.6575	28.9874	27.3671	25.8799	24.4548	23.1794	21.9993	21.1833	20.6818	20.5101	20.6711	21.1275	21.887	22.7701	23.5772	24.3161	24.6505	24.6068	24.134	23.473
72.7236	68.3041	64.748	62.2881	61.2943	61.4643	62.698	65.0522	68.6592	73.0701	77.2645	81.5037	84.6368	86.368	86.0819	84.8898	82.3912	79.0385	74.6314	69.9052	64.3963	58.6694	51.9727	46.2623	42.5964	40.6996	40.0064	39.6811	39.1062	38.1443	37.0882	36.0105	34.7778	33.6895	32.8067	32.1751	31.7438	31.8045	31.9169	32.2042	32.4683	32.2273	31.8724	31.506	30.6387	29.7806	28.7727	27.7843	26.3558	25.2268
76.4145	74.7464	73.2979	72.1443	71.2612	70.7818	70.8492	70.7263	70.505	70.1386	69.4895	68.9787	68.0258	66.9605	65.3695	63.9395	62.9014	61.9293	61.3782	60.2968	59.2853	57.8395	56.0345	54.0341	52.8145	51.2417	49.5229	47.2112	44.7726	42.0988	39.6313	37.5854	36.0839	35.1434	34.4837	33.9388	32.7754	30.7754	28.059	25.1568	22.8895	21.5046	21.2582	21.5651	22.1365	22.3567	22.2521	21.9832	21.6223	21.4394
70.5819	71.1406	71.812	72.5535	73.8739	75.6298	77.9919	80.9016	83.8929	87.19	90.1345	91.3478	91.6304	91.2369	90.2621	89.9206	90.2067	91.069	91.4218	90.2706	87.0924	80.8621	71.8388	60.471	49.8344	42.2434	36.5205	32.8826	30.5097	29.283	28.7304	28.6569	28.6311	28.2692	27.5443	26.4191	25.0867	23.6422	22.434	21.6065	21.1598	21.0482	20.9986	21.1666	21.0738	20.7986	19.9628	18.7136	17.2044	15.8236
90.3522	93.4635	96.3852	98.199	97.7196	95.6574	92.1429	86.8077	81.2559	76.6502	72.6	69.7271	67.8981	66.3016	65.1358	64.0031	63.1073	62.387	61.894	61.3556	60.2706	58.0265	53.8659	48.0351	41.5058	35.1382	29.9185	26.6243	24.585	23.438	22.8144	22.1709	21.4441	20.5248	19.245	18.1255	17.0685	16.1436	15.206	14.2856	13.2571	12.4371	11.7773	11.3132	11.1645	11.2619	11.5928	12.2506	13.2721	14.3455
103.792	102.68	101.236	99.08	96.9933	94.2016	91.2207	87.7161	83.9869	81.2655	79.7892	79.4609	79.8711	80.8533	81.9993	83.449	84.4996	85.7539	86.5938	87.0809	86.1207	82.2659	76.8212	69.3957	62.2613	56.1233	50.9808	46.8661	43.3168	40.4183	37.9644	36.0107	34.3615	32.8747	31.3673	30.0927	28.9708	28.1381	27.8097	27.8353	28.1693	28.313	28.5596	28.6887	28.8144	28.922	28.9815	28.9042	28.7443	28.7723
106.187	105.72	105.141	103.986	102.921	101.272	99.392	98.0367	96.9817	96.5651	96.6636	96.3208	96.1108	94.9175	94.0204	92.9467	92.5278	92.1531	92.7181	92.6881	92.0924	89.9132	85.8441	80.4363	74.3895	68.2161	62.3508	57.4464	53.3161	49.9513	47.1069	44.8501	42.9766	41.3851	39.8264	38.2503	36.3316	34.1003	31.7372	29.1464	26.7691	24.6191	22.9604	21.4669	20.2107	19.1034	18.2808	17.4975	16.8367	16.2489
89.3192	87.9979	87.2234	86.103	85.3961	84.5675	83.9025	82.6596	80.9578	79.0533	77.0525	75.626	75.0767	76.0903	78.2754	81.7857	87.4151	91.7811	94.686	94.2348	88.8501	78.1182	64.2935	52.3347	44.8837	40.7915	38.9944	38.7748	39.4684	40.6386	42.0725	43.539	44.8371	46.0151	46.8595	47.3001	47.0485	46.543	45.3588	43.9485	41.8251	40.0293	38.4787	36.9488	34.9725	32.6756	29.5344	26.0385	22.5091	19.6347
75.5857	73.9473	72.2767	70.6454	68.6904	66.7439	64.9301	63.5866	63.318	63.922	65.1312	66.9533	68.8506	70.3318	70.9393	70.5789	69.6368	68.6431	67.5995	65.7375	63.7985	59.7422	55.3556	51.5541	49.1392	47.319	45.7049	44.1993	42.193	40.1681	38.1112	36.1094	34.3395	32.8131	31.6486	30.7266	29.8309	29.1076	28.1777	27.1393	25.8992	24.7047	23.3959	22.1921	21.485	20.9811	20.8278	21.1057	21.4266	21.4405
59.597	58.6548	56.9289	54.247	51.8347	49.3302	47.102	45.2855	44.2537	44.1796	45.4628	49.0027	54.1188	61.1745	68.4734	75.0325	78.4032	80.8737	80.1186	78.0915	73.3036	67.2238	60.8932	54.4109	49.0762	45.2012	42.3929	40.6073	39.4336	39.1013	38.9275	38.5952	37.8766	37.0728	35.5875	33.9689	32.5505	30.9085	29.0384	27.4465	25.9268	25.0156	24.4988	24.1739	24.0618	24.5348	25.3366	26.6738	28.2478	29.755
74.4145	71.6003	68.8638	66.3718	64.1348	62.3077	60.7262	59.8554	59.3121	59.2227	59.7549	60.8648	62.1793	63.7893	65.4747	67.2083	69.3494	71.909	74.6106	77.3304	79.1943	78.0559	73.3063	66.8087	60.3535	56.4187	54.0857	52.248	50.5687	48.9557	47.3324	45.7545	44.4337	43.1235	41.6646	40.1423	38.4292	36.5317	34.818	32.675	30.8229	29.0694	27.3934	25.6973	24.0159	22.7858	21.603	20.7529	20.212	19.8917
67.8635	67.591	67.3344	67.0841	66.8115	66.4981	66.3756	65.9157	65.3023	64.7583	63.5571	62.3117	60.8217	59.6939	59.0354	58.286	57.7799	57.2397	56.7972	56.2571	55.5061	54.6887	53.2147	50.8512	48.2808	45.5083	42.9958	40.8003	39.4243	38.0756	36.6306	35.1712	33.5963	32.0625	30.5993	28.9795	27.8204	27.0019	26.5496	26.4607	26.2154	25.7529	25.2178	24.356	23.5792	22.616	21.6894	21.0421	20.6044	20.398
77.365	77.001	77.1578	78.459	81.4161	86.3109	93.1041	100.452	107.432	112.419	115.254	116.255	115.476	114.99	114.106	113.625	113.698	113.62	113.471	112.484	106.757	96.9997	83.0438	69.8796	60.0054	54.1232	49.8345	47.0841	44.8818	43.0126	41.4821	40.1212	38.9694	37.9381	36.765	35.3954	34.0728	32.316	30.0893	27.9345	26.1106	24.4754	23.2267	22.4897	21.834	21.3957	21.4855	21.4919	21.7685	22.288
119.589	121.006	121.986	122.809	123.255	123.323	123.22	122.674	121.417	119.21	115.238	110.75	106.577	104.02	103.7	105.766	109.772	114.158	118.932	123.038	125.41	125.58	117.214	98.4508	83.6954	75.5566	71.1239	68.7619	67.3168	66.4976	66.4195	67.0021	68.3154	70.6914	74.7928	79.5533	84.9877	89.1242	90.1627	88.8198	82.8057	73.2807	63.3325	56.0215	51.6228	48.6526	46.2891	44.2573	42.4113	41.125
91.1766	92.2372	93.492	95.3942	97.6941	100.182	101.98	103.662	104.917	105.718	106.416	107.075	107.513	108.027	108.135	108.418	108.506	108.233	107.591	105.169	100.693	92.5309	80.9765	68.1817	58.6095	52.8064	49.5049	47.1562	45.6164	44.2257	42.7224	40.9435	38.7625	36.5567	34.9675	33.9414	33.5249	33.5323	33.4506	32.9297	32.1766	31.261	30.216	29.5694	28.9704	28.5733	28.0357	27.4186	26.8276	26.3549
68.6991	65.7716	63.5516	61.2973	59.8745	59.5768	59.893	60.0054	60.0618	60.0959	59.859	59.654	59.5891	60.3594	61.2888	62.7367	64.666	66.5409	68.5386	68.86	66.6158	61.9901	55.4778	50.7034	48.7182	47.7195	46.6331	45.5958	44.6131	43.6572	42.5921	41.6218	40.5035	38.9677	36.9374	34.3437	31.1103	27.4487	23.7633	20.8983	19.1074	18.93	19.6406	21.0321	22.8115	25.0213	27.1609	28.996	30.2635	30.555
92.1107	92.0973	91.8421	91.5164	90.8123	89.8959	88.2356	86.6892	84.6312	83.4553	82.5422	81.6956	81.4095	80.48	79.8265	79.3714	79.2406	80.3013	81.5355	82.9336	81.4438	78.1125	72.856	66.2264	58.9541	53.6797	49.1066	46.2177	44.7595	43.8998	43.78	43.9025	44.3583	44.5158	44.5293	44.2115	43.4544	42.3508	40.8542	39.2707	38.0711	37.163	36.5341	36.213	36.2938	36.1047	36.2383	36.1549	35.99	35.5723
69.9973	69.6133	68.7138	68.0608	67.781	67.6696	67.7606	67.9036	68.4231	69.4303	70.2913	71.6932	73.4419	75.42	77.4063	78.5912	79.0505	79.5445	79.7904	80.5382	80.6366	80.2554	78.19	75.7371	71.9413	68.1512	64.1185	60.5593	56.5452	52.8725	49.3301	46.2411	43.668	41.7104	40.1148	39.1584	38.4212	37.6469	36.94	36.1043	35.0677	33.7651	32.6442	31.8604	31.0815	31.1309	31.004	31.5154	32.0723	32.5113
74.4005	76.0082	77.5049	78.3674	78.9984	79.3483	79.5022	79.4525	79.3486	79.5573	79.9109	80.6926	81.4632	82.2593	82.6252	83.3366	82.9036	81.3964	78.2518	73.5551	68.027	61.9434	56.3399	51.148	46.8399	43.1612	40.2997	37.693	35.3267	33.0788	30.8442	28.6424	26.7568	25.3867	24.7371	24.7567	25.1857	25.4883	25.3071	24.6201	23.6044	22.4062	21.3913	20.4839	19.9833	19.7638	19.5623	19.5466	19.6206	19.6814
96.5509	96.2498	95.8834	94.0239	91.9144	89.1225	85.5895	81.7305	78.2583	75.7291	73.4072	71.1723	68.9788	66.3734	63.4968	60.2509	56.715	51.7424	46.7605	40.9056	35.7016	32.2431	31.065	32.5341	34.7227	37.219	39.1991	40.6669	41.4248	41.5839	41.1192	39.9355	38.0985	35.6004	32.9638	30.7647	28.9101	27.7709	26.7966	25.8763	24.9153	23.9068	23.3403	23.1162	23.5637	24.596	26.3401	28.7687	31.7694	34.577
91.5766	92.5268	93.2751	93.6429	93.4535	92.8192	92.3429	91.3006	90.1938	88.8075	86.5561	83.5377	80.5367	77.8476	76.2331	74.7403	74.6301	74.852	75.0256	73.97	71.0333	65.84	59.3448	53.158	47.978	43.7361	40.3727	37.7644	35.7449	34.1955	33.334	32.9599	33.016	33.2037	33.5631	33.8013	34.0058	33.8805	33.2025	32.4836	31.4491	30.3395	29.0347	27.7227	26.504	25.6111	24.9455	24.1967	23.5338	22.7265
102.531	102.096	101.573	101.897	102.475	103.247	103.314	103.865	103.882	103.636	102.516	100.743	96.6595	92.0167	86.6129	81.3515	77.0492	73.6652	71.8445	70.9559	69.17	66.0529	62.0651	56.9528	51.7452	47.5822	44.1078	41.3307	39.0724	37.4748	36.2817	35.2435	34.6219	34.0303	33.5363	32.4702	31.3248	29.9473	28.4088	26.8834	25.8421	25.0874	24.287	23.5427	22.5245	21.0896	19.3668	17.5679	15.8764	14.6894
82.3804	82.613	83.0907	84.3315	86.1874	88.0881	90.0007	91.4296	92.3471	92.5811	92.6578	91.9518	91.2213	90.1446	89.0165	87.3593	85.724	83.8014	80.9602	77.9745	73.716	68.7648	63.1882	57.4204	52.4909	48.1873	44.9312	42.4501	40.6432	39.2154	38.0871	37.2207	36.8217	36.695	36.7982	37.1698	37.1282	37.1685	36.9834	36.478	35.8199	34.698	33.7629	32.7496	31.8083	30.7986	30.0423	29.3456	28.9914	28.7702
80.4469	76.4189	72.771	69.9149	67.5002	64.9661	63.9516	64.1071	65.2154	66.2249	67.7076	68.4647	68.8901	68.9133	69.2003	69.2079	70.0939	72.026	74.9305	76.9625	74.4811	65.6028	52.5806	42.5357	38.5038	37.9457	38.2495	38.2968	38.6444	39.1057	39.6119	40.1747	40.769	41.1777	41.3024	41.2318	40.8728	39.9316	38.8367	37.9464	36.6971	35.9101	35.2838	34.7252	34.512	34.0698	33.3873	32.7336	31.6164	30.2528
111.762	111.621	111.683	112.169	112.76	113.562	114.638	114.9	114.891	113.993	112.384	109.705	106.768	103.411	100.801	98.9417	97.9184	97.8269	98.2647	98.8311	98.8584	98.1552	95.0812	88.6904	80.2688	70.5149	62.8073	56.8201	52.2967	48.5976	45.4367	42.9266	41.0065	39.3897	37.6859	35.8756	33.6826	31.2324	28.7437	26.4421	24.5691	23.2085	22.2256	21.7306	21.4359	20.9612	20.4832	20.3073	20.1242	20.2058
64.0909	65.8173	67.2336	68.5503	70.2694	72.0404	73.5601	75.0555	75.8252	75.8914	75.5311	74.4629	73.6872	73.314	73.5545	74.4873	76.4379	78.8462	81.5303	84.1354	85.2961	83.0555	78.8956	72.2076	64.742	57.6572	51.9861	47.371	43.8575	41.1546	38.4698	35.9629	33.5691	31.0797	28.8406	27.0485	25.9271	25.4084	25.135	25.3094	25.4507	25.4312	25.2397	25.1136	24.8338	24.3114	23.7099	23.0725	22.9423	23.0861
42.9827	40.1625	38.6809	38.0742	38.5907	39.443	41.0339	42.6857	44.8208	46.6528	48.1171	49.8139	50.5342	51.9073	52.8605	54.1816	55.0741	56.5315	58.6685	59.7608	59.691	57.7028	54.4591	51.7343	49.2468	47.0249	45.2252	43.1874	40.8894	38.7952	36.3844	33.9634	31.9386	30.3735	29.5793	29.535	29.6435	29.6079	28.8689	26.7836	23.8261	20.5659	17.6073	15.1889	13.5791	12.6943	12.9544	14.5972	17.0805	20.4298
91.8369	88.8937	86.2594	83.3431	81.0108	79.4278	78.1579	77.4641	76.9774	76.4295	75.5556	74.8173	73.8562	72.7786	71.5591	70.6833	70.1714	70.1695	70.8395	71.4337	71.857	70.2691	67.2074	62.6539	56.7913	51.6568	46.9888	43.4839	40.7197	38.693	37.2509	36.2722	35.6336	34.9442	34.1852	33.23	32.0181	30.694	29.3215	28.1328	27.3626	27.1473	27.338	27.7626	28.1666	28.4022	28.2282	27.8856	27.2042	26.4411
65.6676	66.4034	67.2166	68.1849	68.8456	69.4762	70.4208	70.8266	70.9613	70.5685	68.9712	66.1069	62.1685	58.2745	54.7581	51.7798	50.0368	48.9824	48.2166	46.8689	43.181	40.6	38.2749	36.6863	34.6185	33.0082	31.4107	29.9541	29.0727	28.7526	28.9464	29.799	31.1258	32.9455	34.9056	37.0453	38.7186	40.2756	40.4746	40.1004	38.9328	37.2149	34.8879	32.4427	30.1868	28.0991	26.721	25.9938	25.7316	26.0297
78.1696	77.336	76.3215	76.2554	76.1756	76.0252	76.0406	76.3155	76.9644	77.3039	78.7164	80.7055	82.5859	82.6397	82.1397	79.824	77.028	73.1906	68.7856	64.0759	58.4156	51.5044	44.29	37.1973	31.7122	28.4481	27.3552	27.7232	28.9329	30.8655	33.5487	36.4545	39.5921	42.7093	45.5814	47.7454	49.1246	49.6047	49.0479	47.6085	44.9919	41.8725	38.3701	35.2919	33.1352	31.9846	31.5615	31.6192	31.7026	31.6652
54.8762	54.8096	55.3276	56.2822	57.6223	58.9199	60.19	61.3419	62.4335	63.5368	64.999	67.7153	71.893	77.2782	81.5241	84.7342	87.0609	87.0102	84.7646	80.3622	75.0504	68.0509	61.2131	54.7582	48.9719	44.1647	40.1087	36.4669	33.3698	30.868	28.9051	27.5836	26.4675	25.4789	24.7287	24.176	23.7106	23.0933	22.6551	22.4972	22.4514	22.6182	22.8114	22.9417	22.8023	22.7679	23.0078	23.4058	23.6816	24.0591
86.4182	86.1684	86.1252	84.4434	82.6911	80.6287	78.4001	76.6713	75.3614	74.4434	72.845	72.0481	71.3607	70.4177	69.7733	69.1789	68.5049	68.6279	69.1048	68.1943	67.6658	63.9551	58.7449	52.4093	45.9584	41.0888	38.0716	36.2377	34.931	33.9371	33.3908	32.7308	31.9014	30.9909	29.8754	28.8826	28.1873	27.9364	28.006	27.8005	27.4514	26.8361	26.1369	25.3649	24.8047	24.4397	24.4047	24.67	25.4203	26.1569
66.5022	67.6515	68.836	70.3487	71.8576	73.6264	74.8935	75.7846	76.2842	76.6767	77.0949	77.4415	77.5096	78.2156	78.6698	79.4283	80.1559	81.0095	81.8225	83.0553	83.3895	83.4169	80.4465	75.1519	67.1812	57.3365	49.6744	44.7041	41.7495	40.0367	38.9952	38.4417	38.2482	38.2485	38.4384	38.9703	39.8879	41.638	43.587	46.1281	48.3006	49.5825	49.4581	47.7148	44.6162	40.284	35.652	31.2151	27.8254	25.5186
44.8918	44.0166	43.0193	41.7311	40.4873	39.7591	40.4794	42.5972	45.8389	49.4975	52.8413	55.6557	58.6106	61.778	65.5685	69.2887	73.3216	76.6308	78.2434	76.1405	65.6765	54.4269	50.3976	47.9141	45.9932	43.7193	41.602	39.1247	36.6039	33.9941	31.4542	29.0397	27.1044	25.5392	24.6977	24.1786	23.9442	24.0295	24.214	23.961	23.5942	22.7987	21.8448	20.8156	19.9036	19.3724	19.0736	19.2003	19.1216	18.6782
102.716	100.151	96.7738	92.7134	87.2067	82.9351	79.4402	76.618	74.5394	72.9476	71.8644	71.3564	70.5944	70.2191	69.8595	69.6968	69.2274	68.6943	68.4853	68.6343	69.3398	70.5024	70.4676	69.6353	68.0961	65.5485	62.489	59.3147	55.7708	52.7515	49.833	47.3517	45.0372	43.1888	41.835	40.8713	40.2355	39.9837	40.1528	40.7291	41.4278	41.686	41.1772	40.1318	39.1882	38.1964	37.2067	36.5485	36.1774	35.9924
81.8863	80.9978	80.3623	80.3487	80.148	80.2502	80.3005	79.3581	77.8706	75.1705	72.3073	69.146	66.4393	64.445	62.8298	61.8388	61.9147	63.1304	64.886	67.3218	67.4902	64.2949	56.9019	47.8302	39.6414	34.4314	31.9089	30.5089	30.2848	30.2428	30.4174	30.4698	30.2084	29.579	28.4046	26.7124	24.6429	22.9354	21.7118	21.1712	21.2577	21.858	22.2618	22.5426	22.6755	22.4251	21.9585	21.0068	19.9369	18.8804
67.8218	67.493	67.4365	68.5782	70.8006	73.3584	75.4217	76.4472	76.4631	75.9951	74.7051	73.1616	71.3207	69.5716	68.009	67.0074	66.4572	66.1485	65.8735	63.5272	60.4678	56.0007	50.3487	47.197	45.2864	43.7303	42.3492	40.7572	39.7329	38.9628	38.488	38.1388	37.8812	37.6808	37.3827	37.2463	37.2274	36.8458	35.4498	33.5368	31.4596	29.664	28.9987	29.4498	30.277	30.8124	30.9605	30.6055	29.9809	29.0832
94.1334	97.3074	100.054	102.25	103.406	103.435	102.242	99.5856	96.0542	92.6679	88.0464	83.9862	79.8181	75.5373	72.6411	71.3355	71.304	71.8195	71.915	70.841	67.2894	61.8549	54.707	47.2329	41.1888	36.8354	33.7583	32.0965	31.2124	30.9932	31.3181	31.9531	32.8244	33.6955	34.6061	35.1796	35.1718	34.1796	32.2616	29.949	27.843	26.1541	24.9553	23.7982	22.4916	21.0924	19.5053	18.1366	16.9184	16.166
94.0739	94.6672	94.8411	94.0839	92.0686	89.1429	85.3098	81.2996	77.7366	75.1414	73.1147	72.4367	72.9254	74.2243	76.3914	78.9509	81.2731	83.4833	85.4458	85.0485	81.6542	75.4589	66.6262	57.3759	50.7469	46.1749	43.3783	40.9769	38.7498	36.5676	34.4063	32.2622	30.4625	29.0755	28.2611	27.8754	27.727	27.5019	26.9636	26.6324	26.7229	27.4156	27.9143	28.7529	29.4132	30.0992	30.4368	30.442	29.7225	28.1509
95.5678	96.8773	98.524	100.845	103.829	106.92	109.115	109.628	108.492	105.745	102.53	99.4864	96.75	94.5965	93.5904	93.2908	94.0349	94.7659	95.6858	96.1752	93.4795	87.2154	79.0087	69.4472	60.9388	54.842	49.7527	46.1249	43.2803	40.883	38.7597	36.7888	35.2268	33.5823	31.9161	29.8763	27.9034	26.2853	25.2012	24.269	24.2847	24.1871	24.0654	23.9902	24.0276	24.1149	24.5054	24.9316	25.675	26.6039
75.8911	78.3235	80.6323	82.5567	84.3463	85.7125	86.5406	86.7232	86.6401	85.948	84.9823	83.768	82.4767	81.4826	81.317	81.9481	82.3842	82.946	83.2372	82.7402	81.217	78.4206	74.6176	69.9712	65.1188	60.6118	56.7158	53.805	51.4332	49.6164	48.2315	46.6584	45.3638	43.9964	42.6594	41.8444	41.4512	41.2067	40.9972	41.282	41.3104	41.3393	41.0159	40.4194	39.5882	38.6431	37.2223	35.4615	33.3333	31.2587
87.7323	85.4624	82.8368	80.4728	78.8307	77.82	78.4552	80.6031	84.1329	88.3514	92.4733	95.4324	97.8202	98.9727	100.008	100.661	100.566	100.196	99.6	97.352	92.0513	83.0706	72.1714	61.452	54.3666	50.2686	47.9057	46.5163	45.9061	45.2891	44.8078	44.2508	43.943	43.5584	43.4161	42.6013	42.0487	40.401	37.3738	34.1244	31.2899	30.0265	29.6869	30.3213	30.8996	31.4021	31.5816	31.35	30.6127	29.7193
90.8526	90.5169	89.8273	88.7249	87.8204	86.2686	84.9058	83.3086	81.95	80.5963	80.613	81.318	83.081	84.7871	86.1892	87.9442	89.6032	90.8788	91.1395	90.3662	86.5252	77.9412	64.9358	54.3897	46.7092	42.3372	39.0992	36.5744	34.6294	32.9558	31.5279	30.6192	29.8581	29.3591	29.2325	29.1425	28.8051	28.5193	28.2184	28.11	27.833	27.5337	27.3736	26.8974	26.4178	25.2469	23.6621	21.6627	19.7208	18.5892
80.569	79.5694	77.6094	75.8403	74.0716	72.8785	72.2001	71.5976	71.0747	70.504	69.7836	69.1261	68.7706	68.5251	68.4553	68.8873	68.9851	68.3644	66.6712	63.8294	60.1055	55.8187	51.3185	46.7872	42.4955	38.7294	35.4676	32.6544	30.6521	29.1587	28.3172	27.8395	27.3678	26.791	25.7805	24.67	23.7164	23.108	22.6055	22.5478	22.4254	22.0667	21.8639	21.7849	21.6803	21.5644	21.7204	22.4471	23.8204	25.8968
107.642	107.429	107.686	107.638	108.398	109.13	110.117	110.698	110.295	108.421	104.695	100.495	95.4105	89.9108	84.7209	80.1723	76.8134	74.545	73.0024	71.5375	70.0207	66.8641	62.754	56.9815	50.5059	44.8346	40.1551	36.881	34.0377	31.5043	29.5816	27.9183	26.602	25.697	25.4292	25.7803	26.8888	28.3923	29.7387	30.0745	29.7493	28.7284	26.8774	25.1566	23.6577	23.1295	23.3471	24.0802	25.2884	26.3702
62.1205	61.9564	62.424	62.7382	64.3271	66.8692	70.6448	74.7201	79.4061	83.8848	88.3525	91.7972	94.3838	95.8302	95.8353	94.7661	90.8071	84.4402	76.1754	67.9697	61.1666	53.3082	47.4591	43.4172	40.1967	37.4183	35.9134	35.1173	35.0359	35.7026	36.505	37.4368	38.0423	38.104	37.4074	35.3745	32.6249	29.4975	26.3163	23.6121	21.5151	20.3184	19.3166	18.9312	18.8071	18.5282	17.8534	17.4222	16.8316	16.3641
113.507	113.344	113.049	112.498	111.91	111.12	110.424	109.929	109.491	109.46	109.465	109.767	110.132	110.477	110.527	110.244	109.461	108.725	107.864	106.502	104.221	101.088	96.0385	86.5008	74.6853	61.2853	50.3495	43.1905	38.5007	34.8128	31.895	29.937	28.8409	28.7072	29.4165	30.6818	32.2177	33.3154	33.4884	32.9355	32.0103	31.3304	31.4142	32.0098	32.486	32.7731	32.7442	31.8533	30.1222	27.6412
94.0929	91.1895	87.6737	83.9217	79.8836	76.3261	73.6055	71.2657	69.5328	67.9207	66.7859	65.985	65.1007	64.7239	65.7174	68.3435	72.4506	77.0975	80.3971	81.6708	79.1232	73.0408	62.4351	52.5036	44.2823	38.2097	33.5879	29.7144	26.7739	24.55	23.1	21.8969	20.8044	19.9322	18.8662	18.0475	17.6357	18.0281	18.7825	19.3648	19.4838	19.1726	18.3876	17.6981	17.3999	17.6424	18.3853	19.0795	19.5827	19.5153
89.4967	87.7138	85.9253	84.4686	83.2892	81.7075	80.144	78.3416	75.6956	69.3421	59.8899	54.7081	54.777	55.8714	56.878	57.2417	57.6331	57.5895	56.8638	55.6516	52.8543	47.9443	43.862	40.4601	37.5376	35.5572	34.0949	32.837	31.9644	31.1293	30.3693	29.5691	28.7159	27.9522	27.0797	26.2162	25.3698	24.7285	24.5004	24.4909	25.1381	26.3	27.5709	28.0743	27.9892	26.9413	25.5292	23.3536	21.3535	19.2462
47.2617	43.7097	40.479	37.4553	35.2401	33.4435	31.7898	30.8146	30.5329	31.1311	32.1896	33.7362	35.6005	37.3068	39.0751	40.6721	42.2062	43.9344	45.9871	47.5847	48.9305	48.0175	45.8719	44.0571	42.641	42.0269	41.3384	40.3604	38.8866	36.737	34.0074	31.1196	28.4406	26.2999	25.0771	24.7624	24.8625	25.1127	24.8603	24.2877	23.5263	22.773	22.2836	22.0447	22.1806	22.3425	22.9791	23.4818	24.2892	24.5939
50.3827	49.1614	49.0692	50.274	53.9982	59.1516	64.4751	68.9452	72.2565	74.5125	75.6596	76.8434	77.4779	78.4846	79.5921	80.5433	81.4536	81.3108	80.8232	79.2753	76.7384	72.8893	69.5977	68.2169	69.3505	70.653	71.7459	72.2838	71.482	70.2313	67.825	64.1398	59.3641	53.4033	46.4645	39.2619	33.9161	30.9456	29.8154	29.6291	29.1129	27.7234	26.1079	23.8918	22.2309	21.5597	22.9466	26.3	30.0702	33.6519
84.9458	82.5986	79.1251	74.1829	68.6023	63.0552	58.3715	55.1737	53.2819	53.1564	54.5851	57.9488	62.7672	69.4502	77.263	84.2478	89.4814	92.1106	92.4424	90.1087	85.4872	79.1418	70.0044	60.4772	51.0935	43.2843	37.1614	32.4764	28.605	25.7135	23.9804	23.3161	23.4417	24.185	25.2968	26.515	27.8765	29.0499	29.443	29.8902	29.6704	29.3092	28.6881	27.8132	27.2104	26.927	26.2662	25.9139	25.8016	26.0055
80.5142	86.8577	91.9262	96.7181	100.143	101.982	103.033	102.8	101.792	99.9318	97.2207	93.6886	89.9511	86.5468	84.5123	84.2342	87.053	92.9417	99.2969	103.385	100.51	93.3165	79.6447	63.6886	49.4308	39.229	32.2339	27.5371	24.0809	21.6986	20.0102	18.9033	18.2796	17.938	17.8696	17.9153	17.8163	17.8049	17.3355	16.9656	16.1808	15.3499	14.3421	13.6091	13.2358	13.5349	14.0576	14.9052	15.6301	16.2428
72.3312	71.3359	69.5687	67.4013	64.6484	61.7629	59.0918	56.1862	53.6474	51.4801	50.0956	49.7108	49.4573	49.9606	51.0752	53.1529	56.0719	59.0724	61.3937	62.9447	62.9404	61.3937	57.6894	53.6173	49.6804	47.1376	45.1776	43.5291	41.9356	40.6138	39.2955	38.0834	36.7468	35.4016	33.7843	32.2224	30.602	29.1454	27.9879	27.4382	27.4424	27.9422	28.5109	29.2271	29.8696	29.6415	28.9628	27.9844	26.5303	25.7472
69.7601	68.6725	67.5751	66.44	65.3579	64.5792	64.3181	64.1309	63.8293	63.6028	63.2511	63.3587	63.9347	64.669	65.4214	66.2844	67.3235	68.2668	68.6686	67.895	65.0361	60.2757	53.9089	47.6101	42.6305	39.5735	37.3485	35.6674	34.4523	33.6979	33.3637	33.391	33.7224	34.1995	34.5683	34.7029	34.4049	33.7726	32.9355	31.4325	30.0272	28.576	27.0941	26.4806	26.3617	26.4919	26.7905	27.3561	28.032	28.7039
88.0729	89.314	90.7838	92.6413	93.7343	94.2103	94.0206	93.0095	91.3715	89.3994	86.5755	84.0713	81.3042	78.962	76.0232	73.6705	71.3719	69.5781	68.4105	66.8894	64.3337	60.7311	55.4459	49.9245	45.3874	42.0712	39.7641	38.058	37.3105	37.3369	38.2166	39.6064	41.1724	42.695	44.3368	45.6217	46.755	46.9984	46.62	45.5888	44.285	43.1404	41.915	41.128	40.1784	39.4005	38.7718	38.0823	37.8048	37.799
108.827	108.974	108.845	108.047	106.859	105.11	103.108	100.902	99.0016	97.4705	96.478	96.0329	96.2107	97.0528	98.0749	98.9269	98.2098	96.7967	92.8314	87.4373	80.4445	68.6253	58.5655	53.5156	51.6819	51.1158	50.9899	50.4163	49.6445	48.4019	46.7027	44.4571	41.8106	38.9886	36.277	34.1692	32.2345	30.0878	28.1525	25.8295	23.3385	21.8471	22.4281	24.7144	28.4471	31.9163	34.921	37.246	38.7223	39.4175
62.2907	61.8933	61.134	59.9956	58.4695	57.008	55.7064	54.1929	52.7279	52.517	52.1704	52.1725	53.4067	54.7682	57.094	59.4682	61.459	62.5287	62.7311	62.7064	62.01	60.262	58.4729	56.0863	53.2724	50.8245	48.439	46.5196	45.0572	43.7513	42.8118	41.792	40.9837	40.1814	39.2422	38.3671	37.1862	36.077	34.832	33.7448	32.7593	32.0319	31.1206	30.1723	29.3447	28.4896	27.5773	27.0009	26.434	25.7677
65.6346	64.7222	64.9646	66.2742	68.6156	71.6823	74.808	77.7313	78.9873	79.9497	78.8418	76.2281	72.5309	67.8293	62.9959	59.2346	56.4254	54.3177	52.3233	50.7683	48.3822	46.1612	44.3009	43.6422	43.587	43.6327	43.052	41.7132	39.7632	37.6266	35.3295	33.2677	31.5388	30.1902	29.3701	28.7037	28.2175	28.3831	28.7575	29.4721	30.5655	31.6099	32.3262	32.2005	31.9035	30.5226	29.0141	27.7436	27.4312	28.7069
71.6874	69.7513	68.6845	67.488	67.7258	69.9403	74.2959	79.4917	84.1088	87.427	89.9558	90.7719	90.2843	89.6018	88.8104	88.2532	89.8433	91.5752	93.7154	93.8761	90.4259	83.207	73.1556	61.873	51.9251	45.8758	43.9699	44.6183	45.8608	47.7249	49.1225	49.8159	49.6793	48.5113	46.3814	43.7164	40.4755	37.3243	34.2496	30.9318	27.8088	25.1243	22.8852	21.4394	21.167	21.8923	22.8459	23.6995	24.1377	24.5631
60.9708	61.4731	62.0031	62.9277	63.9803	65.1202	64.9433	63.3685	61.4894	59.6464	57.7131	56.5333	55.9503	55.833	55.6186	55.7284	56.2037	56.7014	56.9326	55.7174	53.3387	48.7252	41.6598	34.4897	28.1826	24.3424	22.4792	21.1855	20.1153	18.9834	17.756	16.435	15.3048	14.3623	13.8982	13.9607	14.3084	14.8906	15.0836	15.4675	16.3074	17.3007	18.4773	19.5163	19.9633	19.6801	18.6731	17.4724	16.0742	14.4047
73.6795	68.6396	63.0152	55.4046	49.3452	45.7689	46.1302	48.2017	51.2609	54.7527	58.5416	62.7149	66.6436	71.1623	76.4561	82.0653	87.9887	94.5495	100.952	100.894	87.1379	65.0773	51.3874	44.3005	40.9317	38.5841	36.8241	35.2689	33.7592	32.3403	30.9847	29.6638	28.1752	26.5356	24.6082	22.4226	20.1418	18.1794	16.4626	14.9059	14.3458	14.1064	14.2543	14.1008	13.5935	13.0581	12.6457	12.7144	13.3386	14.0583
75.2662	74.8513	74.5999	74.4888	74.3109	74.5237	75.0847	75.8601	76.7757	77.3371	77.2636	76.8424	75.5012	74.3753	73.0891	71.911	70.9564	70.4957	69.5855	68.9687	68.3603	67.837	66.3082	64.6125	62.9404	61.0763	58.7552	56.2714	53.7432	51.4664	49.512	47.8154	46.6116	45.5769	44.5911	43.3687	41.7365	39.7545	37.3199	34.7415	32.0646	29.6645	27.6649	26.0449	24.7837	23.8174	23.2175	22.5194	21.964	21.6086
73.9419	81.6396	92.6497	104.396	112.671	116.994	118.583	118.336	117.276	116.378	114.545	113.239	112.278	112.484	112.897	114.741	117.503	119.615	119.639	118.001	108.475	82.2864	59.5415	51.7534	50.6155	50.6081	50.4764	50.5169	50.0964	49.5673	48.6112	47.6623	46.51	45.444	44.2857	43.2339	42.0164	40.4214	38.8052	36.8473	34.5298	32.2576	30.0528	27.9423	26.1037	24.7063	23.7358	23.3313	23.3046	23.2955
58.9613	58.1549	57.326	56.7354	56.3531	56.3052	56.6573	57.2835	58.0832	59.156	60.0597	61.3727	62.1682	62.3662	62.6709	62.4997	62.4714	61.4711	59.9412	58.3644	54.5014	50.8197	45.6643	39.8722	34.8421	30.4289	27.4228	25.6705	24.9949	25.0403	25.548	26.4292	27.1781	28.0196	28.6654	29.2811	29.9413	30.7553	31.77	32.7368	33.577	34.3883	35.0444	35.2898	35.2023	34.4881	33.2002	31.4112	29.1233	26.5516
80.3912	78.7678	76.1397	73.3809	70.7573	69.0934	68.3422	67.8749	68.169	67.7849	67.8138	66.5633	65.1043	63.6522	62.6158	63.3857	65.7005	67.7876	70.9935	72.5813	71.7957	68.8911	64.5741	59.9845	55.8028	51.1689	46.8708	42.2132	38.1737	34.321	30.6107	27.2165	24.4741	22.9726	22.7704	23.5286	24.4909	24.6916	24.2727	23.4483	22.3157	21.3716	20.6673	19.5493	18.5042	17.3986	16.5317	16.4641	16.6343	17.1846
86.9744	87.6717	88.0504	88.4167	88.3579	87.6279	86.1639	84.3153	82.2268	79.875	77.9789	77.0021	76.8395	77.6928	79.727	82.4538	85.2047	86.8025	87.0432	84.6386	78.7119	68.7374	56.7744	47.6373	42.094	39.0679	37.1038	35.482	34.268	33.4684	32.9944	32.6996	32.6384	32.6949	32.7303	32.8984	32.9404	32.6276	32.0078	31.1639	30.1318	28.9973	27.8007	26.3397	24.7606	22.9334	20.9783	19.2772	17.9563	16.9843
132.495	133.361	133.805	133.711	133.157	132.122	130.522	128.403	126.311	124.334	122.665	121.053	118.97	116.543	114.376	112.96	112.335	113.173	113.843	114.534	112.28	107.014	98.5238	87.8478	76.2196	66.1074	58.2007	52.7951	49.6133	48.1984	47.5475	47.8586	48.5555	49.1218	49.5517	49.5363	48.8055	47.3775	45.6255	43.6858	41.9935	40.6619	39.5752	38.3487	37.0426	35.432	33.4326	31.0264	28.5031	26.1052
67.9772	69.7577	72.0926	74.8981	78.0524	81.4095	84.4022	86.8137	87.8309	87.4439	85.4115	82.8293	80.5883	79.3357	79.3364	80.5019	81.9598	82.9433	82.4567	78.6254	70.7656	60.6678	49.7373	41.7409	36.7184	33.3197	30.8949	29.3772	28.2679	27.5436	27.1233	26.5495	25.9123	25.1537	24.3082	23.3054	22.2799	21.4547	20.6392	20.0231	19.5566	19.2847	19.4161	19.9166	20.7041	21.6766	22.6029	23.2718	23.8632	24.2739
64.1387	64.16	64.7051	65.7981	67.3305	69.4622	71.6851	73.9786	75.8465	77.3248	78.3028	78.6637	78.5557	77.511	76.0373	74.6662	73.0911	71.705	70.0668	67.575	64.2337	60.0652	54.8121	49.8366	44.8254	40.4694	36.5241	33.1533	30.4557	28.1765	26.349	24.9708	23.9836	23.3177	23.0231	23.2863	24.0963	25.3048	26.7628	28.5011	30.1087	31.5097	32.4268	33.2476	33.0741	32.3388	31.5932	30.5353	29.5313	28.6755
86.6636	86.4647	86.1978	86.0091	85.9107	85.7929	84.7306	83.3204	81.4813	79.3681	77.3998	75.6889	74.2347	73.5625	73.7561	75.4036	77.457	80.051	82.116	81.9532	79.7821	74.8605	67.7079	60.2345	54.6863	50.9765	48.8337	47.2983	46.1068	45.0902	44.0733	43.2014	42.2065	41.0796	39.9144	38.6124	37.1608	35.7215	34.1909	32.6383	30.978	29.2952	27.9561	26.8376	25.7822	24.4933	23.0104	21.4389	19.94	18.7079
77.4057	77.8426	77.1802	76.7994	76.4943	76.4276	75.1105	74.2254	73.57	72.4701	70.2655	67.0984	61.9764	57.2002	52.5628	48.4175	45.7915	44.7409	44.3292	43.6986	42.4572	40.3865	37.82	35.2929	32.387	29.6034	27.7776	26.3884	25.8632	25.8493	25.9094	26.3771	27.5834	29.3428	31.4754	34.0525	36.8828	39.5998	41.2121	41.9246	41.6213	40.535	39.1034	37.3416	35.9329	34.7665	34.0061	33.5142	32.8737	32.0197
46.8962	47.1798	47.831	48.0904	48.7472	49.6477	50.2637	50.3179	50.121	49.0162	47.4802	44.8569	41.863	39.4055	38.1707	38.7231	40.7234	43.3525	46.2604	48.7152	50.6451	51.1586	50.2922	48.2554	46.0023	44.0654	43.0351	42.3791	41.4189	40.0627	38.6245	37.1533	35.9534	35.0952	34.5157	33.9563	33.2323	32.1412	30.4001	28.0706	25.7361	23.6227	21.8847	20.4408	19.2017	18.6499	18.4625	19.134	20.1701	21.1869
88.0299	86.7141	84.2335	81.39	78.207	74.9277	71.7153	69.1049	67.7593	68.817	72.4826	77.2806	81.4706	85.2948	87.478	88.4459	88.1249	85.8087	82.4574	79.1305	74.4587	70.1826	65.3109	61.1334	56.4874	52.1199	48.2839	44.8755	42.0408	39.7916	37.7543	36.0115	34.2892	32.6668	31.0589	29.5203	28.2174	26.874	25.4702	24.0283	22.7254	21.7962	21.5002	21.6466	22.4544	23.3877	24.5365	25.5932	26.5349	27.2872
48.3435	49.4074	49.9863	50.547	50.538	49.9352	49.4068	49.0834	48.5058	48.5205	47.4586	47.4957	48.345	50.4788	52.9046	55.5793	57.2638	57.6933	57.2122	56.0245	52.354	47.6026	42.5302	38.7424	37.5624	38.1465	39.29	39.9568	40.2125	39.7653	38.7352	36.8661	34.4172	31.4688	28.2973	25.2652	22.5623	20.6021	19.1479	18.0727	17.6661	17.7369	18.4156	19.214	20.2949	21.1838	21.6934	21.9132	21.7114	21.3486
74.2774	74.5487	74.4936	74.8753	75.2757	74.9797	73.3068	70.7693	67.3545	63.6439	60.9873	59.6607	58.8644	58.8492	59.9418	61.2252	62.7365	63.7803	64.3869	64.1704	62.705	60.5802	58.0904	55.4101	52.58	50.035	47.5984	46.1299	45.0203	44.852	45.8322	47.698	49.762	51.1187	51.611	51.4436	50.5259	48.846	46.7473	44.1961	41.6659	39.3002	37.2682	35.6113	34.3917	33.4151	32.5981	31.9702	31.1731	30.6071
72.2464	72.9721	73.8317	74.2468	74.8529	74.6484	74.6154	73.8778	73.7582	74.0276	75.2275	78.7117	83.4669	89.5948	95.8441	100.561	101.819	99.7749	93.6926	84.8687	76.3325	67.2933	60.3695	53.5113	47.5892	41.893	36.6103	32.1766	28.2936	25.8183	24.2693	23.4038	22.8572	22.3936	22.2596	22.4742	23.312	24.3187	25.4027	25.7854	25.8446	25.8959	25.9315	26.2925	26.8426	27.4483	27.7639	28.184	28.3478	28.5768
81.2507	81.0698	81.2881	81.8102	82.8666	84.6238	87.1064	89.3839	90.9019	91.9003	92.7757	92.4065	91.9915	91.7101	91.1428	90.6545	89.8773	89.0394	87.8645	85.6531	82.0064	75.9756	70.1596	64.0984	58.1723	52.5377	47.78	43.8059	40.4882	37.7008	35.8243	34.6736	34.2991	34.5109	35.0664	35.5139	35.6891	35.5659	35.052	33.9415	32.4576	30.5702	28.5921	26.6524	25.5063	25.1701	25.3804	25.6143	25.9401	25.9737
79.7599	74.3296	67.585	62.8249	60.5273	59.7983	59.7018	60.8854	62.0693	63.8219	65.8219	68.5589	72.6293	78.1191	83.9554	89.5215	93.6634	95.8711	95.8523	94.7185	90.3208	81.1181	68.8742	58.9752	54.2369	53.4936	53.0675	52.7014	52.1176	51.6532	50.8266	49.7754	48.4751	46.9134	45.2853	43.9451	43.3717	45.4468	52.5212	64.4362	77.7946	88.5584	94.8473	98.6586	101.114	102.062	101.579	99.6906	96.9486	92.3855
74.9725	73.9712	73.2427	72.0356	70.701	69.7686	68.9564	68.2945	67.3655	66.0665	64.5026	63.057	61.7578	61.4393	62.2734	63.6124	64.9145	65.3222	65.1459	63.8454	61.7452	58.7325	55.2042	52.3201	49.9649	48.2728	46.9844	45.4566	44.1008	42.3822	39.8891	36.5642	33.1881	29.453	25.3758	21.5305	18.213	16.2033	15.2586	15.2653	15.4436	15.7338	16.3632	16.9723	17.7617	18.8833	20.2473	21.3124	22.3103	22.6463
88.1354	89.4446	90.5611	91.3154	91.896	92.0092	91.6563	90.7432	89.4971	88.0123	86.3063	84.8011	84.0923	84.1742	84.6815	86.2074	87.8684	90.487	92.1782	93.3978	92.705	90.4154	84.3364	73.9003	62.149	51.5853	44.3982	39.5862	36.2348	34.0648	32.6362	31.9928	32.1365	33.0338	34.2951	35.5065	36.35	36.8852	36.499	36.3041	36.5378	36.8459	37.6722	38.6192	39.6631	40.5094	41.4423	42.3526	42.8312	42.9051
57.8098	60.051	61.2465	62.7212	62.8102	62.4209	61.0881	58.2757	55.6028	55.2947	56.6187	60.7174	65.4978	69.6866	72.4038	74.4955	75.9153	77.2754	76.9647	75.7521	71.3705	64.003	54.7861	46.5145	42.4654	40.518	39.7872	39.4576	38.966	38.1655	36.8888	35.0204	33.0386	31.0117	29.6729	29.3	29.4819	30.0069	30.448	31.2706	32.0277	32.5823	33.0249	33.4897	33.2331	32.4397	31.1947	29.6151	28.245	27.2496
38.9974	38.7401	38.5376	38.4792	38.3846	38.3009	38.255	38.1705	38.1565	38.1909	38.4633	39.171	40.76	43.3856	47.3138	50.7728	54.1786	57.0292	59.769	59.615	56.9642	51.4948	44.2447	35.6635	27.7741	21.9288	18.6667	17.0468	16.6863	17.6081	19.4608	21.8286	24.3367	26.5467	28.3555	29.5489	30.2975	30.7071	30.6834	30.5236	29.9276	29.0155	27.621	25.7038	23.4251	20.6565	18.0389	15.6651	14.3043	14.0032
75.8268	73.3406	71.1698	69.3019	68.5143	68.5159	70.05	73.7344	77.2894	80.6229	82.2126	82.4881	79.4825	75.7965	71.9661	68.793	67.0592	67.2271	67.6592	67.855	66.6291	64.4473	60.1422	53.9801	48.5419	44.3947	41.0241	39.0643	37.5777	36.479	35.5072	34.5992	33.6185	32.7339	32.106	31.7424	31.3844	30.9544	30.1382	28.8315	27.1616	25.5472	23.9948	22.7838	22.0283	21.7783	21.7546	21.9058	22.1994	22.7402
64.6186	62.5023	60.6731	59.0739	57.5896	56.5415	56.6237	57.7418	59.9202	63.3064	67.0295	69.5076	71.5668	70.8973	68.634	65.4714	62.4139	59.4614	56.5122	53.5049	49.7366	44.4497	39.3225	33.3126	29.0315	27.3919	26.9857	27.0622	27.0955	26.9905	26.8516	26.4366	25.9446	25.0884	23.8492	22.2348	20.5135	18.5007	16.4774	14.8022	13.5992	13.3154	13.799	14.7507	15.6328	16.0693	15.8794	15.1041	14.011	12.8745
94.3732	93.6557	92.6781	92.0764	91.8603	92.0885	93.1857	95.0837	97.797	101.037	105.456	109.043	112.328	115.207	116.248	117.226	117.037	115.63	112.862	107.029	97.7841	86.5032	76.1082	67.8054	61.9295	57.5484	54.1058	51.2787	48.748	46.5612	44.7399	43.0682	41.3579	39.6957	38.1236	36.7423	35.4612	34.1643	32.8514	31.7137	30.4802	29.1286	28.0014	26.9397	25.7235	24.8066	23.9267	23.4107	23.1584	22.9073
112.623	114.665	116.63	117.768	118.398	118.49	118.028	117.263	116.343	115.686	115.189	114.91	115.167	115.161	115.038	115.038	115.12	114.527	113.66	111.48	106.845	99.2787	88.3998	76.7665	66.5186	58.2715	51.8121	47.3218	43.9027	41.7039	40.7249	40.58	40.7904	40.7574	40.2106	38.9564	37.2166	35.1626	32.8219	30.392	28.2055	26.4684	25.0058	23.5952	22.1017	20.5218	19.0372	17.7653	16.8826	16.1887
51.2873	49.2872	47.7101	46.6973	46.2398	46.6123	47.6898	48.9541	50.8005	52.948	55.0824	56.0411	55.6504	53.5891	51.3135	49.0225	48.1484	48.4101	49.282	50.273	51.0746	50.6676	50.4025	49.6977	48.6647	47.089	45.2492	43.4063	41.5139	39.9631	38.4452	36.9725	35.5486	34.0333	32.5169	31.1208	29.7162	28.3929	26.8076	25.1616	23.569	22.6955	21.8096	21.3198	20.8336	20.3431	19.8522	19.4079	18.7684	17.8835
63.2572	63.4022	63.316	63.4479	63.4791	62.8873	61.3065	59.4399	56.9215	54.2916	52.3718	50.7945	50.0879	50.4773	51.3692	52.7655	54.3159	55.7867	57.2516	58.3917	58.7369	57.2476	54.9356	52.6186	49.4983	47.127	45.0265	42.9662	41.0164	39.1344	37.1497	35.2977	33.6152	32.2509	31.2006	30.4594	29.5795	28.2407	26.6769	24.7188	23.2991	22.6407	22.2918	22.1456	21.9381	21.511	20.9126	20.6446	20.3046	20.2116
88.1588	84.5513	80.9958	77.7956	74.8364	71.8747	68.9762	66.4396	64.965	64.7741	66.4074	68.9164	71.6382	73.9043	76.2202	78.3022	79.8013	81.1883	81.9749	81.5425	79.4685	77.0154	74.4666	72.2292	69.0674	65.6841	61.243	56.4726	51.0318	45.6239	40.0885	34.9344	30.6832	27.2837	24.9462	23.5967	23.309	23.7132	24.5076	25.6236	26.6138	27.521	28.0038	28.23	28.448	28.4766	28.6539	28.7074	28.5947	28.3804
97.5859	98.4789	99.1935	99.7169	100.064	99.9201	99.3254	98.7081	97.9105	97.0305	96.3051	95.7498	94.9705	94.3217	93.2928	92.059	90.6094	88.8401	86.6965	84.5326	81.4291	77.5158	72.6485	66.6212	59.9976	53.5566	48.3489	44.0581	40.7974	38.2594	36.2425	34.4709	32.8302	31.6181	30.8974	30.3464	30.0563	29.8674	29.7455	29.6703	29.5743	29.2483	28.6161	27.6191	26.2276	24.5576	22.5649	20.3928	18.1649	16
72.6583	72.3227	72.0316	71.7289	71.3817	71.1662	71.6041	73.0971	76.1823	81.1519	87.6824	94.7222	100.959	105.349	106.779	106.569	105.034	102.226	98.6998	93.9542	85.4907	75.2328	64.8053	56.0371	48.7063	43.0711	38.5875	34.9085	31.8984	29.4654	27.6345	26.3944	25.4299	24.8286	24.4446	24.1788	23.9906	23.9618	23.9222	23.9342	23.6744	23.2166	22.4513	21.4814	20.54	19.6736	18.9334	18.3588	17.6529	16.8345
91.8235	91.0234	90.4607	90.6311	91.3703	93.4066	96.6936	100.933	105.899	110.364	114.229	116.622	118.726	118.654	118.608	116.263	112.637	107.786	103.33	98.1861	91.6611	85.2781	77.1565	67.9075	59.97	54.0378	49.8334	47.631	46.52	45.9563	45.8579	45.5916	45.0689	44.0343	42.6995	40.7377	38.6288	36.5679	34.7972	33.5165	32.3991	31.5822	31.0336	30.8343	30.5039	30.5201	30.8198	31.4457	32.446	33.667
108.092	106.442	103.737	100.482	97.1095	94.5014	92.9319	93.1379	94.1659	95.6436	97.2854	98.0741	98.726	98.4761	97.711	96.7417	95.4732	94.0901	92.2058	89.4945	85.7133	78.9715	69.9879	59.2818	50.146	43.3731	38.536	35.2511	33.0536	31.7021	30.798	30.5658	30.4414	30.7695	31.4336	32.5162	33.6556	34.8983	36.0123	36.2159	36.1948	35.6118	34.9395	34.5204	34.0711	34.0329	34.0076	34.2351	33.7458	33.1001
69.976	70.2757	71.019	72.0874	73.3736	75.0661	76.4559	78.076	79.5615	81.4275	83.6232	85.9993	88.5535	90.2564	91.5475	91.4693	90.5288	88.8038	86.411	82.454	76.3553	68.7979	59.9522	51.4852	43.952	38.5306	34.4479	31.1884	28.5375	26.4465	24.6391	23.0302	21.7126	20.7842	20.1613	20.1199	20.5539	20.9789	21.3876	21.7299	21.9347	22.1929	22.4978	22.8411	23.1462	23.4398	23.7463	23.8444	23.4508	22.2233
80.8837	86.2584	90.4605	94.532	97.7289	99.6704	100.263	100.048	99.3359	98.0251	95.578	93.1327	90.4721	88.4365	86.5566	85.6219	84.8728	84.5731	84.4623	84.9212	84.8879	83.0495	79.8083	74.1805	66.8335	61.3918	58.6277	56.9331	55.3946	53.6902	51.7507	49.4379	46.4962	43.2921	39.9996	36.5414	33.4504	30.9999	29.506	28.6317	28.6062	29.3136	30.6853	32.3474	34.1084	35.5896	36.2949	35.3641	34.0288	31.8942
75.3229	75.372	75.4768	75.1509	74.9195	74.2156	73.3365	72.1281	70.6094	70.0198	70.5483	71.2645	73.3483	74.1728	75.2647	74.8419	73.7934	71.9605	70.339	67.6315	64.273	59.4759	54.3567	49.958	47.4511	46.5634	47.1492	48.0451	48.862	49.3155	49.556	49.3768	48.871	47.9135	46.679	44.9438	42.9202	40.2489	37.6183	35.0367	32.6565	30.466	28.766	27.3676	26.7915	26.2576	26.3071	26.1669	25.9515	25.6624
62.2147	61.9009	62.4154	63.6399	65.6159	68.4694	72.1431	76.003	79.9066	83.0285	85.3727	86.6893	85.9388	84.1069	81.5801	79.2199	77.3549	76.2887	75.1873	74.4789	72.5216	69.1472	64.9251	59.0946	53.7605	49.7304	47.2925	45.5499	44.6163	43.9854	43.5936	43.3197	42.9536	42.5922	41.9146	41.0874	39.5496	37.0871	34.0217	30.5839	27.0311	23.8246	21.6828	20.9576	21.7234	23.1426	24.5324	25.0955	24.9902	24.5762
77.2612	77.3255	77.5795	77.8005	78.4053	79.6111	81.8628	85.6768	90.8461	96.3532	100.768	103.323	104.432	104.489	104.68	104.107	103.342	102.626	101.934	100.287	96.422	87.1347	71.7158	57.5998	50.7454	47.9961	46.6076	45.7935	45.1925	44.5193	43.5243	42.3174	40.5206	38.4301	35.9267	33.3476	30.9417	28.7513	27.1673	25.7345	24.9199	23.9256	23.0348	22.3517	21.7533	21.6625	21.7027	21.6639	21.8812	21.8105
61.3417	59.5586	57.9089	55.8373	54.4033	53.4903	53.0057	53.208	53.7722	54.8234	55.6857	56.1621	56.3665	56.7811	56.7771	56.0905	56.2738	55.4585	53.859	51.4344	48.0101	43.2337	37.3169	32.7762	29.6122	28.7007	28.831	29.5326	30.4758	31.5507	32.7608	34.0554	35.4766	36.9749	38.4272	39.6283	40.3721	40.6895	40.5356	39.8116	38.5473	36.8388	34.8594	33.1324	31.7834	30.6861	29.9825	29.7436	29.4298	29.4427
91.6783	89.7763	87.6567	85.4844	82.7171	80.1508	77.5152	74.9916	72.527	69.8855	67.8003	65.8951	64.3384	63.615	63.6916	65.0877	67.9396	71.427	74.742	77.1223	77.8169	76.08	70.3843	62.6065	54.0417	47.3337	42.8567	39.5662	37.0187	34.7472	32.7839	31.1061	29.6668	28.537	27.776	27.1414	26.4959	26.0252	25.3216	24.594	23.701	22.9174	22.1068	21.4613	20.7903	20.1082	19.3807	18.5966	17.8124	17.2845
72.1798	72.3389	72.8399	73.8867	74.7633	76.1057	77.4904	78.3963	78.6524	78.475	78.1428	76.6247	74.8675	72.9988	71.4923	70.1832	69.0772	68.8113	68.8523	69.2016	69.0375	67.4898	64.4412	61.3872	58.0969	55.0131	51.7469	48.6106	45.9261	43.1356	40.5401	38.2939	36.1099	34.0053	32.0288	29.8884	27.5844	25.0421	22.8216	21.0372	19.8509	19.3402	19.47	19.9884	20.5853	21.2546	22.0577	22.801	23.3786	23.7014
70.9201	69.7259	68.9564	68.0136	66.854	65.4763	63.6116	61.5354	59.6937	57.9893	56.7871	56.215	56.6994	58.3865	60.9592	64.2417	67.0904	69.3221	71.372	70.5999	68.3659	63.5641	56.5574	48.9645	42.248	37.669	34.7461	32.9387	31.5347	30.7618	30.6756	30.8655	31.3012	31.7579	32.394	33.0051	33.7411	34.2158	34.4827	34.364	34.1628	33.979	33.3552	32.8205	32.1249	31.3583	30.5641	29.6304	28.2685	26.9918
85.414	84.8307	83.6007	81.0735	77.9391	74.5568	71.5543	69.1725	67.3932	65.8616	64.6039	63.9866	64.0337	64.9449	66.4959	68.6735	70.9628	72.5998	73.0042	71.8521	68.9587	64.4141	58.356	51.714	45.9901	41.3787	38.2135	35.744	34.0692	32.7645	32.0594	31.7679	31.6929	31.8579	32.0058	32.0489	32.0428	31.6721	31.0053	29.81	28.3755	26.9395	25.7477	24.7091	23.6574	22.9971	22.6569	22.3039	22.045	21.9651
85.9127	85.1348	84.0552	82.944	81.7209	81.048	80.4679	80.2591	80.2355	79.2349	77.865	76.6037	74.921	71.6796	68.2743	63.9611	59.7457	55.8402	52.6495	50.0654	48.6079	47.0463	45.9909	44.6182	42.8938	41.4385	39.9743	39.1768	38.8551	39.4817	40.8094	42.3799	43.9808	45.2462	46.2527	46.8244	47.0199	46.6593	45.3774	43.2787	40.9612	38.4507	36.1656	33.8222	31.6898	29.4685	27.3719	25.6068	24.466	24.4532
89.9482	89.9619	90.1606	90.3751	90.8839	91.3307	91.9192	92.4656	93.0785	93.3806	93.2928	93.4314	93.8418	94.7629	96.4895	98.9251	102.199	104.433	104.811	101.345	92.9793	79.2866	64.8856	53.0896	45.508	40.0027	35.8102	32.6245	30.0955	28.2088	26.8249	25.6203	24.5565	23.5072	22.5646	21.524	20.7823	20.0193	19.4728	18.8902	18.0828	17.2918	16.7935	16.2791	16.0693	16.1535	16.4871	16.9103	17.2165	17.5953
87.1824	85.2052	83.251	81.3703	79.7102	78.727	78.7489	79.8138	81.7758	84.0569	86.5524	88.1523	88.6349	87.8473	85.9677	83.5229	80.4589	77.3309	74.0988	69.9456	65.9676	61.2943	56.0578	50.6585	47.2596	45.1041	43.6345	42.7923	42.1718	41.6294	41.0708	40.5515	39.9127	39.1903	38.1839	36.9887	35.4487	33.5002	31.1295	28.4932	25.9185	23.3512	21.6021	20.6746	20.5284	21.1609	22.1209	23.2839	24.3566	25.3594
61.3293	62.2459	63.7496	65.9443	68.3601	70.4394	72.0125	73.017	73.3645	73.6846	73.4271	72.678	71.6672	70.1758	68.1785	66.351	64.0542	61.8482	60.0907	58.1907	54.9549	51.3071	47.6917	44.3061	40.8682	38.6798	36.7829	35.4258	34.5927	34.193	34.0849	34.4631	35.25	36.3633	37.2774	37.8983	38.1003	38.1703	37.4182	36.2351	34.9247	33.6747	32.861	31.9658	31.1242	30.0191	28.665	27.5819	26.2056	25.2161
71.4454	70.2133	69.1399	68.8269	69.013	69.5342	70.9713	73.3647	75.8981	78.2796	80.4661	81.761	82.47	83.1676	82.9449	82.4225	81.8817	81.582	80.4707	78.7732	76.3431	72.0636	68.7484	66.4092	65.282	64.7507	64.4102	63.6588	62.681	61.3947	59.4587	56.8301	53.7146	50.0226	45.6998	41.6562	37.3455	33.6405	30.8335	28.5369	27.1813	26.6471	26.5319	26.9922	27.7914	28.1706	28.3126	28.442	28.3846	27.662
49.4531	48.1802	47.3	46.5938	46.4804	46.8575	48.0926	50.5525	54.0767	58.0188	61.6748	63.9187	65.283	64.954	63.1958	61.2693	59.0927	56.532	54.0869	51.6731	49.4099	47.8053	47.0876	47.0332	47.0349	47.1378	46.3601	45.2988	43.4078	41.16	38.323	35.0294	31.9075	29.075	27.0805	25.9059	25.2657	25.2165	25.4075	25.8268	26.1101	25.9852	25.058	24.0397	23.0129	22.3376	22.3089	22.5243	22.9389	23.2405
95.4864	93.0552	90.5649	88.0401	85.6098	83.7167	82.0781	80.6473	79.8668	79.2039	79.4728	80.1436	81.1904	81.9668	82.9251	83.3961	83.5238	83.4635	83.3852	82.6348	80.9744	76.1626	68.7358	61.8685	57.2409	54.28	51.8118	49.8372	48.0397	46.5955	45.2696	44.1855	43.3783	42.6094	41.7368	40.5616	38.9369	36.8306	34.6128	32.444	30.4517	28.7615	27.446	26.7596	26.451	26.6763	27.4814	28.3716	29.0546	29.0667
82.9745	79.9875	77.8162	75.7295	74.2535	73.7868	74.3003	76.0683	78.4358	81.6611	84.8012	87.8423	89.1048	89.0349	86.6492	83.7701	80.5236	78.4762	76.4953	73.7044	71.2916	69.1474	66.3588	62.8344	59.3014	55.6635	52.2173	49.249	46.1265	43.5369	41.1223	38.8253	36.6626	34.8837	33.2073	30.8738	28.8824	26.4755	25.2778	24.4249	23.6975	22.9084	22.5093	22.8766	23.7828	25.0918	26.7074	28.1289	28.9128	29.4291
81.044	77.9215	73.8698	69.6679	64.7141	60.5014	55.7921	52.2082	49.566	47.3124	44.9277	43.7832	43.867	44.3792	45.4453	47.6376	50.3133	52.9123	55.9206	57.0921	56.4882	55.3398	52.6764	50.3066	47.3872	45.5011	43.8465	42.9508	42.6632	42.5525	42.7429	42.9945	42.9788	42.987	42.5559	41.6379	41.1087	40.4632	40.2104	40.1034	40.3401	40.6606	40.8263	40.7353	40.2409	39.4878	38.608	37.462	36.4094	35.3713
78.7257	79.2035	79.8149	80.5073	81.4951	82.5141	83.4348	84.4387	85.6034	86.3995	86.5652	86.6632	86.1195	84.984	83.2165	80.2957	76.9327	73.6023	69.7997	65.4217	60.5416	55.4691	50.1238	45.2595	41.0986	38.2303	36.2974	35.2851	34.5798	34.3188	34.4781	35.4163	36.8764	38.8972	41.2613	43.6865	45.7969	47.5074	47.8174	47.0608	45.1253	42.536	39.7262	37.0837	35.0588	34.2066	33.9558	34.1213	34.1936	34.3911
93.9433	94.6532	95.3547	96.4641	97.7301	99.2489	100.556	101.779	102.876	103.933	105.879	108.138	111.547	115.119	118.063	118.4	116.887	114.871	112.685	110.747	106.31	97.6789	86.5887	76.5027	68.927	63.6357	59.9458	56.9461	54.7046	52.3214	50.3198	48.2295	46.1217	43.6121	40.9878	38.3762	35.7701	33.1557	30.8257	28.8543	27.2218	26.1004	25.0299	24.1375	23.3168	22.5914	21.8962	21.2093	20.8287	20.5278
98.0673	100.746	103.2	104.193	103.557	99.633	95.698	92.1378	88.3002	84.8297	80.3762	74.8982	69.5801	65.1134	62.5523	60.4634	59.2977	58.8708	57.7991	55.7653	53.1391	48.6601	40.8025	33.6459	32.3852	37.1875	42.6949	47.2622	50.7264	52.8653	54.0478	54.5854	54.6082	53.7604	52.4536	50.3219	46.9283	42.8102	38.0692	34.1425	31.4529	30.0322	29.2416	28.7527	27.9902	27.1968	26.7071	26.3653	25.8274	25.1595
63.566	63.5149	62.996	62.5049	62.0398	61.1364	60.2433	59.5202	58.3258	57.0883	55.1377	52.7131	49.5796	45.9581	42.7145	39.6745	37.9008	37.276	37.4014	38.4138	39.689	40.6997	42.078	42.2213	42.0326	41.7962	40.9881	40.0235	39.0668	38.2993	37.8361	37.9965	38.9084	40.2506	41.5486	42.6754	43.1818	43.1624	42.9702	42.659	42.558	42.2585	42.1676	42.0803	41.9977	41.7631	41.8398	41.8599	42.2166	42.7635
75.9615	77.6501	79.643	81.3783	83.4999	85.1179	86.2287	86.6213	86.8197	85.2489	82.785	79.8252	77.0347	74.5183	73.1235	72.726	73.7499	76.4262	79.8463	82.2297	82.3307	79.2186	72.3473	63.1787	53.9439	46.2244	40.4163	36.2125	33.2214	30.8469	28.9885	27.5184	26.124	24.5842	23.1428	21.3299	19.7102	18.2342	17.1679	16.7034	16.5269	16.4018	16.0506	15.5603	14.553	13.7159	13.1571	12.7231	12.7752	13.097
57.8066	55.966	54.1185	53.664	54.8262	56.0043	56.8242	57.9514	59.7458	61.1935	63.9399	65.6978	67.5454	69.6629	72.139	75.3012	78.454	80.9644	81.9954	81.1099	78.4762	73.5542	68.5151	63.2862	58.7746	56.5718	55.393	54.3238	53.037	51.5158	49.8474	48.0457	45.9549	43.2898	40.105	36.6471	32.7492	28.5406	25.1071	22.379	21.3703	21.8256	23.01	24.5449	25.7342	26.8472	27.6316	27.7182	27.3701	26.2999
68.796	68.3868	67.911	67.4231	66.6755	66.2843	66.286	66.7371	66.9732	67.1423	66.813	65.9639	65.5909	65.8133	66.6369	67.2412	67.9535	68.7674	69.2964	69.2804	68.7681	66.4235	62.0733	57.2727	53.529	50.1366	46.7757	44.1227	41.8567	39.895	38.1677	36.6533	35.2508	33.9958	32.7054	31.4211	29.9992	28.4836	26.9967	25.5398	24.0719	22.7243	21.6672	21.0524	20.1528	19.3597	18.6551	17.7061	16.6254	15.6657
80.2486	76.9414	72.6691	68.8015	65.2945	62.8506	61.2513	60.4242	60.4694	61.1326	62.2017	62.9848	64.0189	64.8857	65.0241	64.8954	64.3046	63.7518	63.2851	63.0332	61.9087	60.7835	58.5963	56.7227	55.0138	54.9131	55.6583	56.5124	57.2757	56.6727	55.1588	53.3225	50.9468	48.2532	45.3798	42.5309	40.2085	38.0923	36.1759	34.713	33.464	33.011	32.9573	32.6948	32.5018	31.8292	31.1652	30.0541	28.3857	26.5975
80.9279	80.6865	80.3625	80.2763	80.1329	80.604	80.9506	81.6857	83.5132	86.0388	88.9203	92.1304	94.7418	97.0687	98.4797	99.3355	99.1867	98.5391	96.6193	92.7406	86.6657	77.8548	67.8203	59.4199	53.0341	48.0993	44.2626	41.0802	38.3356	35.7138	33.4154	31.3503	29.4933	27.8101	26.3526	24.8561	23.1892	21.2434	19.3487	18.0356	17.5686	17.7944	18.4753	18.9351	18.8595	18.5701	17.928	17.4016	16.9135	16.9124
74.6836	74.3449	74.1171	74.4366	74.7409	75.2613	75.9164	76.6537	76.8299	77.0368	76.6993	75.5683	73.5415	70.563	66.3015	62.0672	58.4308	56.7993	56.1691	55.3489	53.9396	50.7101	46.9098	42.5365	39.6098	38.5172	38.174	37.6842	37.1376	36.5124	35.513	34.5443	33.5958	32.7396	31.8336	30.6648	29.2661	27.806	26.3384	25.1424	24.7414	24.6998	24.9384	24.9812	24.6701	24.2616	23.9168	24.1285	24.6729	25.6936
106.948	102.56	96.4058	89.252	82.05	76.5403	72.8721	72.0401	71.8109	72.3392	73.5001	74.4729	74.9816	75.7609	76.4512	77.0979	78.1425	79.5848	81.2815	81.8443	80.1221	76.8007	72.1664	67.5319	62.8187	59.3515	56.1489	53.3449	51.0332	49.4684	48.4107	47.826	47.887	48.3118	48.616	48.2943	47.2293	45.4912	42.9884	40.0469	37.1234	34.5338	32.3926	30.8862	29.6715	28.5353	27.4605	26.594	26.0154	25.4962
84.6112	80.8714	76.949	72.792	68.6241	64.7009	61.5241	59.3198	58.2931	57.6445	57.4104	57.3642	57.6653	57.881	58.0872	58.2018	58.8403	59.6405	60.8352	60.7453	59.367	56.066	51.0223	44.6187	38.2673	32.5524	28.1834	25.1058	23.1799	21.7737	20.7976	20.0803	19.5095	18.959	18.5232	18.1455	17.8048	17.536	17.4163	17.6604	17.8256	18.131	18.3935	18.6658	18.781	18.9186	18.9167	19.305	19.8118	20.222
86.2339	85.9648	86.0156	86.4015	87.328	88.748	89.8685	90.9385	91.3439	91.4195	90.1814	89.0085	87.2075	84.5696	81.3049	77.6535	74.3085	70.8198	66.7172	61.9609	55.8189	50.0847	46.0923	43.7905	42.041	40.9404	40.2463	39.9501	39.2643	38.474	37.7447	36.9089	35.9623	34.7427	33.5288	32.1123	30.4938	28.7625	27.1626	26.0734	25.5381	25.5388	25.9195	26.2443	26.3395	26.2891	25.7934	24.979	24.0112	22.9699
59.184	60.5409	62.7898	65.8787	68.9081	72.2721	75.204	78.199	80.2524	81.7381	82.4817	82.8186	82.5213	83.2506	82.3365	81.6995	80.6956	79.6178	78.255	76.7946	75.1356	73.4002	70.957	68.0022	63.7458	58.8875	54.5644	50.3889	46.8443	43.7815	41.0028	38.7742	36.912	35.2475	33.8847	32.7687	31.743	30.6524	29.6481	29.2052	29.2647	30.2969	32.2843	34.0779	35.7308	35.9209	35.2016	33.6824	31.0969	28.2707
66.4606	70.5106	75.1972	80.2595	85.5833	90.2337	93.4831	95.1987	95.5402	95.4988	93.7992	92.2726	91.3551	91.2321	91.7426	92.8259	91.8385	90.5313	87.3771	82.0505	74.6453	64.8499	55.935	46.6608	39.2031	33.8871	30.8158	29.6415	30.2592	31.8339	33.7647	35.3809	36.4934	37.0587	37.0865	36.7177	36.1686	35.7197	35.5501	35.4297	35.5964	35.7848	35.6551	35.3706	34.9735	34.1055	33.0821	32.1575	31.3158	30.4408
99.4194	98.9263	98.2511	97.4312	96.6005	96.0796	96.1392	96.7866	99.3945	103.257	107.642	110.796	111.416	110.036	107.669	105.073	102.399	100.19	96.4843	90.9446	85.6209	76.7228	67.0157	58.4475	51.9805	47.3467	43.7451	40.621	37.7278	35.2164	32.9291	31.0825	29.3733	27.9907	26.763	25.5059	24.3685	23.0455	21.8958	21.0706	20.162	19.5382	18.7672	18.2258	17.9495	17.8864	17.8275	18.0652	18.4166	19.238
64.379	62.9094	61.2809	58.7146	55.4347	51.4146	47.5601	44.2798	42.1389	40.7808	40.1954	41.0344	41.264	41.5178	42.0813	42.8051	44.3	45.2703	46.3499	47.2113	47.9852	48.1077	48.743	48.8897	49.6043	49.9086	50.207	50.566	50.4269	50.0824	49.5544	48.7949	47.6686	46.0769	43.759	40.9075	37.857	34.8112	32.2319	30.2816	29.3132	28.7759	28.8246	29.4312	30.4476	31.8378	33.1039	34.2178	35.0046	35.0786
65.2205	63.1074	61.1838	58.9832	56.8398	54.3634	52.2844	50.3149	48.5981	47.0967	45.8711	45.1749	44.8743	45.161	45.9972	47.4331	48.765	49.8194	50.5547	50.0856	48.5058	45.3118	41.4077	38.6753	39.7953	43.1809	46.7466	48.9146	50.0411	50.1322	49.4312	47.9279	45.9529	43.5697	40.8267	37.6654	34.7819	32.0404	29.6441	27.5208	26.015	24.6812	23.9175	23.2603	22.7836	22.1715	21.4531	20.9497	20.442	19.9405
61.3273	60.0478	59.1713	58.6943	58.8387	59.815	61.4225	63.1931	64.8669	66.0374	66.6125	66.2672	65.1821	62.8448	59.9899	56.9031	54.5875	53.6269	52.9506	52.9026	52.3107	50.8935	49.5654	47.7474	46.9812	46.4769	46.3406	46.19	45.579	44.835	43.9843	42.9469	42.0278	41.0827	39.785	38.2828	36.5386	34.4927	31.9632	29.3284	26.8248	24.4723	22.8251	21.6139	20.5974	19.8649	19.1293	18.4888	18.0915	17.8682
73.8281	72.4087	70.5018	68.6773	67.244	65.8129	64.7635	64.1258	63.3363	62.3886	61.6973	61.453	61.3901	61.6966	61.8777	61.1008	59.4945	57.7805	55.3314	53.4088	51.8631	51.1739	50.8993	50.9311	50.7156	50.2376	49.2534	47.605	45.621	43.3548	41.2425	39.1583	37.3443	35.6519	34.1222	32.67	31.154	29.5508	27.7125	25.7601	23.9379	22.5537	21.4364	20.6476	20.1032	19.8235	19.8203	19.8578	19.7218	19.7275
72.4157	74.482	77.9104	82.6435	88.3741	93.1375	97.3406	100.17	101.423	101.497	100.512	98.132	94.3843	89.1219	83.1862	77.3878	72.7439	70.0617	68.9431	69.0516	68.8376	68.0101	65.4474	60.9733	55.5047	49.5271	44.8323	40.7904	37.378	34.9922	32.9566	31.2132	29.7759	28.2994	26.7888	25.1162	23.1834	22.0681	21.4934	22.5286	24.9121	27.6547	30.2829	32.4741	33.8217	34.3709	33.7079	32.2424	29.8813	26.8009
81.3939	82.0039	83.4925	84.1567	85.0413	85.0156	84.5508	83.4005	81.8147	80.6655	79.7238	78.9145	78.5818	78.3637	78.3997	78.3666	77.3779	76.1451	74.4827	70.8515	65.9295	58.6529	51.4748	46.0144	42.9083	41.4954	40.4534	39.6053	38.6306	37.6533	36.5914	35.3734	34.1504	32.8768	31.5076	30.3816	29.3683	28.59	27.8948	27.0314	26.1288	25.0906	23.9086	22.6364	21.3696	20.0714	18.6621	17.335	16.2272	15.2961
90.3987	91.6374	92.7121	93.7911	95.0609	96.2753	97.2183	97.5753	97.8158	98.1236	98.9256	99.5959	100.479	101.462	101.528	101.67	101.323	100.824	100.075	98.5123	94.4318	86.9789	76.2311	63.5716	51.729	43.2854	38.0254	34.6111	32.6608	31.1463	30.046	29.2945	28.4498	27.9814	27.8221	27.6816	27.6272	27.6451	27.5425	27.0652	26.6873	26.2343	25.9876	25.4792	25.0119	24.088	22.9116	21.6351	20.2992	19.5778
71.9076	70.2928	69.3111	68.297	67.646	67.1708	66.4968	65.9481	65.4415	64.7366	64.214	64.0358	63.4275	62.8758	62.6055	61.6799	60.9464	59.7691	58.7703	57.2945	55.0728	51.9541	48.4936	45.7391	43.6551	41.7277	40.1622	38.2987	36.4593	34.5897	32.702	31.0529	29.9533	29.182	28.8713	28.3767	27.7464	27.0808	25.9494	24.7691	23.6096	22.6325	22.2669	22.3455	22.8539	23.357	23.921	24.5436	24.6464	24.7075
67.2196	67.1089	66.989	67.2972	67.0178	67.3043	67.4964	66.9103	66.6158	66.3633	64.8943	63.5361	61.6743	60.3292	59.1214	59.5746	60.8493	62.8769	65.1757	67.4389	68.9431	68.7016	66.7783	62.2645	56.8479	51.4263	46.7932	43.5008	40.6949	38.133	35.8285	33.7719	32.1041	31.0007	30.0221	29.5016	29.2641	29.1083	28.9592	28.9703	29.0918	29.3476	29.0373	28.5391	27.8224	26.8696	26.1904	25.7975	25.8351	26.321
79.1657	79.0439	79.2553	79.4469	80.1887	81.3288	83.1172	85.0392	86.7974	88.0608	88.6168	87.9693	86.0853	83.9204	80.8313	77.7177	74.1871	70.9356	68.4876	66.847	65.1385	63.4816	62.3193	60.9863	60.1772	59.0803	57.2895	55.3571	53.0954	50.8314	48.8857	47.0753	45.5026	43.8534	42.145	40.1627	38.084	36.3502	34.9847	34.1185	33.8772	33.7467	34.1603	34.9474	35.5245	36.0582	35.7187	34.9676	33.8438	32.6039
47.9222	51.346	54.4235	57.2497	60.0622	62.2698	63.6524	64.9384	65.432	66.0216	67.2487	68.5602	70.209	71.5963	71.9071	71.6547	70.6987	68.8603	66.5871	63.782	60.3443	56.3648	52.1255	46.8744	41.869	37.0809	33.9309	31.9738	30.1053	28.5594	27.1978	26.6157	26.5221	26.9388	27.4741	27.5713	27.1516	26.2269	24.9553	23.8314	22.6869	21.5573	20.7121	19.9306	19.4739	19.486	19.8976	20.5742	21.6865	22.5784
64.7009	64.7247	64.1372	63.6789	63.0103	63.0879	63.1756	63.4923	63.9678	63.9654	63.7035	62.6401	60.9436	58.258	55.245	52.1062	49.2007	47.3821	45.9412	46.231	46.2846	45.6419	43.9276	42.4509	40.7426	39.0899	38.1731	37.3887	37.5697	38.0136	38.6268	39.3825	40.4182	41.7627	43.5386	46.0923	48.8275	51.0766	52.838	53.2452	52.3459	50.3289	47.3766	43.9738	40.469	37.2555	35.3125	34.5439	34.9748	36.095
55.6371	54.6627	54.0717	52.6749	50.9992	48.9316	46.8786	44.9816	43.674	42.1901	40.744	38.5594	35.7801	32.8308	30.2685	28.9608	28.8469	29.0198	29.407	28.7502	27.7306	25.8112	24.0123	22.7112	22.5273	24.0429	26.8744	30.1657	33.4205	36.6395	39.4278	41.558	43.0633	43.8218	44.0054	43.5094	42.5809	40.9846	39.2059	37.2408	35.3714	33.805	32.3979	31.1151	30.3684	29.6813	28.8251	28.1696	27.8071	27.8239
86.3964	84.7608	82.4503	79.4259	76.2639	73.0022	70.0592	67.5592	65.9264	64.169	63.3306	62.9394	63.2244	64.0435	65.3831	66.9667	68.9867	70.0595	70.6425	68.3402	63.0598	55.3094	50.9421	48.6686	48.2301	47.8763	47.9213	47.5408	47.0113	46.5735	45.9968	45.4203	45.0171	44.6949	44.4622	44.2812	44.2106	43.8082	42.9805	41.998	41.1408	40.3244	39.4646	38.8315	38.1666	37.5263	35.8494	33.8373	31.2823	27.9975
66.3451	66.4382	67.668	68.9229	70.8957	71.5873	71.3593	70.2998	68.1894	64.9207	62.203	60.1405	59.3073	59.6893	61.1475	63.2862	65.5263	67.9425	69.3943	70.9885	71.9446	72.6741	73.9178	74.7779	75.2661	76.2184	75.9405	74.4733	72.3528	69.5064	65.9221	62.1693	58.0676	53.8025	49.5229	45.1013	40.8255	36.5973	33.2957	30.6376	28.8535	27.4823	26.5913	26.1337	26.8351	28.145	29.7769	31.4105	32.6463	32.6255
87.4051	85.9926	84.5666	83.4117	82.2482	81.6376	80.8677	80.2111	79.9803	79.6927	79.6388	79.9822	80.0168	80.3469	80.8787	81.2067	81.6674	82.474	82.6671	81.4031	77.0274	68.3113	56.7677	46.6331	40.6362	37.4769	36.0436	35.0677	34.1201	32.9262	31.595	30.2835	29.1116	27.8579	26.6564	25.7568	24.8398	24.2892	23.7427	23.5174	23.6561	24.0403	24.8361	25.5827	26.4503	27.2333	27.9842	28.5047	28.9777	29.1908
74.0877	71.8691	69.9034	67.8599	66.3479	65.3308	64.9139	64.589	65.3641	67.0848	70.062	74.5178	78.7148	83.2397	85.9353	87.9701	89.1753	88.6466	87.0489	83.9672	80.0615	73.1929	67.5628	62.9166	59.0251	55.491	52.3369	49.5008	46.7683	43.8771	41.0524	38.5761	36.448	34.9201	33.8071	33.3251	32.8173	32.0957	30.7832	29.0544	26.8708	24.7431	22.9633	21.6578	20.6429	19.9929	19.3666	18.655	17.8722	17.1557
69.2919	69.313	69.3189	69.0144	68.5408	68.0467	67.7538	67.6795	67.5729	68.3574	68.771	69.6957	70.6336	70.8627	70.5774	70.3293	70.413	71.0752	71.978	71.031	69.849	66.2129	60.878	54.5353	48.6876	44.2522	41.046	38.7301	37.6226	36.9636	36.3346	35.7288	34.6769	33.6018	32.3961	31.4307	31.0031	30.4251	29.7103	29.0587	28.4207	27.6629	26.9781	26.4211	26.0358	25.256	23.9523	22.9053	22.0964	21.4141
92.8324	94.8301	96.895	98.8481	100.021	100.016	98.9961	97.1416	95.1319	93.1414	90.622	88.4256	85.5778	82.5608	79.4666	76.5903	74.3449	73.37	73.1316	73.4555	73.0428	71.1025	67.5347	63.2285	58.5197	54.5333	51.5985	49.9757	48.4592	47.7628	47.4576	47.2521	47.2608	47.258	47.4637	47.8649	48.0989	48.1588	48.0313	47.3507	46.2549	44.7746	42.6561	40.2277	37.5623	34.9584	32.7879	31.3745	30.967	31.2952
83.0788	78.528	74.1421	69.6836	65.8027	63.6759	63.2023	64.3068	66.8966	69.5274	72.9833	77.1315	80.045	82.4251	83.1756	82.5888	80.4878	76.6163	71.5023	65.545	60.939	56.9683	54.1265	52.3068	51.392	50.4413	49.7395	48.3776	46.2183	44.3573	42.2817	39.8943	37.888	36.1566	35.0045	34.664	35.1867	36.2065	37.8033	39.4374	40.7113	41.8342	42.1127	41.9581	41.554	41.1466	40.8711	40.728	40.2677	38.985
84.6845	82.7657	80.2257	75.9952	71.8907	67.4314	63.5229	61.0245	60.2415	60.8923	62.5309	64.7204	67.3355	70.9393	75.2263	79.9109	84.089	86.8832	87.3841	86.2932	83.8715	77.7826	69.0567	57.5663	47.872	41.9961	39.8553	39.518	40.0439	40.7842	41.4743	42.1821	42.937	43.44	43.7609	43.7475	43.6171	43.37	43.2809	42.888	42.6736	42.2122	41.6192	40.7209	39.5827	38.3222	37.1142	35.5742	34.2653	32.8409
58.9403	57.6029	56.5544	56.0555	56.2312	57.0875	58.395	60.325	62.542	64.9794	66.8035	68.1046	67.6168	66.3762	64.6287	62.0005	59.0148	56.8227	55.4004	54.9306	53.8733	51.6116	48.5189	45.0015	41.2001	37.6204	34.7622	32.5673	30.8843	29.8528	29.2085	28.9468	29.1661	29.9272	31.1091	32.5986	34.0701	35.0419	35.3699	35.1276	34.3318	33.2413	32.3436	31.5691	31.3877	31.2935	31.6601	32.0602	32.7473	33.1744
82.0177	80.3478	79.6557	79.2111	79.9759	81.8194	83.4365	85.2046	85.8539	85.6164	84.5606	83.0328	81.5063	80.0593	79.4641	79.0756	79.2098	79.7988	80.14	79.7636	78.734	76.4108	72.2755	67.6552	63.2627	59.9177	56.9269	54.2031	52.3734	50.9175	49.9687	49.4102	49.331	49.1406	49.161	49.2088	49.2404	49.1105	48.6909	47.9787	47.0392	45.4589	43.5867	41.1558	38.3738	35.5256	33.2829	31.0387	29.6599	28.6267
59.3956	58.57	58.7866	60.3973	63.2971	67.6352	72.2056	76.8431	81.6569	86.4438	89.7755	91.7327	92.1417	89.8635	86.6303	83.4326	79.2339	75.147	71.3575	66.233	61.0524	56.845	54.096	53.0781	51.903	50.6857	49.7049	48.8584	47.6524	46.2443	44.6865	42.8001	41.078	39.4672	38.2036	36.9704	35.7529	34.1853	32.1158	30.6256	29.5526	28.7602	27.9255	26.831	25.396	24.2171	23.1913	22.4154	21.9671	21.5425
74.3992	71.9583	70.1995	68.5681	67.5896	67.1318	67.041	67.1693	67.1944	66.9919	66.445	66.6486	67.9667	68.4418	68.3462	68.076	66.465	64.1057	61.0897	57.8812	53.8183	50.4813	48.2516	46.7452	45.9963	44.8853	43.5523	42.0658	40.6195	38.9806	37.5925	36.1591	34.7684	33.3704	31.8576	30.4004	28.9344	27.7089	26.6159	25.8063	24.83	23.8564	22.9407	22.0485	21.1706	20.3132	19.4531	18.6848	17.8676	16.9801
97.6962	96.3985	95.1361	93.83	91.9197	90.5794	89.6944	88.8226	88.2495	87.5449	87.4094	87.609	88.5577	89.3254	90.1493	90.4336	90.5644	90.2152	90.0536	89.1512	87.6648	85.1281	79.3937	71.572	62.4617	52.6113	44.4304	38.7972	35.4642	33.7491	32.8552	32.2952	31.7774	30.9917	30.1013	28.7804	27.2986	25.7906	24.4386	23.5535	23.2885	23.533	24.2508	24.8212	25.3286	25.7975	26.2221	26.7033	27.1092	27.553
78.6165	79.2819	79.8999	80.5769	81.1804	81.6604	82.247	82.8668	83.4506	83.6613	83.6795	83.118	82.4259	82.2674	82.5176	83.2242	83.4629	83.3747	82.8574	81.7892	79.0875	75.0159	69.8476	64.4197	60.0283	56.1311	52.7759	49.5408	46.4872	43.4386	40.6658	38.1855	35.8958	33.7478	31.5281	29.3714	27.1884	24.9315	22.9069	21.2262	20.2799	19.9594	20.0722	20.345	20.3857	20.2897	19.8703	19.2154	18.251	17.1732
59.9189	58.9839	57.8738	56.6254	55.7261	55.6541	56.1014	57.0377	58.6637	60.3829	61.7236	63.1903	64.0426	63.7824	63.4702	62.4018	60.5187	57.9254	55.1967	52.9915	51.4117	49.0441	46.7393	44.9824	43.6317	43.1511	43.5587	44.3349	45.13	45.3315	45.3207	44.4197	42.6739	40.1642	37.0154	33.3747	29.7255	27.1714	26.2495	27.0529	28.4121	30.2745	31.885	33.0422	33.9517	34.6445	35.3525	36.381	37.5485	38.9145
80.1112	78.6477	76.5246	74.7267	72.7832	70.9132	69.969	69.8383	70.3073	71.5198	73.341	75.3889	77.5113	79.3095	81.1581	82.3866	83.1915	83.4358	83.2093	82.2486	79.3007	74.6256	67.7734	58.0835	48.8875	40.3731	34.5075	30.9355	28.8163	27.528	26.7446	26.3579	26.0757	25.8308	25.9157	26.1581	26.4178	26.4172	25.6567	24.4315	23.9347	24.7054	26.1434	27.3992	27.8489	27.703	27.0144	26.0542	24.8759	23.6456
100.387	99.8781	99.2386	98.2989	97.8362	97.2293	97.5175	97.9988	99.3555	99.7462	99.0803	96.8591	94.3677	91.2096	87.8006	86.1911	84.8868	85.6143	87.8152	90.8153	93.6823	93.0262	88.0283	78.9085	70.067	61.885	56.1889	50.9881	46.4267	42.5634	38.7301	34.9287	31.3524	28.3038	26.1302	24.9948	24.7667	25.374	26.2907	27.709	29.0389	30.071	30.2502	29.9582	29.4158	27.8109	25.4644	23.9584	22.9328	22.3611
78.2541	77.018	75.2127	73.3106	70.5324	67.2885	64.2791	61.7676	60.2859	59.4493	59.3624	60.2139	60.8582	61.799	62.6647	63.1199	63.1338	62.7306	61.7037	59.9992	56.5083	51.915	46.862	43.2097	41.9212	41.675	41.3416	40.8258	39.9268	38.9226	37.853	36.8665	35.7884	34.6422	33.3125	31.6666	29.9379	28.0987	26.3695	24.8515	23.4352	22.2411	21.1218	20.2043	19.3497	18.6723	18.1738	17.8752	17.7334	17.9118
78.4921	78.2335	78.6329	80.051	81.9378	84.5932	87.0489	88.9333	89.445	88.2866	86.1111	82.5503	78.9476	76.2118	74.0389	72.4921	71.6276	71.2186	70.898	70.6074	68.5046	65.3432	60.8895	55.7049	51.2356	47.9696	45.4145	43.5964	42.3713	41.502	40.671	39.9603	39.3416	38.7074	37.8471	36.5778	34.8261	32.8232	30.9225	28.768	27.1545	25.9612	25.0813	24.642	24.5367	24.4054	23.862	23.2962	22.4444	21.285
66.5315	65.9351	66.1196	66.7414	67.0426	67.6165	68.0111	66.9269	65.2985	62.4733	59.9835	57.6003	55.2223	53.7394	52.4924	51.6268	51.8375	53.1652	55.6802	57.9977	59.7507	60.6464	58.0524	52.5781	47.671	41.7115	36.8527	32.3253	29.2076	27.0662	25.5448	24.9718	24.9336	25.4312	26.3023	27.4532	28.6409	29.528	29.7523	29.3914	28.4106	26.8063	26.0486	25.7504	26.557	27.4253	28.4578	29.1028	29.0761	28.1282
86.9432	84.2406	81.6225	79.0679	76.9298	74.3105	71.9716	70.2184	69.5196	69.6539	70.1678	71.4996	72.7552	74.0728	73.6564	72.9061	70.8091	68.0501	65.4549	62.4687	59.6277	57.1179	54.5232	51.7018	48.4467	44.125	40.6273	38.372	36.3671	36.0442	36.0458	36.79	37.5834	38.4539	38.9347	39.4645	40.017	40.4618	40.1968	39.9076	38.9007	37.6256	36.6898	35.6952	34.6971	33.9536	32.9253	31.9387	30.6988	29.4638
66.9539	65.0856	63.3244	60.706	58.8543	57.5437	55.7725	53.9352	51.9227	50.1812	49.5813	50.367	52.0048	54.224	56.9371	58.8359	59.7778	59.9113	58.5215	56.67	54.0845	50.2508	46.8851	44.6334	43.1255	42.5179	42.345	42.1894	42.0923	42.0927	42.1774	42.0633	41.843	41.0797	39.6587	37.6449	35.1267	32.6374	30.2382	28.2413	26.5062	25.5622	24.9972	24.9788	25.2994	25.6525	26.0378	26.7166	27.5237	28.4197
83.1446	81.4388	79.7544	78.2065	77.2205	77.0885	78.266	79.9208	81.8752	84.2424	86.4614	87.8175	88.8308	89.5055	89.4104	87.9417	85.8639	81.8961	77.1411	69.7381	60.8445	52.9067	45.3787	42.2782	42.7676	44.0396	45.0995	45.4959	45.6701	44.9112	43.5312	41.5421	39.2484	36.6721	34.0951	31.8251	30.091	28.7747	27.9473	27.4237	26.988	26.8432	27.0155	27.4304	28.1011	28.6875	29.4369	30.0888	30.432	30.1667
90.5073	90.9935	91.5082	92.19	92.6887	93.047	93.4219	93.8253	94.1567	94.6104	95.5204	96.9849	98.6863	100.206	101.956	101.732	100.553	96.475	89.4306	78.6149	67.2948	59.9415	54.4	50.7697	47.2806	44.5412	42.5937	40.6984	39.1078	37.4764	35.8137	34.3249	33.0628	31.7801	30.5881	29.4347	28.2273	26.8808	25.6051	24.5228	23.5347	22.5702	21.6123	20.4114	18.9775	17.5884	16.1386	14.9004	14.3957	14.2654
63.0452	62.9301	64.0582	66.7104	70.3216	74.7337	78.7852	82.46	84.9632	86.7025	87.6627	86.9383	86.5937	84.2097	80.8909	77.907	74.5817	72.1832	70.4668	69.274	68.7891	68.7187	68.4363	67.9202	66.9713	64.935	62.0126	57.5762	52.1191	46.1651	40.7318	37.0601	35.0426	34.043	33.5464	32.8825	31.9656	30.6242	29.4591	28.4854	27.8775	27.454	26.9356	26.262	25.8539	25.4382	24.8676	24.4385	23.679	22.4936
87.3775	87.9338	88.3335	88.7703	89.4224	89.9853	90.3681	90.3848	89.9425	89.3433	88.6134	87.4714	86.3821	85.1588	84.2458	83.5291	82.8736	82.4793	82.292	82.3714	82.1761	81.2805	79.5472	76.7131	72.8873	67.1802	58.9827	50.4515	42.8449	38.4626	37.3398	37.7737	38.3675	38.6226	38.6275	38.8185	40.3952	44.0294	49.7813	54.9922	57.5598	55.9205	51.2738	44.5426	38.6203	37.1279	38.0856	39.482	40.6493	41.1762
81.5269	78.8305	75.715	72.0567	68.0064	64.5305	61.4409	58.9792	57.3422	56.3012	56.3932	57.3388	59.2129	62.073	65.3996	69.3254	72.9116	75.4051	77.1704	78.1786	77.2524	75.0547	69.4779	62.0082	53.5832	47.3489	44.0124	42.4337	40.8436	39.4083	37.8691	36.1302	34.2123	32.3035	30.6292	30.1644	30.25	30.6885	30.7593	30.1144	28.6802	26.8161	25.0207	23.6719	23.1825	23.1682	23.5818	23.9716	24.6039	25.4661
71.4166	70.6319	69.8985	69.253	68.8965	69.2053	70.8236	73.3434	76.2513	79.8533	82.5364	82.9608	81.9989	80.0687	76.6223	72.884	69.1026	66.0088	63.702	61.6273	59.0503	55.9416	52.0731	46.9032	42.1379	40.277	41.1715	42.7097	44.0747	44.7198	44.1457	43.004	40.6701	37.8612	34.811	32.1639	30.43	29.8395	30.1043	30.7803	31.3773	32.0853	32.4556	32.4675	31.9187	30.8685	29.8318	29.4031	29.7404	31.3313
67.2625	66.6533	66.3339	66.4971	67.4004	68.8925	70.7835	73.0903	75.0118	76.0807	76.223	75.7356	74.2904	72.832	72.3276	72.7471	73.1902	74.6373	76.388	77.0145	77.3797	75.7595	73.4601	70.1029	66.6183	63.3442	60.8363	59.1093	57.5714	56.194	54.0049	51.0178	47.7835	44.3141	41.0011	38.3005	37.0235	36.2819	36.1906	35.8214	35.3826	34.5437	33.2494	31.6237	30.0496	28.6858	28.3471	29.0334	29.0748	28.2046
59.2844	59.7093	60.0721	60.5857	61.5377	62.3263	63.1753	63.5256	63.843	63.6749	63.3797	63.4538	64.2478	65.2976	66.9191	68.4583	69.0476	69.0604	67.746	65.743	63.2497	59.7083	55.9186	51.8738	48.1763	45.297	43.5076	43.0534	42.893	42.5951	42.3765	41.8877	41.2604	40.7276	40.0041	39.4214	38.6319	37.3204	35.9538	34.1339	32.5732	30.9993	29.5011	28.1716	27.6636	27.5231	27.8373	28.6282	29.6421	30.9604
79.5636	78.4482	76.8874	75.3061	73.6368	71.9126	70.3665	68.8354	67.4689	66.3333	65.2805	64.4099	63.5149	63.0718	62.9944	62.7297	62.4359	61.3983	59.7539	57.093	53.3074	48.6586	43.6969	38.849	34.6813	31.6273	30.0584	29.7264	30.0417	30.7327	31.3567	31.9158	32.7256	33.4486	34.2932	35.1993	36.0169	36.3536	36.3382	35.8559	35.3915	34.4406	33.1489	31.7387	30.2973	30.0386	30.0851	30.8436	31.8308	32.5377
47.2258	45.6301	43.705	41.9395	40.5666	39.214	38.5282	38.0965	37.7006	37.4361	37.9363	38.2818	39.5153	41.8438	45.4328	50.5057	56.5536	63.7848	70.5787	74.4889	73.4114	69.0551	61.6228	54.1285	48.369	44.3191	41.6454	39.8521	38.5046	37.1119	35.5811	33.8545	31.7808	29.6977	27.3414	25.2569	23.8171	24.2533	26.9038	30.9607	34.3946	36.2934	36.5663	35.6279	34.0268	32.1074	30.4328	28.8873	27.4223	25.9589
81.7931	82.1322	82.4869	82.8051	83.3006	84.0546	84.4288	84.1684	83.4552	81.6306	79.2773	76.2506	72.6882	69.6448	67.3515	66.332	66.9422	68.7141	69.7022	68.2818	61.2734	49.5104	39.1318	32.3947	29.2305	27.4441	26.6431	26.2908	26.4359	27.0665	28.313	29.907	31.7253	33.2987	34.2609	34.3691	33.5392	32.0067	30.2076	29.2096	29.0891	29.7882	30.5321	30.8841	30.6494	29.9983	28.9407	27.7486	26.8356	26.1671
83.5908	84.1857	85.2597	86.5943	89.0245	91.8379	94.71	97.1797	98.4071	98.5795	97.8976	96.4055	94.9114	93.6196	92.2623	90.6591	89.353	87.9761	86.1865	82.7687	78.4697	73.4124	68.3736	63.402	58.7724	55.2524	52.7231	50.5606	48.6971	46.9278	45.4192	43.9449	42.564	41.3653	40.2641	39.3203	38.1335	36.7145	34.73	32.0278	28.983	26.1048	24.0993	23.1959	23.3048	23.8838	23.8816	23.844	23.2639	22.5478
85.2657	86.7172	89.1708	91.6922	93.6957	95.0499	95.2531	92.5393	87.9431	82.2355	78.0169	75.973	75.0078	77.1443	81.2957	88.1511	95.159	100.315	102.75	98.7535	92.4751	79.5712	63.7393	52.9101	47.319	44.6041	43.5047	42.793	42.4943	42.4473	42.33	42.0249	41.6508	40.6292	38.9433	36.6327	34.2079	31.7277	29.8104	28.4131	27.4771	26.8374	26.2445	25.538	24.4146	23.5453	22.5308	21.6299	21.2316	21.3563
81.464	81.595	81.7609	81.9469	82.8641	84.2027	86.3518	88.6717	90.1772	90.7673	89.4704	86.7835	81.9154	75.8143	72.4506	70.8213	70.7757	70.9792	71.5344	71.5556	70.7004	66.829	61.2618	53.8302	47.039	41.5833	37.1216	33.3913	29.6111	26.2945	23.3391	20.6538	18.7125	17.6599	17.8004	19.222	21.9802	25.4681	29.638	33.7575	37.2966	39.2896	39.5923	38.5165	36.7784	35.278	33.6329	32.1524	30.8022	29.4175
59.3415	60.1352	61.4553	63.153	64.6103	66.2307	67.9793	69.2134	69.4792	69.1754	67.8382	66.8387	66.5441	67.3003	68.4986	70.0565	72.1466	74.2457	75.4151	74.0431	69.2382	61.7331	53.2819	47.4507	44.7645	43.0315	41.2518	39.3754	37.5921	35.9078	34.384	33.0822	32.0401	31.1419	30.213	29.3487	28.3226	27.2877	26.1169	24.9757	23.7182	22.4468	21.2489	20.2334	19.7771	19.8541	20.3923	21.2684	22.05	22.67
99.7803	97.8974	95.9341	93.9686	92.5272	91.9778	92.8022	95.2603	99.1861	103.416	107.166	109.975	112.3	114.268	115.858	117.348	118.452	119.42	120.041	119.961	118.685	113.738	103.127	84.1988	65.0867	53.3274	46.6981	42.4019	39.1041	36.6046	34.9468	33.7794	33.1485	32.7897	32.7965	32.7781	32.4681	31.6136	29.8814	27.311	24.4503	21.4504	19.2927	17.9479	17.2307	16.7907	16.4647	16.2095	15.9614	15.8852
70.5679	68.7251	66.6031	64.6469	63.201	62.0073	60.9221	59.963	58.2617	56.3297	53.2673	50.8935	48.4946	46.6603	45.4469	43.6667	42.2067	41.7712	41.8201	42.7372	42.8123	42.5856	40.9865	38.5508	35.339	32.1291	29.6874	28.0401	26.6621	25.5911	24.5828	24.4305	24.5383	25.3103	26.203	27.0786	27.8056	28.2232	28.0822	27.8865	26.8522	25.9444	24.7286	23.127	21.5157	20.2948	19.8062	20.1091	20.9572	22.4203
69.0236	68.7668	68.1519	66.871	65.8863	63.7784	61.4828	58.9602	55.9799	53.2023	50.4314	48.531	47.0299	46.7822	47.2468	48.3154	51.2812	54.894	58.9481	63.0034	65.7794	64.4431	59.9501	53.045	45.2715	38.5276	33.5662	30.3284	28.4053	27.5047	27.1095	27.2424	27.778	28.4326	29.0426	29.218	29.1979	28.7565	28.1179	27.1379	25.6929	24.0308	22.3719	20.7794	19.2335	17.9854	17.078	17.1594	17.977	19.2334
68.3285	67.3968	66.7976	66.6126	66.9757	67.9568	69.2419	71.1121	73.0952	75.4831	77.4272	79.5013	80.4399	80.59	79.4018	77.5292	75.7843	73.2484	71.8494	70.6025	68.789	66.6764	64.1232	61.6055	59.0614	57.1604	55.6017	54.7427	54.0048	53.4339	53.0001	52.4579	51.7505	50.857	49.7296	48.5922	47.4193	46.1705	44.7287	43.3994	42.1752	41.0286	39.9481	38.7573	37.6017	36.5934	35.6143	34.7092	34.1494	33.8108
37.3873	37.9386	38.9405	40.7227	42.933	45.5724	48.8696	53.176	58.1625	64.7767	71.179	76.1588	77.9156	76.5382	73.9289	69.0555	63.6288	58.7251	55.8053	53.3963	51.3071	50.2694	48.7842	46.8497	44.1526	41.9492	40.0486	38.5138	36.9388	35.3585	33.7188	31.8489	29.7741	27.646	25.6958	24.1261	22.9339	21.9677	21.2117	20.8224	20.3802	20.2882	20.328	20.5414	20.8658	21.3495	21.9177	22.4	22.92	23.3251
110.715	107.264	101.626	94.0963	84.5031	73.8044	63.754	56.6442	54.44	55.9834	58.397	63.009	66.4933	70.0199	72.4524	71.9132	69.5547	66.3416	62.1216	56.5131	51.4465	47.2026	43.3009	40.1326	37.7768	36.3026	35.1144	34.1837	33.3315	32.3917	31.5533	30.6995	29.7962	28.8018	27.6206	26.5176	25.3057	23.975	22.5861	21.2221	20.0134	18.9966	18.2145	17.7698	17.5991	17.6012	17.5459	17.136	16.5008	15.6541
109.941	109.195	108.625	108.248	108.064	108.466	109.019	109.817	109.572	109.01	107.861	105.537	103.299	100.934	98.4659	96.2426	94.7424	93.1462	91.8455	90.6279	87.1866	81.6417	74.2254	64.0028	53.5832	46.3726	41.7373	39.0232	37.6683	36.8541	36.5063	36.4186	36.7413	37.4486	38.3708	39.2812	39.889	40.3414	39.9775	39.1392	38.2147	36.9676	36.097	35.0634	34.1222	32.9374	31.6076	30.1495	28.8714	27.5661
50.9982	49.4408	47.9042	46.3202	44.934	43.2205	41.5386	39.7048	38.2224	37.5287	37.912	39.4624	42.0814	45.5987	49.0005	53.0041	56.6367	59.134	59.5863	57.9821	53.6151	46.4283	38.3768	33.8355	34.1927	35.6649	37.1367	38.0051	38.4506	38.334	37.7317	36.633	35.0613	33.0263	30.8366	28.7589	26.7241	24.738	22.7511	21.1278	20.7583	20.5366	21.0156	21.4246	21.846	22.1405	22.5622	23.3107	24.5178	26.3752
92.534	92.677	92.9928	93.576	94.07	94.8953	96.1745	98.3966	101.321	103.271	104.807	105.89	106.822	108.29	109.601	110.31	109.873	108.536	106.538	102.877	99.1185	92.6323	83.6239	71.0475	62.2138	59.8125	60.1025	60.6569	60.8963	60.869	60.0918	58.5351	56.0688	52.4698	48.3049	44.3612	41.4006	39.5357	38.591	37.9691	37.4541	36.7886	35.6522	34.4514	33.2379	32.28	31.8155	31.5517	31.2995	30.9529
73.9401	72.5727	72.0374	72.9749	76.0932	81.6368	87.7009	93.7569	96.6303	97.7226	96.7109	94.0543	91.7121	89.4293	87.9243	87.4039	89.1401	91.3172	93.2573	90.1679	84.0919	75.0745	65.9502	57.395	51.9895	49.1839	46.9647	45.7149	44.7267	44.0839	43.6724	43.1961	42.794	42.4401	42.2011	41.6925	41.1792	40.313	39.0555	37.1769	35.2149	33.1656	31.1791	29.5424	28.1625	27.5432	26.5212	25.9794	25.2784	24.5599
75.8509	76.3036	77.8713	80.0239	83.8073	89.3282	95.0205	97.2132	96.2834	93.0107	87.8678	82.5927	77.4059	72.4932	67.8966	63.7507	59.4897	55.4156	50.8163	46.6916	41.3179	35.2754	29.5459	25.2181	22.1144	20.5134	19.5431	18.9384	18.3189	17.5262	16.4477	15.183	13.7328	12.1881	10.9298	10.1571	9.99791	10.2033	10.4834	10.355	10.1396	9.80011	9.98705	10.8104	12.5319	14.9348	17.2477	19.0166	20.071	20.4436
107.143	106.022	106.047	106.554	107.727	109.601	111.298	111.342	109.639	105.357	100.509	93.9394	87.5365	81.9718	78.3028	76.0422	74.2105	72.4961	70.47	66.3659	61.0916	55.0738	49.3242	43.671	38.3129	34.0963	30.8674	28.6353	27.1817	26.0714	25.2848	24.426	23.7667	23.1118	23.1944	24.0053	25.217	26.3597	26.059	25.0349	23.6077	22.7736	23.4041	24.7333	26.1737	26.7569	26.3936	25.3044	23.1501	21.2911
100.974	100.447	99.5169	98.579	96.5839	94.6639	93.0729	91.6113	91.2244	91.5282	92.4531	94.0375	96.5136	99.5634	102.78	106.324	109.413	111.352	112.695	112.79	109.531	104.142	95.0232	83.3998	73.1189	64.8165	59.6127	55.7988	52.3935	49.5638	46.9449	44.3027	41.7172	39.2853	37.0692	34.8727	33.13	32.142	31.7162	31.6365	31.1427	30.2891	28.9222	27.3624	25.9251	24.9969	23.7655	22.7995	21.4047	20.1008
95.9126	93.0374	88.3117	83.487	79.2391	75.3559	72.6392	71.0069	70.446	71.1699	73.0934	76.5495	80.7294	85.6583	89.8532	93.0556	94.6126	94.8113	92.9484	90.2093	84.0105	74.8716	65.681	57.9174	52.4348	49.3253	46.5741	44.4165	42.3725	40.5121	38.871	37.5716	36.4787	35.4742	34.4294	33.605	32.8617	32.2834	32.1597	32.0788	32.0581	31.8095	31.5534	31.0387	30.3868	29.4051	28.2822	26.9816	26.0154	25.9449
57.0396	54.21	51.8709	50.0913	49.0697	48.4189	48.5454	48.8474	49.161	49.6407	50.0801	50.8706	51.742	52.9677	54.4634	55.565	56.9271	58.4712	58.2438	56.6167	52.5636	47.7915	44.3817	42.4328	41.3252	40.553	39.792	39.2129	38.1749	37.0916	35.6437	33.8817	31.692	29.41	27.0716	25.1292	23.9007	23.4132	23.402	23.6918	24.1522	24.7408	25.2281	25.583	25.7689	26.1248	26.4065	26.4553	26.5333	26.7118
63.4458	60.3778	58.2722	56.5533	55.4516	55.2495	55.7188	57.5968	60.6624	63.8356	67.5507	71.1453	74.3873	76.6733	77.6842	78.4582	78.6565	77.8318	76.0488	72.1132	65.9695	58.3166	51.4958	46.5145	44.4999	43.6194	43.6931	43.9325	44.1149	44.1331	44.0315	43.819	43.5001	43.2993	43.16	43.6537	44.1959	44.8617	44.8171	44.0882	42.8845	40.7034	38.0136	35.205	32.5759	30.0488	27.78	26.2484	25.372	25.6875
86.6668	86.3834	86.0544	85.7719	85.893	86.3143	87.3053	88.9207	90.743	92.9314	95.1197	97.2234	99.063	100.556	101.124	100.492	99.2568	97.303	94.3196	90.223	83.9731	75.4641	64.915	53.4212	44.2016	38.1317	34.0044	30.9385	28.5464	26.5492	25.0491	23.7458	22.7043	21.5129	20.4164	19.1528	17.9652	16.9485	16.2231	15.8829	15.9465	16.2886	16.7991	17.3105	17.9362	18.5246	19.1847	19.8852	20.4921	21.057
75.0122	74.2692	74.3558	74.6766	75.9797	77.8784	80.3913	83.2636	85.9743	88.4328	90.5426	92.5967	93.6926	94.1162	94.2441	93.4467	92.499	90.9324	88.8308	86.615	83.4969	77.7758	70.0718	62.2414	55.7748	51.1784	48.3973	46.63	45.7424	45.2069	44.8298	44.655	44.4558	44.0647	43.4892	42.1766	40.1631	37.633	34.4546	31.1689	28.0312	25.8233	24.6742	24.1388	24.0964	23.6968	23.1681	22.4394	21.5673	20.6145
49.6623	50.9819	52.8643	55.3541	58.1149	60.9796	63.8061	66.3572	68.338	70.086	70.9858	71.6105	71.528	71.3635	70.8281	70.0798	69.1524	68.4223	67.3678	66.1933	65.1575	63.2232	59.939	55.4039	50.4844	45.4656	40.668	36.5745	32.6833	29.3388	26.6858	24.4713	23.4245	22.8743	23.5867	24.7986	26.553	27.9076	28.8497	28.9585	28.4836	27.8415	27.5155	27.3319	27.0062	26.265	25.0023	23.5369	22.389	21.3754
74.5568	75.8339	77.7616	79.5605	81.6096	83.0681	84.5888	85.7478	87.2624	89.0941	92.0396	94.4848	96.8379	99.0832	100.143	100.368	99.5143	98.4494	97.0737	93.4982	89.253	81.4309	70.882	59.402	50.5782	44.9911	41.6834	39.8409	39.6526	40.45	41.9922	43.9851	46.1959	48.1039	49.0456	49.0589	47.9299	45.5073	42.6984	39.1989	35.9965	33.223	31.2131	30.2062	29.891	29.9292	30.2124	30.5739	31.3857	32.0093
104.75	100.415	96.3416	92.482	89.7378	88.3102	88.2265	89.7974	92.6223	96.6355	100.882	104.158	106.487	107.225	106.372	104.576	101.997	98.5128	95.2133	90.6604	85.5231	77.9024	68.3335	60.3506	54.7855	50.8057	47.8364	45.5672	43.8502	42.4069	41.2064	39.9776	38.4851	36.8	34.8571	32.6621	30.1477	27.4529	24.7989	22.2027	20.3194	19.4168	19.008	18.8287	18.6352	18.0275	17.5866	17.1704	17.0564	17.1438
64.9039	64.692	64.7113	64.8601	65.2207	65.6025	66.199	66.6049	66.7714	66.5728	66.3706	66.0845	66.257	67.0775	68.7844	71.1913	73.9284	76.6747	78.7789	80.0052	79.6693	77.8621	74.8891	71.0542	66.6079	62.0225	58.235	54.3974	51.1372	48.3746	45.8344	43.5186	41.2757	38.8001	36.0206	33.093	30.0759	27.3247	24.7845	22.9765	21.711	21.1158	20.7919	20.5668	20.5613	20.6327	20.5933	20.5794	20.6663	20.8693
78.2247	79.5428	81.2125	83.2273	85.4269	87.1194	88.819	89.774	90.3709	90.5801	90.514	90.2629	89.5925	88.428	87.466	86.7501	86.029	85.1298	84.116	81.5992	76.4419	69.2735	61.5311	55.5217	51.8793	49.57	48.385	47.6358	47.1281	46.6056	46.2389	46.2454	46.4423	46.7412	46.7478	45.6985	43.4614	40.2594	36.1485	32.1941	28.8273	26.4568	25.0392	24.2352	23.8973	24.4298	25.4007	26.8863	28.2078	29.5738
82.0065	79.1522	75.9025	72.2177	69.8685	68.634	69.2157	71.0646	73.3569	75.5756	78.99	83.3675	86.9035	88.6671	89.7205	89.557	87.7389	84.7521	81.0668	76.0573	69.5607	62.7997	58.1892	54.9946	52.0266	49.6023	46.9917	44.4519	41.7741	39.2152	36.7956	34.4231	32.177	29.8722	27.8746	26.0128	24.7097	23.8634	23.628	23.9614	24.844	26.1598	27.4079	28.4748	29.1986	29.2322	28.6455	27.3769	25.4998	23.521
80.1782	77.231	74.8012	72.5853	70.8371	69.7831	69.5554	70.112	71.2635	72.4621	72.621	72.3202	71.4969	70.571	69.8707	70.0874	70.0874	70.7877	71.2502	71.0647	70.4465	68.8362	65.9943	63.6442	61.5017	59.2266	57.0012	54.8875	52.6011	50.2006	48.0431	45.8048	44.0312	42.3646	41.0534	39.8216	38.4154	37.0014	35.2263	33.2336	31.1652	29.2665	27.6288	26.2238	25.0901	24.4374	23.928	23.4383	23.184	22.8169
91.4839	92.6995	93.4945	93.826	93.8227	94.1593	94.503	95.2677	96.3572	98.0043	99.922	101.586	102.727	103.15	102.584	101.392	99.221	96.9508	94.6404	91.51	87.9008	81.6917	73.215	64.9007	57.5065	51.714	47.1424	43.3636	39.8053	36.8843	34.9441	33.6408	33.4261	34.3007	35.6025	37.108	38.7055	39.5923	39.9075	39.4321	38.2109	36.463	34.2693	31.6262	29.2771	27.5798	26.7147	26.9847	28.1257	29.6636
83.2819	81.5526	80.4349	78.9936	77.1505	75.9182	74.1086	71.6659	69.3683	67.0598	65.7219	64.8533	64.487	64.5753	64.8395	65.6305	66.8697	68.983	72.004	74.3892	75.5134	72.7341	65.5828	55.9452	47.2946	40.9584	36.4981	32.6696	29.5515	27.2955	26.089	26.6162	28.8096	31.681	34.538	36.9385	38.4507	39.1763	39.1434	38.2834	37.1839	36.2473	35.3974	34.4063	33.4485	32.2633	31.1343	30.054	28.7333	27.1635
96.2953	95.8714	95.9673	96.0293	95.9395	96.0307	95.9757	96.3619	96.5617	96.7281	97.2165	97.7036	97.0348	95.8482	94.7077	93.3559	91.2493	88.9948	86.3946	82.5196	77.1498	71.616	64.6783	58.4934	52.524	48.4212	45.6948	43.4523	41.8536	40.2585	39.0115	37.4707	36.2771	35.0776	33.9563	33.2727	32.6478	32.2676	31.5093	30.7002	29.583	28.3426	27.7671	27.3092	26.9304	26.622	26.2936	25.8313	25.1473	24.4702
113.046	113.173	112.741	110.947	108.068	103.55	98.9331	94.7321	91.3912	89.1625	87.9851	87.3527	87.5303	87.2369	87.028	86.9699	87.9739	88.9016	89.9639	90.9164	89.4056	85.4885	78.6356	71.9776	67.1962	63.2306	60.0369	57.0347	53.8627	50.6245	47.1168	43.6702	40.3441	36.9428	33.7268	30.9346	28.2807	26.0285	24.033	22.319	21.0265	19.7568	18.8401	18.038	17.3845	16.8671	16.4969	16.0905	15.9335	15.6701
75.2842	73.947	72.9565	72.2424	71.8421	71.7727	71.9683	72.3348	73.5214	74.8224	75.8869	76.8614	77.2825	76.2632	74.9468	74.2526	72.976	71.346	68.5084	64.3281	57.6029	48.5559	41.6001	39.4577	39.8723	41.2971	42.3658	42.926	43.3136	43.5289	43.528	42.9669	42.2473	41.2985	40.1808	38.7206	36.9681	35.2573	33.3826	31.6105	29.8826	28.2187	27.1191	26.6249	26.8344	27.2046	27.9099	28.7514	30.1135	30.971
82.9586	85.1073	87.4919	90.0981	92.6201	94.336	95.3888	95.769	95.769	95.8275	94.7182	94.0771	93.656	92.76	92.0615	90.8492	90.0267	88.747	88.1597	87.3303	86.7458	83.3477	76.7458	69.8941	63.0611	58.0509	53.9971	50.6946	48.0045	45.7091	43.5198	41.685	40.1131	38.5324	37.1209	35.2345	33.264	31.1793	29.2527	27.6915	26.2792	25.4317	25.1591	24.9584	25.2325	25.4432	25.5878	25.4087	24.4126	23.0074
84.9462	83.873	82.2119	80.5524	79.2178	78.0541	77.3717	76.8276	76.6505	76.6522	77.3964	78.4747	79.5328	80.8401	81.8981	83.0041	85.1213	86.3426	87.8716	90.1436	91.4356	92.0042	89.8275	84.5111	74.9785	66.8437	61.1976	57.3609	54.1564	51.6373	49.1879	47.2984	45.51	44.1767	43.3523	42.1186	40.4975	38.8741	36.8729	34.8329	32.8444	30.9281	29.5943	28.4908	27.2849	26.2156	24.4237	22.4553	20.3303	17.869
86.2217	83.5801	80.9798	77.7499	74.5794	71.943	70.6689	70.3369	72.1698	73.8049	75.5024	75.2531	74.5042	72.0816	69.4372	66.6142	64.2141	63.4429	64.0893	64.8146	66.5852	66.0007	63.1174	59.3808	55.1856	51.269	48.7702	46.8139	45.1206	43.5901	41.5667	39.4835	37.0267	33.9311	31.0832	28.5688	27.2933	27.1985	27.4318	27.3977	26.6439	25.3443	24.4216	23.7503	23.6044	24.1332	24.7897	25.381	25.5003	25.4001
68.394	68.3757	68.881	69.9755	70.2124	70.7322	70.7101	70.382	69.5787	68.746	68.6457	68.9293	69.4918	70.4027	71.8153	73.8318	75.7048	77.1043	77.5303	76.3654	73.0536	67.134	58.5304	51.7184	46.1359	42.9229	40.8828	39.4159	38.4131	37.9266	37.6818	37.3891	37.2746	37.2389	37.0496	36.8022	35.9295	34.6804	33.1241	31.1266	28.9207	26.9209	25.5271	24.5459	24.0219	23.8691	23.6261	23.793	24.6262	25.7594
69.8469	70.7189	71.5727	72.1215	72.2775	71.2819	69.3775	66.1334	62.8923	60.6375	58.975	58.1497	56.9304	55.8068	55.4417	55.5667	57.7233	60.3894	62.845	64.9348	65.7204	65.4356	64.2678	63.4584	62.6555	61.1361	59.7894	57.9894	56.6344	55.636	54.4683	53.1767	51.3657	49.0769	46.0546	42.3823	38.5265	35.3817	33.6409	30.8063	28.5044	28.625	34.2621	41.6529	48.1852	52.3044	54.3268	54.6741	53.4586	51.2488
93.2256	91.9802	90.5613	89.2153	87.8801	86.6465	85.7679	84.8623	85.0383	85.1051	85.6324	86.162	86.4992	86.7332	86.5678	86.3294	86.1222	85.7534	85.4083	84.954	84.5494	83.8525	82.8735	81.157	78.2485	74.5585	70.7176	66.5435	62.1237	57.6855	53.5175	49.6878	46.4224	43.6974	41.3734	39.8299	38.6788	37.8517	37.1898	36.7776	36.2779	35.7217	35.0229	34.322	33.4226	32.2999	31.2538	30.0084	28.8391	27.5996
72.9167	70.6314	68.0469	65.1999	62.3197	59.5695	57.3834	55.7166	55.1113	55.9671	58.2246	61.0791	65.0196	69.2239	73.4294	77.3476	80.1138	81.0509	79.8741	74.9625	66.9536	57.8251	49.9087	44.3099	40.6218	38.076	35.8211	33.6678	31.8057	30.1566	28.7779	27.615	26.667	25.9983	25.5516	25.0623	24.5212	23.7322	22.5998	21.4719	20.4894	19.6724	18.9623	18.8864	19.191	20.0068	21.1267	22.3153	23.2228	23.7831
57.5901	57.5988	57.6127	57.4766	57.0171	56.0282	54.6695	52.9559	50.7325	48.4734	46.6848	44.5734	42.6631	40.7692	38.4011	36.0714	34.3953	32.9295	32.885	32.6991	33.1458	33.9452	33.7522	32.4196	29.7509	27.2882	24.8156	22.5693	21.1303	19.7286	18.5049	17.354	16.1815	14.7832	13.4176	12.1856	11.3131	11.0922	11.3107	12.2158	13.4427	14.8595	16.4034	17.4958	18.2341	18.5377	18.3191	17.6609	16.8891	15.9281
88.1915	88.5107	89.192	88.0406	86.6869	84.7149	80.9523	77.0362	73.4373	70.6229	68.3419	67.2792	66.8039	67.6205	69.3704	71.7032	73.7362	75.4806	74.6316	70.8462	64.0621	54.3967	44.1587	38.6169	36.2695	35.5471	35.1004	35.0395	35.4111	36.1383	37.239	38.6152	40.4977	42.6119	44.9571	47.3895	49.1738	50.2827	50.0186	48.7958	46.5527	43.4909	40.4404	38.061	36.3885	35.5457	35.4018	35.7329	35.8342	35.3898
87.2951	85.9655	84.27	82.3974	80.1643	77.6649	75.7785	75.8192	77.1301	79.1031	81.4041	83.1554	84.5323	85.7554	86.5466	86.6859	86.543	85.8735	84.9775	83.5954	81.255	77.3505	71.9101	64.0842	56.0831	50.2129	46.7446	44.5874	43.3019	42.1196	40.8441	39.6356	38.4623	37.068	35.9514	34.8112	33.4254	31.7941	29.751	27.1108	24.2625	21.7711	20.3869	20.4576	21.2652	22.2354	23.215	24.1048	25.0357	25.8319
91.3591	90.8066	90.3955	89.9717	89.4946	89.2036	88.8403	88.9362	88.8811	88.7144	88.6375	88.4508	88.1746	88.1323	88.2108	88.7552	89.1614	89.7564	90.162	90.0465	88.8377	86.298	80.4859	72.0778	59.9804	48.6128	40.1656	34.9657	33.0995	32.83	33.1071	33.4687	33.6927	33.8302	33.8423	33.7913	33.6906	33.6192	33.2494	32.7883	32.1649	31.5993	30.8034	29.9632	28.9204	27.76	26.2178	24.653	22.973	21.9444
55.8427	56.8409	57.7311	58.7675	59.592	60.1128	60.2717	60.2329	60.2705	60.64	61.6797	62.692	63.6187	64.4333	65.3432	66.0534	66.6097	67.0456	66.4133	65.3396	63.8361	61.5256	59.1047	57.0079	55.3822	54.0647	52.5293	51.011	49.1812	47.1449	44.822	42.3959	40.1724	38.1196	36.5182	35.1242	33.6939	32.7249	31.6393	30.8858	29.9797	28.8355	27.3836	25.7242	23.6127	21.6519	19.7885	18.4271	17.4363	16.7706
85.3391	84.3618	83.2185	81.3401	79.2849	76.579	74.211	71.4588	69.2306	67.4594	65.7117	63.7663	61.0378	57.6441	54.2202	52.2008	51.5095	52.6154	55.3443	58.4139	59.6305	58.6719	56.5717	53.7856	51.4772	49.1446	47.1635	44.9921	42.3851	39.7715	36.9412	33.8618	30.7663	27.6169	24.8324	22.2286	20.126	18.5734	17.6386	16.935	16.2698	15.5454	14.8014	14.26	13.7674	14.119	14.6464	15.578	16.6063	17.6173
74.4556	74.2004	74.0368	73.4529	72.5373	71.3421	70.1831	69.5978	70.2528	71.3498	72.2472	73.1444	73.2759	72.2507	70.1042	66.9809	62.9651	58.851	55.1551	52.8314	51.6224	50.3864	49.4523	48.3452	47.2128	45.4716	43.4536	40.9004	38.5674	36.5547	35.2882	34.5209	34.2428	34.0902	33.5568	33.1038	32.4004	31.8172	31.8115	31.8034	31.6187	31.2437	29.8958	28.0713	26.3937	24.8556	23.7142	22.9619	22.8172	22.8346
90.6651	91.5077	91.7365	91.806	92.167	92.5862	93.3102	94.4911	95.6381	97.0961	98.8161	100.316	101.471	102.347	102.266	101.542	100.395	99.1112	97.1614	95.4798	93.4625	89.8132	84.8414	78.8805	72.2643	66.1708	60.9868	56.5144	52.7283	49.4122	46.8652	45.1745	43.9972	43.602	43.5598	43.6065	43.1183	42.0851	40.7022	39.2202	37.8087	36.4833	35.1794	33.958	32.0894	29.8643	26.9908	23.8433	20.5097	17.6358
81.4199	82.7535	83.3508	84.3612	85.104	85.4228	85.3637	84.9275	84.0972	83.087	81.7911	80.2271	78.8935	78.1247	78.7499	81.1213	85.3369	89.9805	92.869	92.5882	85.3878	74.7021	62.5048	51.3099	42.9943	37.2855	33.3952	30.8346	29.0519	27.9975	27.4609	27.0617	26.6422	26.1397	25.3967	24.4666	23.268	21.945	20.4269	19.3563	18.7608	18.9415	19.6982	20.8318	22.133	23.8354	25.4183	26.7203	27.3731	27.6298
99.2658	95.9569	93.7799	90.7532	88.6363	86.292	83.471	80.6391	77.9425	75.5426	74.2923	72.8434	72.7926	72.721	72.7865	72.2382	70.6248	69.2107	66.9215	63.922	60.8658	56.4899	50.8843	45.5799	40.8347	36.542	32.4491	28.8627	26.1797	24.5083	23.7819	24.0112	24.8099	25.7631	26.5099	26.6485	26.3621	25.3926	24.0224	22.3768	20.3905	18.9957	18.1223	17.8017	17.7344	18.2017	18.6252	18.9726	19.0062	18.8408
75.7543	76.0814	76.2732	76.0295	75.3549	73.3559	71.5769	69.5587	67.563	65.5879	64.7784	64.3952	64.3618	65.072	66.4572	68.1929	70.6143	73.1717	75.1234	75.7583	73.4293	69.0155	63.1676	57.663	53.2183	50.2685	48.4568	46.9587	46.159	45.6842	45.4628	45.4694	45.8461	46.3585	46.935	47.1713	47.4146	47.4126	46.7632	45.8556	43.8243	41.468	38.8211	35.8493	33.2858	30.6385	28.3264	26.2017	24.1652	22.0402
77.5637	75.3705	73.3483	71.8699	71.2229	72.1997	74.9017	78.5084	81.7794	84.2225	85.9331	87.2658	86.8653	86.9267	86.412	87.6079	88.4844	90.4561	91.6557	91.1177	86.1695	76.2012	62.3439	50.1507	43.8584	40.1044	37.3304	34.5868	31.9023	29.3665	27.1392	25.6369	25.0287	25.2991	26.4374	27.7569	28.8407	29.1002	28.0105	26.1171	23.2091	21.3422	20.6552	21.1386	21.6248	22.334	23.1517	23.8573	24.1516	24.4206
97.7123	99.1403	101.037	103.033	105.354	107.249	108.847	109.919	110.546	110.398	110.397	110.563	109.953	109.644	109.743	109.834	109.655	109.767	110.126	110.293	109.864	108.61	105.226	98.7265	88.6098	77.5812	69.1984	63.8327	60.7304	59.2798	58.4639	58.2747	58.4823	58.5481	58.1633	56.93	54.2753	50.3981	45.2563	39.2861	33.8476	29.1812	25.6027	22.9353	21.3012	20.0811	19.6195	19.7983	20.774	22.7265
97.1976	98.0914	98.8357	99.3756	98.0358	95.8242	92.3332	87.054	81.9043	77.4389	74.4102	72.1422	72.8739	74.5943	77.8902	81.9621	85.7072	89.7956	92.8311	90.9937	85.8152	78.0321	67.6228	59.6873	55.3823	51.7813	50.0952	48.0834	46.183	43.7097	41.6655	39.7708	38.4554	37.8807	38.0488	38.3471	38.464	38.1695	37.4157	36.0592	34.4326	32.6339	31.5674	30.5506	30.4312	30.3635	30.1656	29.6392	28.6079	27.2298
75.0189	74.8243	74.4445	74.5161	74.4133	74.4821	74.5594	74.817	74.9279	75.4636	76.2669	77.142	78.0682	79.1497	79.4591	80.2912	80.2619	80.1237	79.8781	80.0806	80.3703	80.8998	82.6872	82.8237	81.9493	80.5812	78.1242	75.521	72.4397	68.6508	64.5876	59.9503	54.7776	50.0657	45.6431	41.695	38.4895	35.8039	33.7144	32.0981	31.8062	33.2096	37.4319	45.4559	54.9894	64.498	72.5843	77.4413	80.7704	82.6411
51.5724	49.1812	47.0907	45.4725	44.5286	44.1988	44.4146	44.8283	45.6854	47.0768	49.51	52.6011	55.7983	59.5715	63.9191	67.7976	71.1521	73.5208	74.1285	72.5023	67.9162	60.1885	52.9436	48.6587	45.9409	43.9266	42.2107	40.4631	38.3486	36.1943	33.8585	31.394	28.9728	26.7887	24.9201	23.3765	22.4211	22.1938	22.4712	23.2539	24.1531	24.6737	24.5008	23.5752	22.3422	21.223	20.4009	19.8526	19.6061	19.4111
82.3751	76.37	67.3774	57.5547	47.3031	39.1108	33.8948	31.3577	33.3686	37.126	44.4431	51.7859	56.6639	59.3741	57.714	54.2114	49.128	42.2582	38.3228	37.5661	39.383	39.4505	40.7742	42.3466	44.025	44.1269	43.4284	42.3892	40.7896	39.0959	37.2515	35.6228	33.8935	31.9698	30.2303	28.364	26.6964	24.9511	23.6454	22.3435	21.5262	21.4351	21.6761	22.4101	23.2532	23.9154	24.0828	23.0806	21.5908	19.8566
56.1255	57.0434	57.7606	59.406	61.1825	62.7174	64.4686	66.2343	67.4846	68.6778	69.2188	69.2757	69.3442	69.4435	69.883	70.4121	71.2546	72.408	73.3793	73.6739	72.7106	70.5824	67.835	64.6675	62.2667	60.233	59.246	59.0553	59.226	59.8622	60.8381	61.7197	62.3521	62.8171	62.8236	61.9083	60.3153	57.7689	54.555	51.2627	48.2899	45.3854	43.4022	41.5817	40.2786	40.3277	40.6718	41.3185	42.4034	43.1704
82.2246	83.7702	85.0787	86.0884	86.7952	86.7511	85.809	84.478	83.2695	83.1725	84.2511	86.312	89.3017	92.7787	95.7079	98.8485	101.611	104.07	103.969	100.942	94.7542	83.8705	70.4843	58.2138	49.2687	44.1306	41.6743	39.9008	38.7509	37.765	37.2756	37.2045	37.8257	38.7711	39.5964	40.1888	40.148	39.5944	38.9821	37.5703	35.6808	33.6486	31.1154	28.5383	26.4519	24.9901	24.4172	24.4986	25.1091	25.8738
74.0965	73.9701	75.0079	77.4752	82.1376	88.1222	94.2546	99.5007	101.778	103.547	103.737	102.471	97.921	89.6728	79.1573	70.4735	64.6157	61.1756	57.8176	53.5973	47.5001	42.117	37.913	35.2496	32.7327	31.1238	29.606	28.2905	27.0897	26.228	25.9043	25.5907	25.2905	24.8982	23.7839	21.9611	19.6005	16.8996	14.1798	12.679	12.3049	12.5085	12.6467	12.4577	12.3861	12.48	13.2393	14.3222	15.39	15.7584
50.923	52.6047	55.2992	58.39	61.928	65.0309	67.715	68.9125	69.7182	69.7144	67.1971	64.266	61.5919	59.1012	56.9012	55.7375	55.3205	55.8187	57.8886	59.0109	59.6184	58.2071	54.8522	49.934	44.1049	40.0647	36.8654	34.5746	32.4444	30.6825	29.2466	28.2021	27.2846	26.678	26.3828	26.4461	27.2616	28.9322	31.5104	34.2304	36.4327	37.2457	34.7839	30.63	25.4531	21.7475	19.5117	18.5949	18.5114	18.9528
108.8	113.691	118.09	122.221	125.621	128.332	130.182	131.01	130.858	129.91	129.347	129.075	128.456	126.842	122.801	116.887	109.936	103.792	97.6413	92.8754	87.4317	81.7258	74.7386	68.8363	63.7148	59.221	55.7301	53.1158	50.9865	49.3926	48.4464	48.083	48.1097	48.2551	48.6675	49.0366	48.9476	48.3136	47.3123	46.1527	44.8166	43.7711	42.8583	42.1251	41.2105	40.2762	39.0851	37.4422	35.5767	33.353
59.8389	55.0947	51.3745	49.8357	50.5504	53.2383	55.8478	58.587	61.7252	64.3871	67.0502	68.8618	69.8724	69.6745	69.0398	68.752	68.7534	69.3353	69.8568	68.3821	61.2354	44.8686	30.3249	25.0849	23.9669	23.8795	24.0966	24.2223	24.3053	24.1584	24.1933	24.2045	24.3083	24.3159	24.1227	23.4653	22.3009	20.8849	19.851	19.1858	19.0849	20.1376	21.8274	23.8607	26.0387	28.1152	29.9345	31.0892	31.5351	31.1265
64.7665	67.5638	70.2645	73.6875	77.5885	81.804	85.5104	89.0469	89.8639	88.2364	82.7322	73.2098	62.6378	55.5691	51.6101	49.4602	47.9525	46.787	46.0064	45.1746	44.3016	42.7689	40.2729	36.7805	32.9046	28.1317	23.3824	19.0599	16.0336	14.6569	15.0658	16.4315	18.0233	19.6581	20.9064	21.6716	22.0297	21.7462	21.2159	20.373	20.1496	20.256	20.5182	20.4924	19.8157	19.1663	17.9129	16.3641	14.9288	14.3012
78.3036	77.9129	77.0296	76.2917	75.5363	74.9255	74.0531	72.5841	70.7745	67.9639	65.0988	61.9615	59.5866	58.6184	58.6644	59.2343	59.9627	60.6392	60.5899	58.3818	53.8796	50.6188	48.28	45.9472	44.1151	42.7695	41.118	39.3594	37.5563	35.5472	33.4077	31.2884	29.3317	27.7947	26.8787	26.2609	26.0764	25.7609	25.9327	26.3163	26.9115	27.3666	27.6604	27.8156	27.67	27.3724	27.2099	27.1457	27.0694	26.7536
87.4809	88.7442	89.2943	91.1064	91.4398	92.9685	94.0108	94.9821	95.2786	95.8011	96.77	97.5751	98.1086	99.069	99.2486	99.6135	98.6891	97.2656	94.1743	87.5399	74.9142	59.3323	48.9629	42.8186	38.6264	36.5798	34.9209	33.6345	32.1473	30.5438	28.6705	26.3531	23.8591	21.3816	19.0313	17.5036	17.1183	18.4627	21.6248	25.4312	30.1124	34.5258	37.119	38.8181	38.9875	38.2897	36.5147	34.3669	32.1808	29.6908
113.027	115.364	116.168	113.086	109.504	103.646	98.3798	93.6918	88.5498	83.8121	78.1558	72.5871	67.9354	64.9253	63.4172	63.572	64.8845	66.6831	69.1745	71.1102	69.0378	63.7063	57.7488	51.4164	45.8663	42.001	39.5489	38.0739	37.2407	37.1248	37.4531	37.8499	38.1063	37.944	37.287	36.0717	34.587	32.8324	31.1372	29.5641	28.2113	27.2407	26.3368	24.9642	23.3365	21.1933	18.9008	16.7876	14.7921	13.0823
74.7968	76.7561	76.5335	76.4166	75.0858	71.7424	66.8703	61.4175	57.4106	54.5628	52.2047	50.9904	50.769	51.0064	51.4639	52.0624	52.7617	53.3806	54.2459	55.357	56.4757	57.9629	59.6755	61.5298	62.6637	62.5432	61.2915	59.3904	56.608	53.3124	49.4871	45.4448	41.4135	37.83	34.8839	32.7578	31.4559	30.7851	30.3734	29.7784	28.9649	27.8602	26.3163	24.6807	23.0024	21.643	20.7158	20.3596	20.658	21.632
81.7208	80.2441	77.4329	74.2355	70.2848	65.7633	60.4531	54.8799	50.3798	47.8994	49.7756	54.0432	60.7131	66.9898	73.0314	76.1109	77.6471	78.4523	75.8652	70.5309	62.9131	55.8921	50.7243	48.0252	46.4621	45.263	44.3149	43.4493	42.7247	41.7553	40.6137	39.1818	37.5815	35.7507	33.7522	32.2263	31.0035	30.059	29.2307	28.2135	26.5267	25.0608	23.374	21.968	20.8702	20.1892	19.5186	19.1072	18.6584	18.8532
65.0857	66.8466	68.22	69.3341	69.6733	69.5571	68.1254	65.9995	63.7846	61.7974	60.3862	60.1056	61.4147	63.0244	65.3621	67.1242	68.427	68.6685	67.6439	66.7561	64.6009	61.9177	58.6453	54.8915	51.1163	47.1765	43.6657	41.4821	40.2917	40.1625	40.6052	41.2641	41.7109	42.0806	42.0136	41.4057	40.4035	39.2901	37.9286	36.714	35.8468	34.99	34.4527	33.869	33.3113	32.8139	32.0334	31.4012	30.8464	30.2557
77.7735	77.3404	76.6491	75.7189	74.4801	73.0339	71.0924	69.0495	67.4707	66.1471	65.4972	65.5122	65.8595	65.7927	65.9356	65.7392	65.8157	65.6243	65.1488	63.8358	61.3854	57.2058	52.1561	46.8192	42.0742	38.3693	35.9298	34.6174	33.5019	32.6813	31.657	30.3104	28.5736	26.4143	24.2885	22.2548	20.6368	19.38	18.3319	17.1618	16.1234	15.3146	14.5955	14.1664	13.9495	13.8497	13.7861	13.5475	13.4727	13.8258
81.0862	81.407	80.7758	81.5885	82.3004	81.7177	79.951	77.9268	74.4048	70.3461	65.6744	61.9341	57.9919	55.1337	54.3218	56.6263	60.8356	64.6839	66.5035	66.5741	64.4565	61.0094	57.315	53.0841	49.3805	46.5476	45.2211	45.1531	46.0876	47.8403	49.5733	51.0811	51.7344	51.2547	49.7679	47.0431	43.3741	39.1837	35.6409	32.6639	30.2214	28.5444	27.231	26.011	24.6764	23.1513	21.8717	21.1427	21.009	21.3881
65.1189	63.8089	62.9111	62.2113	61.5085	61.0591	60.7981	60.5462	60.1746	60.209	61.5492	62.9256	65.1069	67.1978	69.6117	71.4749	72.8285	73.0576	72.418	69.7554	65.2888	59.5921	51.9614	45.977	41.8497	38.7842	36.6869	35.1258	34.0015	33.4257	33.2372	33.3276	33.7336	33.9969	34.0142	33.7798	33.3756	32.6255	31.2128	29.5846	27.7638	25.4781	23.0818	20.8086	18.7733	17.372	16.5009	15.9591	15.8758	16.0393
96.926	93.4229	91.1668	88.6442	85.7786	83.4304	82.1876	80.1939	78.6928	77.4252	76.0942	75.3835	73.7885	72.6667	71.4885	70.5149	70.1509	70.5153	70.3856	67.5826	65.2557	62.6921	60.7837	59.1789	58.2585	57.8606	57.6734	57.8216	58.1975	58.6788	59.1373	59.3412	58.9973	58.0529	56.3204	53.8828	50.8354	46.9977	42.9074	39.0715	35.5987	32.6852	30.0973	27.8256	25.6964	23.573	21.775	20.2048	19.3483	18.6919
80.4566	78.5883	76.8218	75.6984	74.9674	75.0433	76.0401	77.7596	80.5416	83.154	84.3756	83.4743	83.0206	80.8124	79.3242	79.4057	80.109	81.6375	82.5735	81.9813	78.4735	69.5246	61.5975	55.162	50.1945	48.0661	47.3128	47.3391	47.4216	47.6692	48.1942	48.7235	49.4087	50.013	50.6711	51.0907	51.3056	50.5898	50.0517	49.4344	49.0426	49.5054	49.5276	50.2759	50.5752	50.5786	49.7126	48.1137	45.551	42.286
93.8911	97.1573	100.532	104.528	109.079	113.919	118.952	123.102	125.288	127.107	127.133	125.697	123.013	119.119	114.843	111.298	109.583	109.282	109.365	107.805	102.939	93.0295	80.6997	67.9915	57.6156	50.6642	45.4463	41.5424	38.6382	36.2692	34.3752	33.1036	32.4364	32.218	32.4125	32.7155	32.7453	32.3907	31.646	30.4281	29.1036	28.0087	26.907	26.1381	25.3988	24.3197	23.2566	21.9683	20.5836	19.2094
64.5565	60.7591	56.6659	52.7277	49.9885	48.0745	46.5366	45.1095	43.9774	42.9853	42.1946	41.5064	40.9418	40.4851	40.4209	40.9454	42.5543	44.4233	46.1412	44.4713	38.2818	33.85	34.8507	36.2209	36.8286	36.6033	36.1374	35.5039	34.815	34.2126	33.7312	33.5405	33.5751	33.8677	34.0346	33.7495	33.1757	31.9814	30.2657	28.2137	26.4346	24.9407	24.2116	24.0907	24.4264	25.1084	25.6559	25.8565	25.6894	24.4825
91.8193	91.7259	92.0955	91.9303	92.3572	92.9734	93.1575	93.2311	92.8767	92.1366	91.4184	90.2775	89.1996	88.7874	88.5215	88.6967	89.0863	90.0529	91.0177	90.3946	88.693	82.3692	74.58	66.0432	58.7563	53.9801	50.9579	49.116	47.9505	47.4739	47.3696	47.8405	48.8337	50.6128	53.5823	57.8808	64.6643	70.8827	74.8986	74.3107	69.8441	61.2054	49.9317	40.4572	33.9492	29.6473	27.07	25.8265	24.9963	24.329
88.3785	87.7969	87.0739	85.9647	84.2226	82.4175	81.4939	81.6668	83.3044	87.3398	93.5196	101.095	107.5	111.785	114.514	116.257	117.071	117.864	118.377	117.448	114.555	105.793	88.3808	63.6269	45.6128	35.2084	29.6558	26.6762	24.7541	23.5431	22.6614	22.0456	21.4316	20.8346	20.1788	19.6179	19.1867	18.7772	18.4665	18.0307	17.6865	17.3558	17.0137	16.6728	16.1518	15.7869	15.9518	16.4043	17.1526	17.8721
72.0556	75.1814	79.5697	84.6478	89.8163	92.6542	94.7315	95.2334	94.0061	92.2284	89.2224	85.6345	83.3158	81.7938	79.4613	78.8198	77.7514	76.5117	74.1326	70.9908	65.9918	60.0986	54.1357	47.331	41.3202	37.5964	35.6841	34.8349	34.4523	33.7965	32.8597	32.0661	31.1775	30.4359	29.9397	29.9282	30.1979	30.9841	31.7705	32.4592	33.063	33.1476	33.0622	32.6671	32.0707	31.2152	30.0634	28.6036	26.6327	24.941
94.0331	92.7641	91.1752	89.6376	88.2119	87.1902	86.5195	86.7962	87.6361	88.5197	89.2245	89.2449	88.5701	86.4988	84.8234	83.3283	82.3771	81.5541	80.1638	78.5879	75.6266	70.8113	64.0786	55.7632	47.3128	39.5258	33.0069	27.9983	24.7153	22.5931	21.528	21.3107	21.4376	21.7816	22.3182	22.9416	23.6452	24.0964	24.3808	24.2336	23.7227	23.0023	21.8117	20.5917	19.413	18.6335	18.9384	20.0115	21.6595	23.3777
101.556	94.2271	87.8699	83.4045	80.3925	77.833	76.3498	75.1573	74.0392	73.1162	71.6472	70.4856	69.2011	68.1014	67.4918	66.8588	65.8941	64.7148	62.8621	59.3069	53.4221	46.7087	41.069	38.9707	39.486	40.8222	42.3013	43.4187	43.8853	43.9966	43.7358	43.0785	42.222	41.2489	40.0562	38.8847	37.5568	36.2221	34.4952	32.5847	30.518	28.5124	27.2962	26.5909	25.8691	25.3805	25.7194	26.8762	28.8566	31.2685
103.163	102.263	100.341	97.8864	94.1844	89.8893	85.5821	81.7486	78.1143	74.3169	70.8197	66.7485	63.4329	60.593	58.4595	56.9393	55.7913	55.1731	54.5059	54.0048	52.7602	50.3172	46.7623	43.2042	42.1236	44.1464	46.5068	48.1234	48.1536	46.8449	44.2675	40.4623	35.4764	29.756	24.3728	21.4806	23.3063	29.0479	36.114	42.2108	46.8399	50.0371	52.0205	53.5763	53.9389	54.1687	54.0012	53.5864	52.685	51.3769
116.669	116.354	113.878	110.293	105.133	97.852	89.9084	83.2837	78.4574	76.3474	76.4962	78.3778	80.8271	83.5086	85.7846	87.6156	89.6533	90.7636	91.7494	91.7293	88.6956	82.1906	73.5304	66.0634	60.5671	57.4541	54.7881	52.8788	51.2578	49.6979	48.3595	47.2915	46.0269	45.0161	43.4669	41.364	38.8719	36.7475	34.7444	32.9919	31.6854	30.3635	29.0261	28.2462	27.8803	27.6388	27.5081	27.4663	27.4946	27.5166
108.422	108.292	106.529	103.28	97.863	91.6382	86.3252	82.9655	81.8183	81.33	80.8807	80.9271	80.7066	79.89	78.7329	76.709	74.8651	72.7332	69.4129	66.5307	63.1309	59.1531	55.1164	51.0739	46.8512	42.6564	38.6363	35.1002	32.4203	30.5221	29.5244	28.9458	28.4015	27.638	26.5444	25.2733	24.1269	23.0729	22.6045	22.1388	21.7503	21.0283	20.3403	20.0744	20.1592	20.852	21.7824	22.5865	23.1782	23.4141
78.4236	79.4817	81.0775	82.7731	83.7597	83.1592	82.7185	81.1175	80.1575	79.9271	80.2583	81.4379	83.6616	86.1431	90.1031	94.1806	99.5	104.339	107.382	107.449	102.782	94.0536	82.1056	68.7878	59.3446	52.729	48.2626	45.0272	42.1289	39.4313	36.9105	34.2046	31.5431	29.0755	26.6083	24.6074	23.0592	22.2531	22.1974	22.4952	22.8957	22.8949	22.7938	21.7102	20.1908	18.6669	17.1814	16.2763	16.1523	16.4445
100.54	100.819	101.608	102.697	103.945	105.578	106.997	107.482	105.774	103.345	102.06	102.213	103.817	105.845	106.91	107.309	106.695	105.484	103.723	96.6315	84.792	70.8177	63.6688	58.7511	55.596	52.958	49.8435	46.889	43.9289	41.0897	38.713	36.8067	35.3031	34.1497	33.3037	32.3494	31.3707	29.808	28.1508	26.6433	25.3369	24.2798	23.7674	23.3728	22.8821	22.1825	21.1118	19.9759	19.1602	19.248
82.6245	80.0685	78.7175	77.9239	76.8178	76.145	75.4067	75.0805	74.4944	73.6807	72.581	71.6193	70.4879	69.1446	67.4271	65.2968	62.5091	59.6017	56.9035	53.9385	52.1677	50.2551	47.5649	44.2335	40.1813	35.7456	31.0235	26.5636	23.4868	21.7527	21.3492	21.8881	22.8975	23.9353	24.4756	24.4557	23.9114	23.1016	22.3383	21.253	20.37	19.8713	19.664	20.4105	22.3869	24.6567	27.0525	28.7891	30.0343	30.4397
67.6392	62.3925	57.838	53.4062	49.9793	47.1621	45.6715	45.1449	45.4502	45.6935	45.4747	44.114	41.7163	39.1409	36.4045	33.4469	31.0267	29.2589	28.3064	27.3035	25.6232	22.9402	21.0975	20.7383	22.7039	25.2722	27.1288	28.0851	28.5286	28.451	27.889	27.3338	26.4441	25.5602	24.6922	24.0332	23.4677	23.4716	23.6272	23.7487	23.3056	22.5904	21.524	19.7488	18.2752	17.4952	18.0084	19.6633	21.6096	23.472
57.2124	56.3443	55.8548	55.3113	54.9763	54.9139	55.0873	55.5127	56.3222	57.2737	58.3013	59.5892	59.9003	58.9215	57.366	55.9134	53.2008	50.9076	48.8675	45.5251	42.5161	39.1546	35.9162	34.2453	33.7117	34.2686	35.2332	35.9156	36.4106	36.7112	36.9694	37.2075	37.6567	38.7025	40.1549	41.9278	43.5369	44.7087	45.3559	45.2056	44.3024	43.016	41.2653	39.416	37.5663	35.9455	34.7055	33.9149	33.6215	33.5661
87.2558	85.7841	83.9922	81.9982	80.1482	78.5649	77.439	76.787	76.6394	75.8847	75.6004	74.9199	74.668	74.5187	74.7014	75.0502	75.1755	74.4989	74.2373	72.9625	71.6466	69.657	67.2049	64.1454	60.436	57.0451	54.6436	52.1961	49.6903	47.0922	44.2799	41.4012	38.492	35.5043	32.9974	30.844	29.8296	29.8996	31.2002	32.1596	33.4089	34.499	34.628	34.6105	34.4682	33.8757	33.2202	32.5061	31.2372	29.7338
79.1767	78.376	76.9506	75.375	73.6724	72.1758	71.0418	70.2865	69.9123	69.9516	70.1274	70.484	71.4818	72.6806	73.9539	75.6777	77.256	78.6439	79.7754	80.016	78.7591	75.2645	69.757	62.554	54.1784	47.0704	41.9944	39.0742	37.2654	35.8896	34.6827	33.4802	32.2417	31.2465	30.3766	29.6949	29.4059	29.3237	29.2105	29.0298	28.7629	28.4408	27.9457	27.1811	26.279	25.1231	23.6943	21.8509	19.9027	18.0402
92.2036	91.0877	89.5855	87.5784	84.2103	80.824	77.8672	75.6312	73.8197	72.9236	72.3989	72.6746	73.3379	74.0867	75.1729	76.1056	77.4042	79.0366	80.1328	80.6112	78.1462	75.0604	68.7086	61.2294	55.4166	51.0071	47.8506	45.5379	43.4695	41.6764	40.0852	38.6069	37.293	36.3688	35.8559	36.0257	36.6718	37.5945	38.1864	38.273	37.7281	36.0369	33.9202	31.4044	29.2415	27.7191	26.4424	25.7042	25.0853	24.7987
105.816	102.466	97.2654	91.6249	86.3047	81.0319	76.0283	71.1835	67.0115	64.0534	64.5835	71.115	82.617	93.5943	101.838	107.718	111.128	113.62	115.136	115.019	112.283	105.311	93.6969	75.442	58.7719	47.0712	40.5965	36.7393	34.3721	32.751	31.7808	31.3125	31.2554	31.3007	31.3512	31.2512	31.1358	30.9838	30.7914	30.3707	30.0171	29.3606	28.4727	27.2983	26.4151	25.7381	25.5662	25.329	25.1563	24.5394
82.7226	87.2281	92.2578	97.9941	102.069	106.079	108.626	108.559	106.703	103.468	98.1596	92.4311	86.3888	81.412	78.381	77.6626	79.5352	83.4885	88.3558	91.0047	89.4142	83.0657	70.4958	59.1462	51.2195	46.6193	43.9084	42.1429	40.9361	40.0358	39.5547	39.3084	39.5307	40.0425	40.7452	41.4967	42.1954	42.4279	42.2788	41.607	40.7706	39.8558	38.9673	38.4143	38.3104	37.974	37.7434	37.3052	36.5465	34.9319
54.9642	53.2444	51.6996	50.8513	50.0097	49.8747	49.1367	48.7594	48.6986	49.2834	49.9998	50.9836	52.0099	53.7568	55.6428	56.2597	57.9476	58.7868	59.0068	57.5407	54.3922	50.7152	46.3021	41.9144	39.1593	37.0263	35.6062	33.9204	32.9149	32.3945	32.1074	32.1126	32.1867	32.7789	33.4398	34.2585	35.0426	35.4411	35.4339	35.0249	34.2695	33.1447	32.0914	31.0522	30.1796	29.1619	28.0821	27.26	26.7669	26.3798
60.1444	60.3268	59.6588	59.2965	58.4193	57.012	54.8335	52.027	48.5702	44.944	41.4773	39.1738	38.7439	40.1567	43.1164	46.7927	49.6969	51.7505	52.928	53.3647	50.8251	47.8473	43.4752	39.986	37.4839	36.1492	35.6461	36.0262	36.6563	37.1713	37.475	37.4232	36.8358	35.9958	34.9188	33.7688	32.589	31.7024	30.8382	29.9523	29.2546	28.921	28.383	28.1458	28.0517	28.0415	27.7456	27.4352	26.9091	26.1631
82.5743	82.805	83.6752	85.2265	87.7143	91.5074	95.5581	98.8746	101.159	102.348	102.444	100.97	96.8425	90.8901	84.0193	77.307	71.3308	67.4325	64.5849	63.0295	61.3099	59.8532	57.3589	55.0516	52.8947	50.4434	48.5779	47.0075	45.4485	43.7044	42.0557	40.1628	38.082	35.9702	33.9338	32.0435	30.5282	29.3839	28.4798	27.9569	27.5003	27.1179	26.5248	25.5876	24.5358	23.2836	22.0959	20.9422	20.069	19.229
78.1844	79.6282	80.7971	80.7348	80.2213	78.4253	75.7568	72.0973	68.18	64.9159	62.3562	60.9263	60.2601	60.4363	61.4432	63.3397	65.5395	67.689	69.8996	71.0016	71.4381	69.8281	65.907	62.1336	58.95	56.9054	55.3832	54.5161	53.792	53.1217	52.3351	51.484	50.5079	49.2334	47.7987	46.2165	44.4027	42.3298	39.7491	36.91	33.4434	30.0275	26.5851	23.6654	22.297	22.4049	24.2389	26.0701	28.1637	30.3597
90.5451	89.1832	86.7559	83.7116	79.1897	74.7088	70.2116	66.1742	63.1624	61.3805	61.1898	62.4138	64.5001	67.9902	72.1963	76.6791	80.9442	83.5663	84.2834	83.6142	80.819	75.623	68.4851	59.9804	50.9507	42.8479	36.0259	31.1557	28.4572	27.5644	28.0336	29.0071	30.1612	31.2112	32.2887	33.3029	34.144	34.8784	35.5421	35.6757	35.6603	35.7063	35.4005	35.0441	34.8706	34.4672	33.563	32.5896	31.2238	30.133
97.3119	98.7156	99.6552	100.469	101.295	101.36	100.267	97.3751	93.7737	89.9791	86.2661	83.9887	82.9245	82.5284	83.1901	84.4456	86.4755	88.9549	91.8043	93.4045	92.9105	88.5776	79.5764	65.6436	50.8603	39.6728	33.1444	29.1453	26.5357	24.6348	23.292	22.3267	22.1162	22.3869	23.2222	24.6252	26.4625	28.6438	30.899	32.8608	34.2778	34.9842	34.7611	34.0657	32.9375	31.6643	30.4142	28.9554	27.6899	26.3842
81.1249	82.6667	84.2353	85.9747	87.5134	88.7768	89.3732	89.4791	89.0571	88.334	87.0695	85.5608	84.4925	83.3128	82.5038	82.2612	82.2572	82.0338	81.9808	81.0603	79.1125	75.961	71.2614	64.9071	58.5766	52.7947	47.7946	43.8234	40.4158	37.532	35.1854	33.3423	31.8949	30.8622	30.099	29.4214	28.6986	28.2118	27.8587	27.7416	27.7516	27.678	27.4609	27.0311	26.3703	25.5936	24.5798	23.5108	22.5081	21.7175
74.4925	70.533	66.5309	62.3069	58.3895	55.273	53.1956	52.0322	51.7938	51.9899	52.868	53.6658	56.3648	60.9764	65.9254	70.4929	72.7805	73.4648	73.0837	69.7428	63.758	54.6475	44.803	37.0183	32.3631	29.6682	27.4448	25.4827	23.9442	22.7458	22.2351	22.1904	22.3668	22.416	22.1129	21.4456	20.6362	19.8922	19.4091	19.3487	19.4983	19.5394	19.5115	18.9077	17.9122	17.0807	16.7241	17.5011	18.8172	20.124
65.6389	64.6688	63.496	62.0624	60.1885	57.9253	55.4158	54.2245	56.7684	64.806	70.1556	71.2413	68.2183	62.5362	55.5102	48.4287	44.426	43.0709	42.3766	41.4452	39.8915	38.7005	36.777	35.3913	34.6091	33.984	33.1245	32.2203	31.0601	29.9186	28.6407	27.353	26.1814	25.0796	24.2096	23.5213	23.0387	22.5145	22.0149	21.7792	21.5091	21.1892	20.9471	20.6984	20.2706	19.6154	19.1034	18.5668	18.3094	18.2445
103.793	103.611	104.19	105.022	106.432	107.433	108.561	109.901	111.21	112.591	113.773	114.75	115.917	116.452	116.087	115.204	113.234	110.962	109.567	108.15	107.791	106.6	105.4	101.1	91.9113	83.1113	77.4751	74.7009	73.0207	72.3198	72.3604	72.5448	72.4426	72.074	70.6004	68.2685	64.5454	59.6606	54.8514	50.2463	46.8036	44.0689	42.1432	40.5859	38.9483	37.3115	35.6105	33.8914	32.4383	31.6059
62.0619	61.4418	61.609	62.4159	63.4567	65.1059	66.7515	68.9586	71.2015	73.4946	75.7064	78.9709	80.8046	82.8579	83.7781	83.7996	84.0955	82.4855	78.8428	71.6693	63.4172	57.1662	51.5526	48.0488	45.0137	43.0909	41.6137	40.1366	38.8674	37.2207	35.5024	33.6994	31.8099	30.125	28.6965	27.2258	25.4777	23.5514	21.6539	20.2056	19.4428	19.4502	20.038	20.8911	22.0084	23.0292	23.9926	24.79	25.3982	26.1316
72.6128	72.2429	71.2373	71.0078	70.6936	69.971	69.6923	68.8026	67.9406	66.6871	65.5386	63.4691	62.2672	61.4628	61.5712	62.2224	62.7118	64.0623	65.1129	66.6458	66.2757	64.5477	62.5054	58.8561	55.9476	53.6883	52.0324	51.1429	51.0353	51.6174	52.6732	54.3157	56.8364	60.4329	65.7542	73.5936	84.6989	97.6619	108.657	115.731	119.089	119.961	118.276	111.906	99.1817	80.9006	63.286	53.258	48.1602	45.3017
78.2927	80.5948	83.5343	87.2054	90.7226	93.5071	95.3514	96.9406	97.3533	97.6882	97.3002	97.884	98.0987	99.2058	100.165	102.967	105.074	105.887	105.465	100.618	91.4371	78.4381	65.6265	53.9131	45.7653	39.9666	36.5662	34.7786	33.9275	33.7294	33.8643	34.3162	35.2189	36.284	37.6949	39.1604	40.1683	40.7325	40.4147	39.0723	37.0574	34.5455	32.0662	29.6777	27.5089	25.7834	24.5799	23.4809	22.77	21.9243
73.0147	71.4549	70.1576	67.8119	66.5584	65.8483	65.073	65.0331	65.0583	65.9323	66.8078	68.7578	70.2479	72.5566	76.2269	81.5871	84.6191	83.6592	81.7815	78.5113	73.9646	66.8469	61.7309	58.1873	55.4985	53.4911	51.4537	49.4443	46.652	43.5866	40.1925	36.5874	33.2787	30.5261	28.7234	28.1061	28.9995	30.9221	33.3443	35.3042	36.6597	37.0223	36.3024	36.1273	36.3994	38.0828	40.3939	43.18	46.0046	47.8866
64.4948	60.8687	57.0711	52.7744	48.429	45.9507	44.4017	45.8843	50.3362	57.2325	63.9813	70.3784	75.0692	78.0288	79.383	80.3966	80.23	79.9168	78.4913	75.715	72.7793	68.222	62.5815	56.9891	53.3935	52.1827	52.5513	53.2649	53.6239	53.4243	52.8395	51.9582	50.9036	49.4679	47.5232	44.8018	41.3559	36.9701	32.7755	29.4689	27.1027	25.4818	24.8087	24.4002	23.9408	23.3379	22.4224	21.2487	19.2866	17.2382
108.928	107.586	106.998	106.762	106.806	107.176	108.419	108.978	108.62	107.427	105.236	98.4178	88.3292	79.9517	73.8933	69.935	67.795	66.819	66.704	65.6991	62.8666	59.5376	56.1833	53.0253	50.5097	48.7249	46.7473	44.7865	43.0023	40.8468	38.6026	36.3886	34.1995	31.8045	29.8388	28.8497	28.8977	29.5508	30.1004	30.3123	29.552	27.8339	25.8112	23.5054	21.1744	19.5813	18.9654	19.3901	20.6922	22.7284
103.29	102.579	101.73	100.977	99.906	98.7106	97.0955	95.6546	94.6229	94.2847	95.2887	97.3201	100.222	102.793	104.923	106.909	107.831	108.03	107.615	105.906	101.271	91.9313	78.7136	67.45	59.0836	53.34	48.7969	45.1592	42.0044	39.3027	36.9715	35.0265	33.4701	32.2902	31.6492	31.1531	30.8986	30.7491	30.4604	29.9546	29.3732	28.616	27.7648	26.8877	26.2643	25.9776	25.9524	25.9435	25.9018	25.5344
55.0032	53.4669	51.6094	49.6359	48.0435	46.9378	46.2448	46.4724	48.2084	51.0495	54.7369	60.6065	67.838	75.9745	82.9786	88.2223	91.1581	92.3717	90.6634	85.1292	75.0707	63.5481	55.1748	50.1537	47.7938	47.3319	48.453	50.2928	52.2366	54.3513	56.3303	57.7466	58.2477	57.8368	56.363	53.9065	50.443	46.7133	43.0764	39.8787	37.2123	34.4257	31.8692	29.2144	27.0901	25.2506	23.5871	22.1602	20.7019	19.1033
53.2265	53.4904	54.5333	55.9124	57.5887	59.4804	61.6976	63.5446	64.9934	66.0419	66.6228	66.3703	66.3509	66.4885	66.6013	67.0883	67.6322	67.6417	67.6809	66.8142	64.063	59.9166	53.4361	47.6252	43.1277	40.1701	38.8949	37.7587	36.9959	35.875	34.4924	32.6527	30.6595	28.3439	25.8896	23.5328	20.9693	18.8852	17.4594	16.3552	15.7422	15.6511	16.237	17.4408	19.9783	23.1494	27.2507	30.9537	33.7056	35.159
57.4576	57.1757	56.8233	57.0287	57.622	58.543	60.1221	61.9646	63.9957	66.2419	68.3182	70.4551	72.491	74.936	76.8279	78.2279	79.873	80.636	79.8752	79.0638	75.4849	71.0586	66.1806	60.1293	55.3002	51.8004	48.9166	46.5787	45.0116	43.6694	42.4271	41.6159	40.8339	40.3091	39.9823	39.8824	40.0656	40.2662	40.5956	40.6047	40.453	39.8906	38.8646	38.302	38.1672	38.3995	39.5226	40.9722	42.0426	42.7936
90.7269	88.2711	86.7032	84.7641	82.7803	80.8621	78.7973	77.5766	76.9461	76.482	76.3575	76.4522	76.2644	75.855	74.936	73.951	73.0766	72.6188	72.5868	71.8821	69.6044	65.2801	58.8437	52.4078	47.8486	45.4543	44.3645	43.9321	43.6202	43.167	42.8718	42.5376	42.0084	41.4071	40.5725	39.6734	38.6565	37.6498	36.5787	35.5861	34.9388	34.3599	34.0894	33.8003	33.6039	33.5711	33.4924	33.1973	32.8139	32.4689
66.5858	64.6888	62.5379	59.6372	55.9481	52.1636	48.2709	45.6067	44.1372	43.8147	43.867	44.5432	45.24	46.2974	47.7516	48.9832	49.8191	51.1768	52.5752	53.5226	53.8123	52.6814	50.0357	46.315	42.7774	40.7032	39.7687	39.3097	39.3869	39.359	39.2702	39.1756	39.041	38.8337	38.6017	38.327	37.8449	37.2863	36.2887	34.891	33.3969	31.7903	30.4242	29.3938	28.7305	28.2286	27.8765	27.4746	26.7867	25.9568
88.6284	88.6705	88.7642	88.3532	87.8456	87.2047	86.2048	85.111	83.6541	82.4054	80.1137	78.1653	76.1181	74.1552	72.8131	69.8065	67.3642	64.9417	63.0304	59.4634	56.0003	53.4133	50.7574	48.7333	47.0585	45.2952	43.3118	41.1119	38.9035	36.7054	34.7492	33.2132	32.1308	31.4342	30.9312	30.7709	30.8646	31.3521	32.2409	33.5076	34.7914	35.7538	36.0357	36.0288	35.7309	35.01	34.1528	33.2635	32.2147	31.0815
67.8704	65.9134	65.1364	65.8964	67.2064	68.1448	68.3593	69.0239	68.1525	65.7293	63.5027	61.0729	58.3284	55.6342	52.7293	50.1576	47.698	46.3747	46.0104	46.3526	46.4276	46.9889	46.9613	46.4817	45.3566	45.7188	46.6831	47.9282	49.2955	50.064	50.1114	49.6253	48.3765	46.8554	44.8663	42.8274	40.0384	37.2483	34.6226	32.1558	31.2302	31.0878	32.3517	34.8497	37.4156	39.4549	41.0087	42.0061	42.5046	42.1945
89.059	90.8998	92.779	93.2524	92.8964	92.1698	90.5077	87.9217	83.929	80.2574	77.1517	75.2106	76.1922	79.9607	86.4699	92.9889	100.251	105.804	108.947	106.663	98.9169	83.8752	69.1382	59.9544	54.6224	52.7303	51.9988	52.3628	53.022	53.9416	54.928	56.08	57.467	58.0588	57.9818	57.1406	54.7764	51.3226	47.2665	42.8083	39.0947	35.7172	32.7608	30.3029	28.216	26.7166	25.7924	25.4347	25.0792	24.6385
77.2138	73.6282	69.6842	65.1466	60.8205	57.4923	55.8012	55.9087	57.0054	59.5442	62.7842	66.2977	69.8709	73.0823	75.9552	77.4542	78.6897	79.2207	79.5014	78.3525	77.5049	74.5086	70.0528	64.7513	58.146	52.4424	48.3287	45.1436	42.8103	40.6879	39.0253	37.8286	36.4737	35.0008	32.9887	30.4924	28.1942	25.4877	23.3679	21.7215	20.7893	20.223	20.2753	20.25	20.3044	20.3851	20.2298	20.1233	20.1468	20.4082
65.1451	64.3312	63.9405	64.1347	64.8151	65.9055	66.8975	68.1735	69.8992	72.21	75.0421	77.4839	79.9894	81.5102	82.6846	83.1915	83.782	84.411	83.9319	81.8622	78.2528	70.7552	60.7517	51.7748	46.8538	44.3008	42.9262	41.5552	40.4616	39.2005	38.0923	36.9482	35.6161	33.9297	31.9659	29.9821	28.2777	26.6356	25.1561	23.8086	22.6383	21.3734	20.2498	19.112	18.2412	17.5893	17.1886	17.0069	16.9368	16.7953
91.1991	94.0883	97.1737	100.488	103.467	106.545	109.26	111.542	113.674	115.903	117.72	119.382	120.713	121.341	121.898	122.727	123.477	124.27	124.744	122.854	116.694	104.249	88.3246	76.3276	68.7574	64.105	61.2306	59.0751	57.21	55.4764	53.7072	51.9188	50.1027	48.274	46.6923	45.3708	44.5771	44.4269	45.2827	46.8729	48.8217	50.5349	51.9639	53.1033	53.9572	54.6071	55.1213	55.3207	54.788	53.9355
70.3576	64.7163	62.7136	65.3231	70.471	76.0614	80.3121	83.3659	84.6366	85.4759	85.7094	83.5384	80.067	76.1854	72.0691	68.7672	66.5205	64.8824	62.6242	56.9682	49.2902	43.465	39.5108	37.819	36.9308	36.554	35.9036	35.4722	34.9858	34.5237	34.0196	33.433	32.9381	32.4833	31.8727	31.2062	30.2989	28.7637	26.8122	24.5614	22.0902	19.6534	17.426	15.8257	14.639	14.247	14.8131	16.0332	17.3624	18.3409
76.4279	73.6731	70.259	67.2531	64.6339	62.6168	61.2722	60.6157	60.491	60.8515	61.5562	63.1533	65.1682	67.1183	69.4223	71.2097	73.0693	74.5832	75.1858	73.9537	69.221	63.2836	55.0517	48.2189	42.9256	39.9517	38.0356	36.4665	35.2988	34.2466	33.2707	32.6626	32.1925	31.9335	31.8094	31.771	31.42	30.7804	29.5652	28.179	26.1717	24.168	22.1709	20.9079	20.4424	20.7823	21.6174	22.9242	24.0201	24.8285
102.923	100.665	96.9896	91.9165	86.153	78.2879	71.0698	65.8745	62.2334	60.1597	59.7647	60.7127	62.4176	64.4449	67.2254	69.5849	71.0945	73.3048	70.8637	66.0819	57.9709	49.3316	43.5524	39.5575	36.6109	34.5227	32.7457	31.2654	29.9929	28.975	28.1682	27.6899	27.1675	26.4866	25.5432	24.4261	23.0412	21.8572	20.8956	20.0072	19.341	18.7121	18.2353	17.7819	17.0608	16.3055	15.1002	13.8977	12.3411	11.2755
122.655	122.703	121.607	118.961	114.662	107.624	97.5308	87.3658	77.7758	71.5441	68.9765	68.6654	70.8172	73.5601	76.9516	80.1894	82.1301	83.7513	82.8046	80.3791	76.5906	71.9188	68.3895	64.6113	61.5467	58.9557	57.1578	55.8915	55.3633	55.2658	55.8116	56.9112	58.134	59.2074	59.4448	59.2476	58.004	55.5269	52.4802	48.8008	45.3243	41.5449	38.2846	35.2896	32.881	30.9466	29.4147	28.6403	28.0932	28.3493
51.7851	48.6084	45.9303	44.5247	43.7608	44.8684	47.4571	50.9473	54.8687	59.0023	61.3409	62.3978	60.9719	56.6233	49.2267	41.9742	37.4611	36.2243	36.2193	36.3565	37.0319	38.8605	39.5899	41.4435	43.6844	46.4246	48.2572	50.0603	50.8569	50.9449	50.2264	49.2983	47.4334	45.1135	42.513	39.7364	36.8686	34.0692	31.7597	30.1186	28.7816	27.947	27.8685	28.3846	28.9724	29.0587	28.6947	27.5677	25.5712	23.5909
74.5061	74.7527	75.0892	75.5258	76.2483	77.4334	78.2794	79.5229	80.1192	80.9239	80.593	79.9813	78.5161	77.4668	75.5061	74.8634	75.2968	76.452	78.7661	80.8209	81.0894	78.5916	73.5965	68.0825	62.9702	60.317	58.3266	57.031	56.0167	54.9441	53.8557	52.8373	51.3206	49.5116	47.2926	44.5903	41.2749	37.94	34.796	31.9971	29.5321	27.5435	25.7074	24.2793	23.0248	21.8206	20.7953	19.8429	18.9502	17.9928
109.752	109.63	108.539	105.712	102.011	97.5393	93.0641	89.6059	87.3375	85.1863	85.6651	86.8061	88.9371	91.6149	94.2699	97.4048	99.0673	99.478	97.4076	93.8767	90.2217	85.8521	84.2111	83.9978	84.4783	86.5241	88.7421	90.4746	91.6677	92.7264	93.3078	93.4395	93.0469	92.2971	91.2291	89.6534	88.0312	86.2025	84.8204	84.0398	84.3042	85.6768	87.1392	89.0532	90.9386	92.2801	92.9243	93.2186	93.2327	92.9007
66.134	65.0263	63.3614	61.8693	60.0107	58.5987	57.4886	56.3852	55.7509	55.2665	55.2539	55.0489	54.3237	53.1508	52.1754	51.7117	52.0217	53.2946	55.3669	57.1776	57.3448	55.6212	52.4279	47.9496	43.236	39.4663	36.566	34.5619	33.0669	32.0479	31.4862	30.8745	30.1438	29.1776	27.8097	26.1648	24.1936	22.1527	19.9838	18.0495	16.6099	15.463	14.9087	14.8663	15.058	15.5076	15.9757	16.3673	16.5359	16.3632
[truncated: 150 more columns]
