# Supplementary material for: Flexible neural population dynamics govern the speed and stability of sensory encoding in mouse visual cortex
Source: Nat Commun. 2024 Jul 30;15:6415. doi: 10.1038/s41467-024-50563-y (PMC11289260; doi:10.1038/s41467-024-50563-y)
Supplement: Supplementary file 8 — Source Data [file 41467_2024_50563_MOESM8_ESM.zip › S10d_stationary_allTrials.xls]

## Sheet: Sheet1
99.22	87.63	71.9531	54.7699	40.5177	31.46	26.5558	24.0782	22.7371	21.7046	20.7914	20.6661	20.7222	21.376	22.8017	24.5691	26.7394	29.1637	31.2471	33.3559	36.0375	44.5611	59.576	79.9045	96.5285	107.591	114.098	118.115	119.919	120.304	119.731	118.552	116.998	115.502	113.883	111.937	108.845	104.451	96.6089	84.3667	63.9218	40.8771	25.5738	19.3696	16.9106	16.5729	16.4349	16.3402	16.0513	15.1232
70.2752	61.4288	53.1231	45.1605	39.5484	36.2224	36.2348	38.8451	42.8245	46.9684	49.582	49.4847	45.5463	37.7012	28.467	20.7725	15.3946	12.1867	10.6027	10.9764	12.9767	14.9133	18.9008	25.4783	42.0675	69.6625	93.6402	105.022	109.926	111.059	110.492	108.721	105.743	101.812	96.0752	87.3935	74.4435	57.559	40.3141	26.9836	19.1772	15.2414	13.8913	13.4679	13.1034	12.9217	12.5771	12.0537	11.3572	10.495
11.6755	11.6755	11.6755	11.6755	11.4915	11.3524	11.134	10.3022	9.50537	8.36139	7.37653	7.43638	10.3952	15.7892	22.5492	28.6713	32.8496	34.1552	32.8951	30.1671	27.4196	26.0034	28.4298	35.2654	47.5118	63.0505	77.5571	88.8574	96.913	102.239	104.797	105.337	104.584	102.777	100.776	99.2292	98.2271	97.4776	96.653	95.2743	93.4238	90.2919	86.2693	81.5346	77.0483	74.3142	73.5185	75.7202	80.0338	85.4524
97.0562	96.7867	95.2939	92.493	88.7195	83.441	76.5659	67.9799	59.3781	52.4977	49.7673	52.9997	59.8919	68.0209	75.7424	81.8812	86.3166	88.7307	89.1793	88.6345	87.3112	86.4057	86.3468	87.7959	91.1517	95.6117	100.913	105.258	108.664	111.018	112.207	112.517	111.743	109.896	107.122	103.121	97.3021	88.8672	76.2466	60.1849	43.5222	29.7015	21.1331	16.5954	14.5977	13.6181	13.1034	13.0659	13.9288	15.2163
16.9962	17.0772	17.1072	17.1083	17.0591	16.9412	16.7822	16.4717	16.2234	15.9728	15.7411	15.5031	15.2879	15.0264	14.8184	14.7646	14.7978	14.6334	14.3429	13.9399	13.1077	12.2773	12.4321	14.3848	19.8199	29.0123	40.7704	53.1167	62.9079	69.8659	73.5231	74.8808	74.7639	73.4413	71.1493	67.9463	63.7294	58.2582	51.2225	42.5463	33.5069	25.1521	19.4772	16.6775	15.9677	16.0918	16.4926	16.8859	17.0355	16.8956
14.9837	14.6914	14.6113	14.7898	15.3836	15.9346	16.4938	16.7216	16.463	15.9044	14.945	13.9573	13.6467	13.6386	14.013	14.849	16.5544	18.8711	21.1881	22.6337	23.9596	24.8297	27.7619	35.7075	53.3816	78.5711	99.993	112.684	119.199	122.084	123.126	122.655	121.054	118.343	114.226	107.814	97.4913	81.1067	60.0587	40.7544	28.315	22.0273	19.2084	18.2739	17.8202	17.5455	16.777	15.5721	14.2016	12.7097
33.7437	34.2946	35.3331	36.8313	39.1913	44.6489	53.1194	65.3586	75.0095	82.0672	88.7349	94.4198	99.0935	102.834	105.594	107.571	107.023	103.272	98.1589	91.4161	85.7138	84.4005	87.0924	94.1858	101.524	108.197	112.063	113.158	112.786	111.376	109.291	106.488	102.979	98.7544	93.4225	86.1324	76.4415	63.8675	49.1788	35.2175	25.4794	20.8095	19.4341	19.1638	19.4033	19.5829	19.8037	19.9984	20.1841	20.7004
79.4787	74.3196	67.3751	58.5876	49.0044	41.3684	36.0164	33.4565	33.3268	34.1776	36.1084	41.2714	48.2606	58.4072	70.5102	81.843	90.9687	97.8903	102.78	106.382	109.057	109.882	109.152	107.83	105.559	103.201	102.529	101.934	101.73	101.188	100.922	100.43	100.072	99.8616	99.336	98.4913	96.7	93.3275	87.4935	77.6236	63.0059	45.7557	30.4718	19.651	15.0568	13.2337	12.9111	13.1148	13.7022	14.2427
33.8175	33.8639	34.9556	36.7032	39.3897	42.5355	45.3132	50.7783	57.4224	71.6908	91.4279	108.534	120.178	126.863	129.958	131.623	132.441	132.862	132.936	133.067	132.792	132.513	132.42	130.818	127.418	121.766	114.152	106.598	100.824	96.1563	92.1539	88.4802	84.5109	80.0082	73.9169	65.8026	54.6682	41.9792	30.3752	24.1647	22.9055	22.4616	21.913	20.7103	20.455	22.4727	28.4703	38.5606	48.4729	56.4065
33.5977	33.2102	32.7787	32.4439	31.8779	31.4398	31.0699	31.1699	33.0958	38.7493	46.8257	54.9803	61.119	64.426	66.0363	65.8004	64.3342	62.1146	60.6446	60.7838	62.5855	66.2844	71.3281	77.1977	84.9906	92.9006	100.234	105.058	107.867	109.297	109.721	109.27	108.36	107.054	105.204	102.526	98.7065	93.1117	84.7722	72.6363	56.8887	42.47	35.2733	33.9334	34.5333	35.5821	36.1324	36.1249	35.9326	35.6754
81.6708	83.4834	86.1901	89.3702	91.6369	93.2106	92.4009	90.3989	86.9483	82.203	78.4542	77.7415	80.795	88.8358	98.8472	107.725	112.696	115.011	116.227	116.727	116.586	116.784	116.32	116.259	115.489	114.861	113.797	112.666	111.061	109.075	106.939	104.212	101.131	98.0239	94.9941	91.6891	88.4478	85.5443	82.7398	80.1674	77.3497	74.2849	70.8388	68.5833	66.3904	65.3923	66.5274	68.7128	73.2695	77.7335
36.9559	37.103	37.4085	37.7934	38.7254	40.4343	42.7292	45.4563	48.2384	50.4537	51.7876	51.9329	51.1177	49.423	47.2049	44.834	42.5125	40.577	38.757	37.794	37.181	36.5809	36.0201	35.6576	36.9148	43.796	58.0771	71.73	79.5559	82.0879	81.007	77.4651	72.1527	65.5965	58.3785	50.8784	43.7873	37.4928	32.868	30.0445	28.8017	29.0496	30.0765	31.3859	32.7786	33.8584	34.893	35.3746	35.7367	35.6451
34.8418	36.5946	39.3078	42.4415	45.8792	48.8556	50.4752	50.4336	48.3036	44.927	42.0819	38.7002	35.8508	34.5719	34.9951	36.704	39.5808	43.9502	50.1645	57.4725	68.3707	83.235	103.969	120.726	127.035	127.919	127.36	125.676	123.958	122.137	120.112	117.922	115.418	112.186	108.131	101.984	92.99	79.2633	61.6531	42.7091	28.3668	19.7102	15.9499	14.8566	14.566	14.4794	14.0477	13.4485	12.5974	11.7804
26.6092	26.5763	26.5082	25.5411	24.556	22.705	21.3902	22.6587	28.0639	35.6695	41.9947	45.4098	45.793	43.3814	38.5808	31.9633	24.8094	18.8909	15.972	15.7843	16.3896	16.5562	17.416	20.6287	26.7554	34.6832	42.6617	49.1973	53.8378	56.2419	56.5957	54.8051	51.0483	45.7307	39.2564	32.3367	26.0357	21.9655	20.3857	21.2972	23.0001	24.9546	26.4709	27.1917	27.2673	27.2715	26.8337	25.7992	25.2723	25.4082
50.5007	50.3353	50.9083	51.6025	52.2879	54.565	57.1762	59.8958	62.4955	63.6119	62.4642	58.8169	53.7251	47.0836	39.3107	33.3493	28.7722	26.6617	26.0298	26.2181	25.6707	23.7857	21.6844	21.9984	29.1753	38.2695	46.3423	51.9449	55.3242	56.7731	56.9002	55.9566	53.4348	49.6722	44.2629	37.2278	29.2947	22.4533	19.4646	19.8784	22.2284	24.231	25.9523	26.6094	27.059	27.1936	27.3599	26.8953	26.1028	24.4388
118.464	119.659	120.889	121.686	122.035	121.737	120.652	118.756	116.003	112.205	106.004	98.265	88.3043	76.3079	63.7929	51.1742	42.265	34.7725	29.5116	26.6376	24.6283	24.2683	32.0077	53.1062	77.3241	92.6508	100.789	104.904	106.852	107.911	108.549	109	109.553	110.265	111.199	112.076	112.651	112.446	111.358	108.56	103.551	95.1936	83.0542	67.022	50.8404	38.3309	30.6985	26.7052	24.8384	24.2412
52.9863	49.2072	45.5129	42.1706	39.8905	38.6131	39.3966	40.5971	43.0226	45.6929	48.9057	52.5695	56.4127	59.3562	61.5759	63.2515	63.9614	64.9795	66.0222	66.6454	68.3473	69.2761	76.0685	84.2574	89.8046	90.7888	90.1497	88.3459	85.9385	82.9831	79.4606	75.3982	70.5452	65.1507	58.8208	52.1468	44.8942	37.0545	29.8909	24.0775	22.167	22.4744	23.9261	24.8986	24.8507	24.0977	21.7259	19.32	17.106	19.0986
53.3786	51.3527	49.1635	46.9659	44.9508	43.3348	42.1229	41.4435	41.1803	41.1185	41.5704	42.3937	43.4221	44.6413	45.7238	46.7264	47.5559	47.895	48.1401	48.4948	49.4213	51.2309	55.2586	61.3936	70.3025	81.0608	90.6226	96.8245	99.9217	100.755	100.089	98.5003	96.6066	94.562	92.5649	90.7262	88.9462	87.1851	85.3127	83.1042	80.8036	77.9109	74.6893	71.9974	70.089	69.8287	70.7013	72.7908	74.8853	76.7403
128.762	130.605	129.114	124.224	118.032	112.539	107.6	103.558	99.2994	94.6929	91.7647	89.489	86.9326	85.2533	83.655	82.8244	82.7069	83.9213	84.7893	76.2006	53.7973	43.1759	37.1323	33.8532	32.1716	30.9679	30.3912	30.4811	31.8196	34.296	38.1076	42.9023	48.2344	53.4257	57.9846	61.7137	64.9426	68.1187	69.9136	72.0713	75.6784	81.8367	91.4294	100.517	106.714	110.01	111.637	112.052	111.748	109.603
35.9454	35.3531	34.7231	34.3453	34.0075	33.9068	33.8935	33.702	33.6263	33.5088	33.2159	32.8838	32.6005	32.5519	32.8793	33.588	34.8102	36.049	36.6731	36.817	36.5156	35.7534	35.0085	34.0623	34.0167	34.5623	36.3956	39.31	42.7241	46.067	48.7217	50.5155	51.4632	51.7928	51.5119	51.3118	51.0129	50.5908	50.3274	50.0679	49.2951	48.0609	46.1742	43.0753	39.454	35.3485	31.639	29.0032	27.7995	27.4285
47.4477	47.6924	48.0753	48.5428	49.1082	49.6621	50.0944	50.3979	50.4677	50.4193	50.2811	50.1508	50.1834	50.2097	50.165	50.0273	49.6796	49.3357	49.1959	49.2514	49.5246	49.6205	49.7048	49.6497	48.9021	49.2	58.5765	78.5943	88.9605	93.0059	94.5307	94.2763	93.2788	91.8328	90.181	88.383	86.2295	83.387	79.0266	71.4527	60.2269	47.9613	43.5447	44.9402	47.2071	48.3985	48.712	48.3699	48.3868	47.5321
109.503	110.664	111.191	111.712	111.752	111.452	110.652	108.636	105.047	99.5315	90.8363	80.2583	74.9698	77.0998	84.471	94.5254	104.632	112.801	118.178	122.044	124.036	124.437	121.89	116.357	108.875	103.08	99.1558	96.6375	94.87	92.8317	90.8727	88.3159	84.855	80.1565	73.5714	64.9208	53.7157	41.1561	30.108	21.9118	16.4595	13.8883	12.5333	11.8558	11.5335	11.355	10.8016	10.5354	10.1729	10.8335
69.2125	66.8352	64.351	61.0641	57.9127	55.2904	53.3005	52.2047	52.036	51.1189	50.2426	49.6804	50.8596	54.3938	59.4871	66.6998	74.6795	82.4268	88.4092	91.9618	94.7562	96.1441	97.701	101.164	105.531	110.812	115.903	119.98	122.37	123.614	124.146	123.949	122.977	121.243	118.517	114.406	107.665	95.6914	76.0476	52.0595	35.7102	29.9551	28.7832	28.7948	29.1289	29.498	29.3901	28.6439	27.5405	26.1099
60.9417	56.3372	51.5092	47.8466	45.1154	43.455	42.3513	41.5	40.7067	39.5542	38.449	36.9344	35.2569	32.7044	30.066	26.588	23.1293	19.7339	16.8473	15.0621	14.6638	14.9141	15.4908	15.6151	15.7772	15.5259	16.07	20.3096	30.8682	46.2404	61.6653	72.784	78.9271	81.1372	80.4062	77.4547	72.6291	65.9826	57.3242	46.9138	35.2161	24.5033	16.9274	14.0863	14.4533	15.648	16.8661	17.6764	17.957	17.8839
40.5784	40.1258	39.5966	38.8074	38.3786	37.9908	37.902	37.969	38.4318	38.7835	39.0009	39.1393	39.1564	38.8458	38.3508	37.66	36.8697	35.7872	34.8325	33.9844	33.4628	33.6319	36.1083	43.0499	53.5179	66.6107	79.831	91.5387	101.135	108.868	114.693	119.091	122.321	124.259	125.283	125.566	125.282	124.61	123.4	121.944	119.451	115.856	109.911	100.639	88.451	75.0305	65.9225	62.2921	63.585	68.7715
110.583	109.22	107.241	104.774	101.155	96.827	92.9262	89.9192	87.9363	87.3538	87.2344	87.6676	87.8518	87.3178	85.9387	83.1124	79.5995	76.6755	74.3591	72.3006	69.3946	65.0273	59.4128	52.3323	44.8665	38.467	33.1048	28.5962	24.9096	21.8783	19.9869	19.1617	19.7021	21.4137	23.3864	25.5834	27.5457	28.9607	29.6399	29.6603	29.5979	29.7804	30.2085	30.5334	30.1071	28.7159	26.771	24.4862	22.3369	20.6968
87.605	87.4662	87.2499	87.0212	86.9886	87.6474	89.1858	92.0313	96.666	103.202	107.933	110.2	108.469	102.481	95.2847	88.9982	83.9291	80.108	77.4399	75.566	74.042	72.5478	70.1374	66.2319	61.1644	53.5632	45.9155	39.4549	35.8034	33.9517	33.191	32.959	33.4063	34.6052	36.8245	40.0205	44.9494	52.7622	66.17	87.7031	111.737	125.387	133.492	137.019	138.054	136.614	129.247	107.972	69.3157	49.4473
98.1175	100.223	103.709	107.387	110.35	112.613	114.178	114.873	113.228	111.446	107.611	103.897	100.448	97.1778	94.6334	93.3411	92.6414	92.6124	93.4407	91.3543	85.7846	75.4007	62.0404	49.9327	41.3304	35.3644	31.023	27.7055	25.3867	24.008	23.562	24.0014	24.9972	26.215	27.435	28.4713	29.3288	30.0868	31.4299	34.6137	41.7919	53.8329	71.7389	88.2067	100.211	102.91	93.9428	67.5829	45.8085	35.2709
96.153	99.0556	101.18	103.153	103.994	103.879	102.646	101.094	99.3136	97.8621	97.3438	97.1969	98.2068	100.084	102.155	103.926	105.349	105.063	103.251	99.535	88.2295	74.8838	63.3432	53.6701	46.8207	41.8523	38.1655	35.6798	34.0318	33.0881	32.8964	33.5064	34.7798	36.6769	38.9935	41.7135	45.0077	51.438	61.7438	78.7307	100.021	114.205	122.06	126.372	128.85	129.305	128.82	127.476	123.153	114.566
100.425	100.171	100.048	99.5461	99.2887	98.8653	99.1094	99.9129	100.391	100.992	101.166	101.495	102.383	104.447	106.152	107.768	109.618	110.14	108.738	105.627	98.552	86.3711	72.6808	61.2224	54.0738	49.7904	47.0744	44.9654	43.2267	41.9228	40.9697	40.5022	40.5104	40.9695	41.9735	43.6211	46.1052	50.5226	57.8695	69.3469	85.7621	100.669	109.69	114.061	115.942	116.827	116.48	114.88	110.582	100.921
43.7506	42.8381	42.2351	42.0877	42.5124	43.2332	44.1533	45.3571	46.7118	48.1978	49.4009	50.2448	50.4036	49.567	47.8567	46.0301	43.998	42.188	40.5408	39.2884	38.2813	37.5298	36.6173	34.951	32.7152	30.1048	28.3408	27.3844	27.2442	27.3308	27.64	27.7283	27.8092	27.5233	26.8888	25.7446	24.3854	23.1168	22.0724	21.5129	21.0445	20.5804	20.1539	19.9956	20.4987	21.2421	22.1558	23.0444	23.6951	23.9539
68.2042	67.2818	67.3003	66.9792	67.6339	68.2263	69.1032	69.1685	68.5319	66.2528	63.8058	60.4909	57.3994	54.8402	52.0986	50.2468	49.7733	50.1283	51.69	52.8752	53.5523	52.4641	50.9765	48.323	44.861	41.3115	37.631	34.035	30.9159	28.1576	26.1157	24.3427	23.2123	22.5128	22.0994	22.1564	22.6262	23.6791	25.274	27.5172	30.9497	36.9712	46.105	62.0232	83.3449	103.468	117.755	124.626	128.125	120.987
67.2297	69.2903	71.6033	74.6258	77.6893	80.4161	82.5477	83.617	83.5273	83.0014	80.6102	77.6465	73.9294	71.0394	69.3832	68.2822	67.5054	67.0494	67.251	67.6177	67.9694	71.6353	79.7573	95.7043	113.25	117.648	117.479	116.626	115.029	113.018	110.242	106.916	102.878	97.8863	91.5724	83.1912	72.3604	59.8152	51.273	51.0295	53.2086	54.7511	55.7297	55.6216	54.8592	53.6162	51.9416	50.1587	48.0035	49.7142
70.0399	69.1232	68.5887	68.4262	68.5284	69.7984	71.9707	74.4192	76.0048	76.9638	76.6747	75.7191	74.9237	74.2651	73.2627	72.4847	71.8139	71.6243	71.3781	70.3462	66.8772	60.1616	52.2161	45.3044	39.2008	34.368	30.3017	26.8805	24.6501	23.8797	24.9715	27.4809	30.8674	34.4008	37.5995	40.381	42.7203	44.7891	46.5175	48.7096	52.6754	61.0209	73.3015	86.3055	96.4477	101.611	104.904	106.022	105.817	103.677
70.7825	66.7808	62.6682	59.4404	57.061	55.4638	54.6736	54.7501	54.4372	53.7863	53.1424	51.8845	50.4362	49.1346	47.9073	48.1488	48.5592	50.1497	53.0065	56.4369	58.0083	56.5045	52.215	47.3231	43.4363	41.034	39.4426	38.7367	38.3776	38.3637	38.4556	38.6169	38.7036	38.5652	38.1212	37.4547	36.4626	35.0569	33.4548	31.5139	30.0775	29.4076	29.1879	29.0591	28.7604	28.5556	28.2333	27.9264	27.6249	27.1961
103.645	104.974	106.287	107.332	108.289	109.169	109.649	110.095	110.323	110.786	111.256	111.793	112.362	112.513	112.088	110.916	108.309	104.93	100.683	94.8772	81.6936	64.05	48.6658	44.1739	42.2704	40.9487	39.8289	38.974	38.695	39.2469	40.4768	42.2265	44.337	46.6676	49.113	51.7506	54.7626	58.7068	63.7003	70.9953	80.9064	91.9743	100.628	105.629	108.214	109.461	109.304	107.409	103.544	93.286
87.6285	87.4708	86.8202	85.5312	82.1125	76.6953	69.9201	63.3593	59.1371	56.8057	56.7442	58.2062	60.6718	63.3438	65.7391	67.2694	68.3978	68.4263	68.4878	67.7921	65.7625	62.4488	58.2334	53.0612	53.5602	57.0212	59.7406	60.7025	60.3047	58.9103	56.4664	52.951	48.3811	43.3107	38.0935	33.7715	30.9895	29.4146	28.4688	27.7192	26.8895	26.0328	25.1234	24.3371	23.6199	22.8622	21.9435	21.1947	20.3452	20.4725
49.2259	48.7763	47.9953	46.419	44.2959	41.6453	39.7119	39.8591	42.7115	46.545	49.4804	50.6797	50.1409	48.2219	45.357	42.3535	40.2728	39.8361	40.8364	42.3328	43.5963	42.1898	39.7555	36.1944	33.8445	35.0359	40.3774	46.2964	51.0337	54.2322	56.13	56.781	56.2822	54.6997	51.9679	48.2355	44.315	42.0433	42.9568	45.0045	47.0201	48.5358	49.3138	49.5217	49.6865	49.4906	49.1289	47.9736	45.1417	41.1077
66.3607	65.2151	63.6458	61.8863	60.2117	58.7571	57.7391	59.9612	69.2087	80.6063	88.4725	93.6659	97.8335	100.51	103.504	105.537	106.543	105.067	97.4276	88.4119	80.5173	76.368	71.5818	71.1393	69.2586	68.5573	67.3114	64.9497	61.6764	57.689	53.0009	47.5485	41.6285	34.8891	27.5159	20.4569	17.417	21.971	31.2686	40.8475	48.8077	55.2563	58.5093	60.6563	62.0806	62.3471	61.4536	59.5128	56.2905	49.574
84.5874	85.0929	85.7053	86.0531	86.0912	85.4214	84.3729	82.3638	79.338	75.9592	72.6838	69.9061	67.8328	66.7451	67.1682	68.6746	71.4766	74.6703	77.4442	78.8762	78.9753	76.6195	71.6968	61.9486	50.3241	41.1472	39.8611	40.5714	41.8649	43.3466	44.7584	45.9894	47.0306	47.3737	47.2367	46.8188	46.0261	45.0461	44.1443	42.8708	42.083	42.4845	46.6627	56.0483	68.5475	80.0168	87.6226	92.6393	95.764	96.8675
113.01	115.39	117.198	118.885	120.005	120.711	120.596	120.208	119.405	118.573	117.848	116.351	115.664	115.125	114.93	115.161	115.602	115.933	115.885	113.988	110.338	102.722	89.5283	73.0688	58.1925	49.3471	44.4447	41.4636	39.6881	38.3967	37.4787	36.7458	36.2503	35.6118	34.7294	33.8437	33.2634	33.6031	35.4837	38.6797	43.1655	49.0474	56.4539	66.8701	80.5927	94.5762	104.489	110.47	111.194	106.562
120.448	120.448	120.448	120.431	120.416	120.855	121.368	122.29	123.485	124.562	125.345	123.567	118.752	109.858	98.4369	86.464	76.2057	68.7685	63.6172	60.8263	58.6172	56.9842	54.9013	52.0396	49.5942	46.4893	43.5992	40.7923	38.2253	36.443	35.185	34.3877	32.7639	30.0719	26.724	23.6532	22.247	22.7515	24.2769	25.8601	27.0387	27.9182	28.7172	29.4923	30.7112	33.3601	38.1816	45.5469	55.0739	64.1417
76.3933	74.8199	72.8336	70.6159	68.3565	66.4437	65.1356	64.3135	64.3492	64.9445	65.6777	66.9679	67.97	69.4044	71.3978	73.4501	76.3719	80.3257	85.4239	91.441	96.6511	98.8667	97.8058	93.1598	87.1183	80.7465	75.3294	71.1354	67.369	64.1497	60.9959	57.292	53.1685	48.4103	43.1688	38.6794	37.4455	41.3586	48.1248	54.441	58.6372	60.7122	60.1993	57.2267	52.986	48.9586	48.2326	48.7864	49.3882	49.657
72.8084	78.4378	85.3422	93.1364	101.698	109.729	116.761	121.398	123.683	124.729	124.44	121.725	117.417	113.207	107.282	98.1538	88.3102	78.301	69.9821	65.0298	58.1603	50.0298	45.4923	48.9827	55.7132	61.3989	64.1469	64.9111	64.3816	62.616	59.5553	55.6791	50.897	44.7221	37.1671	28.1667	20.0517	17.6344	22.0729	27.4028	31.9421	34.7641	36.7341	37.7055	37.721	36.7133	34.2314	30.2173	25.0044	22.3933
115.483	112.11	105.461	95.4497	83.3742	70.8509	60.1142	52.1858	46.6882	43.9607	42.7668	42.2672	43.9558	46.3237	50.9132	56.6591	62.8789	70.1559	76.6538	84.4092	88.1582	92.2238	92.4148	93.3571	94.7165	94.9903	94.6972	94.326	92.6132	89.729	86.7645	83.2699	79.7773	75.9702	72.191	68.0678	63.1551	57.6921	50.1903	40.9628	31.0633	23.8553	23.3556	26.0376	29.0261	31.3675	31.7921	31.3685	28.8617	31.8928
71.9654	74.3323	77.1659	79.494	81.9007	83.7278	85.7289	86.9527	88.0184	88.6604	88.921	89.117	88.8961	88.2925	87.3149	85.8366	84.2859	82.019	81.7503	82.9596	86.4482	90.2999	94.9952	98.3425	101.536	103.68	104.407	103.777	102.569	101.013	99.518	98.1022	96.8663	95.5562	94.3615	92.7567	90.8105	88.2411	85.2845	81.4317	77.4849	73.4619	70.8194	69.9011	70.7995	72.4826	74.8464	76.849	78.2874	79.5151
65.0172	61.3863	58.8191	58.1413	60.2441	65.0239	72.8509	81.2082	89.1408	94.9783	99.0197	101.214	101.451	100.303	97.1265	92.0469	85.5727	77.7789	70.8995	66.1209	64.7691	67.4847	75.9249	88.3346	99.8659	105.812	108.818	110.417	111.33	111.618	111.626	111.483	111.075	110.241	108.881	106.153	101.299	92.8976	81.3461	70.1319	62.6265	58.177	56.1807	55.2712	54.5843	54.3171	54.6628	55.8446	58.3847	63.0822
80.7051	80.6132	80.3262	80.0125	78.0703	76.1765	73.4883	70.0535	66.1321	62.5557	59.8443	58.2031	57.6259	58.0702	59.4057	61.8245	65.4918	70.4324	76.5947	82.0883	82.8241	80.9773	73.2278	61.5781	53.3886	49.0393	47.0426	46.4353	46.4028	46.5331	46.8542	47.459	48.2794	49.1337	50.1952	51.1736	51.9995	52.5187	52.2267	50.7652	48.5427	45.3513	41.8766	38.872	36.6692	35.6379	35.7378	36.3046	37.0539	37.9984
76.6009	77.6577	78.2636	78.7985	79.6299	80.5967	81.7976	83.1037	83.8981	84.795	85.1484	84.6622	83.4516	81.7126	80.0398	78.7908	77.927	76.8307	76.1605	75.9266	75.1856	73.9194	71.7849	69.4345	67.381	65.8374	64.9227	65.0864	65.8154	66.8483	67.9886	68.9042	69.4054	69.3535	68.9249	67.2396	65.0431	62.7427	61.0936	59.9401	59.3596	59.4033	59.9489	60.7068	61.3621	61.7836	61.1946	59.1211	55.5318	52.11
54.2391	57.4008	60.6864	63.865	66.8444	68.9209	69.5896	69.1718	66.5299	63.2764	60.8183	58.8862	58.7742	60.2598	64.2335	71.6491	80.2915	89.7236	95.3914	99.4749	100.378	97.9261	93.4517	88.241	81.7423	76.3124	71.6268	67.1184	63.093	59.0221	54.9709	50.0622	44.2249	36.6516	26.7279	16.7119	13.3073	21.1984	29.5917	35.2124	38.4418	40.6905	41.3842	41.5771	41.4967	41.1848	40.019	37.5797	33.816	29.4539
41.8817	42.8584	43.8084	45.3584	47.7762	51.483	56.1855	61.015	64.1838	65.8501	64.2194	59.6671	54.1107	48.1235	43.5765	41.0297	41.3323	43.9231	47.7784	50.6199	53.6429	53.7231	50.5784	45.4047	47.2385	55.2722	61.4177	64.4601	65.4867	65.1839	64.0859	62.0087	58.978	54.6475	49.4053	42.8091	34.9084	26.788	21.9164	24.0698	30.3595	35.7604	39.5746	41.4879	41.8288	41.587	39.4502	36.4807	33.3225	33.0227
58.6953	56.3267	53.6268	50.5201	47.4231	44.4662	41.8598	39.6871	37.9856	37.1537	37.373	39.5259	45.8613	57.2278	75.8173	95.2708	109.908	119.286	123.415	125.069	120.606	99.7262	63.8096	39.5698	31.7615	29.1718	28.0912	28.298	29.1296	30.6437	32.7149	35.044	37.5478	40.0556	42.4966	44.7473	47.2858	50.7231	54.347	57.8139	61.3899	64.6333	67.4529	69.7462	70.2481	70.7592	69.8562	67.0245	63.5663	59.3307
51.9353	50.6605	49.6003	48.8078	48.3147	48.0582	48.0193	48.1344	48.4371	49.0163	50.1613	52.321	56.4854	65.8413	80.1086	96.5783	105.205	111.459	109.905	98.5769	75.6986	62.5329	54.6561	50.0262	45.4632	41.875	38.5687	34.7864	31.215	27.8516	25.6415	24.9887	25.6844	26.9107	28.0042	28.5588	28.4883	27.827	26.4991	25.0072	23.2501	21.7498	21.3572	21.9712	23.3976	24.7525	25.5517	25.7079	25.155	24.5057
51.6022	50.2243	49.0678	48.5229	48.9903	50.753	54.4995	60.0966	67.2176	75.5581	84.9084	94.0892	101.594	107.909	110.114	108.653	101.841	89.9716	75.7026	64.4641	56.6599	52.2993	47.6596	43.7097	40.4329	37.4342	34.7104	32.7235	31.2709	30.7299	30.7979	31.5156	32.4915	33.3723	33.9775	33.9354	33.5251	32.7758	32.087	32.1456	33.3356	36.3161	41.9983	50.8484	62.5851	76.4572	89.0597	99.82	106.584	109.795
72.8821	72.1775	71.8181	71.5342	72.8499	75.6224	80.5694	86.0964	90.2019	92.879	93.7544	93.9502	94.733	95.9336	97.0667	99.1971	101.038	104.231	106.809	107.7	104.182	85.7159	63.1333	50.5568	44.4557	41.1953	39.177	37.9215	37.1082	36.7146	36.4711	36.6079	36.9018	37.5956	38.5414	40.3093	43.0063	47.0385	52.0726	57.3418	62.1699	66.1855	68.9041	70.5209	70.091	69.1795	67.0416	63.8164	59.9161	55.5417
71.7385	72.0584	72.839	73.4543	74.449	75.2398	78.6952	81.662	85.0312	89.5287	93.4858	95.7455	96.2744	93.6013	88.9233	79.8748	66.9995	54.3724	43.0292	37.528	35.1164	37.0198	46.2538	62.6724	80.0923	90.665	95.6093	97.8436	98.3885	97.9491	96.7915	95.0458	92.9964	90.5181	87.5345	83.867	78.958	72.3593	64.1918	53.3064	41.4169	30.9231	25.2431	23.968	24.6788	25.7997	26.6921	27.2099	27.3096	27.2769
44.1279	45.8447	48.6256	52.5252	57.5564	64.1803	69.8171	74.3004	77.131	78.4572	79.5321	79.3458	78.8793	80.6762	82.7959	83.2674	81.8234	80.6399	78.2474	75.2011	70.9437	64.8902	58.4246	52.3099	47.3756	45.351	44.0297	42.9728	42.0079	40.7548	38.9152	36.7711	34.4348	31.7445	28.6752	25.5997	23.1093	22.0476	24.695	29.9186	34.7835	38.5046	41.0023	42.8168	42.354	40.3252	35.1973	27.8674	20.7595	25.5789
55.1506	55.2789	56.1107	57.904	60.7705	64.6354	70.2442	75.9176	80.955	84.2283	85.5879	86.5115	86.4725	85.8471	84.8703	85.2914	87.7719	92.0682	96.2164	98.0381	93.6909	80.1931	64.6361	51.7847	42.9182	37.5253	33.8586	31.252	29.4036	28.3663	28.4292	29.6592	31.858	34.6548	37.6569	40.6843	43.5904	46.5039	49.6003	52.9277	57.2436	64.1818	76.2946	95.6838	114.103	123.649	126.515	123.227	113.697	91.6285
74.1764	71.4313	70.2957	69.9133	69.969	71.6522	73.2085	74.9293	75.5821	75.1368	74.3611	72.1201	69.4864	67.0434	62.4469	57.3256	52.6205	48.155	46.0228	44.1593	45.9144	54.0307	65.2573	75.4113	83.0058	88.2384	92.0207	94.9879	97.594	99.956	101.959	103.994	105.751	106.832	107.283	106.476	104.421	100.58	94.7404	87.1802	78.2486	67.5501	57.1167	48.1847	41.3245	37.072	34.5446	33.3356	32.4501	31.9813
36.7195	37.4686	38.3717	39.6496	41.271	43.0001	44.4525	45.1682	45.4373	45.1672	43.9085	42.4467	40.5878	39.1264	38.9037	39.2872	39.4735	38.5077	37.127	35.6928	33.8042	32.1299	30.5636	29.0991	27.5974	26.0592	25.4758	25.6791	26.8481	28.8988	31.4975	34.0936	36.2373	37.7486	38.5639	38.6379	38.0677	36.5815	34.3971	31.5245	28.1631	25.5509	24.1255	22.8069	22.4251	22.3614	22.6635	23.4043	23.956	24.9427
16.851	16.6633	17.0344	18.1083	20.02	22.7546	26.0824	29.632	33.0307	36.031	38.5628	40.7143	42.0081	42.8867	43.2737	43.5298	43.8359	43.8359	43.8359	43.9089	42.6098	40.356	36.1022	30.7338	28.2075	34.1911	43.3412	49.4517	52.197	52.6921	51.6293	49.5057	46.6097	43.0816	38.9732	34.3583	29.3984	25.9545	25.2997	27.8315	32.1707	36.3698	40.051	41.7321	42.9883	43.5362	42.3512	40.6766	37.1445	31.8375
46.447	35.7319	26.6886	20.0038	16.5022	15.43	16.9249	19.4984	23.0009	26.2611	30.199	34.5332	38.7205	43.0092	46.7073	50.2738	53.159	55.7932	58.1658	60.303	62.5047	63.9992	65.247	65.6108	63.6705	60.4909	57.4521	54.7163	52.7881	51.4348	50.5868	50.0863	49.7584	49.1717	48.0157	46.6543	44.1624	40.5401	35.2085	28.829	21.6666	15.3118	11.3486	10.4391	9.88926	9.33179	9.24783	10.868	14.1498	18.3428
78.9168	77.6625	77.1537	76.3479	75.6638	74.9569	73.5904	73.1299	72.8661	72.9291	73.9688	75.037	77.0413	79.6697	82.0439	83.6319	83.2055	82.2865	80.3405	72.0829	58.1507	44.1036	35.535	30.7014	27.9557	25.7868	25.108	25.1898	25.9481	27.3618	29.1725	31.2165	33.3349	35.4713	37.458	39.4771	41.8635	44.597	48.0909	52.6783	59.8993	70.6518	83.9072	94.295	100.726	103.729	101.978	94.8914	82.7034	66.7178
47.1701	46.0957	44.8081	43.602	42.5503	41.628	40.9016	40.3354	39.9524	39.9301	41.0319	44.4879	51.414	61.4038	70.6654	76.507	76.3668	70.6152	60.6952	50.1301	42.1572	39.1533	42.5919	51.898	63.2489	71.4709	76.2502	78.7726	79.6447	79.4894	78.4938	76.7416	74.1925	70.6596	65.9193	59.1664	49.827	36.8185	21.269	12.5062	18.9002	25.2371	27.2671	27.2109	24.0654	20.731	20.3416	24.2472	29.5372	33.3958
105.876	109.054	111.574	113.354	114.432	114.959	114.717	114.064	113.3	112.539	112.033	110.794	109.2	106.864	104.173	100.705	96.6879	91.3315	84.7686	76.5032	66.3592	56.3386	47.3209	41.0496	36.7834	34.1872	32.61	31.5927	30.9474	30.5235	30.1815	29.6787	29.1021	28.3676	27.4904	26.5581	25.4666	24.4043	23.362	22.6031	21.9726	21.5791	21.5151	21.5562	21.7973	21.698	21.5868	21.3662	20.8689	20.0708
50.373	51.6707	52.116	52.5346	52.4477	52.1303	51.9753	52.0688	52.6597	53.9516	55.6672	57.8749	60.3504	63.3694	67.0775	70.7241	73.7078	74.219	70.9999	62.6963	50.768	42.4279	36.8167	33.7172	31.238	29.4441	27.9987	26.861	26.0851	25.9202	26.3201	27.1813	28.4161	29.9232	31.7003	33.7817	36.6943	40.9888	47.3732	58.8596	77.1134	99.039	113.471	121.635	124.928	126.369	121.137	111.164	85.2055	54.4945
78.7745	76.0534	74.4494	73.9541	73.8712	74.9427	76.9334	80.1421	85.3808	91.3755	95.8019	96.5644	94.0163	85.7373	75.8386	69.0423	64.0448	61.3538	59.9502	59.2502	57.6073	55.0706	53.2662	52.0375	51.6764	50.5297	49.4793	47.9953	46.585	44.9508	43.2889	41.6237	40.0125	38.2989	36.5622	34.5116	32.6522	31.0934	29.8981	28.9291	28.2232	27.5355	26.8539	25.8244	24.5293	22.8736	21.0911	18.9962	17.3409	16.4579
60.3841	63.04	66.2501	70.1051	75.4563	82.7056	92.2686	101.044	107.135	110.62	110.164	108.647	106.585	104.224	101.857	99.886	98.7081	98.4688	98.3081	96.8433	92.3854	83.727	71.6713	54.9185	40.7395	31.5531	26.4615	24.45	24.2854	25.6033	27.7755	30.5914	33.8763	37.4813	41.295	45.3003	49.5104	54.1588	59.2228	65.3154	74.4329	85.5881	95.3713	102.488	105.679	107.385	106.815	102.808	95.6703	79.6216
60.5442	59.993	59.942	60.8898	62.3206	64.8739	66.3788	66.2919	63.7562	58.7004	52.7637	46.7192	42.6929	41.5138	43.0272	45.8447	49.3925	53.3391	56.0956	57.6015	56.6049	53.7419	49.9005	45.4322	42.0646	39.2506	36.7551	34.6493	33.0174	31.6333	30.4281	29.2709	28.2923	27.2995	26.3874	25.5034	24.589	23.5733	22.3363	21.7879	21.6439	22.3622	22.8133	23.017	23.0058	22.3196	21.2664	20.1047	18.9885	17.7086
40.4909	40.2036	39.4156	38.6491	37.6646	36.5207	35.3258	34.2236	33.3609	32.858	32.678	32.9273	33.6436	34.3366	35.0687	35.5692	35.8471	35.8551	35.6483	35.0502	33.7738	32.3241	30.2503	33.8589	56.2473	79.6545	91.0398	95.172	96.0222	94.9568	92.8864	89.8845	86.0497	81.2983	75.1185	66.5958	54.7091	40.7211	29.664	27.5075	31.164	34.6319	37.0175	37.8658	38.2015	37.9918	37.7392	38.1527	40.6103	49.1992
116.558	114.325	110.236	101.923	85.6017	59.9598	44.6273	39.3794	38.041	37.1547	36.6394	38.1046	42.3747	51.3732	63.1184	73.0976	78.796	82.4104	85.2099	87.7176	89.0075	88.1988	84.2337	79.0172	75.8255	73.866	72.1125	70.3137	68.2071	65.8472	62.9992	59.1537	54.305	47.8187	39.1221	28.4295	17.9531	14.7257	19.7324	25.7854	28.9606	31.5878	32.3905	32.7584	32.9092	32.79	32.7625	31.9516	30.1885	26.33
111.176	111.811	111.874	111.825	111.061	110.495	109.361	108.068	106.428	105.426	104.662	107.001	108.099	109.898	110.46	110.504	110.15	109.703	108.835	108.37	107.164	104.042	97.2661	88.1235	78.5589	70.3674	64.8628	60.9479	58.0899	56.1207	54.1373	52.0853	49.5808	46.9319	43.2821	39.1273	34.3129	31.3504	33.7745	38.5584	43.8156	47.8928	50.2005	51.4717	51.505	50.845	49.9297	47.2557	42.1046	35.7502
46.471	46.352	46.3684	46.5713	46.9773	47.6226	48.3822	49.3159	50.1738	50.7587	51.0841	51.0531	50.537	49.9164	49.7086	49.31	48.8829	48.4819	48.2602	47.0949	41.2817	34.9733	33.4378	36.1288	39.5812	41.8279	43.1145	43.5281	43.2476	42.9007	42.19	41.0912	39.8043	37.7703	34.9792	31.7901	29.1863	30.759	36.0235	42.6453	47.1686	50.8375	52.3731	53.7249	53.1317	51.7484	49.6025	46.7064	42.8472	38.3819
40.9949	41.3807	41.6525	42.06	42.1494	42.0066	41.8874	41.6157	41.8187	42.5483	43.3293	43.8891	43.9762	43.7448	42.8736	41.9893	41.1306	40.1436	38.7146	37.5681	35.7115	33.5139	30.5917	27.4173	24.7568	23.5199	22.8088	22.87	23.2118	23.8544	24.4838	25.2052	25.7703	26.0481	26.0835	25.8345	25.4583	25.1693	24.8106	25.2785	27.3118	32.0519	39.3843	52.0677	62.7153	58.533	42.0026	30.6989	24.8065	22.3305
48.3745	40.2695	36.327	35.0617	35.0632	35.8936	36.5281	36.3807	35.9456	35.6542	35.6598	35.8996	36.2405	36.3084	36.1529	35.7465	35.3608	34.872	34.3928	33.8251	33.2492	31.6019	29.8194	28.1894	28.7878	37.4911	48.6661	56.7559	61.1949	62.7538	62.2878	60.292	57.0368	52.614	46.9053	39.9771	31.6721	22.6407	15.2253	14.543	19.4371	25.1706	28.666	31.3821	33.2372	33.5711	33.3137	33.0099	31.6425	31.2822
49.1182	48.0536	47.5314	47.3651	47.1201	47.2825	47.3044	47.1768	46.6696	46.3703	46.2705	46.3911	46.8043	47.544	48.4083	49.3277	50.4935	51.8047	53.427	54.2685	55.0427	53.926	51.1918	47.7721	43.7897	39.913	36.6287	34.3989	32.7936	32.1965	32.2221	32.5885	32.9451	33.257	33.691	33.8442	34.0233	34.0515	33.8921	33.3276	33.9403	36.959	40.8706	42.033	41.6506	38.905	34.7883	30.6195	27.4321	25.5762
41.3332	41.855	42.738	43.8056	45.1555	46.5709	48.1582	49.757	51.1665	52.5031	53.7429	54.3625	54.9259	55.195	55.4062	55.6559	55.9279	56.1216	55.8682	54.7905	53.1993	50.6155	46.731	42.2375	37.2409	33.1352	29.9593	28.7182	28.3373	28.9019	30.3545	32.4126	34.5565	36.475	37.5884	37.8054	36.9579	34.8175	31.6448	27.9725	24.5857	22.9005	23.1837	24.8153	26.6681	28.4312	29.7368	30.8571	31.7388	32.0759
42.0212	41.9447	41.772	41.8216	42.0592	42.8003	44.586	47.5432	50.7882	54.1702	56.4851	56.5577	55.1805	52.3515	48.9667	45.9623	44.1599	43.2125	42.7419	42.5836	42.3204	40.2808	37.571	33.6221	30.8627	31.5658	35.3819	38.7836	40.5632	40.2809	38.2541	34.6179	29.8883	24.7532	20.4526	18.6159	19.7715	22.4219	24.3526	24.4672	23.4429	20.9307	18.9688	19.3884	22.7643	27.6025	32.0582	34.7959	35.5972	34.0251
120.774	121.23	121.521	121.071	120.038	119.244	118.046	117.857	118.163	118.359	119.027	118.718	118.002	117.624	116.474	115.103	113.056	110.089	107.05	104.078	102.138	99.229	93.302	83.6389	65.6978	50.9047	42.1193	37.4793	35.2153	34.168	33.9814	34.5755	35.3381	36.1453	36.8788	37.4215	38.0406	39.1341	41.8442	48.5456	60.8097	77.8403	93.7408	105.569	113.205	117.55	120.457	121.555	120.049	115.925
67.3673	64.5906	61.0345	57.2284	51.9275	46.2573	40.8651	37.162	35.9535	37.3307	41.0166	46.4638	56.5468	64.5823	72.6776	79.5566	84.8584	87.993	90.5515	91.8689	92.4869	92.6667	93.5756	95.9324	98.857	101.839	104.848	106.765	108.574	109.448	109.907	109.683	108.615	106.827	104.109	100.028	94.0865	85.3895	73.9069	59.6541	45.2817	34.9558	28.2399	24.1888	22.5503	21.6758	21.2762	20.8932	20.2233	19.6799
88.1922	86.429	83.3433	78.5857	71.6191	62.5958	52.5725	43.3787	36.3218	31.499	28.0616	25.8157	23.9187	22.2998	20.5491	19.188	19.4929	22.9275	28.7838	38.2256	48.5103	59.4981	69.5734	79.1608	87.8121	95.6203	102.484	108.097	112.268	114.584	115.732	116.181	116.398	116.857	117.397	117.981	118.364	118.355	117.686	116.026	112.14	104.287	89.5791	67.3182	46.392	33.8011	28.2055	25.9595	24.5276	23.9109
39.8783	38.5435	37.4711	36.9809	37.2193	38.2041	39.5845	41.0672	42.1784	42.9287	42.7952	42.5108	42.2152	41.8694	42.3177	43.7214	46.1925	48.7643	50.1115	49.947	48.5875	45.5761	41.6887	37.0783	32.5473	28.5209	25.7826	24.1891	23.8325	24.5674	25.7974	27.5756	29.4969	31.348	32.9145	34.2851	35.256	35.9005	36.6752	37.4942	39.1183	41.9758	48.7597	61.1671	79.5033	95.96	105.418	105.579	97.4524	81.0517
62.9982	64.5591	65.33	66.2174	66.7275	66.5329	66.3964	64.7645	62.9983	60.8159	58.6379	56.2936	53.6553	51.0842	48.7622	46.6631	45.0449	43.4921	42.1159	41.1672	39.3905	37.6458	35.7132	33.7193	32.1178	30.815	30.077	29.9163	30.6061	32.0302	34.1828	36.7858	39.799	42.9727	45.9294	48.4237	50.0647	50.3562	48.4131	43.3521	37.0496	29.8852	24.5254	20.4791	18.4037	17.3122	16.6206	16.5044	16.2699	16.0754
64.8267	63.8663	62.3801	60.2327	57.2525	54.0559	50.8477	47.8536	45.2762	43.076	41.663	40.6916	39.4664	38.4371	37.743	37.5435	37.9043	39.2307	40.86	42.04	41.6159	38.2091	35.465	33.3586	32.6214	32.6654	32.8789	33.2656	33.6757	34.1612	34.8894	36.0666	38.1561	41.2475	45.311	49.9914	54.9101	60.2314	65.5641	71.282	79.2074	90.1759	104.695	115.764	119.686	119.9	118.162	112.029	101.322	82.8919
124.716	124.953	124.783	124.37	123.764	123.112	122.344	120.955	118.086	114.441	109.218	102.731	96.6192	91.1997	87.5606	85.1053	83.2019	81.429	79.2813	75.5996	66.9283	56.0024	46.6137	39.9483	35.2138	31.6155	28.9895	27.2108	25.9852	25.5294	25.7088	26.2975	26.956	27.4426	27.7393	27.7273	27.675	28.0522	28.7387	30.9346	36.1694	48.7655	73.3977	99.3778	114.29	121.817	124.281	122.558	114.757	95.6886
67.0868	61.9203	57.4862	51.4872	45.3621	39.7868	35.5633	32.5842	30.6078	29.5931	29.0128	29.0072	29.5199	30.4979	32.044	34.049	36.5125	39.1997	41.8437	43.0858	41.6971	38.3335	34.5663	32.2627	31.3832	31.6561	32.6808	34.3955	36.4842	38.7136	40.992	43.1868	45.2502	47.0537	48.6142	49.7348	50.6825	52.2129	53.7808	57.8841	64.6731	74.4421	73.1622	63.0506	44.7781	31.0288	25.0997	22.4652	20.6269	20.0919
85.2378	82.7613	80.5555	78.6885	76.6722	75.5679	74.7242	74.0746	73.2653	72.2978	70.5713	68.8158	66.6692	64.7039	63.3461	62.2168	61.7333	61.1854	60.7311	59.4242	55.5921	50.9903	45.7342	39.6639	35.4021	31.9753	29.2098	27.3279	26.2163	25.8357	26.1751	27.2359	29.2778	32.3835	36.5736	41.4091	46.3779	50.9278	54.3402	55.7799	56.2539	53.9652	49.2354	43.5613	38.5604	37.5723	38.4388	38.9297	37.7518	36.138
43.0266	42.7925	42.0319	41.3187	40.4548	39.4266	38.483	37.4943	36.8231	36.8844	37.6049	39.02	40.3955	41.8703	43.4958	45.2706	46.7589	48.0925	49.4954	50.4781	49.146	45.3076	41.0427	35.9671	31.6093	28.4719	26.4948	25.8466	26.3737	27.7066	29.5517	31.4535	33.1372	34.2732	34.6859	34.3689	33.7676	33.2975	33.4798	34.2172	36.4188	42.1465	51.533	69.4867	91.4893	109.788	110.024	94.5349	72.2168	55.3312
125.753	125.398	124.987	124.539	124.144	123.755	123.318	122.85	122.047	121.214	120.436	119.677	119.175	118.78	118.457	118.665	118.652	118.441	117.383	112.968	102.692	85.0253	64.109	47.8757	37.3743	31.1113	27.6031	25.5162	24.4234	24.1975	24.4429	24.9331	25.3699	25.6012	25.5051	25.075	24.3025	23.3248	22.7668	21.9571	21.0854	19.5093	17.6272	15.6918	14.4318	14.2842	14.8789	15.7505	16.6594	17.5723
36.9724	35.1639	33.6874	32.7666	32.8738	35.0083	40.5781	50.7007	64.7875	79.6684	92.8121	102.414	107.986	111.718	113.8	114.602	115.399	115.603	115.854	113.182	103.881	88.4932	69.5174	55.418	47.7426	42.288	38.7552	35.9911	33.6327	31.6515	30.2102	29.6356	30.3688	32.877	37.5039	45.0257	56.8529	71.0658	85.0524	97.3946	105.918	110.225	113.742	114.23	112.279	109.147	104.302	96.4045	83.1454	66.1544
73.1724	72.9515	72.3381	71.3167	69.6624	67.0463	63.3848	58.4887	52.7912	47.2948	43.5186	41.2786	40.5773	40.7328	41.4558	42.3539	42.9404	43.7255	44.4044	44.5453	44.4716	44.841	46.6222	51.3742	59.4471	67.9807	74.5609	78.648	81.0054	81.7502	81.3563	79.7783	76.8546	72.3449	65.5855	56.0941	44.3298	33.555	29.2033	31.2848	34.9887	37.7487	39.7307	40.8924	41.1708	41.0936	40.6384	40.6674	41.5819	45.1475
97.4095	90.2558	84.3333	80.0401	79.5564	80.4539	82.9642	85.5695	87.7073	88.0148	88.5602	86.9902	83.0526	76.528	70.5883	66.7089	64.6923	61.8647	61.7073	61.3405	59.5249	56.4624	54.8355	55.0945	55.4835	54.6882	53.3717	50.9228	48.7219	46.143	43.6194	40.8362	38.1949	35.4152	32.5188	29.7276	28.5924	30.6818	34.1685	37.8267	40.101	41.826	42.9089	43.1869	43.0177	42.6309	40.8535	37.7249	33.6403	26.1971
38.0607	38.6824	39.7109	41.0179	42.5107	44.2409	45.9293	46.7851	47.7634	48.2946	48.2778	46.8466	46.8282	48.3168	48.9302	46.4114	43.2763	39.5619	35.7503	33.4285	32.1417	30.7125	29.3159	28.1978	27.3563	26.551	26.0323	25.8965	26.3115	27.0369	27.7642	28.5999	29.2843	29.6067	29.6291	29.3584	29.0197	28.7278	28.5647	28.9572	30.5711	32.9224	35.8167	37.738	36.6204	33.916	31.4182	29.5423	28.0238	26.804
57.7503	58.9222	60.4628	62.3025	64.2653	66.0615	67.1799	67.7017	67.3057	66.509	65.1324	63.9629	62.4423	61.8632	61.2563	61.0632	60.7242	59.9722	59.2834	58.7025	58.1301	57.6944	57.5552	58.486	59.259	59.9324	59.0086	57.3379	53.8124	48.6039	43.2211	39.1523	36.3008	34.6159	33.3412	32.2969	31.5066	30.7618	30.1091	29.8397	30.2374	31.4907	32.8196	34.827	33.1133	30.1682	28.1905	27.6109	28.0811	28.5184
40.4195	39.6413	38.8989	38.6535	38.8565	39.532	40.4436	41.248	41.3193	40.8176	39.6782	39.6609	40.6884	42.9738	45.8308	48.8676	51.5677	53.5831	55.3251	56.7648	57.913	59.3572	60.3064	61.0756	62.2694	63.4295	65.5447	67.7156	70.7366	73.2842	75.2859	76.1951	76.082	75.3237	73.8221	71.2403	67.2269	61.4724	54.4767	46.8091	39.1813	33.2094	29.1466	26.9277	26.1193	25.9016	27.2959	30.5986	37.4334	46.7434
52.8574	53.8891	55.9675	58.6213	62.316	67.0798	71.7592	75.9029	79.2148	82.2922	84.5387	84.9369	84.6298	84.112	82.6349	80.3385	77.8632	76.2757	72.2592	67.4521	62.3083	56.0905	49.3115	43.109	37.5383	33.1505	29.3262	25.9595	23.5755	22.1752	21.7157	22.5094	24.572	27.509	31.2795	36.1989	41.5084	47.4024	55.2614	66.7466	81.4017	95.3739	104.294	109.692	112.769	113.935	114.297	113.397	110.221	104.894
48.8183	50.6881	55.5983	64.9708	75.0283	82.9302	88.3863	91.9055	93.7958	94.1827	92.4161	87.3938	78.8463	69.0962	62.0303	57.6527	54.8736	52.5004	50.5216	50.1229	52.0174	59.479	69.1431	77.7601	83.4161	86.8597	88.9293	90.3047	91.1614	91.6713	91.9392	91.9672	91.6145	90.6739	88.9783	85.9031	81.4183	74.8159	65.4569	55.5267	48.3328	46.3786	46.7908	47.4919	47.7731	47.9662	47.7103	47.511	47.7266	49.448
106.651	107.338	106.973	106.154	104.412	102.492	99.3364	96.6317	94.1357	92.8211	92.3349	92.0959	92.1422	91.0929	89.6766	86.7805	83.5952	80.9097	77.9656	75.8084	73.8748	72.6083	71.6393	72.1481	72.821	74.28	75.2572	75.9868	75.9613	75.0016	73.5483	71.4006	69.1072	67.0226	65.2921	63.9795	63.2507	62.6593	61.9927	61.1681	59.7721	57.8315	55.2376	53.0706	53.339	57.5353	64.0153	68.6108	71.9908	74.3243
75.9054	76.0083	75.9574	75.988	76.1355	76.4709	77.4416	78.5355	80.1026	81.4881	82.1874	82.6163	83.0436	83.0033	82.6822	81.9624	81.0754	79.4144	77.2209	75.2731	72.442	67.7142	60.0014	53.2754	47.1377	42.4129	39.5382	36.6612	34.4263	32.4446	31.0301	29.9288	29.2192	29.0752	29.652	31.316	35.3312	42.3884	52.6579	65.0975	74.8613	82.6603	86.7869	88.2904	86.8131	80.3825	69.0671	53.3111	38.4303	31.2771
91.8355	94.3966	96.2653	97.9559	99.4803	100.003	99.3981	98.5089	96.446	93.6935	90.793	88.7807	87.2068	87.35	88.0348	90.0433	92.8812	96.1424	98.9103	101.258	102.269	102.274	102.58	101.972	101.189	100.74	100.325	99.7248	98.8258	97.9222	96.3831	94.8092	92.7645	90.2972	87.5437	84.3109	80.3624	75.9332	70.3346	63.3001	56.5523	50.3496	45.8596	43.1104	41.8527	42.0726	41.7436	41.8448	42.0884	42.407
46.6334	43.2957	41.7336	40.4933	39.7819	39.0322	37.9106	36.9576	35.7325	34.0326	31.6344	28.9966	27.961	28.2885	30.7734	33.7866	36.9311	38.7896	40.7442	42.209	43.5737	42.3555	40.2855	38.4669	41.8475	48.2677	51.4576	53.3068	53.3223	53.1364	52.4608	51.8369	51.0306	50.3319	49.3638	47.9723	46.2137	44.1257	42.1991	40.2071	38.863	38.4766	39.0024	41.0869	45.2562	52.5736	63.0832	75.873	88.1818	97.7625
53.4584	52.6057	52.034	51.3858	51.1923	51.3577	52.0469	53.4262	55.0264	56.3551	57.3399	57.1217	56.8011	55.5184	53.3643	50.2157	45.3983	38.4559	30.8533	26.6601	30.9575	36.0711	37.8712	37.8261	37.6339	36.845	35.1391	32.8553	30.2093	27.3177	24.4559	22.1767	20.7817	20.4993	21.0608	22.1189	23.2416	24.4705	25.4361	26.2616	27.4746	29.9919	36.3402	47.637	61.3853	71.2732	74.1209	68.8645	57.1159	40.276
55.1877	53.5863	51.5758	50.3182	48.8405	47.2037	45.0103	42.5048	40.0079	37.9368	36.3364	35.4098	35.3288	35.801	37.3071	39.0098	42.015	46.7743	55.1003	60.9271	55.2517	46.0677	35.8357	30.6216	28.3403	27.6011	27.9436	29.0073	30.5991	32.4513	34.6495	37.023	39.4365	41.8686	44.3486	46.7694	49.6902	53.4111	57.4624	63.6537	70.667	79.8154	91.5976	100.191	105.375	106.527	100.805	75.5313	43.6129	26.6278
40.8645	40.9478	40.7182	40.6623	40.4698	40.3145	40.1771	40.273	40.9996	42.0462	43.3704	45.0795	47.2164	49.1454	50.8952	52.9421	54.9769	57.37	60.1084	64.0011	68.5209	75.3688	84.0131	96.0601	112.364	132.889	147.674	147.459	140.031	131.542	123.964	117.778	112.585	108.511	105.208	102.119	98.5706	94.2474	88.2343	82.1267	76.2199	73.1093	72.9902	76.5263	82.3392	87.3724	91.0671	93.4271	94.0581	93.1887
46.5045	45.0687	44.1058	43.4704	43.1393	42.8851	42.5317	42.2193	41.9409	41.6385	41.9695	42.6393	43.7549	44.8459	45.9678	47.1201	48.3056	49.1995	49.6123	49.7348	49.7703	50.8173	53.3539	59.0441	70.2508	86.2203	99.7431	107.899	112.149	113.83	114.029	113.157	111.369	108.733	105.113	100.476	94.3818	87.5678	80.548	75.9368	74.18	75.0115	78.1001	83.1268	88.2386	92.3205	95.5841	97.4502	98.719	99.6213
134.721	135.446	137.031	138.349	139.674	139.574	137.543	132.419	125.83	117.581	110.437	103.75	97.5458	90.9387	83.5702	76.3835	68.807	60.9807	54.4756	50.7715	47.9322	45.1274	42.5643	39.652	36.8543	34.1883	31.4406	28.9815	27.1797	26.3131	26.393	27.315	28.7343	30.5466	32.7595	35.3395	38.4921	42.7502	48.5541	56.7781	67.0399	74.0962	71.7898	54.703	35.7977	26.1353	21.3803	19.2873	18.1885	17.728
42.5567	42.1205	42.0424	42.3634	42.8527	43.4506	43.714	43.0735	42.232	40.2978	38.8822	36.232	34.0841	32.5202	30.9104	29.8295	28.8201	28.0849	27.8772	27.952	28.0494	28.0275	27.2007	26.2184	25.7728	26.1606	26.7083	27.2085	27.8258	28.158	28.4042	28.5118	28.44	28.2346	27.9279	27.7185	27.9118	28.8512	30.6873	34.3615	39.9943	48.2203	58.9276	73.2395	90.3548	104.038	111.091	114.915	116.524	111.706
75.0093	71.3331	66.9223	61.5443	56.1105	50.8959	46.69	43.1731	40.9587	40.2134	42.0437	46.4621	56.7919	68.1475	77.6118	85.2552	91.1423	95.3667	98.5223	100.793	103.376	106.358	109.381	111.828	113.188	113.261	112.597	111.269	109.674	107.355	104.459	100.841	96.0992	90.1091	82.7274	74.0489	64.6272	54.878	46.1329	40.2256	38.0059	38.4554	40.4639	41.9297	43.2376	43.728	43.897	44.0379	43.5939	43.6656
56.073	52.2475	48.1084	44.1682	40.7987	38.5569	37.5454	37.595	37.845	38.1453	37.7667	36.849	35.5402	33.935	32.3049	30.7618	29.7775	29.8696	33.5092	42.3146	55.5827	68.0622	77.4551	83.2464	86.6066	87.8638	87.5809	86.3068	84.2171	81.5007	78.207	74.9826	71.3117	67.3342	62.6457	56.9929	50.0352	42.6161	35.626	30.0479	27.1886	26.4735	27.2088	28.0767	28.4543	28.6734	28.748	28.5597	27.6874	26.743
63.7461	62.6942	61.7801	62.5181	65.6541	70.4263	74.723	77.4502	79.2125	79.7169	80.3261	79.8756	78.7933	77.9087	77.0239	76.2441	75.787	75.9602	76.2962	77.4288	71.4358	62.1244	50.3166	42.7031	39.1186	37.3858	35.2801	33.4149	31.8103	30.1119	28.2826	26.7412	25.745	25.8236	27.6528	31.9732	38.9934	49.2021	59.3769	68.2483	74.9141	79.4571	80.3746	80.7834	78.2747	73.257	65.595	54.9903	43.9761	35.0351
102.899	102.22	101.976	102.007	102.475	103.488	105.441	107.59	109.326	110.579	110.056	108.54	105.828	102.717	99.4821	96.6257	94.9173	94.7454	95.5562	95.9988	94.3506	88.333	74.0928	55.7634	46.2323	44.9924	45.6589	46.4945	47.2575	48.1113	49.1158	50.3061	51.72	53.3764	55.3087	57.6535	60.7497	65.4326	73.0377	84.4226	95.384	101.81	104.685	105.533	105.257	104.59	103.379	100.084	93.9674	82.815
97.4777	97.6617	97.4664	97.0684	96.7412	96.1982	95.4874	94.6725	93.567	92.281	90.605	88.761	86.8025	85.3006	84.0944	83.235	82.9245	83.105	83.3935	83.9088	81.8895	77.2043	68.7821	69.2381	71.2278	71.7724	71.3534	70.7979	70.1289	69.5406	69.0779	68.8432	68.7785	68.7784	68.6775	68.4133	67.687	66.9073	65.2643	64.5841	66.2675	71.6635	77.0954	80.86	83.0018	84.071	83.5779	80.5549	75.1762	64.1914
56.3749	54.8396	53.4464	52.0691	50.911	49.8412	49.2238	49.0001	48.8523	48.8971	48.4995	47.3405	45.8325	44.1746	43.0851	42.3543	42.6246	43.2424	44.255	45.4528	47.0033	48.367	49.63	50.5039	51.6705	53.7152	57.429	61.3822	64.0292	65.8158	66.6721	66.9867	66.8253	66.442	65.8046	65.0652	64.1032	62.7951	61.312	59.5947	57.573	55.2986	52.8815	50.5116	48.0192	46.1199	44.4756	43.112	42.4834	42.5592
46.8072	48.776	51.4423	54.163	56.2554	58.116	58.9151	58.3663	56.728	54.9521	52.2089	49.9226	48.2973	48.2876	50.0381	53.6724	58.7456	64.4858	68.2871	71.0288	71.2475	68.9781	63.7492	56.3186	50.3762	46.1716	44.3619	44.4799	45.7798	47.5231	49.5328	51.6113	53.64	55.5059	57.2347	58.9412	60.2091	61.6181	63.2087	64.954	67.9988	71.3963	76.1732	81.6775	86.1198	89.2497	91.1975	92.3765	93.2282	93.5172
62.9889	62.7361	62.8288	63.7871	64.7524	66.2236	67.8347	69.7204	71.8361	74.6002	77.2214	80.1873	83.6748	85.653	87.5279	89.8452	91.245	91.5901	91.0267	88.7887	85.9168	81.7005	74.8166	70.3848	67.7254	66.0641	64.7288	63.5896	62.1579	60.1348	58.198	56.0143	54.111	52.8734	52.2378	51.9913	51.9488	51.6928	51.3534	50.7327	49.9054	48.6051	46.8877	45.1704	44.3798	47.4917	54.5274	60.4799	62.2835	60.3295
87.5428	85.9715	83.8079	81.5784	80.0889	79.3155	78.7703	78.2036	77.4967	76.6869	76.1668	74.9198	74.1853	73.3419	72.8784	72.6883	72.6775	72.6937	72.8346	72.7826	72.7805	72.9463	73.2816	73.3743	73.3318	73.264	73.2931	73.044	73.8647	74.9748	76.0775	76.582	76.6673	75.7175	74.2585	71.7769	69.3717	66.6949	64.375	62.4977	59.2554	56.4573	52.9951	49.3459	45.8474	42.1233	39.9608	39.1339	40.4845	41.96
76.9113	77.359	77.3601	77.5213	77.4949	77.5492	77.9072	78.5883	79.5183	80.9712	82.2154	83.4612	84.3145	84.6689	84.6046	84.107	83.6162	83.3536	83.0639	83.0408	81.9024	80.2385	78.2686	76.6437	76.0291	75.8371	75.815	75.9549	76.2089	76.4676	76.7044	76.8884	77.007	77.0557	76.9982	76.8679	76.5158	76.0978	75.0425	72.8363	69.7795	69.4784	73.545	76.7937	78.0722	77.6136	76.8064	74.4239	67.1543	55.2705
84.1708	84.7885	85.374	85.9815	86.0077	86.06	85.8075	85.0873	83.9174	82.3915	79.8904	77.7285	75.5473	73.8771	72.6493	72.099	72.1837	72.0408	72.2349	71.1438	66.5872	57.9755	48.9693	45.6981	45.4428	45.527	45.1956	44.6807	43.8969	43.1625	42.6441	42.5598	43.1417	44.9119	48.7604	55.0512	63.6011	72.4161	79.87	84.646	87.2192	88.306	88.8805	88.8465	88.8905	88.1308	86.9701	85.2911	82.837	79.3785
84.6959	84.3446	83.8629	83.9074	84.2836	84.5516	84.7152	84.9307	84.0929	82.2922	79.7584	76.7867	74.214	71.6985	70.0443	69.1449	68.9936	69.9223	71.258	73.1745	75.0191	76.3353	76.7281	76.3021	75.2769	73.5858	71.7878	69.8757	67.8823	65.9735	64.3405	62.917	61.8316	61.1077	60.625	60.1733	59.6091	58.6049	56.9715	54.3763	50.2791	45.8188	50.2941	62.8069	73.754	80.5972	84.5366	86.7054	88.8526	89.2585
66.5827	66.3603	65.7645	65.4818	64.6324	63.6388	62.7567	61.7921	61.4673	61.4397	61.578	61.7622	62.0146	61.9756	62.014	62.0708	61.9615	61.738	61.6727	61.7299	61.8826	61.7851	61.3622	60.8786	61.2428	62.4573	65.3891	67.4292	68.1973	67.7453	66.6155	65.0134	62.9044	60.5132	57.9376	54.8748	51.4687	47.9256	44.6693	41.5625	39.0601	37.256	35.5934	34.2481	32.9447	31.7935	30.7007	29.9248	29.4047	29.1498
83.4659	85.6868	88.4228	91.4432	94.1559	96.4484	98.0057	98.926	98.788	98.3378	97.3632	95.9914	94.3239	92.6763	90.8941	89.543	88.3577	87.3579	86.6028	86.109	84.9046	82.6316	78.4593	72.0223	63.8068	58.1148	55.8883	55.8284	56.1987	56.9209	57.9976	59.5945	61.5129	63.8786	66.1438	67.9659	68.2968	67.9174	65.6339	60.9319	54.8949	49.7297	45.8601	43.4741	42.545	42.3873	42.8612	43.7698	44.4905	45.0705
69.1694	67.299	65.5081	63.7238	62.1919	61.3369	60.6475	60.4391	60.302	60.5829	61.7118	63.6416	66.3307	68.2889	70.2155	70.6433	69.8665	67.9615	65.4851	63.0977	61.1925	60.0631	58.8249	57.9159	57.4842	57.6678	57.4616	56.8035	55.8858	54.2838	52.5389	50.1108	47.7047	44.8521	41.6998	38.2833	34.3304	29.749	25.5664	23.8507	25.425	29.3945	34.0756	37.9031	41.2724	43.7385	45.4847	45.2552	43.7599	40.6997
50.4795	49.6405	49.2381	49.247	49.957	51.4808	53.7125	56.5203	60.0504	64.1952	68.1379	71.5445	74.4792	76.2138	76.0136	75.0242	73.4812	70.6838	67.5446	64.0083	60.5043	57.1456	54.2752	52.5302	50.8165	49.2617	47.7404	46.0504	43.8325	41.8112	40.1611	39.2357	38.7397	38.5897	38.6096	38.2192	37.6532	36.8365	35.8594	34.9314	34.7328	35.6135	36.692	38.218	39.6765	40.5157	40.7069	40.2917	39.6364	38.9186
80.3042	81.2175	82.1736	82.9119	84.3339	85.3276	86.3411	87.1424	87.4555	87.498	87.022	86.189	84.9116	84.2537	83.4971	82.7423	82.0513	81.5313	80.7534	79.1627	77.0952	73.019	67.106	61.6305	57.2411	55.6505	54.9325	54.3314	53.3883	52.4076	51.2835	50.3199	49.5898	49.0841	48.7862	48.6009	48.5045	48.9542	51.0922	56.5948	64.8723	73.702	79.5558	83.1465	85.1302	86.1486	86.2043	85.9924	85.7326	85.1513
69.3737	66.3952	62.8328	58.7425	54.919	51.6113	49.0847	48.2462	49.1178	51.4383	54.3251	56.8394	59.0728	60.3747	61.5978	62.4808	64.1611	65.724	67.053	68.7269	70.3907	71.5019	71.9555	71.3884	69.9434	67.6981	64.4929	61.0789	57.7055	54.2001	50.3487	45.6174	41.195	38.0847	37.8467	40.4664	44.2164	48.2206	51.6045	54.0798	56.2047	57.249	57.8059	58.1144	58.0708	58.262	58.4541	58.6967	58.2633	56.3834
83.8097	84.0265	84.0503	83.9171	83.845	83.4272	82.87	81.9631	80.7942	79.3927	77.3789	73.846	70.5031	66.9379	63.1524	59.3924	56.1812	54.0841	52.7278	52.9023	54.1142	55.348	56.9452	58.4085	59.4092	59.5975	59.3609	58.768	58.7738	58.3268	58.321	58.6367	59.267	60.0917	60.96	61.5261	61.8497	62.0829	62.3614	62.6792	63.0565	63.5308	64.1687	64.8712	66.0714	67.7644	70.7361	75.3454	80.8752	86.077
54.2219	52.4131	51.73	52.1068	53.6827	55.665	58.2057	60.7592	62.8476	64.5967	66.2624	67.7472	68.7792	69.5346	69.8105	69.0627	67.1495	64.4224	61.6113	59.3685	58.1364	57.893	58.7023	59.468	60.3848	60.1629	58.6517	55.4606	51.6319	47.015	42.2402	37.6446	33.7287	30.4749	27.954	26.2563	25.119	24.4009	23.8289	23.519	23.6304	24.0328	25.4099	27.7933	31.0549	35.5401	41.2181	47.4212	53.3202	58.1814
61.9666	60.2555	59.4392	59.284	59.512	59.6848	59.8297	59.6379	59.3164	58.8409	57.7478	57.4387	58.364	61.9621	67.7195	73.43	78.5889	82.2755	85.1726	87.8198	89.2556	89.831	89.3744	86.6671	80.857	72.3072	63.9068	58.7305	55.7517	54.5425	54.5245	54.9275	57.6957	64.5499	74.6437	83.1895	88.9493	92.4087	93.5739	92.5318	90.0028	86.2666	81.0822	74.6654	67.4251	59.6	52.4454	45.751	40.6941	37.5329
86.5783	86.5092	86.4515	86.4075	86.3782	86.3479	86.3284	86.348	86.3232	86.3019	86.2514	86.1356	86.0233	85.6761	85.2778	84.7162	84.0281	83.3013	82.6177	81.7965	80.3803	78.0339	75.431	71.2181	67.0952	64.5508	63.3543	63.3622	63.7152	64.2426	64.6819	65.0346	65.4335	65.9003	66.482	67.3743	68.7206	70.632	72.8359	74.7522	77.0574	78.8685	80.4171	82.0092	83.1833	84.1031	84.716	85.3097	85.6021	85.4014
79.4586	78.4399	77.4755	76.4864	74.9332	73.4879	72.0764	70.6586	69.5767	68.6774	67.8728	67.4462	66.8964	66.5076	66.2005	66.1308	66.1598	66.2927	66.2341	65.5105	63.8147	61.3763	55.9011	49.0956	40.8159	36.1855	36.48	38.1369	39.4508	40.4254	41.371	42.4251	44.0336	45.891	47.8518	49.634	50.9926	52.1535	53.0835	54.9565	57.2241	61.0067	64.3896	67.5077	69.9137	71.5362	72.5584	73.3514	73.4995	72.6008
89.1951	88.1903	87.0421	85.0838	83.0533	80.1836	77.0713	73.8726	71.4004	69.6863	68.41	68.3881	69.0446	70.1737	71.4043	72.2028	72.5495	73.1152	73.8645	74.0518	71.3001	65.266	56.9314	49.0785	45.5387	44.6709	44.2531	43.6249	42.8656	41.8732	40.7838	39.8338	39.2493	39.3144	40.5264	43.4588	48.7432	56.8191	65.7556	74.1727	81.0665	85.5758	88.2326	89.6695	90.6005	90.0859	89.2581	88.0585	85.8752	83.5996
82.3841	81.5834	80.6016	79.3	77.6932	76.3242	75.1028	73.7241	73.2472	73.1575	73.5354	75.0045	76.6412	78.5118	80.3096	81.6572	82.5471	82.4299	81.851	80.9129	79.9509	78.5423	76.747	74.6102	72.752	70.7575	69.4224	68.5058	67.4422	66.7352	65.6828	64.9852	64.3375	63.7567	63.1683	62.0616	61.0347	59.8329	58.7673	57.6686	56.6469	55.536	54.841	54.4863	55.3302	57.6215	61.8333	67.3869	71.6744	75.14
83.246	82.6287	82.016	81.0687	80.1252	78.873	77.3032	75.7853	73.8742	72.1404	69.8555	68.529	67.8355	68.256	68.5764	68.9706	69.278	69.3714	68.5809	68.0763	67.2358	67.2016	68.6734	71.4515	76.6791	80.8839	82.9175	82.8427	80.8853	77.8418	74.3169	70.6939	67.2945	64.2975	61.7667	59.5968	57.582	56.6425	56.885	59.223	63.2783	66.9987	69.3772	70.0595	69.103	65.6546	60.4395	54.2475	48.3079	46.5852
49.6295	48.5569	47.9869	47.5432	47.4171	46.9919	46.909	47.0342	47.6556	49.107	50.7873	53.1973	55.5634	58.0412	60.8263	63.0678	64.4408	65.2802	64.7895	62.8779	59.9824	56.2164	52.2475	48.3213	45.2739	42.9424	41.2856	40.0838	39.6432	39.7638	40.1966	40.6036	41.0689	41.6357	41.8483	41.9361	41.4198	40.7589	41.1508	43.3071	47.9254	52.6134	56.2448	56.8946	55.6409	52.7674	49.3401	46.0189	43.5786	41.9887
74.8131	76.577	78.3689	80.5372	83.0021	86.0149	89.3157	92.7434	95.5366	97.5043	97.639	96.5842	94.6327	91.7113	89.0699	85.8921	83.0171	80.9544	79.1731	78.7021	77.9101	77.2518	76.2216	74.9129	73.1389	71.9936	70.6679	69.9655	69.6432	69.4979	69.4864	69.0173	68.7137	68.4066	67.9349	67.5186	66.8103	66.0689	64.9763	63.7687	63.1212	64.4071	68.2792	73.6165	77.6169	80.3146	81.7349	82.5274	82.2835	81.2336
63.3114	64.293	65.1038	66.0078	66.7175	67.3584	67.52	67.5111	67.3332	67.1844	67.291	67.412	67.6539	67.8563	67.6819	67.4334	66.8287	65.963	64.9403	63.8786	62.4057	60.142	56.2733	49.7098	41.3569	32.4261	28.3756	30.3763	33.414	35.3362	36.2259	36.6195	36.8837	37.2797	37.9613	39.0589	40.7068	43.2264	46.6555	50.6297	54.7374	57.8157	60.5677	62.7218	63.9554	64.2959	64.1321	63.6085	61.753	59.1688
60.6521	59.3955	58.1307	57.3305	56.8329	57.0527	57.302	57.6997	58.0907	58.222	58.5296	58.5787	58.7172	58.7447	58.8573	58.5969	58.2091	57.5388	57.1678	56.8382	56.3535	55.3456	53.9358	52.2563	50.349	48.5559	46.8964	45.6104	44.0309	42.8342	41.7615	40.6901	39.4576	38.4362	37.1547	35.6568	34.1194	32.5488	30.8705	29.3042	27.8732	26.4887	25.3479	24.7298	24.4467	24.4326	23.7167	22.5416	20.9416	19.6826
64.2832	64.0843	63.2798	62.3619	61.1413	60.1093	59.1357	58.7557	58.5454	58.7076	58.3478	57.9919	57.5271	56.843	56.1608	55.2071	54.4769	54.2138	53.9338	55.0401	55.8738	56.6988	56.6228	55.8602	52.3297	49.5987	46.8403	44.3872	43.111	42.4269	41.6186	40.1712	38.2918	35.2679	30.9946	26.2104	22.7154	24.3854	30.9445	39.0403	45.6669	51.1674	54.1654	55.6363	56.7357	56.4543	54.8452	52.9027	50.2545	47.0372
57.2876	57.5912	58.4058	59.6438	61.5307	64.6353	69.1023	75.3296	83.0015	90.7413	97.4791	101.685	105.215	107.267	108.16	108.616	107.644	105.169	101.99	96.3614	87.8418	75.732	61.4194	49.249	40.5973	38.2698	39.7364	42.0546	43.8252	44.9542	45.7385	46.2773	46.4839	46.8525	47.0974	47.3248	47.3294	46.6854	44.2242	42.6546	41.2264	40.7276	40.0943	39.9215	40.0303	40.2099	39.9217	39.1518	37.8439	36.1673
53.3416	52.8833	52.8127	52.9381	53.2295	53.5944	53.9503	54.1321	54.3315	54.3136	54.4683	54.4658	54.602	54.7	54.9268	55.3948	55.4634	55.6034	55.7758	55.673	55.3907	54.5352	53.2015	51.2801	49.7868	48.2662	47.3572	46.4846	45.6916	44.512	43.3417	41.9071	40.3587	38.6028	36.6397	34.5846	32.6825	31.0086	30.1081	29.5903	29.388	28.8744	28.1881	27.3693	26.4999	25.8701	25.7368	25.8638	26.0972	26.4275
67.0727	65.965	65.1896	64.5926	65.5797	68.0525	72.3907	77.3338	81.7154	84.8082	88.1234	89.2345	90.6	91.8903	92.8826	93.8647	94.647	95.3269	95.9439	96.2672	96.5065	95.1201	91.4585	85.3017	73.7526	60.1097	52.18	47.5055	44.3609	41.4341	38.6047	35.7831	33.1223	30.961	30.1982	33.0206	42.3026	56.803	71.7227	82.5415	87.7527	90.9144	91.7062	88.5112	83.0498	72.0659	56.2598	39.8934	29.3476	24.8757
35.8213	34.7088	33.9289	33.7003	34.2822	36.0011	38.6491	41.4908	43.5144	44.6027	45.0186	44.84	44.4433	44.4018	44.2259	43.9832	43.8339	43.6811	43.4221	42.7876	42.1388	40.4971	37.5515	33.8312	30.4137	28.2005	26.4953	25.3013	24.7531	24.8636	25.2513	26.128	26.9122	27.2451	27.1892	26.3939	25.5726	24.7916	24.313	24.1374	23.4359	22.4973	21.8171	20.9746	20.5435	20.1631	19.6564	19.0635	18.1793	17.2912
94.62	94.0755	93.1654	89.5201	78.2281	65.0703	48.5647	36.2929	28.6225	24.631	22.273	21.6236	21.5529	22.3423	24.056	26.4707	30.0547	35.148	41.7922	50.281	59.9207	70.5944	76.4095	78.413	71.9813	59.631	42.2998	33.7201	30.9078	30.1835	29.3023	28.094	26.5627	24.8612	23.3044	22.5014	23.5754	28.0939	37.0979	50.1886	64.4532	76.563	83.5242	89.0649	90.6348	91.9577	92.2158	91.7822	90.4503	88.0877
58.7755	60.0085	61.2694	63.35	65.668	68.3402	70.7251	72.9706	74.6731	75.4598	75.0285	74.4769	73.3941	72.256	71.1517	70.5983	70.0532	69.2981	68.5555	68.6472	68.7146	69.9186	71.3785	72.1545	70.9935	67.7412	63.253	57.9317	52.8931	48.7029	45.8769	44.0349	42.7303	42.038	41.56	41.101	40.8765	41.0971	41.1964	40.9876	40.7926	40.427	39.7968	39.2507	38.7907	38.018	37.2368	36.0304	34.8448	33.5178
80.5219	78.7119	76.6768	74.492	72.2769	70.3269	68.1021	66.1159	64.5181	62.8353	61.3645	60.224	58.6466	57.6889	56.5104	55.8965	55.5211	55.1233	54.2937	53.2955	52.2515	50.8897	49.0094	47.0392	44.5036	42.1584	40.3093	38.5031	36.5595	34.8192	32.9347	31.0364	29.2524	27.6141	26.4941	25.5554	24.8419	23.9942	23.2356	22.4521	21.6267	21.2693	20.797	20.9527	21.522	22.712	23.6272	24.428	25.049	25.4009
116.513	116.034	115.52	114.609	113.24	111.525	109.577	107.518	106.046	105.09	104.964	105.412	106.121	106.495	107.061	107.489	107.038	106.498	105.22	102.566	98.5819	93.0716	84.7957	75.3962	65.7988	55.5418	49.1418	45.2365	41.0861	39.2473	37.6689	36.6766	35.8558	35.6166	35.6151	36.1019	37.0312	38.3298	39.9762	41.7946	44.1602	47.2927	52.928	61.9496	75.9032	91.1979	100.247	105.581	107.608	107.747
101.052	98.3425	94.2131	90.5758	86.806	83.4618	80.6196	78.4851	78.0218	79.7416	84.3258	89.7429	95.3434	99.3155	101.487	101.943	101.882	101.194	100.127	97.7815	90.8507	82.1701	70.7284	60.0759	51.7641	45.9307	41.9415	39.3425	37.5793	36.4839	35.8994	35.7797	35.9969	36.4918	37.31	38.5369	40.7212	44.634	51.1652	63.2999	80.7453	98.7758	110.934	118.101	121.835	123.859	123.496	121.416	116.414	104.683
81.5223	79.3295	76.3179	72.7595	68.5925	63.9492	59.4567	55.9187	53.3451	52.5158	53.894	60.0046	69.7818	79.3506	85.0685	84.2137	79.8391	73.0072	66.6775	62.3839	58.7255	55.8691	53.4162	50.8963	48.7013	46.4826	44.7686	43.2413	41.5189	39.6525	37.7439	35.9171	34.3028	32.83	31.5542	30.6196	29.9594	30.021	30.5403	31.7016	33.2417	34.3585	35.2595	35.4266	34.78	34.0459	32.9101	31.1965	29.4859	27.6669
104.299	100.013	96.7555	93.727	91.6017	89.9385	87.8749	84.6936	81.449	77.525	74.1214	71.8918	70.2944	69.4721	68.9738	68.6755	68.8345	68.4252	68.2825	66.4071	60.9698	54.9307	49.1297	48.7487	49.5354	49.8435	48.9409	47.5001	45.2834	42.6546	39.7212	36.8448	34.4271	33.1042	33.605	36.6608	43.3045	54.2452	66.7283	79.8119	88.6099	94.7431	97.8938	100.094	100.581	101.751	101.393	99.8498	93.2264	82.8204
119.073	115.895	112.216	107.567	100.945	92.8339	84.8336	77.6661	72.5166	69.087	67.4981	67.7209	69.4255	73.1945	79.1906	87.2817	95.481	101.858	105.917	105.093	100.843	93.8312	81.109	60.8906	44.8262	35.0478	31.0188	29.8908	30.4874	32.1261	34.3605	37.0402	39.9289	42.9241	46.031	49.2823	53.4473	58.1689	63.4615	70.5486	80.8348	90.3427	98.9061	104.008	107.048	108.355	108.479	106.509	103.532	96.7046
68.0841	68.0227	67.3818	66.398	65.4738	64.2608	63.1524	62.0139	60.7441	59.5735	58.7098	57.6153	57.0304	56.9315	57.0404	57.7408	58.7168	59.6298	60.5823	61.6161	61.2048	58.6774	54.2187	48.5015	42.3985	37.9189	35.7685	34.8523	34.3706	33.9262	32.8874	31.5042	29.5765	27.7977	26.6096	26.3223	27.3703	28.9822	30.7024	31.9546	31.9761	31.6365	30.511	28.719	27.1254	25.7202	24.3955	23.5219	22.7425	22.067
88.3942	88.9544	89.4638	89.6062	88.9921	87.8023	85.4456	82.6329	78.5588	74.745	70.9443	67.0796	63.3671	59.4164	56.1617	53.9656	52.87	52.8453	53.5367	55.4778	57.1777	58.688	58.7221	57.0805	53.2423	49.3174	45.8778	43.9741	43.3983	43.6013	44.5151	45.7722	47.0991	48.2222	49.485	50.8946	53.5859	60.3236	71.7025	84.5348	95.4896	103.257	107.174	108.061	105.466	99.8093	89.7728	74.5407	58.35	46.7924
101.323	101.987	102.549	102.54	102.556	100.838	95.5116	88.4619	83.8919	80.4185	77.2508	73.9666	71.1635	68.0368	65.6092	63.9372	63.2589	63.3781	63.3317	63.1638	59.7376	54.2884	48.0435	46.0201	45.0657	43.1254	41.6548	39.9095	38.2427	36.5002	35.0527	34.0201	33.2273	32.9912	32.9113	32.9923	32.7329	32.3764	31.3908	30.8607	30.9337	32.7812	37.5972	43.2935	50.0105	55.2849	55.7474	52.5858	46.4315	40.8284
84.526	85.3528	85.3746	86.0077	85.9787	85.7823	85.3113	84.8542	84.1302	84.2596	85.4169	87.0266	89.205	91.9853	95.1023	97.8613	99.9721	101.183	101.819	102.268	100.632	98.5452	93.7696	85.5622	73.0843	59.8409	50.4279	45.344	42.9584	41.4575	40.6166	40.1552	39.9625	40.1737	40.773	41.7697	43.2091	45.6637	48.5665	53.4527	60.0448	68.6461	77.8399	86.1353	92.8311	96.9645	99.9353	101.337	101.674	101.831
92.1943	90.8045	89.4872	88.5455	87.4546	87.1746	86.964	87.5446	88.1196	88.689	88.1889	88.0821	87.2108	87.029	86.2191	86.3497	86.7648	87.8191	89.4438	88.1997	80.9195	72.4315	60.1662	49.7794	42.4042	38.1711	36.131	34.9178	34.4183	34.3875	34.9641	36.1887	38.1625	40.8789	44.2938	48.3583	53.3439	59.3024	65.6889	73.7516	82.5846	90.7721	96.9315	100.406	102.042	101.487	97.4413	91.3312	80.1632	65.4102
55.1366	54.1344	54.2169	55.7119	58.3316	61.5108	64.6246	67.3584	69.6554	71.5562	73.2854	74.4722	76.0142	76.5325	76.831	76.8043	76.4886	75.669	74.5634	73.5862	71.0611	67.7788	62.1018	55.4316	47.3434	41.7002	39.3713	39.0705	38.7521	39.0109	39.283	39.7627	40.5636	41.6595	42.8708	44.1178	45.2711	46.9273	48.722	52.0507	56.2489	61.8355	66.7086	70.203	72.8647	75.1792	75.7235	75.9572	74.9134	73.1341
54.5246	53.9669	54.0832	54.2098	55.0715	55.9411	57.0297	58.1707	59.1029	59.8084	60.7093	61.5324	62.3535	62.9793	62.5133	61.7328	60.9596	59.3492	58.1661	57.0663	55.8929	53.7263	51.6467	48.4155	44.7221	40.5137	37.0395	34.2989	32.3479	31.2977	30.9402	31.2019	31.5242	32.0352	32.4677	32.6104	32.8515	33.4976	34.1418	34.0856	33.0949	31.6721	29.8446	28.0093	26.4106	24.9794	23.6865	22.7927	22.193	21.8532
61.2856	60.6553	59.922	59.2766	58.492	57.766	56.9169	56.3273	55.7551	55.1597	54.6523	54.2865	53.8111	53.6068	53.2236	52.7582	52.3078	51.7933	51.0462	50.1659	49.3499	48.7615	47.7496	46.0319	43.8264	41.255	38.6563	37.1779	36.7025	36.7742	36.9862	37.1177	36.9707	36.5453	36.2344	35.9182	35.614	35.291	34.9765	34.8315	34.1484	33.0164	31.6597	30.023	27.9573	25.8365	23.5448	21.9371	20.8077	20.2935
72.597	69.5235	66.378	63.7935	61.3607	60.6373	60.9841	62.0065	63.5397	64.5692	65.1866	65.8647	66.4438	66.9786	67.6682	67.8243	67.3448	66.8043	66.2711	63.1004	56.9368	49.2976	42.5815	39.0907	37.5777	36.8619	36.2919	35.623	35.0987	34.7641	34.585	34.6385	34.9255	35.0739	34.8231	34.1186	32.7823	30.5524	27.3984	23.6326	20.049	17.7426	16.4691	16.2792	16.6458	17.0044	16.9625	16.8172	16.348	15.6036
59.5336	59.384	59.1148	58.8166	58.4506	57.9444	57.3616	56.8714	56.6279	57.0134	57.6939	58.8889	60.0337	60.9912	61.3946	61.6078	61.5203	60.467	59.645	58.9508	57.6757	56.2829	53.8455	50.6908	46.9771	43.541	40.1778	37.9489	36.4267	35.5568	34.7461	34.1603	33.3982	32.2524	31.0086	29.5159	28.3935	27.9052	27.9097	28.3183	29.3833	31.0159	33.0935	35.2517	36.8949	37.7731	38.4201	38.7009	38.6761	38.5085
57.0333	58.8337	61.2423	64.2573	68.4244	72.2398	75.5966	77.7055	78.4323	77.3401	74.5919	70.316	66.975	65.1725	64.2009	63.3289	63.0515	63.0382	62.4464	61.1157	60.5809	59.0112	58.7899	59.0078	59.4069	60.2134	61.0037	61.6434	62.2769	62.5974	63.0549	63.5494	64.0288	64.6191	65.0299	65.4177	65.686	65.6184	65.3488	64.711	63.9659	63.091	62.264	61.3952	60.4112	59.657	59.4161	59.5277	59.9327	61.2402
68.2309	67.684	67.2128	66.903	67.3644	68.3646	69.1739	70.3082	71.9989	74.3367	77.0339	80.0678	81.6702	81.3614	79.3811	76.287	72.905	70.1396	67.2538	63.5622	55.9881	48.552	39.8888	34.9297	32.3744	31.8171	32.1983	32.6008	32.5513	32.7562	32.6426	32.2015	31.1354	29.4056	26.9903	24.7675	26.9584	35.6293	46.6634	56.3079	61.7664	65.4552	66.965	67.4238	67.9664	67.3395	64.7866	61.449	55.5925	47.7004
48.6307	48.5577	48.0604	47.9757	48.3616	48.7764	49.7869	51.342	53.3738	56.0689	58.7337	61.0646	62.4651	63.0922	61.9643	59.7666	57.0168	54.3306	52.177	51.0738	50.1135	49.988	49.8858	49.9546	52.2653	57.3413	64.01	69.4247	73.0585	74.6224	74.5171	73.3328	71.3929	68.9667	66.3865	63.8709	61.4437	59.0727	56.5864	54.0503	51.2615	48.3866	45.1319	41.5689	37.9685	35.1628	32.7886	30.9524	29.9134	30.0845
57.1226	56.0545	55.0302	53.676	52.1314	50.3135	48.7054	47.9388	49.6512	54.6974	62.0048	69.2794	74.8432	78.7277	79.8755	78.3424	73.5087	64.9851	54.1809	47.1816	44.7804	43.5668	42.5441	41.3283	40.7656	41.5725	44.9895	51.7427	59.6264	66.0657	69.3692	68.0875	61.449	51.3638	41.269	35.331	32.3837	31.4729	31.2779	31.2617	31.2429	31.8855	34.3081	40.3397	49.8823	60.4968	69.1478	74.8979	78.0758	79.387
57.9804	56.6695	55.625	54.5481	53.0491	51.8504	50.8028	50.1623	49.8744	49.8087	49.4123	49.0614	48.8104	48.791	49.7144	51.427	53.6716	55.7061	57.8215	59.2613	60.2916	61.0203	60.8378	60.5312	59.4097	57.7714	55.5102	53.4381	51.445	49.6417	48.2104	46.663	45.3221	44.402	43.4101	42.5484	41.8372	41.2095	40.8003	40.6793	40.4378	40.5309	40.5427	40.421	40.5056	40.8782	41.2277	40.9724	40.0266	38.1132
82.7869	79.7142	76.371	72.8998	69.6842	66.2606	64.2624	62.9504	62.3768	62.3279	63.0512	65.1827	68.4335	72.4704	76.8143	80.8128	84.1383	86.6248	88.4103	89.5029	89.802	89.0521	87.1434	82.3725	74.5676	62.9909	50.8042	42.9441	40.0754	39.7575	40.6961	42.625	45.4259	48.7984	52.4082	56.0751	59.922	64.5038	70.012	75.8842	81.2906	85.4283	88.4029	90.6229	91.7382	92.0552	91.1325	88.9025	85.4699	80.4386
75.343	74.6382	74.9866	76.1885	78.7545	81.8795	85.3196	88.3853	90.8265	92.0355	92.03	91.5903	90.3706	88.0638	86.2152	84.4271	81.5284	78.5231	74.6392	70.8019	67.4851	64.6636	62.5841	61.9952	62.4471	63.1828	63.9903	64.5508	64.6087	64.4414	63.8337	62.9711	61.986	60.942	59.8687	58.7754	57.8481	57.1961	56.641	56.5855	56.5144	56.4857	56.4125	56.3808	56.3687	56.6815	57.1693	57.7184	58.2299	58.0674
50.6886	49.6227	48.1489	47.1808	46.733	46.5861	46.9424	47.6216	48.5122	49.7119	50.737	51.767	52.6366	53.0991	53.8293	54.1712	54.2604	53.9707	53.2605	52.0434	50.8091	49.3059	48.2643	48.5468	50.2604	53.3517	57.0571	61.0653	64.7653	67.985	70.6307	72.7251	74.5367	76.0311	77.1739	78.086	78.8311	79.1368	79.007	78.223	76.6603	74.1973	71.3442	68.7156	66.3419	64.689	64.1617	64.5906	65.1049	65.8731
70.9166	72.3449	74.4352	76.7558	78.7611	80.1418	80.696	80.3158	79.2037	77.561	76.0906	74.5562	73.7287	72.998	71.985	71.156	70.7357	70.5035	70.639	71.6729	73.0497	74.9023	76.2902	78.0248	78.5549	78.3438	76.9969	75.0918	72.9768	70.9021	68.5662	66.7453	64.84	62.879	61.1964	59.5037	58.096	57.2323	56.7218	56.1407	55.6775	55.7797	56.1566	57.2162	58.5754	59.4193	59.4627	59.3098	58.5549	57.4691
91.6755	90.4658	89.1761	87.9407	86.5905	85.4417	84.604	83.8363	83.3434	82.9025	82.287	81.619	80.5952	78.8318	77.1488	75.5733	74.9855	74.0078	73.1269	72.8931	73.2636	73.6798	74.0827	74.0105	73.8199	73.6729	74.512	75.2191	75.4811	74.9352	73.6461	71.7703	69.8582	67.2656	64.9281	62.6372	60.5577	58.4676	56.8042	54.7396	52.4772	50.7392	49.42	49.5229	50.6213	52.0057	52.7827	53.035	52.5663	52.0074
73.9951	72.7853	71.6907	71.1826	70.7887	70.4793	70.2277	69.6812	69.1224	68.6717	68.3669	68.398	68.1978	68.3606	68.7254	68.979	69.4961	69.3812	68.8249	68.0663	66.113	63.5259	60.3697	56.1932	52.6223	49.4091	46.563	44.2075	42.1205	40.3635	38.584	36.8347	35.791	34.8836	34.6408	34.9835	35.8069	37.0698	37.6832	38.1168	38.3754	37.7076	36.9559	35.7805	34.9402	34.3873	33.4312	32.3913	31.2442	30.2628
63.1909	64.1178	65.4586	67.365	69.1465	70.9303	72.6371	74.2817	75.5787	76.4123	75.6707	74.3568	72.4589	70.8095	69.6121	69.1447	68.8435	69.0083	69.3108	69.24	68.7929	68.1802	66.1136	63.4088	60.3364	58.065	56.1739	54.6279	53.4817	52.2431	51.1236	49.9626	48.6331	47.3499	45.901	44.3785	42.8237	41.3818	40.5809	40.0596	40.1502	40.4766	40.4152	40.2232	39.9313	39.3744	39.0691	38.456	37.7711	37.1371
89.5419	88.1234	86.4548	84.5437	82.7656	81.3595	80.149	79.2372	78.9005	78.8312	78.9501	79.3191	79.9337	80.0714	80.5452	79.8886	79.1654	77.9299	75.4661	72.4218	69.0948	65.3632	62.6412	60.4368	59.2723	58.6823	58.395	58.0465	57.0974	55.7724	53.7799	51.2684	48.0186	44.2099	40.3139	36.74	34.2663	32.7827	31.9661	32.0014	32.9287	33.9463	35.3245	36.2442	36.2863	35.3256	33.4809	30.9652	28.2766	25.5554
77.2464	75.3283	73.4133	71.3731	69.2431	67.202	65.8108	64.7175	63.7527	62.7281	61.3032	59.4271	57.6674	56.343	55.4565	55.0666	55.3719	55.7615	56.3716	56.7361	56.0968	54.7726	52.2627	49.1045	46.2892	43.2642	40.9808	39.0573	37.4909	36.1624	35.2481	34.5559	34.0245	33.6387	32.9495	32.0811	30.851	29.2903	27.6892	25.764	24.1406	22.807	21.8289	21.2388	21.1156	20.999	21.0602	20.8976	20.6502	19.8864
74.4391	72.6044	71.1863	71.4031	73.8236	77.1583	80.0569	82.1538	83.5546	84.5452	85.1401	85.4392	85.5051	85.2549	85.0637	84.3283	83.296	81.0318	76.6691	69.7214	62.627	59.9216	59.5506	58.6737	57.5785	56.168	55.1194	54.5499	54.9081	56.0861	58.6026	62.4647	67.324	71.9994	76.3126	79.74	82.3921	84.3044	85.7403	86.2599	86.2887	85.4233	84.5381	83.0606	81.3279	79.2695	77.2126	75.2258	73.8093	73.0785
82.5748	81.3911	80.7416	79.8036	79.1103	78.6315	78.4669	78.8404	79.4278	80.3697	80.9743	81.5542	81.8602	81.9404	82.0123	81.9333	81.6731	81.4871	81.1477	80.0272	78.7034	76.6026	73.5499	69.7515	66.3728	63.645	61.5305	59.8603	58.1037	55.9757	53.452	50.7441	48.1198	46.0254	44.4243	43.6112	43.4018	43.5214	43.7127	44.3563	44.894	43.822	42.1753	40.0914	37.3195	33.9566	31.3795	30.1869	30.034	31.0079
53.7585	53.2285	52.9955	52.7026	52.4795	52.5144	52.9034	54.0491	56.7977	61.7623	69.244	77.3041	83.2577	85.0619	82.0532	74.2658	64.4499	57.9168	54.7036	53.3149	52.9348	52.7691	52.7865	53.2207	54.078	55.0684	54.4404	52.4726	49.6582	47.6223	46.6392	46.3694	46.5291	46.6611	46.8552	47.0862	47.3489	47.6955	48.2766	49.3834	50.7972	53.9002	58.101	65.4392	70.5439	74.9121	77.0684	75.8151	71.4806	62.8595
66.2254	66.0236	66.1057	66.4207	66.9787	67.4853	68.0642	68.0123	67.1742	65.8039	63.6318	61.3456	59.5271	57.8785	57.2152	57.2916	58.1842	59.9496	62.1342	64.4637	66.7961	68.4683	69.5985	68.4093	66.3306	62.9399	58.9217	55.9183	52.4545	49.0874	46.2658	43.33	40.6138	38.3824	36.4328	35.5053	34.8963	34.0839	33.2087	32.4048	31.878	31.6436	31.856	32.1227	31.8197	31.4518	29.8262	27.3726	24.736	22.6579
54.4415	53.4249	52.7993	52.6443	52.7695	53.18	53.8833	53.4994	53.1959	51.6953	49.7729	47.6398	45.9103	44.6287	44.007	44.1303	45.1514	47.232	49.6701	51.2751	50.6391	48.661	44.8837	43.1946	44.0402	46.4251	48.4082	49.8283	50.8705	51.9573	53.3818	54.9533	56.6753	58.4241	60.1066	61.5996	63.1631	64.8755	66.8489	69.5454	72.8821	76.4301	79.0015	80.9267	82.1127	82.6145	82.5378	81.2063	78.9311	75.3027
79.374	78.2078	77.2011	75.9196	75.5713	75.5334	76.0552	77.0176	77.4828	78.2841	79.1696	80.2217	80.3986	79.4828	77.4531	74.3356	70.5828	67.6824	69.1411	72.4781	72.9463	68.7642	63.6972	57.0748	50.1011	45.2622	41.9451	40.1517	39.3961	39.6065	40.6553	42.4079	44.5655	47.0537	49.6564	52.2776	55.1334	58.4515	62.9725	67.9383	74.611	81.3587	86.3387	90.2967	92.5638	94.0356	94.5063	93.5577	90.0027	83.7897
93.4725	93.2576	92.8175	92.3225	90.7292	88.7065	86.561	84.1093	81.184	78.6096	76.5464	75.1741	73.7768	73.1492	72.4127	72.3205	71.7711	71.3032	70.3161	69.0527	67.7246	66.1886	64.4143	62.7078	61.5981	59.8399	57.4424	54.9729	52.2436	49.2161	46.1247	43.2999	40.7363	38.5016	36.8888	35.7382	35.0574	34.8258	34.8743	35.4017	36.7761	38.9719	42.897	47.3819	51.8489	55.2659	55.4734	51.149	43.1157	34.4519
64.1304	64.8849	65.9628	67.1844	68.8019	69.9661	70.5612	70.4733	69.5006	68.3303	66.8388	65.3165	64.7062	64.3388	64.3401	65.199	66.0428	66.0994	65.0342	63.1148	59.9355	56.7683	54.6939	54.1746	55.5472	58.548	60.9815	62.6535	63.2375	62.3648	60.467	57.3004	53.2163	48.856	44.982	41.9299	39.7573	38.4632	38.0902	38.7232	40.0659	41.3663	42.281	43.0652	43.6029	43.6736	43.2719	42.7257	41.8752	40.644
72.6564	70.9532	69.712	67.7612	65.758	64.1156	62.2461	60.7955	59.0271	57.3004	55.8772	54.3935	54.2913	53.8917	53.5819	53.2139	52.6292	52.5298	52.384	51.592	50.5727	48.6564	46.181	44.1418	43.1357	43.5387	44.5472	45.5703	45.9164	45.3024	44.1666	42.6617	40.7616	38.8513	37.3581	36.2764	35.5605	35.1253	34.3617	33.5195	32.1602	30.4573	28.6123	27.0822	25.8969	25.0712	24.5205	24.3967	24.7229	25.5543
53.3382	52.9407	53.2351	53.9031	55.1641	56.6164	58.1352	59.3025	60.0025	60.345	60.3518	59.8647	58.8852	58.5727	58.2164	58.4314	58.9482	59.7043	60.7675	61.5557	61.8593	61.7276	60.5169	58.2793	55.2555	51.0461	46.9091	43.3562	41.1295	39.8005	38.6919	37.9143	37.4214	36.721	36.189	35.4961	34.7766	34.0536	33.2873	32.2892	31.4923	30.467	29.3072	28.0874	27.2635	26.8475	26.7083	26.8908	27.3055	27.4542
69.524	68.8685	68.8613	69.1244	69.8176	70.8141	71.3575	71.196	69.9187	67.9726	65.6455	62.9303	60.4614	58.1347	56.12	55.2647	54.9845	54.7553	54.612	54.8319	55.033	55.0686	54.3727	54.2577	53.631	51.9953	49.8221	47.6013	45.7597	44.0072	42.3196	40.614	39.0984	37.4931	35.9424	34.2482	32.6692	31.1168	29.6347	28.1727	27.1186	26.7711	27.1118	28.0676	29.0674	29.9011	30.1321	29.9407	29.0873	27.9317
70.3738	67.9225	64.955	61.669	58.0996	55.0414	52.9408	52.4235	51.9163	51.3181	50.7684	50.5676	51.3498	51.6975	51.6743	51.0022	49.5647	47.2724	44.0853	40.0288	35.7518	34.9756	39.379	44.9468	47.7781	50.4763	53.9406	57.7634	59.5985	60.2891	60.2345	59.6958	58.8279	57.7358	56.5023	55.1613	53.666	51.9594	49.9151	47.9366	47.5902	52.0986	59.7725	66.9138	71.0638	73.6786	74.0159	72.8061	70.9726	67.8798
61.077	59.3866	58.1637	57.2866	57.1379	57.5477	58.4039	59.8449	60.3728	61.444	61.7346	61.5416	60.483	58.3103	55.8332	54.0383	52.3468	50.851	49.7542	49.2397	48.9469	48.7471	47.8693	46.7647	45.5304	45.2879	44.6588	44.5037	44.2507	43.7848	43.073	42.472	41.5799	40.7208	39.773	38.6902	37.4524	35.9381	34.4552	32.8116	31.3152	29.9964	29.1829	28.9812	29.2513	29.9352	30.4957	31.009	31.1348	31.337
75.2169	72.9659	70.7157	68.3165	65.6921	63.4811	61.5714	60.0282	59.0931	58.5434	58.3129	57.9853	57.8418	57.934	57.4095	57.6347	59.2135	61.3481	64.453	66.806	68.3379	66.9286	64.6674	60.6352	57.3095	55.5036	54.5783	53.8543	53.3625	52.7426	51.7449	50.6891	49.336	47.7026	45.8258	43.7935	41.5577	39.6182	37.9869	36.5016	35.4347	34.5501	33.9375	33.4849	33.6681	34.7189	36.204	37.8326	38.5762	38.5243
95.4247	94.7447	94.1536	93.4357	92.8799	92.3163	91.9691	91.4984	91.3848	91.2904	91.5148	91.8632	92.0901	92.5984	93.14	93.8992	94.3966	94.7575	95.6117	95.6201	85.0764	74.6391	62.2762	55.5173	50.1746	46.6641	43.7359	40.846	37.9735	35.1166	32.2536	29.537	27.1276	25.2237	24.1936	24.629	27.6564	34.7182	46.0054	60.5114	72.119	81.4643	85.9602	88.3484	88.9081	87.656	84.9175	78.0854	67.0037	54.9282
104.177	101.712	99.0711	96.6026	94.2248	92.1856	90.5285	89.2257	88.1992	87.0673	86.2552	85.4808	84.774	84.4294	84.7028	85.4093	87.319	89.727	92.0886	93.7413	94.3796	93.3466	90.2477	85.7204	81.1206	76.6315	72.7719	69.3657	66.2972	63.3301	60.3922	57.3203	53.948	50.0206	45.4459	39.9258	33.1507	28.2825	32.8051	45.3218	56.8393	64.4096	69.1181	71.8408	73.2656	73.8958	73.7937	73.8346	73.8771	74.5795
74.2171	74.0179	74.0009	73.5953	73.6623	73.5875	73.2472	72.9311	72.8272	73.094	73.8629	75.1548	77.1173	79.066	80.5872	81.8901	82.5696	82.9573	83.0514	82.2424	80.6934	76.7712	72.1786	64.1939	55.2812	46.185	40.254	36.6354	34.8484	34.1007	33.8143	33.8286	34.0517	35.011	36.1526	37.1689	38.4375	39.7873	40.8739	41.3387	41.6106	40.8571	39.4766	37.3619	34.654	31.631	28.9769	26.8882	25.905	26.2453
49.1281	49.7631	50.8632	52.2007	53.7984	55.5305	57.2493	58.8696	60.8484	63.0678	64.7344	66.1862	66.24	65.02	62.779	60.4196	57.7569	54.9139	52.5686	50.827	49.702	50.0957	51.0609	52.6318	54.3341	54.9147	54.7775	53.7215	52.209	50.5469	48.8603	47.1091	45.3516	43.4833	41.5102	39.5929	38.271	39.3855	44.6129	54.8573	66.4287	75.5094	82.0805	85.5697	87.9572	89.4091	89.6871	89.1631	88.2913	86.6759
77.4068	75.9765	75.4337	74.8831	75.8193	76.1426	76.3469	76.726	75.0793	72.6918	70.3445	68.1219	66.3973	64.7605	63.465	62.6431	62.2085	62.3786	63.2746	64.7178	66.9251	68.6625	68.5766	65.528	60.552	55.4902	51.7705	49.697	48.3322	47.433	46.97	47.092	47.756	48.9743	50.6091	52.7123	55.4288	59.1501	64.1249	70.8448	79.171	87.9321	96.5005	102.038	105.273	106.979	107.844	107.876	106.9	104.528
100.887	100.486	100.374	100.186	100.253	100.136	100.168	100.186	100.058	99.8301	99.3118	99.0409	98.8086	98.9298	99.1726	99.5978	100.412	101.343	102.374	103.292	103.409	102.057	97.8391	87.6996	69.7235	49.7752	38.8023	34.482	33.0293	32.5091	32.4396	32.7545	33.4134	34.422	35.9197	38.1672	41.5719	47.4968	56.0396	67.43	79.1636	88.5567	95.2326	99.4635	102.203	103.853	104.711	104.602	103.904	102.301
94.3031	94.6896	95.0919	95.4916	95.9252	96.2472	96.9142	97.8132	97.9645	98.2972	96.7695	94.16	89.701	83.1466	76.5006	71.0049	68.132	67.171	67.8895	69.0336	71.2173	72.3757	72.759	70.2544	66.2871	62.0656	57.5124	53.6459	50.0868	46.7759	43.713	40.6214	37.9498	35.7083	34.0951	33.0995	32.6938	32.9435	33.48	34.3251	35.098	35.6161	36.3738	36.8233	37.9409	39.9901	42.8513	45.7108	47.4019	47.1729
63.8357	63.8162	63.7726	63.8682	64.0788	64.4055	64.5626	64.6148	64.63	64.6612	64.7068	65.0973	66.4245	68.0028	70.7814	74.9282	80.7153	87.7863	95.0574	100.105	102.274	102.077	99.521	93.8908	83.8012	70.8858	58.4404	51.2693	47.9005	46.9588	46.6712	46.6918	46.805	46.9084	47.0272	47.1015	47.4579	48.627	52.3819	61.2783	75.4793	89.0238	97.4558	102.472	105.119	106.578	105.375	102.864	96.7488	85.364
55.9878	56.7968	56.1658	56.3481	56.2363	56.3374	56.2252	56.2186	56.7307	56.4922	56.0692	54.6385	53.4179	52.7837	52.7429	54.0016	55.9602	58.4849	61.2909	64.6617	67.3811	69.311	69.9874	69.2569	66.6107	62.1162	57.0088	52.1898	48.3829	45.608	43.9075	43.1451	42.954	43.5348	44.2778	44.9425	45.7274	46.2393	46.6479	46.8154	46.6857	46.6025	46.6905	47.0216	48.0995	49.5889	52.1951	54.6839	56.8089	58.0827
85.5232	74.2196	62.6262	54.5173	49.4984	47.281	47.379	49.5682	53.6635	58.0648	64.1606	69.6962	75.9571	84.9049	96.0797	103.956	105.968	106.524	106.272	105.698	104.678	98.5429	89.1347	76.4859	62.6255	51.5665	44.1778	37.8526	32.9742	28.4692	24.4507	21.1142	18.5458	17.1146	18.1953	23.0474	31.1389	41.4901	52.3976	61.0447	67.4734	72.7224	74.8581	75.9521	75.6994	74.402	69.7968	63.5534	53.8203	46.0904
73.4652	73.2827	73.2321	73.4273	74.1077	75.2721	77.1618	79.7057	82.9485	86.2844	89.6937	90.2475	87.7305	82.889	77.2428	73.172	70.1331	67.7114	65.7211	63.8149	61.9655	60.052	58.2585	56.4868	55.142	54.5012	54.5977	55.3818	55.855	56.0643	55.0396	53.8028	52.0311	50.0094	47.9556	45.716	43.6914	41.8834	40.2517	38.7025	37.3864	36.261	34.9364	34.2103	32.8641	31.6311	28.7619	25.6077	22.4352	20.929
67.918	66.9051	66.358	65.6931	65.5745	65.9263	66.4683	66.7504	67.095	67.4354	67.3447	67.3068	67.6426	68.3112	68.9943	69.5679	69.1786	68.0836	65.8502	62.0855	58.8582	54.0117	48.9707	44.8271	41.2153	39.0039	37.302	36.0317	35.2156	34.6324	34.0533	33.6565	33.3274	33.0831	33.2733	34.054	35.9221	39.417	46.0514	55.8233	65.5078	73.6256	78.5184	81.4221	82.8806	82.9376	82.5016	81.1481	78.3364	73.2025
91.9359	91.5075	90.9527	90.2862	89.5672	88.7403	88.382	88.0239	88.2613	88.3636	88.4431	88.5893	87.6649	85.1746	80.85	76.0717	72.6825	68.9318	65.3723	62.322	59.2578	54.9243	50.1589	44.3673	39.074	34.4187	31.5842	29.9276	28.9569	28.2649	27.7406	27.309	26.9688	26.7781	26.8787	27.1157	27.5857	27.9716	27.4806	27.475	28.4332	29.9426	30.6245	30.3716	29.4801	28.2049	26.7022	25.2189	24.1617	23.7204
81.9675	82.386	82.3954	82.1793	81.6027	80.8126	80.2386	79.6045	78.9157	78.5714	77.7968	77.188	76.6921	75.9309	74.8955	73.651	72.2069	70.6832	68.8885	67.6866	66.9004	66.3975	66.012	65.7274	65.7228	65.8022	65.5413	64.929	63.2731	60.9059	58.3817	55.7632	53.2512	50.816	48.4091	45.8291	42.7599	39.4135	35.6723	31.7863	28.6779	26.3008	25.1355	24.87	25.0296	25.6343	26.1714	26.7638	27.1172	27.8102
76.3427	74.1749	72.1894	70.6081	69.6053	69.1515	69.2445	70.073	71.8156	74.9299	80.3172	86.1096	89.381	90.8287	89.8626	86.9422	83.188	79.2588	74.3099	69.5384	64.2445	59.3575	54.8684	52.5884	51.6952	50.6057	49.1517	47.114	44.726	42.1253	39.4868	37.327	35.9623	34.9952	34.3107	33.4014	32.1281	30.5679	29.1213	28.3688	27.8785	27.5689	27.4531	26.9874	26.205	25.5726	24.8782	24.7468	24.4434	23.9044
79.499	79.8877	80.5097	81.1256	81.6382	82.5153	83.0036	83.8216	84.622	85.8444	86.3592	86.8061	87.1249	86.361	85.0263	83.3119	81.2439	78.7258	76.2174	73.5028	69.881	65.7142	60.8349	56.7372	52.9776	49.8912	47.5986	45.4695	43.7467	42.2473	41.2137	40.5738	40.0464	39.6514	39.0499	38.2064	37.115	35.8609	34.6012	33.2987	32.206	31.3828	30.8525	30.2959	29.3723	28.0123	26.5205	24.4983	22.4197	20.5691
62.3838	61.7524	61.317	60.9047	60.6096	60.3617	60.0271	59.3717	58.5419	57.586	56.4997	56.047	55.7363	56.1374	56.8814	57.5156	58.1889	58.7307	58.8268	58.7105	58.8276	58.6299	57.9285	56.2093	54.5009	52.3513	50.5834	48.276	45.6701	42.6744	39.5393	36.7483	34.6312	33.1389	32.3296	32.0342	31.9154	31.9719	32.1627	32.3422	32.6566	32.8937	32.6735	32.8514	33.7479	34.4026	34.2682	33.4046	32.0199	30.2288
77.5069	76.1567	75.2845	75.2889	75.3706	76.048	77.0397	77.8886	79.0512	80.0429	80.7356	80.876	81.2699	80.8755	79.8885	78.4695	77.3354	76.1727	75.1952	74.3377	73.6344	73.1513	72.5793	71.1086	69.3861	66.585	63.4477	60.0745	56.3297	52.4317	49.0624	46.1023	43.388	40.9386	38.6128	36.5549	35.6429	38.0674	45.253	54.4581	62.8	67.1387	66.7991	60.6814	47.0582	30.9726	27.2568	32.1199	36.0957	38.1171
96.5857	99.4911	101.903	102.857	102.154	101.012	99.0672	95.6403	92.3141	90.0508	88.6863	88.1176	88.3225	88.7779	89.0488	88.9949	88.2238	87.1686	86.3136	84.9532	83.8523	83.1343	80.7424	76.5355	69.5865	60.3476	51.3417	44.2478	39.8447	36.2432	33.1276	30.762	29.2707	28.7347	28.8857	29.3758	30.2836	31.1507	32.0398	32.9826	34.1865	36.2035	38.5711	41.6801	45.0082	47.3764	48.943	49.9219	50.1362	49.4364
65.4882	62.247	59.3881	57.0911	55.2813	53.8717	53.0115	52.1755	51.2477	49.8183	48.2713	46.3454	44.9104	43.6557	43.4381	44.0082	44.806	45.9278	46.8844	47.2995	46.9479	46.2943	45.4683	43.5107	42.971	43.4263	44.659	45.6335	45.8976	45.5249	44.6676	43.6204	42.4616	41.3242	40.5648	39.939	39.1055	38.0972	36.4925	34.2689	31.7976	29.302	27.3266	25.8425	24.8869	24.4461	23.9446	23.5888	23.1695	22.8441
98.9289	97.8391	96.3236	94.9491	93.8275	92.6287	91.0629	89.2326	87.1909	85.1552	84.1005	83.9146	84.9165	86.7493	89.2533	91.8656	94.3132	96.4112	97.2144	97.1021	95.5147	91.7351	86.1841	78.1361	67.8734	57.1485	48.1625	42.5126	38.4376	36.2193	35.3426	35.1298	35.363	35.886	36.8389	38.2504	39.8072	41.6996	44.5277	50.1321	62.0829	77.2582	89.1683	95.9842	99.67	101.52	102.249	101.829	99.9982	95.4785
73.8861	72.5338	71.4189	71.9861	73.1916	74.138	74.6807	73.6646	71.8979	69.4996	66.7685	64.5745	62.5805	61.8772	62.7423	64.4216	66.4551	68.3731	68.9245	68.998	68.1969	66.3376	63.602	60.0743	56.5532	52.955	49.3353	46.4024	43.6994	41.2847	38.9517	36.6608	34.3216	31.8367	29.3593	27.31	26.8221	29.8593	37.9253	50.0577	63.3449	74.1963	82.3114	87.8271	91.0472	93.1951	93.4125	92.3626	89.4983	82.7965
64.905	61.2434	58.0952	55.1454	52.4276	49.7424	47.1972	44.7333	42.5603	40.9497	40.8976	42.774	46.6755	51.9814	55.5609	57.4334	56.2214	54.5148	52.6701	51.5462	51.2731	51.1476	51.0458	50.4274	49.4521	47.7416	45.6017	43.162	40.5752	38.8548	37.514	36.5189	35.9606	35.7112	35.6393	35.7699	36.1899	37.2601	39.4918	43.5233	49.8308	57.9572	66.0994	72.8985	77.9563	81.1932	83.0702	84.0049	84.0724	83.3505
57.9663	56.9858	55.8741	55.0773	54.7712	54.7091	54.8701	55.2505	55.8866	56.7559	58.2384	60.1432	61.8574	63.7728	65.2756	66.6099	67.3952	68.288	68.385	68.9549	68.8898	68.117	67.029	64.9624	62.4208	59.8253	57.9156	56.5969	55.785	55.178	54.1032	52.6405	50.8689	48.7013	46.1375	43.4341	40.3986	37.5399	35.145	32.8713	31.0613	29.4173	28.4306	27.882	27.4659	27.3878	27.4583	27.9726	28.8777	30.1332
79.6691	79.7736	79.8788	80.5584	81.2398	82.0449	82.4844	82.6958	82.3054	81.3662	80.4982	79.9881	79.7484	80.0058	80.6554	81.3773	82.2217	82.857	82.9509	82.9649	82.6745	82.0844	81.1859	79.6984	78.3825	76.2384	73.742	70.7161	67.5061	64.1429	60.865	57.8632	55.1294	53.0914	51.3284	50.2817	49.8061	50.0407	50.7118	51.2619	51.3625	50.8637	50.494	50.1497	50.2294	50.3985	51.1307	51.8642	52.5315	52.9574
61.0115	60.9982	60.9926	61.0239	61.136	61.229	61.36	61.5503	61.4752	61.418	61.2914	60.8883	60.365	60.1054	59.696	59.613	59.7533	59.844	59.8198	59.0877	57.2273	53.0418	45.7747	37.5469	48.7339	61.6684	67.7184	69.7385	70.0528	69.3097	67.9696	66.4343	64.7146	62.688	60.4834	57.6084	53.8071	48.8612	44.3515	41.0327	40.5712	43.1657	47.5464	52.1756	56.6204	60.3846	64.4585	67.2314	68.883	69.5603
53.4681	52.9962	52.2936	51.9821	51.5182	51.2215	51.6168	52.2096	52.8513	53.4831	53.7288	53.71	53.528	53.328	53.01	52.6484	51.9634	51.7871	52.76	56.3288	62.3858	66.8997	69.554	71.2066	70.7997	69.5431	67.7288	65.5052	63.1782	60.5332	57.5247	54.3264	51.2539	48.8062	47.0741	45.5788	44.3405	43.0803	42.0314	40.739	39.1948	37.5749	35.958	34.802	34.1102	34.1336	35.0052	37.1313	41.0184	43.6068
73.0264	73.4178	74.2456	74.8099	75.4778	75.6877	75.7212	76.1338	76.8875	78.2339	80.3182	81.3502	82.1386	82.1304	81.5406	80.7881	80.1722	79.6181	78.5825	76.7733	72.84	67.8384	64.6174	63.9873	64.6353	64.5543	64.319	63.3927	62.4185	60.9429	59.4251	57.8475	56.1597	54.3466	52.4025	50.1771	47.544	44.8736	42.5415	42.9977	48.8948	58.8624	69.0162	75.9798	80.3018	82.8079	84.0225	83.9098	82.1471	78.9754
84.5396	86.1926	87.5405	88.5523	87.8191	88.3765	88.658	88.8603	90.2686	91.4905	91.0688	90.1827	88.761	88.2306	87.2821	90.6665	92.9075	95.7703	98.6026	96.6245	94.3502	90.8989	84.8322	78.5318	73.4469	68.9684	65.8487	63.2208	61.4338	59.7356	58.0042	56.143	54.4223	53.2079	52.2671	51.7003	51.506	50.8489	50.7432	50.3766	50.5267	50.4436	50.0361	49.0504	48.2779	46.8267	45.541	44.1413	42.6752	41.2621
84.393	82.9937	81.0785	78.8957	76.3732	73.9021	71.3081	68.836	67.0162	65.5576	64.5509	64.0181	64.0167	64.2682	65.0635	66.4485	67.946	69.5989	70.8961	72.1754	72.7947	72.1131	70.3619	67.9057	64.8145	61.2009	58.0197	54.985	52.1937	49.3056	46.518	44.0477	41.8374	39.9909	38.4076	37.1095	35.8585	34.579	33.3009	32.4144	31.955	31.998	32.1442	31.9336	31.8907	31.5458	31.2634	30.8402	30.1508	29.5003
60.7596	61.9494	63.5807	65.4908	67.8953	70.7967	74.0212	77.0644	79.7971	82.1089	83.0498	83.4812	83.1265	82.4003	81.3969	80.1367	78.9478	77.8965	77.0889	75.9261	74.4626	72.7331	69.2705	64.3651	58.6348	53.4702	49.3139	47.52	45.3358	42.7674	39.9847	37.5077	35.7884	35.258	36.077	38.3115	41.6756	45.9341	50.4511	55.4507	60.5459	65.587	70.5269	74.6008	76.0168	76.382	75.4265	73.1545	68.7132	63.5624
73.0327	65.9019	60.0892	57.2044	55.9644	55.596	55.6408	55.6718	56.1567	57.1506	59.2496	61.9309	64.9057	67.578	69.5989	70.7981	69.7916	68.474	66.4484	63.3635	57.6485	51.7896	47.264	47.0658	48.9653	52.8144	56.531	59.8542	62.9324	65.4593	67.6893	69.7223	71.4173	72.9959	74.2299	75.3247	76.2612	76.8951	76.8865	76.7251	77.1635	81.5464	85.8802	89.1822	91.266	92.4998	93.8036	93.9048	92.9992	91.3458
90.7579	90.5788	89.259	85.1789	80.9547	75.2312	70.3048	65.9731	62.8872	61.1985	60.0112	59.0709	58.1948	57.1886	56.2018	55.6831	55.8744	56.9018	58.7712	61.5932	63.6245	64.0838	62.2449	59.679	57.6419	56.0447	54.7594	53.3589	52.1383	50.6384	49.1677	47.692	46.2124	45.0552	44.6848	44.9273	46.953	50.1799	53.2289	55.7994	56.7738	56.4888	55.4733	53.7537	52.3887	51.2783	50.4883	50.0477	49.5276	48.1948
63.8386	64.5387	65.0753	64.511	63.3686	61.4457	58.4371	55.4257	52.3869	50.4482	49.0183	48.5454	49.1362	50.2443	51.519	52.9068	53.9265	54.5705	55.0624	54.9556	54.5598	53.7998	53.3162	53.3124	53.2719	53.6158	53.6286	53.4608	52.8795	51.8479	50.6248	49.098	47.1265	44.8982	42.2871	39.3612	37.1425	35.3763	33.8748	32.5126	31.1771	29.7593	28.1767	26.9287	26.1245	25.6831	25.6416	26.0281	26.5292	27.0378
51.1027	49.2105	48.2846	48.286	49.1805	50.7666	52.4294	54.6388	56.7401	58.7254	60.4397	61.0875	61.1215	59.5294	57.8962	55.4112	53.9962	53.4675	54.2092	55.0167	54.6848	53.7891	50.7193	47.8123	44.6175	43.341	44.1031	45.2318	45.8628	46.085	46.3931	46.6914	46.7468	46.9553	46.982	46.6037	46.1012	45.5728	44.4825	43.4807	42.0204	40.871	40.5631	41.0772	43.6186	48.7497	55.6076	62.1123	67.2104	70.2439
75.5876	76.1591	76.732	77.167	77.8545	78.2157	78.4787	78.6933	78.8035	79.2387	79.4934	79.8071	80.4108	81.2576	81.7163	81.9274	82.0495	82.5243	83.0402	82.5736	81.5412	78.3042	72.8914	64.128	55.2977	47.8806	43.601	41.7539	40.7908	40.1418	39.8647	39.8846	40.0597	40.3531	40.7027	41.0551	41.9823	43.2182	45.8575	50.1887	55.9606	61.4176	66.9246	71.3587	74.8712	78.0579	80.7319	82.73	84.3214	85.1393
76.8156	77.222	77.323	77.1075	76.69	76.4562	77.3028	79.416	82.2291	85.2488	87.6695	89.5992	90.9455	91.3185	90.2929	88.4852	86.7039	84.0218	81.2164	78.002	73.7421	66.38	58.7962	52.0336	47.7774	45.2263	44.9081	45.2717	46.1073	47.1383	48.445	49.9267	51.5607	53.3006	55.1378	56.9669	58.7387	60.3224	61.852	63.0205	64.0338	64.8373	65.7702	66.6649	68.4942	72.1471	76.945	81.0548	83.4709	85.0007
75.0951	72.7397	70.7986	68.8792	67.5213	66.8909	66.4223	66.3547	67.0213	67.5998	69.5576	70.9804	72.782	74.4931	75.5837	75.8199	75.3219	74.1392	72.4808	69.7075	66.5245	63.4539	60.5984	57.472	55.4958	53.2001	50.9891	48.498	46.0269	43.3655	40.7928	38.7446	37.1837	35.9197	34.899	33.8422	32.4216	30.5384	28.412	26.4498	24.7891	23.6342	22.8624	22.3058	22.0122	21.7146	21.2766	20.8514	20.8067	21.6557
76.3502	76.2728	75.9417	75.1886	74.1743	72.9455	71.3951	69.9471	68.6093	67.8156	67.16	66.9181	66.8467	67.4655	67.9384	68.5037	69.1705	69.6715	70.3204	70.6989	70.5505	70.0574	68.8932	67.2661	64.5598	62.5851	60.5552	59.1006	57.6686	55.8039	53.2342	50.705	48.2574	45.364	42.6061	39.5955	36.9962	34.8922	33.5805	33.4054	34.4342	36.5871	39.584	44.2923	50.9767	58.7515	67.433	75.9058	82.3136	86.8994
57.098	56.1365	55.5669	54.7569	54.215	53.7392	53.6298	54.1318	54.9921	56.0779	57.0868	57.6232	58.4083	59.092	59.6231	60.3859	60.7002	59.6479	57.8046	55.313	53.1535	50.7422	49.011	47.9955	47.9732	48.2942	48.4505	48.5482	47.726	46.1519	44.3005	42.16	40.0509	38.2372	36.8206	35.5463	34.5631	33.7703	33.0816	32.756	32.9617	33.6705	35.2242	37.0952	38.4387	39.2854	38.0604	35.2756	31.8676	29.2812
66.5478	65.2392	63.9193	62.5776	61.2797	60.0659	58.9395	57.8815	56.9134	55.9944	55.2016	54.2104	53.5325	52.7483	52.4433	52.5331	53.6258	54.8393	56.748	58.243	58.8471	58.8773	58.1759	57.2031	55.8577	54.3879	52.7114	51.1231	49.7699	49.0208	48.6599	48.994	49.6623	50.5336	51.4856	52.3154	53.0139	53.5649	53.5029	52.9014	51.5876	49.6165	47.3643	45.4517	45.0832	47.6204	52.0305	57.192	62.3238	67.0251
68.2086	66.0528	64.1785	62.2527	61.529	61.1471	61.6001	62.2182	63.2866	64.1419	65.0116	65.9123	66.6318	67.8064	69.4296	70.9503	72.381	73.4124	73.4701	72.2275	70.5109	66.9129	62.1895	57.8173	54.8836	52.8206	50.7756	48.5837	46.1836	43.5345	40.9964	38.721	36.9644	35.9271	35.6076	36.1733	37.372	38.9026	40.6534	43.3071	46.196	49.4759	53.2091	57.2948	61.2952	64.6424	67.0339	68.9216	70.3354	70.8607
75.0925	75.7091	76.7857	77.9319	79.3696	80.5542	81.6539	82.2077	82.2117	81.8447	81.0437	79.0424	76.9512	74.2713	71.6675	69.7436	67.2924	65.2606	63.6897	61.9483	59.6208	57.5662	56.1539	54.3175	52.7659	50.5492	48.3442	46.3362	44.6043	43.0709	42.1635	41.6942	41.7024	42.0374	42.7326	43.594	44.8168	47.0621	50.3846	55.3961	62.8987	70.9748	78.2306	83.4737	86.6591	88.5045	89.6623	89.6588	89.3045	88.2578
74.4599	73.6158	73.1874	72.6494	71.7703	70.8399	69.9662	68.8771	67.8482	66.5485	65.4304	64.4711	63.4451	62.9172	63.1656	64.2851	65.4977	66.7893	67.6959	66.7229	64.081	59.8785	55.2718	51.5897	50.3419	49.727	49.9303	50.296	50.6052	50.5472	50.2035	49.4712	48.4837	47.1541	45.0842	42.2508	38.3703	33.5884	28.2371	23.5352	20.7509	20.0465	20.5773	21.4224	21.8605	22.1128	21.7709	21.0208	20.169	18.9283
98.9485	98.9406	98.9151	98.8725	98.821	98.7486	98.7115	98.708	98.787	98.9166	99.1936	99.4246	99.6746	99.9826	100.24	100.438	100.464	100.336	100.037	99.5925	99.174	98.6806	98.0455	97.1854	96.0096	93.7108	89.9653	83.8723	77.2868	71.4273	66.7458	62.9011	59.8911	57.7108	56.9972	57.1366	57.5707	56.3106	53.7786	49.3238	43.5198	37.5046	31.2876	25.7403	21.5005	18.8476	18.2404	19.0984	20.6635	22.3022
60.3872	60.6122	61.1781	62.5794	63.7826	65.2161	65.8449	66.0108	65.503	64.8483	63.8743	63.7266	64.2173	65.3267	67.156	69.1738	71.1525	72.3668	73.1132	74.0147	74.2593	74.2011	73.4382	73.1997	72.6525	72.0303	70.9191	69.5612	67.219	64.0777	60.5434	55.9097	51.1658	46.2818	42.0408	38.5521	35.6525	33.5699	32.1332	31.1286	30.2583	29.3036	28.3496	27.5947	27.4576	27.8316	29.1135	30.7856	32.3438	33.0721
78.5181	74.9151	70.6977	66.6786	62.5964	58.9259	56.1805	54.4958	54.1468	54.6934	56.4059	58.1634	60.0998	62.5533	65.1961	66.944	67.4831	66.9357	64.8811	62.4083	59.2634	56.6166	54.9037	53.9913	53.8	54.3557	54.6879	54.7796	54.7385	53.9669	52.3289	50.6451	48.7465	47.1689	46.3627	46.2461	46.4609	47.253	48.5814	50.3502	52.2485	54.241	56.2399	57.9314	59.3112	59.6198	59.2902	58.5739	56.878	55.1788
80.29	81.0897	82.1347	83.7196	85.0159	86.3162	87.6234	88.7957	90.1253	91.7481	93.3074	95.6206	97.0286	98.6924	99.6594	100.61	100.988	101.314	101.444	101.595	101.3	99.8777	98.4069	95.7959	92.5511	89.4181	86.0231	82.5617	79.1485	75.8982	72.6526	70.002	67.9642	66.5864	65.3213	64.39	63.3567	61.9252	60.3931	58.629	57.0448	55.846	54.8904	54.2663	53.7676	53.2161	52.3539	51.2913	49.5235	47.7869
64.3814	60.3952	57.0236	55.2304	54.8506	55.0599	55.2493	55.3856	55.4959	55.8662	56.4841	57.1076	57.6475	57.5707	57.111	56.279	55.3102	54.5331	54.6355	56.1561	59.2062	62.4663	64.1454	64.0529	61.1746	57.6093	54.6041	51.9058	49.4969	47.2895	45.5185	44.1617	42.9731	42.0985	41.148	40.2603	39.1541	37.7514	35.9659	33.8407	31.7396	30.2004	29.0511	28.1203	26.9773	25.7674	24.578	23.4894	22.7864	22.4485
74.7509	72.4244	69.977	68.0784	67.354	67.3417	67.9388	67.6305	66.0568	63.1947	60.0536	59.6191	61.5141	63.7085	65.3095	66.5553	67.3546	67.6227	67.3797	67.1731	66.9442	67.0419	68.0792	69.85	72.0834	73.4831	74.2912	73.4501	70.9159	67.1429	61.7542	54.7269	48.2122	43.1187	39.8614	37.7035	35.6979	34.1316	33.0843	32.2207	31.7527	31.6732	31.6966	31.6011	31.6858	31.4437	31.2403	31.4148	31.3849	30.9684
55.2344	52.4961	50.4779	49.2843	49.0075	49.5352	50.6947	52.1918	54.177	56.2219	58.9799	61.866	66.2421	72.8162	81.237	87.4818	91.0166	92.932	92.9754	91.18	88.8765	85.1743	79.1078	71.9915	64.319	57.4966	51.5424	46.0887	41.938	39.2319	37.8046	37.4705	37.8744	38.7917	39.8887	41.0632	42.1185	43.1956	44.3693	46.0599	47.9658	49.9685	51.7478	53.2549	54.8031	54.6726	53.199	50.1923	46.2518	42.2392
88.7825	89.1252	89.6624	89.7627	90.0623	89.8474	89.4844	88.9284	88.596	88.5158	88.6177	88.7172	89.125	89.0973	90.0821	91.2764	93.9198	96.8406	100.674	104.381	107.958	110.197	111.017	110.843	109.811	107.352	104.552	99.8692	93.9236	87.2028	78.5221	70.862	64.5673	58.5407	55.2259	52.0174	49.0734	45.8043	42.1658	38.7306	35.0768	31.7621	28.9504	26.9004	25.259	24.6235	24.3652	24.0525	23.4298	23.9058
92.3017	92.0999	91.8471	91.5486	91.1678	90.6377	90.0878	89.4513	88.7783	88.0049	86.9785	84.9254	81.9689	78.924	75.6519	72.235	68.3744	65.1774	61.782	58.9543	54.5372	50.3425	48.8168	49.4127	49.9515	49.6714	48.5651	46.803	44.6707	42.6198	40.9664	39.9048	39.6871	40.1938	41.1978	42.6172	44.3482	46.4627	48.8005	50.0672	51.1314	49.9882	46.0937	39.6714	33.5802	29.222	27.7438	27.8576	28.5104	29.2392
87.159	87.88	87.9126	86.919	85.722	83.7218	81.2109	78.3077	75.9912	75.35	76.0344	79.0153	83.9796	89.6327	94.6512	99.9432	104.623	108.117	109.95	108.577	104.057	95.3817	83.8064	69.7205	57.8663	49.1606	43.5736	39.179	35.856	34.2282	33.5512	34.5363	36.6399	39.4959	43.0053	46.5395	49.9305	52.7595	55.042	57.4152	60.845	65.5403	72.8183	82.7191	93.3847	101.618	106.49	109.81	110.789	110.56
98.2586	98.1922	98.2175	98.2946	98.3973	98.6539	98.965	99.283	99.593	100.036	100.43	100.939	101.426	101.957	102.601	103.036	103.213	103.017	102.591	101.635	100.412	99.139	97.4294	95.5684	93.3986	91.3608	89.1358	86.688	83.6727	80.5487	75.3361	68.8279	62.7037	57.2727	53.5039	51.2921	50.554	50.6854	51.4449	52.9338	54.8429	57.3121	60.4498	65.0799	71.1221	76.8878	81.2081	83.9136	83.5995	80.8306
91.9979	94.5929	96.7581	98.5939	99.6496	99.9007	99.6439	98.5222	96.8455	93.7799	88.9272	82.9863	76.353	70.7078	66.7468	64.7538	63.6969	62.4971	60.6418	58.0186	54.476	49.6167	44.343	39.0068	34.2302	30.7275	29.0288	27.8744	27.3854	27.0285	26.7549	26.6457	26.8797	27.5198	28.9824	31.2342	34.3828	37.988	41.5795	45.5075	50.1125	56.295	64.867	75.2218	84.6226	90.2968	93.7101	95.3597	95.327	93.4582
50.6193	49.9306	49.3035	48.618	48.1708	47.7391	47.1091	46.19	45.4021	44.4168	42.7657	41.6758	40.6249	40.0924	40.6109	41.0249	41.7623	42.2649	42.7182	43.6488	45.0588	46.3065	47.2315	48.1247	48.9792	49.1769	49.6671	50.2893	50.3755	49.647	48.2359	46.1309	43.4537	40.5974	38.2199	36.6125	35.6352	35.4023	35.7303	36.2551	37.1357	38.3937	39.4415	40.142	39.8876	38.3976	36.3148	33.5375	31.241	30.427
49.7509	49.71	49.6685	49.9874	50.069	50.5571	51.0204	51.9463	53.0414	54.643	56.7577	58.6243	59.7256	60.7514	61.5439	61.3782	60.993	60.2363	59.3947	58.4268	57.3693	56.2806	55.0777	53.9538	53.0144	52.1747	50.958	49.7375	48.586	47.5494	46.6562	45.9032	45.3682	44.7548	43.8605	42.6354	41.1872	39.5004	38.0826	36.9317	36.0957	35.4246	34.699	33.8451	32.2778	30.6387	29.0657	27.6201	26.4686	25.2267
39.7433	39.6204	39.3181	39.0201	38.6257	38.5195	37.9911	37.3274	36.4864	35.5528	34.2301	33.3633	32.8414	32.2849	32.0454	31.8279	31.7484	31.5653	31.6153	31.6814	31.572	30.9413	29.8999	28.7314	28.1444	28.0602	27.8852	27.579	26.8188	26.3124	26.2831	26.6738	27.444	28.2914	29.1675	29.86	30.3468	30.7481	31.1234	32.2902	34.5457	40.8576	55.6866	81.0026	102.587	116.824	121.994	123.465	121.317	116.387
91.3721	89.8034	87.9843	86.0302	83.7075	81.2434	78.7448	76.6246	75.1733	74.4504	75.042	77.0638	80.4552	84.4897	88.9529	92.969	95.8747	97.9036	99.0522	99.5395	99.1193	99.3601	99.5293	99.7521	99.968	98.9726	94.9661	84.9442	75.3159	68.0705	62.9262	58.9046	55.6404	53.2077	51.349	49.9537	48.965	48.5816	48.1735	48.4023	48.3966	48.025	46.628	44.2242	41.7468	39.5902	38.6022	38.7226	38.7112	38.8213
57.3646	56.2634	55.5333	55.9258	56.9241	58.6312	60.3213	61.8308	62.8538	63.2378	63.1363	62.8422	62.5674	61.9634	62.6634	63.3299	63.9168	64.6423	64.9315	65.0751	64.3136	63.3487	61.5521	59.3829	57.2877	55.2107	53.8813	52.6132	51.2451	49.8758	48.5456	46.7545	44.9424	43.1238	41.2059	39.3579	37.3454	35.5275	33.7877	32.3714	31.6086	31.1815	31.211	31.3765	31.4994	31.271	30.6047	29.8554	29.1778	28.3037
65.418	66.6316	66.9024	67.4572	67.8673	67.5912	67.2041	66.8319	66.767	66.714	67.035	66.9808	66.9906	67.1504	67.4948	68.1249	68.7111	69.5547	70.47	72.0621	72.7316	73.4792	73.6263	71.6688	67.9855	63.7447	58.8988	54.0747	49.5359	45.3484	41.5929	38.3516	35.8542	33.8556	32.2496	31.0773	30.365	30.1378	30.172	30.5203	31.7834	33.2021	34.4541	35.5942	35.6425	34.9684	33.1831	30.8565	29.4013	28.7162
55.8606	52.1936	49.5545	47.7859	46.5394	45.9386	45.9088	46.1002	46.7305	48.1506	52.4344	61.1934	73.7997	83.9661	92.1655	97.0827	100.51	103.429	104.897	104.256	102.003	93.9591	81.5215	67.2811	55.7792	49.678	46.0403	43.6698	41.3643	39.5257	37.9957	37.136	37.0537	37.9663	40.114	43.6564	49.2073	55.6569	64.3088	72.8751	81.0082	88.3708	93.2761	96.4494	98.0082	99.3226	99.6693	98.6915	96.7719	93.24
63.5095	63.7873	63.0723	62.7325	62.094	61.4983	60.6977	59.9345	59.4876	59.1436	58.7312	58.2053	57.433	56.6953	55.8085	54.5272	53.0871	51.9847	51.3199	51.3442	51.391	51.6161	51.0614	50.2603	49.8917	50.0455	50.4162	50.6433	50.5101	50.0364	49.1748	47.9163	46.4206	44.6048	43.0622	41.7534	40.8199	40.1393	39.6815	38.9622	37.9391	36.1355	33.8311	31.1772	28.4429	25.7402	23.5246	21.6881	20.6316	20.312
98.1207	98.4151	97.9806	97.3383	96.3628	94.5977	92.6392	90.0338	87.7158	85.4112	83.5197	82.1728	81.1222	80.288	79.5208	79.0321	78.8137	78.7121	78.9325	79.6581	79.482	79.0096	77.283	73.9244	70.3654	65.5627	60.4203	55.8917	51.8927	48.8937	46.4156	44.5655	43.3026	42.3997	41.745	40.984	40.0675	38.6963	36.4616	33.8793	31.2016	28.8302	27.5942	27.3967	27.292	27.2063	27.0177	26.8069	26.6894	26.5589
109.662	107.356	104.769	101.656	99.038	96.923	94.9155	93.0603	92.2263	91.6663	91.5111	91.4239	91.574	91.879	92.2887	92.7313	93.7599	95.1366	97.0759	97.2203	97.2433	94.7335	87.0496	77.2489	67.6473	61.8962	58.3843	56.4979	55.1485	54.2426	53.471	53.0816	53.1731	53.8148	55.1785	57.2288	61.0714	65.8146	72.2025	80.2147	87.1008	92.5084	95.4244	97.585	97.9724	98.0977	97.8785	97.3536	96.8188	96.311
68.6401	69.7094	70.4228	70.5435	69.6688	68.2287	65.7738	63.9379	62.8121	62.2446	61.3574	60.9636	60.6766	59.0438	57.6371	55.7936	54.1298	52.4763	51.0341	49.7094	48.5831	46.8471	44.8589	42.3257	41.2239	41.8023	43.338	45.0256	46.391	48.0006	50.0666	51.9184	53.9404	56.2414	58.6443	61.2806	64.513	68.9402	75.2468	82.5703	90.0262	94.841	98.5526	101.191	102.9	104.078	104.565	103.798	103.045	101.55
55.4562	54.2962	53.5536	53.4278	53.2794	52.5589	52.106	51.4087	50.4282	49.7012	49.0517	48.2928	47.8997	47.465	47.5592	48.4686	49.5097	51.0742	52.1357	52.9781	52.9491	52.431	51.6279	49.6316	47.5681	45.2772	42.9885	40.8407	38.9093	37.3319	36.342	35.7422	35.683	36.1527	37.2606	39.0399	41.7815	47.1184	55.8666	68.4917	81.248	89.9502	95.4078	98.6422	100.718	102.142	102.527	101.267	99.9837	97.2391
66.2832	63.2111	60.3726	57.9794	56.1533	55.1059	54.815	55.3546	56.6586	58.7213	60.9128	63.0093	64.1993	64.8574	65.1297	65.4742	65.4853	66.3137	67.8378	68.615	67.502	64.4269	59.874	54.4738	49.6018	45.7984	42.6972	40.3759	38.5439	36.8288	35.2586	33.8193	32.2036	30.3273	28.1703	25.5229	22.8371	20.4608	17.9407	16.1552	15.5743	16.172	17.8117	19.9644	22.1492	23.9759	25.2464	25.3507	24.6492	23.6866
110.129	110.852	111.059	110.71	110.249	109.837	109.811	109.872	110.066	110.403	110.646	111.453	111.853	111.74	110.728	109.341	107.312	104.676	102.486	101.001	98.2634	89.0938	74.0838	60.3577	55.2286	52.3445	50.0044	48.0274	46.1321	44.6663	43.5384	42.7616	42.4693	42.621	43.2428	44.2567	45.5723	47.5144	50.7756	55.6571	65.1993	78.0484	88.9853	95.6918	99.0385	100.586	101.556	101.346	100.98	98.6076
46.8131	43.9889	42.7815	42.9774	45.6773	51.7898	61.0061	71.5218	80.84	87.9275	92.9978	96.43	99.54	100.865	101.637	102.422	102.995	103.307	103.587	103.065	102.574	99.9896	93.7147	82.6072	64.9127	53.9476	51.307	50.6341	50.0649	49.6495	49.6326	49.9422	50.1347	50.3524	49.854	47.8255	45.3281	42.5525	41.1023	40.1792	39.6436	39.1042	38.3824	37.7174	36.5068	35.4051	33.8166	31.922	29.4624	27.1212
69.3872	69.8427	70.5659	71.364	72.3585	73.3621	74.9993	76.2635	77.1938	78.1858	79.6317	81.7738	83.9947	86.4199	88.6095	89.8889	90.9	90.461	89.2266	88.415	89.5535	91.4949	94.1728	96.5393	96.0464	89.9993	84.3342	77.6904	71.8809	66.522	61.3868	56.4792	51.8447	47.4816	43.5869	40.1967	37.2164	35.2154	36.2635	41.9316	50.6938	59.2933	66.4868	70.5565	73.4856	74.5836	74.8411	74.8351	74.3811	73.074
78.1887	74.7555	70.3736	65.9248	62.2652	60.2766	59.7425	59.9642	60.4551	60.9681	61.5027	61.8653	62.1104	62.2721	62.9673	63.9907	65.8739	68.0679	69.7828	70.8309	71.2684	71.2468	71.1895	70.3745	69.6325	70.0352	71.5843	73.2222	73.7355	72.539	70.4382	67.9042	65.2396	62.1191	58.7822	55.2729	51.6636	48.152	44.8181	41.7012	39.0329	36.9793	35.6649	35.3628	35.872	36.6492	36.4359	35.7127	34.258	32.4989
58.5408	57.6289	56.7694	56.2541	56.3409	56.9683	57.8931	59.4494	61.4924	64.1299	67.093	70.265	72.8853	74.3163	74.9422	75.1556	74.3626	72.8619	70.5841	68.126	65.1426	60.9526	56.2715	51.8702	49.3531	48.9842	50.132	51.3145	51.6897	51.4267	50.5245	49.3124	48.2169	47.5132	47.1379	46.7583	45.9412	44.7405	43.4406	42.3575	41.9927	41.7976	41.9952	41.699	41.0395	40.0115	38.5418	36.8617	35.2329	33.425
66.9555	66.7534	66.3101	66.0403	66.1606	66.4797	66.9596	67.1774	67.0616	66.4031	65.7503	64.0309	62.0492	60.1708	58.8808	57.3938	56.2256	55.428	54.6062	54.3048	54.1377	54.4206	54.9736	55.7611	56.7905	58.1278	59.8709	61.1313	61.7283	61.2027	60.2409	58.7746	57.2355	55.5593	53.5583	51.4121	49.1821	47.1556	45.2652	44.3835	43.9658	43.7875	43.3914	42.9847	42.1748	41.0301	39.7193	37.9938	36.1365	34.2914
72.1969	69.5275	67.5525	65.001	63.4591	61.8185	60.5144	58.9952	57.4897	55.914	54.9236	54.2994	54.0736	54.5799	56.0338	57.9049	59.4147	60.1996	60.4419	59.3938	58.1233	56.3685	54.6393	53.821	53.1758	52.1986	51.129	49.2438	46.2916	43.653	41.1719	40.0105	39.6041	39.4906	39.0647	38.5075	37.8537	37.1253	36.4508	36.1041	35.9466	36.3259	37.6888	38.7466	39.3001	38.4914	35.6973	32.4577	29.5246	27.6823
83.0347	83.2137	83.5714	84.1598	84.0691	83.8068	82.9935	81.5308	79.3573	76.5851	73.8972	72.0374	70.6606	70.3071	70.8575	71.8245	73.3024	74.9664	76.6611	78.1144	77.9528	76.3064	72.4323	66.6131	59.9707	53.6318	48.4936	44.1491	40.451	37.672	35.5475	34.0659	33.1092	32.5164	32.2095	32.3128	32.578	33.0738	33.8334	34.6052	35.3385	36.0521	36.5966	36.9275	36.7737	36.2243	34.7652	32.6876	30.3537	28.1045
87.327	88.2415	89.1703	89.5296	89.2204	88.6325	87.5842	86.5085	85.5334	85.1506	84.5083	84.77	85.4649	86.3136	87.0239	87.8016	88.1223	88.267	88.2002	88.0707	87.7307	87.2432	85.7608	83.1486	79.6564	75.2926	70.9253	67.315	64.4419	61.7923	59.1788	56.8293	54.2649	51.8954	49.6451	47.5218	45.4907	44.1562	43.2263	42.7799	42.7921	42.7812	42.4408	41.8548	40.9491	40.0484	39.5401	39.0852	38.2983	37.8899
81.7124	80.4121	79.7749	79.2114	78.6803	78.111	77.3719	76.4477	75.1448	73.4078	71.467	69.0458	67.381	65.6513	63.7037	62.2313	60.7234	58.9649	57.1783	55.1537	53.2945	52.0754	50.5655	50.0145	50.3548	50.6606	51.1527	51.2526	50.6878	49.6926	48.4213	46.8829	45.0341	43.2537	41.761	40.6868	40.5934	42.0604	47.6239	59.5844	73.6746	85.9127	93.4352	97.6117	99.0691	99.5098	97.2612	92.9475	86.0405	78.7844
83.5021	83.0168	82.4272	82.6154	83.3893	84.4333	85.9491	87.3186	88.4696	88.9722	89.3184	89.2617	88.8238	88.2653	87.6116	87.1825	87.1942	88.0232	89.2862	91.4963	93.398	95.1028	96.4174	96.5022	95.3293	91.995	87.05	80.9605	75.0143	69.7023	64.2486	58.4703	52.6765	46.2585	39.4973	33.0266	27.7054	24.5298	23.8169	25.6421	29.5814	35.3878	43.2712	52.416	62.1122	69.7145	74.5582	75.7777	74.2703	69.4571
68.8561	68.1053	67.9016	67.5698	66.9443	66.2275	65.2377	64.1717	63.0685	61.8457	60.6877	59.5359	58.868	58.9529	59.6631	61.6302	65.549	69.7674	73.6386	75.51	74.568	71.5473	66.0456	60.3677	56.1417	53.4878	52.1723	51.8631	51.9767	52.3502	52.9336	53.843	55.2422	56.8982	58.5665	60.1082	61.1324	61.8844	61.7258	60.3217	57.4577	53.5456	50.269	47.8659	47.158	47.073	47.3606	47.5188	47.6477	47.4298
65.7612	64.4607	63.4176	62.6477	62.3283	62.6141	63.6699	65.7589	69.0482	73.7257	78.8318	83.0744	86.9839	89.5417	90.3883	90.159	87.7795	78.9623	70.9948	64.0527	58.5927	53.2401	49.363	46.0027	43.0891	40.7398	38.8228	37.7575	37.1869	37.1683	37.9379	39.1226	40.5681	41.9761	43.1533	43.9544	44.5216	44.7478	45.0083	44.8428	45.0082	45.7548	48.7534	56.7251	69.4837	81.8075	89.2823	92.1546	93.4311	93.2347
84.2277	82.7956	80.5136	78.5811	76.507	74.6455	73.0721	72.113	71.5506	71.6396	71.9709	72.8529	73.5262	74.0208	74.3458	74.1502	73.7881	73.2616	73.0202	73.1355	73.0001	72.5503	71.6649	70.4504	68.326	65.7493	62.8172	59.4024	56.3591	53.2295	50.1466	47.0039	44.023	40.9974	38.1521	35.7071	33.7947	33.0161	33.0977	33.7188	35.3493	37.9237	40.4308	42.746	44.1361	44.5666	44.8003	44.1361	43.2379	42.1241
84.7309	82.8514	82.1701	81.7502	80.4722	78.6399	76.1217	73.7698	71.7994	70.9301	71.3871	73.7395	77.624	81.1057	85.7898	89.7492	93.1452	97.409	102.789	106.933	111.569	115.173	115.089	107.959	94.0978	83.1716	75.8301	70.3588	66.2858	62.7629	59.848	56.9813	54.5865	52.2375	49.987	48.0996	47.0194	46.1647	45.5052	45.008	44.2917	43.6585	42.341	41.2644	40.5179	39.4247	38.4575	37.2531	35.8641	33.8532
79.7306	79.9495	80.2536	80.7023	81.1427	81.7223	82.166	82.7227	83.4274	84.2036	84.5013	84.513	83.3703	81.4255	79.2149	77.147	75.8209	75.0126	74.4166	73.9047	73.331	72.8586	72.4782	72.1917	71.5826	70.6604	69.5774	68.2329	66.6463	64.8151	62.9478	60.7735	58.4557	55.8284	52.9879	50.1431	47.7892	46.0157	44.8658	45.189	47.3747	50.7064	54.0013	55.4267	55.0054	51.3974	45.6865	38.8475	32.7323	28.0838
85.6625	85.2495	84.0547	83.0068	81.6583	80.1739	78.5226	76.8392	75.3204	74.3402	73.4336	73.2032	73.7068	75.4829	78.1165	80.9545	84.4902	86.7851	88.1079	86.8979	83.4895	78.4911	73.327	66.9897	62.0456	57.9619	54.9789	52.8444	51.3723	50.2306	49.0001	48.0283	46.9518	46.279	45.9223	45.7664	46.0519	46.1859	46.2603	46.0614	45.5696	44.5668	43.6942	42.8447	41.8696	41.3158	40.6103	40.2041	40.1257	39.9048
75.676	76.509	77.6804	78.7494	79.2283	79.343	78.2971	76.9052	74.9468	72.6013	70.1954	67.9378	66.2561	65.2589	65.2279	66.1753	67.3171	69.1305	71.3022	72.7165	73.7972	74.3218	74.1881	74.308	73.3597	72.9345	71.7448	69.7902	66.6766	63.0148	58.7428	54.3097	50.1713	46.6134	43.2055	40.3043	37.707	35.4764	34.4134	34.343	35.3309	37.6455	40.8778	46.2084	54.6925	67.0168	79.7228	90.3942	97.4315	99.9432
108.11	109.096	110.289	111.681	112.465	112.739	112.53	112.161	110.664	108.454	105.376	101.568	98.1683	94.9535	93.5335	91.901	90.2456	87.7709	83.6952	78.1744	71.7427	65.7862	58.5797	50.6629	42.5911	36.9205	33.6713	33.591	34.0025	33.3098	31.8509	29.2805	25.9253	22.8043	21.3904	23.6346	29.7393	37.8698	45.3893	51.6623	56.1558	59.0506	60.6075	61.7468	61.6429	60.7176	58.3564	54.959	49.1042	42.2996
47.7856	47.6739	47.6866	47.9074	48.0831	48.3951	48.8383	49.4054	50.0253	50.6364	51.2578	51.5354	51.572	51.3194	50.7558	50.057	49.6095	49.4347	49.0879	48.5681	44.6824	36.4185	29.6817	34.2676	44.1026	50.4862	53.6062	54.6081	54.213	53.1484	51.3753	48.9879	45.9762	42.21	37.8024	32.8616	28.5286	27.6702	30.8089	35.8805	40.502	44.1169	46.9085	47.7119	46.4182	43.6201	37.8409	29.6293	22.4844	23.7065
97.2161	94.8772	93.0354	91.1923	89.0702	87.0112	84.9782	82.9627	80.8433	78.9483	76.3837	73.7486	70.5255	66.6483	63.313	62.9465	64.5487	68.8559	74.0111	78.8437	82.3265	82.0991	78.8344	71.9235	59.9207	45.8077	35.4942	31.8741	30.2921	29.4112	28.312	27.3526	26.4197	25.7782	25.2122	25.5417	25.6454	26.3024	26.9623	27.5803	27.6755	27.7365	28.2182	29.1788	30.3844	31.9178	33.0073	33.4186	31.7128	29.8386
106.652	106.448	105.794	104.514	103.273	101.811	100.706	100.083	100.467	101.393	103.027	105.175	107.404	109.281	110.415	111.071	111.149	110.99	110.154	108.539	105.309	98.4001	88.7445	75.0162	58.7056	45.9526	38.5601	35.493	34.5923	34.5524	34.8809	35.7388	37.3201	39.6301	42.8677	47.0614	52.1639	58.0975	65.8993	74.6579	84.5205	93.5484	99.4871	103.762	106.072	107.513	108.199	107.68	106.697	103.206
55.6231	55.6231	55.6231	55.6231	55.8343	55.9759	56.1981	56.6407	57.4171	56.967	56.5195	56.2633	56.7716	63.9167	71.3113	73.6502	73.0389	71.7821	69.4439	66.0599	61.0194	53.5095	44.9298	37.7891	33.4309	32.156	33.1929	35.8691	41.2281	48.5743	55.43	59.7565	62.363	62.7138	61.2981	58.5667	54.2981	48.8817	42.1589	34.6468	27.983	25.1725	25.0857	24.1163	22.452	20.3393	18.2135	16.3474	17.0036	19.8386
49.5191	48.4429	47.2366	46.249	46.153	47.4939	50.1072	53.2809	56.1256	58.428	59.9193	60.8972	61.5052	61.2872	60.8071	59.8687	59.1928	58.0566	56.8166	55.437	54.0436	52.3473	49.7755	45.9441	41.2374	37.2541	34.4982	33.6488	34.3492	35.3876	36.3957	36.9701	36.9581	36.426	35.4023	33.8987	32.2729	31.2467	31.7241	34.4942	39.2243	44.8142	49.9885	54.5205	58.2231	61.0872	63.3156	64.8632	66.0075	66.8231
56.5143	56.7667	57.0448	57.4191	57.7736	57.5866	57.9062	57.8192	57.2575	56.5805	57.0046	60.8767	65.1431	70.4695	75.4292	83.1012	90.5615	97.7923	102.608	105.805	107.746	107.909	107.131	103.622	99.5257	93.0097	86.7683	81.1581	75.9462	71.4932	66.7457	61.8522	56.3301	50.4746	44.423	39.6528	37.9256	40.0634	44.554	48.5946	52.147	53.961	55.7853	56.2142	55.9271	55.1282	54.1241	52.4728	50.1738	47.4532
70.9409	71.5653	72.077	72.0704	71.6417	70.9058	69.8585	68.6885	67.5948	66.8626	66.361	66.4744	66.4666	66.9582	67.4889	68.1134	68.7536	69.0149	69.5146	70.0961	69.2898	68.0117	64.7566	61.4615	57.4274	53.4559	50.3482	48.4531	47.5801	47.7729	47.9717	48.8878	50.131	51.394	52.5429	53.508	54.347	55.2214	55.9861	56.8817	57.6132	58.686	60.1697	62.1307	65.3142	70.3191	77.2289	84.918	89.2853	90.7587
69.6706	68.1438	67.5365	68.4305	71.5191	76.4654	81.8456	86.3981	89.701	91.8947	93.2077	94.1052	94.3213	94.718	94.7135	93.6012	92.3725	90.2795	87.3569	82.999	75.1325	61.5381	47.9539	39.331	37.9105	38.2434	38.7305	38.7027	37.8835	36.4669	34.6963	32.8298	31.2695	30.1962	30.1839	32.0075	36.5913	44.9371	57.2628	69.481	80.7299	87.6337	91.4597	91.2201	88.2497	83.6761	74.4264	61.0181	46.1198	38.0979
45.1902	45.1988	45.3895	45.6622	46.0673	46.5064	47.0893	47.672	48.2892	48.8447	49.3059	49.7162	49.9937	50.1098	50.4231	50.7225	51.0825	51.4557	51.7241	51.8152	51.4723	51.0149	49.9027	47.8457	45.4062	41.4564	37.7377	35.2167	35.7924	36.6967	37.1306	36.8288	36.4497	36.4644	36.7515	36.9763	36.8445	36.3628	35.6117	35.6974	37.3989	40.0867	43.7173	46.5963	48.9483	50.2923	51.1836	51.7748	52.0285	51.9111
73.4943	73.7689	73.1005	71.4947	68.7376	63.5527	57.3758	56.598	62.8639	68.9538	72.9616	75.457	77.0812	78.4293	79.4339	80.2348	80.7726	80.9416	80.4784	79.4674	77.3911	74.3614	71.2917	66.6295	60.2377	50.9033	39.8016	39.1949	46.2291	52.7574	56.8068	59.5192	60.898	61.5264	61.6309	61.4514	61.3438	61.8353	63.3943	65.7739	68.4187	70.4776	71.7273	71.9891	71.555	69.9233	67.3333	63.097	56.1232	49.4625
78.4153	78.5198	78.6315	78.9614	79.3035	79.8007	80.4802	81.3305	82.2884	83.2937	84.1291	84.7337	85.1018	85.2666	85.3271	85.1343	84.9907	84.8272	84.7285	84.6456	84.3102	83.1495	80.9191	77.4106	71.1942	61.3084	48.0011	38.2317	36.3279	37.9894	39.4006	40.4976	41.2763	43.3093	46.0615	48.8209	50.739	51.5799	51.6877	50.9777	49.8763	49.9476	53.1985	60.6221	68.9959	75.4849	79.151	79.9486	78.456	74.8434
88.911	89.8477	90.5926	92.6703	94.8737	99.1072	104.996	110.853	117.562	123.904	126.618	129.504	130.491	127.833	123.886	119.078	113.337	108.452	104.909	103.684	103.632	104.781	106.763	108.306	109.696	108.554	105.672	102.19	98.3885	94.9754	91.7344	88.3653	84.9794	81.2382	76.9189	71.9944	65.9892	59.9315	55.9818	56.4471	58.9138	60.5444	61.1786	60.509	57.3784	55.9636	60.5655	70.3944	77.7639	82.2545
65.0303	65.0076	64.8357	64.6993	64.5145	64.3214	64.6354	65.9642	69.0568	73.5939	78.3146	81.689	83.4497	83.2775	81.8104	78.7016	74.5433	69.6487	65.1945	61.8692	58.6247	55.7578	53.6615	51.7706	51.3304	51.5592	52.1603	52.7579	53.2475	53.5952	53.576	53.0845	52.1799	50.9676	49.5288	47.9014	45.9439	43.9251	40.9847	37.7623	34.2759	32.0046	33.0725	37.7593	44.5045	50.4951	55.2262	58.5578	60.3782	60.8872
63.4051	62.8456	61.8396	60.3079	58.9276	57.8103	56.8023	56.4746	57.6723	59.621	61.5287	62.6506	62.9119	62.5276	61.7088	60.8029	59.6991	59.0191	58.4923	58.3061	57.8781	56.2823	53.1134	49.8641	51.2472	54.6407	56.8009	56.514	54.6777	52.0844	48.9334	45.8423	42.7315	39.9437	37.4077	35.5746	34.9774	36.6292	40.7427	46.4364	52.0819	56.5128	59.7236	62.1244	63.3974	64.2101	64.5788	64.4349	64.5	64.3341
63.095	61.9068	60.6922	59.7947	59.4894	60.1592	62.436	66.0817	70.7915	75.9372	81.3326	86.3001	91.0076	95.9214	99.1425	101.046	101.915	101.198	98.1417	92.1669	79.8073	64.7365	53.4726	47.8678	45.068	43.5869	42.7842	42.2999	42.2099	42.615	43.4498	44.5813	45.8674	47.2693	48.4599	49.313	49.3346	48.4761	45.9534	40.9571	35.102	29.2657	24.0218	20.1683	17.5229	16.2688	15.6136	15.4952	15.5533	15.4356
52.1349	51.9609	52.3339	52.3605	52.3407	52.2853	52.1977	52.1331	51.9328	51.5857	50.6345	49.9461	49.407	49.6433	49.746	50.4017	51.8551	54.069	57.1855	60.2585	61.4076	61.6515	61.2001	62.7186	63.6033	64.0909	64.5548	64.8855	65.2762	65.6807	65.8673	66.3031	66.5599	66.5054	66.1696	65.3365	63.7685	61.4149	58.0137	53.9922	50.0989	47.8921	47.8485	48.8803	50.3049	50.5251	50.2229	48.9556	47.1307	44.4305
89.388	86.5479	82.7706	77.5481	72.8924	68.9534	66.0059	63.6159	61.935	60.6471	59.8376	59.251	58.9753	59.3824	60.0374	62.0624	65.9341	70.9857	74.7524	76.591	76.7995	73.669	68.283	60.4059	53.0913	47.184	43.7405	41.123	39.4596	38.0165	36.974	36.0085	35.6695	35.5084	35.7471	36.376	37.6073	39.8552	43.7735	49.7321	58.2537	69.4296	82.9561	95.9042	106.801	112.779	117.274	119.449	115.469	102.225
109.391	109.561	109.501	109.597	110.383	111.425	112.148	113.103	113.865	114.025	114.177	114.229	113.585	112.686	111.69	110.016	107.652	105.397	102.832	99.9072	93.9254	86.5581	77.1825	68.1116	58.1429	50.5793	45.6818	42.5258	40.5405	39.8535	39.5581	39.7879	40.3852	41.0632	41.4611	41.7548	41.9883	42.4575	43.0503	44.3694	46.455	49.539	53.1165	56.9941	59.1689	60.9616	59.8728	57.6097	55.0785	52.0003
101.412	99.299	97.0022	94.9855	92.569	90.1189	87.5759	85.011	82.6616	80.7438	80.425	80.6807	81.758	83.3105	85.0386	86.6184	87.7891	88.0717	87.0671	84.6811	80.0985	73.0117	62.9558	52.1022	44.162	39.6722	38.0233	37.6191	38.2234	39.3897	41.0326	43.0049	45.1999	47.3952	49.4998	51.5333	53.5684	55.6667	58.2925	61.8336	66.3148	72.0191	78.487	84.387	87.5316	89.5247	90.4723	90.136	87.7435	83.8792
65.2729	64.9968	64.7645	64.539	64.3534	64.2476	64.3067	64.4467	64.6897	64.9824	65.4197	65.913	66.0853	66.1861	66.2897	66.3487	66.4364	67.3003	67.6118	69.3357	70.4906	69.8576	68.6029	67.3756	66.8261	67.7129	69.1528	70.8065	72.3364	73.5532	74.5566	75.0433	75.2237	74.8969	73.8974	72.312	69.8126	67.2449	65.4985	64.5435	64.1292	64.2362	64.3914	64.6751	65.0361	65.4852	65.7667	65.5526	64.6861	63.1772
67.3457	67.2734	67.2851	67.4081	67.2554	67.0354	66.3951	65.0886	62.795	60.0788	57.0586	54.6619	53.7155	54.5762	56.0149	57.9684	59.9644	61.5695	62.8222	63.3796	63.2818	63.6565	64.0763	65.8628	69.2266	74.461	79.7335	84.3814	87.2975	88.5379	88.2613	86.8292	84.2275	80.6314	75.9221	69.449	59.8305	46.9547	43.5438	56.3631	66.7333	72.9902	76.1037	78.4165	78.4493	77.7355	76.0523	72.6501	66.1627	52.1495
91.3107	90.7778	89.1091	86.5677	82.8486	77.4978	71.415	66.0951	61.6466	59.5103	59.2084	60.0864	61.6756	63.1158	64.8913	66.154	67.2221	65.7438	64.2464	63.0669	58.6792	50.4145	46.1565	41.5979	38.6619	36.8506	35.6763	34.8444	33.8994	33.1342	32.495	32.1861	32.3481	33.2557	35.325	39.201	45.1304	53.275	62.9547	70.6848	77.9438	82.544	85.2088	85.4695	84.1922	82.0581	77.7519	71.7315	65.2067	59.5967
65.2724	66.3426	67.4184	69.2455	71.0186	73.2821	74.8274	75.8342	76.1315	75.782	74.5877	72.3552	70.0264	67.1402	64.0778	61.1313	58.3738	56.2502	54.163	52.2396	49.6033	45.6948	42.2042	39.2173	36.6359	35.9878	35.7647	36.1055	36.7825	37.7631	38.8704	40.2053	41.6096	43.104	44.6308	46.2122	47.6592	49.1474	50.6492	51.8615	53.4241	55.8012	58.5277	62.6892	67.5202	72.4799	76.7554	80.067	83.2045	85.547
45.3107	43.8271	42.8568	41.7232	40.2859	39.7356	39.9462	40.5136	42.0157	44.4984	47.0346	49.0489	50.722	51.919	52.7525	53.5692	54.0036	55.6837	59.4062	62.3791	65.2818	68.2681	70.0945	71.127	71.6963	71.2624	71.5876	71.8836	72.6331	73.7524	74.5071	74.7817	74.2865	73.7301	72.3295	69.9281	66.828	62.3871	57.1549	52.0968	49.1766	47.6781	47.6397	47.9659	49.1067	50.5406	51.6497	52.2913	52.4658	52.1104
77.5681	77.8771	77.2871	76.398	75.6671	75.0509	74.8448	74.9496	75.4358	76.7108	78.4053	81.0563	84.3499	87.1175	88.8641	90.9212	88.9607	86.8036	84.1934	80.7712	72.5338	61.5099	48.1192	43.5074	42.6759	43.0094	42.3808	41.1635	39.5819	37.8679	36.3181	35.0126	34.2464	34.4098	36.026	39.9272	47.2365	58.0009	68.8717	78.8812	84.9813	89.0785	90.6665	91.8702	92.0427	90.9002	87.3565	81.1817	70.133	58.9496
77.4539	78.3607	79.1207	80.2031	81.5432	83.4771	86.0538	88.0975	90.2064	92.3077	93.7228	93.9278	94.0363	93.7804	93.1234	92.2045	91.5714	91.3339	90.789	90.1705	88.6207	86.7315	83.5847	78.7521	73.5096	68.1244	64.9208	62.9346	63.0547	63.1273	62.7527	61.4638	59.5617	56.5556	53.0597	49.2798	45.4005	42.2166	40.378	39.148	38.5875	38.2034	39.3067	41.1691	43.1384	44.7649	45.5955	45.6151	44.6907	42.4822
101.132	101.682	102.197	102.637	102.968	103.236	103.433	103.388	103.31	102.951	102.344	101.57	100.303	98.9184	97.3753	95.7371	94.253	92.8972	91.3637	89.3493	85.6881	79.2058	68.5599	55.008	43.0021	37.8944	38.0772	40.3321	43.0591	46.0067	48.9788	51.8716	54.6155	57.1386	59.3482	61.3482	63.1821	65.4374	68.5945	73.4185	79.973	87.6083	93.9057	98.2751	100.805	101.91	101.614	99.2262	95.1361	88.1924
60.6091	60.7041	61.2191	61.6773	62.4585	62.8751	62.8083	62.0152	60.0827	57.8312	55.0068	52.3922	50.1982	48.6739	48.6205	50.2339	52.4555	54.8152	56.4718	58.5433	61.4277	65.5546	71.2277	78.3589	85.4729	90.6174	93.1346	92.9	91.1485	87.8067	83.6095	78.6467	73.1106	67.3385	61.3688	55.6517	50.1684	45.3683	41.3616	38.4856	36.2958	35.5287	36.1791	38.9892	44.3035	50.7474	57.5267	62.6731	65.9214	67.5604
74.849	74.3421	73.9134	73.679	73.3352	73.0762	72.9473	72.9509	73.0254	73.0551	72.822	72.3055	71.7814	70.7511	69.7876	68.5053	67.4974	66.9048	66.7283	66.3607	65.8246	64.4041	62.3743	59.1623	54.9983	49.9664	45.1797	41.531	39.3172	38.4941	38.6159	39.3552	40.6713	42.0311	43.3137	44.47	45.4572	46.0211	45.9764	44.8957	42.8229	39.5952	35.9729	31.5405	27.1042	23.201	20.1848	18.774	18.3691	18.932
76.1401	75.3312	74.7725	73.9228	72.8456	70.7819	68.6035	66.1322	63.6731	61.6215	60.4629	60.3736	60.7379	61.6652	63.6211	66.692	72.2012	79.2117	84.7324	87.6913	88.9164	88.1458	85.9629	82.4402	78.0923	73.369	67.9162	62.3206	56.4286	50.5177	44.9146	40.0896	36.2719	33.4734	31.3457	29.7309	28.5228	27.6216	27.1627	27.3471	29.1249	33.4355	40.6486	50.6243	60.6426	68.8443	74.1457	76.8388	77.8311	78.0678
92.7767	95.3592	98.009	100.185	101.954	102.847	102.418	100.351	97.3991	94.4436	92.1582	90.8432	90.2503	90.2929	91.0971	91.7604	92.9497	94.4023	96.2699	98.5352	100.738	102.78	103.911	104.192	103.059	100.07	96.3451	91.4563	86.9409	82.8657	77.9057	73.0837	68.4885	64.2955	60.3804	57.1225	54.217	51.3867	48.5535	46.6511	44.9867	44.8343	45.5359	46.72	47.9524	48.6093	48.675	48.3468	47.0902	45.6892
69.5148	69.6096	70.0021	71.0204	72.0392	74.474	76.2293	76.4067	75.2235	73.5356	72.2806	70.6183	69.6118	69.8007	71.724	75.5362	82.1929	91.0569	98.9857	104.052	103.103	93.2374	71.1982	50.2519	40.4358	34.5032	31.188	28.5649	26.5121	25.0977	24.7173	25.6601	28.1934	32.1151	37.5967	44.8272	53.9125	64.613	75.1719	84.1084	90.7883	94.1353	97.0146	97.0393	96.3168	93.9407	89.3221	82.3512	72.0273	61.878
70.5807	68.1912	65.3321	62.4021	60.0585	58.5769	58.2797	58.8295	60.2603	61.8801	63.8703	65.7993	67.4411	69.0598	70.2741	71.3673	73.136	74.722	77.549	82.0556	85.54	87.9474	89.1807	89.6206	89.8025	88.9668	87.1178	84.1134	80.1676	74.8336	68.8048	61.918	55.3869	49.4862	44.6012	40.5046	36.8712	33.9273	31.6427	30.1825	30.6016	33.9664	41.3637	50.1203	58.578	63.8585	67.265	68.2347	67.3186	64.8336
65.2408	64.6638	64.3041	64.0098	63.6712	63.2285	62.9963	62.9283	62.6212	62.2858	61.8847	61.4048	61.2095	60.8997	60.8119	60.8364	61.3296	61.9173	62.9391	63.7862	64.0688	63.888	63.4651	61.7711	60.194	60.7093	65.5561	71.8773	76.4023	79.3945	81.0811	81.5995	81.181	80.1864	78.4713	76.3494	74.2216	71.8262	69.6188	66.8568	63.7684	59.5694	54.4816	48.8953	42.7933	37.3232	33.6422	30.58	26.9436	23.3548
68.9958	69.029	68.9416	68.952	68.4193	67.2107	66.4885	65.3978	64.6856	64.9331	66.358	67.5781	68.6401	68.2479	68.3488	68.4848	69.1141	70.482	72.6868	75.6794	78.5055	81.0749	82.483	81.7628	79.5955	75.3812	69.4157	63.1821	58.0613	54.5039	52.2121	50.809	49.4597	48.9345	49.3909	50.3025	51.9329	54.24	56.532	58.3456	59.3794	59.248	57.8069	55.0384	51.0172	46.1759	42.15	40.226	40.0541	42.1387
72.1067	72.053	72.1391	71.443	70.709	69.6434	68.284	66.9577	65.6597	64.4747	63.6263	63.6641	64.2535	65.758	67.901	69.9307	71.771	73.2775	73.9494	74.1325	73.7252	71.8771	68.6809	63.4185	56.447	48.7476	41.6907	35.5888	30.8765	27.1199	24.2943	23.1234	23.1229	24.1081	26.0117	28.5573	32.4737	39.2971	48.5758	58.9446	69.3723	75.4119	78.7016	75.0366	65.6235	49.0137	31.4297	20.6201	18.6843	19.5087
58.4414	58.9914	60.0534	60.9163	61.2598	61.8388	62.1312	62.4107	62.9058	63.5242	64.5005	65.4544	66.7612	67.4239	67.908	67.5352	66.2386	64.4055	62.2294	59.6317	57.1656	55.0259	52.5796	50.3903	48.9571	48.6165	48.9018	49.027	49.3582	48.796	47.9487	46.2825	44.2216	41.8782	39.3635	36.6701	34.0837	31.6924	29.7312	28.2188	27.5718	27.638	28.6955	30.439	31.7075	32.0282	31.1187	28.6836	25.9161	22.4469
71.4257	72.4853	73.6993	74.5564	74.9529	68.3776	51.8295	29.0733	17.5447	21.9789	25.1437	26.1465	26.5297	27.1697	28.4808	30.9579	34.5362	38.8696	43.4312	47.7744	49.0091	48.707	47.4046	45.8981	44.0417	41.0134	37.921	33.8594	30.1127	27.0587	25.1461	24.0963	24.13	24.8449	26.1585	28.4193	31.5726	35.9645	40.224	44.8068	49.3263	53.7069	58.6995	62.5263	68.1075	72.4324	78.1569	84.0803	88.3384	85.9799
53.4271	53.6465	53.9028	54.0498	54.2072	54.0242	53.6911	53.111	52.6484	53.8458	56.4556	58.6474	60.3797	60.6719	60.2084	59.0907	58.0176	57.412	57.4385	57.8276	58.319	58.5021	58.6714	58.0341	56.9412	55.1909	53.1147	50.4009	47.6611	46.0195	46.2042	46.8988	48.1097	49.0171	49.4294	49.4572	49.1614	48.3587	47.1485	45.4601	43.7287	42.8605	44.4988	48.2209	52.7498	57.309	60.5572	62.9947	65.1229	66.2421
104.133	103.453	102.154	100.804	98.4632	94.9363	90.8793	86.4611	81.7576	78.6209	76.4807	77.5142	80.2812	83.3609	86.6601	88.9425	89.8838	90.2314	90.281	90.1156	89.6595	89.3626	88.615	86.0238	80.7052	73.9436	65.4243	57.7977	51.6533	48.1032	46.1508	45.2007	44.8048	44.4949	43.4676	41.3895	38.0865	34.4788	35.3301	43.4422	53.0123	60.3127	64.0979	66.0373	66.1484	64.9717	61.1456	55.3486	48.1822	46.9289
87.9045	86.9096	85.4265	83.8562	81.6874	79.1036	76.5756	73.8637	71.7769	70.7408	70.835	72.4026	73.7336	75.5455	76.8045	77.7338	78.3138	78.7208	78.7695	78.3311	77.213	75.8943	73.8668	70.8364	68.072	65.4548	62.9178	60.7931	58.8308	56.8243	54.8804	52.9423	51.2964	49.8681	48.5633	47.5598	47.0073	46.3413	45.6334	44.8328	43.998	43.7202	44.1688	46.8184	51.3499	56.2678	61.1074	64.1962	64.8734	62.8194
79.908	79.9801	79.9757	79.9386	79.7875	79.3032	78.8567	78.0802	76.2804	73.7278	70.2654	67.3492	65.4336	62.4174	59.3555	59.5059	62.9543	66.8641	70.6088	73.5856	73.8865	71.2071	65.2733	56.4072	53.8475	54.0234	54.3609	54.2154	53.7845	53.1649	52.5162	52.0112	51.8746	52.2817	53.4741	55.733	59.2902	64.0254	68.8561	72.8769	75.8933	77.4761	78.4443	78.3765	77.8907	76.0602	73.4721	69.5404	63.7983	57.5872
78.6122	79.3143	80.0307	80.7396	80.1475	79.6122	78.3637	76.8206	75.2956	73.6451	71.9364	69.9623	68.5692	67.4706	66.434	65.3222	64.0081	62.8529	61.4371	59.9082	57.9867	56.381	55.2012	54.9239	55.1067	55.8026	55.8463	54.0165	51.0351	47.4498	43.7267	39.9763	36.6063	34.0356	32.2953	31.196	30.5637	30.212	30.0681	30.1355	30.8607	32.066	33.7177	35.5013	37.4548	38.7516	39.4945	39.6283	39.3368	38.4519
98.9534	99.8932	100.542	101.251	101.558	101.605	100.901	99.7527	98.5432	97.6827	97.972	99.1028	100.917	102.915	104.549	105.848	106.453	106.51	105.915	105.1	103.534	100.651	95.2494	87.5447	77.0255	64.4311	52.4408	42.9762	36.5544	32.6652	30.3465	29.4591	29.8062	30.8837	32.8053	35.1153	37.7798	40.1979	42.0284	41.9338	39.6611	35.2272	29.9437	24.7396	21.7061	21.0627	22.3827	24.9336	27.4343	29.283
55.3348	56.3451	57.3194	58.4034	59.2874	60.5251	61.9473	63.4153	65.1095	67.1113	68.9615	70.7613	73.3295	75.8488	78.8971	82.1611	84.8222	87.4534	89.5318	91.1093	90.0107	85.8327	76.3526	61.1758	47.1124	38.9892	36.0359	34.9423	34.5991	34.5325	34.4929	34.5091	34.2988	33.777	32.832	31.4438	29.8314	28.4529	26.7216	24.8752	22.8625	21.1297	21.0338	22.3266	24.6121	26.8423	28.6856	29.7886	30.3292	30.411
56.3786	50.6567	47.5057	46.0992	44.8964	43.9101	43.2147	42.9115	43.2261	44.3737	46.4544	49.4492	53.2626	58.0366	65.0012	75.0734	85.552	95.5681	101.891	105.984	106.844	103.637	93.4357	72.2628	47.2457	36.8602	35.1231	35.2851	36.106	37.1839	38.6472	40.3324	42.2335	44.2365	46.4559	48.7479	50.659	51.5308	49.7092	43.8761	34.9241	26.9376	22.6939	20.8121	19.8061	19.5332	19.7758	20.345	21.5536	22.9085
64.9715	64.5429	64.076	63.5195	62.9677	62.4863	62.203	61.9699	61.7843	61.7657	62.0069	62.3537	62.3726	62.2231	61.7377	61.2141	60.7691	60.8023	61.1376	61.7834	62.6242	62.6759	62.2303	61.3997	59.8587	57.9788	56.2122	54.3686	52.8658	51.0167	48.8231	46.2941	44.2331	42.6555	41.9411	41.5671	41.4003	41.1093	40.4503	38.9381	37.4702	36.2192	35.5207	35.462	35.8238	36.3893	37.5963	38.2477	38.8947	38.7629
69.4505	69.0921	68.4295	67.8518	67.2218	66.6107	66.0577	65.581	65.2812	64.9687	64.6644	64.275	64.0239	63.7529	63.6901	63.6413	63.7937	64.0559	64.2748	64.5817	64.3437	63.4327	61.4154	58.0782	53.0366	45.7271	38.0258	30.5753	25.6721	23.9509	25.099	28.1533	32.0335	35.8786	39.2294	41.7745	43.5394	45.1742	47.4724	50.8766	55.3027	59.5934	63.1466	65.1212	65.6826	64.5549	61.7883	57.1519	50.6086	42.3492
73.6444	70.3433	66.5289	62.2854	58.898	55.5536	52.8433	50.8279	49.5233	48.9429	49.3943	50.2375	51.2168	52.0282	52.6549	52.7326	51.8691	51.1768	50.6849	50.3091	50.8008	51.5454	52.7994	55.146	57.3383	59.5407	61.255	62.2441	62.3455	61.9666	61.0149	59.7463	58.3562	57.2671	56.4815	55.744	55.105	54.3333	53.384	52.3803	51.0618	49.7335	47.7543	45.3987	42.523	39.7098	37.4107	35.6216	35.3699	36.1228
90.0725	89.5407	88.8332	88.2965	87.8159	87.5779	87.2667	87.3237	87.4401	87.2602	86.4326	85.1933	83.5795	81.7075	80.1298	78.5816	77.4076	76.1202	75.4809	75.1114	74.2288	72.4361	66.926	59.9256	51.1656	43.2327	38.0296	34.2891	32.0996	30.6317	29.6579	29.0289	28.2718	27.4037	26.2975	25.0868	24.2686	23.622	23.5311	23.7243	23.9147	23.8508	23.5886	23.1333	22.5124	21.8204	21.0494	20.256	19.414	18.8156
54.8288	56.4778	58.3703	60.9539	63.7629	66.6669	69.4465	72.0966	75.3542	78.1801	81.3641	82.2841	82.2636	81.83	82.2244	82.5161	83.1142	84.0629	85.1484	86.7435	86.5392	85.088	80.5964	74.014	65.896	57.45	50.3026	44.8691	40.6467	37.7861	35.7124	34.1091	32.8773	31.813	30.7485	29.6421	28.5402	27.6526	26.9812	26.7268	26.7036	26.5432	26.2817	26.3143	26.8466	27.692	28.827	30.3019	32.1979	34.3219
78.3993	81.8332	85.7719	89.2287	92.3633	92.2002	89.2342	82.6193	74.3115	66.6002	61.2011	57.8416	56.3233	56.0535	57.7663	62.066	70.0907	81.2642	90.1621	94.2041	94.1277	87.715	77.4229	63.2922	49.7202	40.5514	35.8166	33.5681	31.9343	30.9371	30.6404	30.9383	31.6925	32.773	34.0231	35.3828	37.2502	39.9755	44.6191	50.129	54.4788	54.6586	50.1626	42.015	33.9997	29.2453	26.7432	25.3561	24.4005	23.4155
68.8407	68.2344	67.7001	67.2503	66.845	66.615	66.4746	66.3559	66.3839	66.38	66.4383	66.5363	66.7217	66.9458	67.22	67.5164	67.761	67.96	68.0034	67.6061	65.9292	61.9313	53.336	37.4807	36.1321	51.1629	59.2078	62.7983	64.0633	64.4445	64.3656	64.0723	63.6672	63.1457	62.5358	61.6425	60.3983	58.4565	56.1418	53.8172	54.5624	58.888	63.2314	66.0036	68.0334	68.8297	69.0432	68.3852	67.5477	65.715
72.483	72.5437	72.4003	72.3156	71.8171	70.4566	67.9553	65.7169	64.21	64.1303	64.6886	65.1721	65.0672	64.125	62.7559	60.8494	58.5932	56.0016	52.9998	50.4207	48.7864	47.8021	47.7794	48.0196	48.2358	48.3454	47.6035	47.0448	46.6697	46.7277	47.4703	48.88	50.3717	51.48	51.8037	51.4147	50.0178	47.8318	45.0302	43.3793	43.3306	45.4831	48.6181	51.862	54.2294	55.8602	56.2286	55.3063	53.3446	51.4901
81.9123	78.5841	75.3739	72.7051	70.4748	68.4898	66.8788	65.6698	65.0111	64.7152	64.9919	66.1601	67.469	68.5162	69.3242	69.5077	69.1423	68.5736	66.7561	64.8202	62.2388	59.8079	57.8019	57.7678	58.5073	59.2326	59.2662	59.1977	58.5317	57.6966	56.7018	55.8586	55.081	54.3978	53.8112	53.387	52.9097	52.561	52.2291	52.1548	52.1365	52.369	52.7169	53.5765	54.4199	55.8815	57.4906	59.4774	61.6982	62.8356
40.5316	41.3213	42.8506	45.675	49.7119	54.573	60.3302	65.9975	71.4513	76.5998	81.5977	84.8934	87.4021	87.6005	86.6126	83.9255	79.701	75.5151	71.585	67.8538	63.5865	58.5331	53.1508	46.3086	39.5892	34.5846	32.1047	31.536	32.0144	33.0271	34.1777	35.034	35.5666	35.4659	34.6043	33.0706	31.2294	29.1922	27.2823	25.926	24.7098	23.9909	23.5058	22.9757	22.4942	22.1988	22.3976	23.275	24.3677	25.4519
102.918	102.565	100.914	97.4417	91.2287	81.2413	69.3043	61.6083	59.4007	59.1136	59.4663	59.6369	59.5756	59.1918	59.1937	59.4714	61.8857	71.0206	84.1905	91.905	94.0682	93.4111	90.4133	85.6505	80.1896	73.4633	66.5351	59.4039	51.9837	44.841	37.814	30.9414	24.7212	19.1981	15.6507	16.9831	23.445	33.0388	41.9683	49.453	54.6632	57.4917	59.5913	60.2454	60.2454	60.0391	59.6774	59.1761	56.5119	53.0985
64.7389	62.7757	60.1802	56.8003	52.9963	48.5826	44.2323	40.1885	37.9276	39.14	44.176	51.4432	59.1363	65.5278	70.5291	74.3428	74.7555	73.3614	67.625	58.2871	45.806	46.2349	53.3717	58.3768	61.1743	62.569	63.0427	62.9927	62.6326	62.0469	61.3934	60.6872	60.0456	59.3726	58.6052	57.6643	56.5574	55.2875	53.6669	52.0735	51.1169	51.2092	52.6819	55.156	57.7464	59.9092	61.5639	62.7288	63.2104	63.2345
101.678	105.811	110.903	115.099	117.501	118.446	118.271	117.532	116.229	114.337	112.215	109.516	106.8	104.369	102.474	101.843	101.987	103.206	104.798	106.624	108.881	112.392	114.54	115.114	107.398	97.0667	90.0351	84.5035	80.3729	76.5199	72.5706	68.2011	63.0671	56.7655	48.9141	39.6748	32.0577	33.3825	43.3308	53.3188	59.6139	64.1289	66.4393	67.6892	68.6291	68.6974	68.5106	69.0554	70.2819	72.4737
83.2105	80.295	77.2555	74.8957	73.8175	74.0647	75.5386	77.8978	79.5201	81.1193	82.1929	82.4014	82.1372	82.3544	82.526	83.5207	85.1932	87.0791	88.6112	89.3354	87.3723	81.8608	73.2543	63.8296	54.8282	49.2017	45.4108	42.8837	41.1664	40.9331	41.8273	43.5253	45.9222	48.4509	50.6562	52.5742	54.2235	55.7249	57.0782	57.4604	57.2645	56.0261	53.1435	49.1807	46.146	44.3973	43.1919	41.4263	39.448	37.3759
76.6368	75.947	75.0357	73.9434	72.1965	70.0317	67.2526	64.6774	62.1207	60.3355	59.6106	59.5723	60.5217	62.5427	64.6942	67.7571	70.8878	73.3354	74.9754	75.6497	74.0942	72.063	67.8396	61.5149	53.8945	47.5204	42.9165	40.7471	40.1162	40.4296	40.7921	41.1946	41.2534	40.8755	40.1638	39.1912	38.7102	41.38	49.051	60.9452	71.3718	78.3133	82.1603	83.9117	83.8214	82.1083	78.928	73.6207	66.5379	58.6294
65.1464	66.7444	68.1378	69.2372	69.636	69.4983	68.6549	66.8895	64.7415	62.5487	60.2964	57.955	55.4641	52.7918	50.3675	48.8338	47.9455	48.1917	49.0812	49.8931	50.3826	50.8129	50.761	50.4271	50.2059	49.0495	48.066	47.2543	46.0901	44.8077	43.8808	43.0424	42.6907	42.7289	42.9947	43.3864	43.7709	43.9292	43.5427	42.6037	41.0048	38.8778	36.9024	34.6153	33.1022	32.3738	32.2473	31.9743	31.5911	31.7594
113.159	107.815	101.075	93.2883	84.7762	77.6834	72.1601	68.2976	64.4258	61.2086	57.5467	54.5749	51.6345	49.8894	48.8742	48.1858	47.3517	46.4357	45.3297	43.0622	40.3098	37.7834	35.4947	33.7197	31.7986	30.7258	30.5063	30.8522	32.0665	34.0662	36.6372	39.3087	41.8459	44.1357	46.0997	47.7978	49.475	51.0503	52.6876	54.7216	58.1857	64.7415	75.8766	92.3621	106.168	110.926	108.952	99.08	77.8303	53.2731
64.1194	64.0287	64.0266	64.1157	64.1242	64.286	64.4883	64.7367	65.0843	65.4338	65.6189	65.6283	65.3657	64.9216	64.4618	63.806	63.1608	62.8058	62.3825	61.5547	60.1704	57.9746	54.3204	49.2385	42.2497	35.0806	29.271	26.5621	26.4145	27.3141	28.6474	29.8005	31.1669	33.3154	36.308	40.0885	44.0145	47.2232	48.8734	49.109	48.15	46.4757	44.2245	42.233	40.3849	38.8857	37.7955	37.1913	36.9142	36.6696
61.9858	57.868	53.0258	48.8449	45.0467	43.8127	45.8392	49.331	53.0281	55.509	56.4278	55.9706	55.7771	55.2806	55.7908	56.4274	57.8933	60.8876	63.5168	66.1091	68.1252	69.8692	70.4097	69.7426	68.0188	65.7693	63.4478	61.9301	61.1501	60.3709	60.104	59.656	59.0223	57.8706	55.8707	53.7065	51.1406	48.3172	45.9002	44.1954	43.7414	43.8014	44.7976	45.7549	46.603	47.8461	48.9447	49.0299	49.0939	49.1281
77.4368	77.6124	78.2245	79.1408	80.1898	81.2607	81.6869	81.7345	80.9953	79.3963	78.1116	76.821	75.995	75.4496	74.9032	74.6784	74.4143	74.4027	74.0761	73.8656	73.0515	71.0221	67.8728	63.9399	60.1093	57.5009	56.0436	55.3559	55.1231	55.1951	55.6068	56.3024	57.0727	57.9115	58.7044	59.4311	60.0557	60.7776	62.2105	64.7984	69.9632	78.5375	86.6589	91.4663	94.494	95.4771	95.789	94.3105	90.749	83.8564
90.9777	91.4542	91.4294	91.4645	91.1113	90.2124	89.0784	87.8953	86.5886	85.3302	84.5876	84.6263	85.8632	87.9581	90.9458	94.2223	97.5573	100.082	101.443	101.109	98.2197	90.1379	75.1056	59.6708	50.8707	46.8973	45.6818	45.2656	45.4003	45.6767	46.4628	47.5819	48.8712	50.2687	51.6842	53.0753	54.5156	56.0378	58.3003	61.7134	67.1828	75.4023	84.5954	91.1476	95.8576	98.8168	101.566	101.274	97.3904	88.9392
101.848	99.6412	97.1381	94.7797	91.9158	90.336	88.7493	87.2954	86.5368	85.4913	83.0208	80.0022	74.8466	68.419	59.4992	52.0747	47.5809	46.5803	47.6192	48.717	49.6988	50.2608	50.0928	49.6112	49.0836	48.1719	45.898	43.1018	39.8476	37.8689	36.5918	35.8325	35.2648	34.5209	33.5348	32.3857	31.4112	30.6948	30.3251	30.9854	32.5853	34.1854	35.3225	35.2313	34.1487	32.8135	31.7834	30.6141	29.4894	28.1842
40.3535	40.5806	40.8471	41.209	41.7397	42.505	43.2643	44.0842	44.6821	44.9397	44.6458	44.0035	42.8074	40.9931	39.2294	38.0625	42.0551	59.1308	81.2789	92.6745	89.0191	74.2552	54.0219	37.4648	28.5957	24.3667	22.4549	21.8381	22.4921	23.9815	26.687	29.9735	33.9079	37.7909	41.0888	43.415	44.6612	44.937	42.8512	38.882	32.4497	24.9258	17.2388	12.1512	11.6864	13.009	14.0189	14.7758	15.1288	15.615
115.804	112.979	109.056	104.119	97.9354	92.1989	87.5035	84.3294	82.3297	82.2753	84.4503	89.0647	95.5201	101.582	106.595	109.888	113.213	115.336	115.679	114.583	107.288	95.581	76.9198	61.0663	50.0883	43.4077	38.9778	35.8654	33.7368	33.1147	33.7595	35.4979	37.9904	40.741	43.5423	46.7378	50.5067	55.5637	62.4186	72.9014	85.7155	99.0467	108.776	114.285	117.412	119.295	118.531	115.972	111.629	101.781
76.2398	75.0672	74.4072	73.6444	73.1156	72.7896	72.8132	73.5249	75.1381	76.591	78.932	81.1011	83.2021	82.9934	81.2086	78.3419	75.7602	73.7862	70.0398	67.1623	61.8575	56.8492	50.7922	46.0811	41.8755	39.0206	36.922	35.2406	34.3815	34.2675	34.6197	35.7386	37.4895	39.8497	42.4891	45.656	48.1044	51.1464	53.7114	57.8425	63.2794	71.8939	80.8808	88.1296	92.8047	94.8893	91.6937	87.0895	78.7619	67.3819
84.7327	82.4371	80.7286	79.3123	78.6078	77.117	76.0723	74.864	72.9988	70.1266	66.643	63.2143	61.476	61.7572	63.9005	67.2138	73.6133	79.4525	80.3257	71.7879	53.1042	41.2308	37.8334	35.8423	33.6963	31.363	28.6839	25.6144	22.7191	20.3225	19.3986	20.3556	22.9982	26.5108	30.2876	33.6615	36.2902	37.7344	37.9517	37.2154	35.5628	33.5436	31.2894	29.1733	27.5785	26.3682	25.4969	25.0605	25.0798	25.3774
111.883	112.008	111.716	111.322	110.737	109.832	108.935	108.145	107.506	107.345	107.425	107.91	108.712	109.193	109.129	107.661	103.609	95.0793	82.4708	68.0685	56.6089	49.9871	46.3191	44.1055	42.6188	41.2473	39.7378	38.3887	37.3286	36.7914	36.729	37.7295	39.3767	41.6098	44.0685	46.3141	48.4037	50.2404	50.6825	49.2802	45.7377	39.2456	30.9374	23.8102	19.1395	17.1901	17.0194	17.1184	16.987	16.8146
54.5185	55.0414	55.4074	55.8616	56.375	56.8389	57.1752	57.1407	57.2403	57.1704	56.7507	56.2873	55.3338	54.5414	53.6925	53.1158	52.1881	51.4584	50.7967	50.4499	50.5056	51.2739	52.8776	56.5674	63.475	73.2645	83.1568	91.3843	97.0526	100.916	103.445	105.015	105.944	106.388	106.119	105.009	102.888	99.0351	93.1366	85.1144	75.8633	67.1089	60.6631	57.5354	56.654	56.0657	55.7281	55.0823	54.6369	53.1562
82.9442	80.3786	77.7369	75.113	72.5095	70.2755	68.2113	66.7479	65.8137	64.9134	64.4708	64.084	64.1125	64.169	63.7398	63.5514	63.3288	63.1079	62.9976	63.3004	63.6579	64.5297	64.6897	65.6051	67.126	69.5619	73.3845	78.1445	83.4944	89.0769	94.588	99.7642	103.716	107.083	109.29	110.914	111.759	111.836	111.017	109.551	107.128	104.194	100.686	97.3943	95.6915	95.8259	97.5307	100.433	103.405	106.398
19.5804	19.8391	20.6882	21.4198	22.0285	22.4401	22.764	23.3697	24.8319	27.4653	31.926	36.7747	41.3369	45.6991	48.8638	51.2522	52.7623	53.4785	53.7523	54.0192	54.0045	53.9589	54.0439	52.7516	50.9206	54.7173	82.3833	91.5783	92.3272	89.8079	86.1843	82.0898	77.749	73.4648	69.3274	65.3286	61.3704	57.8134	55.5945	55.1901	57.0116	60.4938	64.4038	67.8488	70.3831	71.597	71.7057	70.5988	68.6283	65.6806
43.2731	42.3537	41.9848	42.6256	44.7692	48.9626	54.4363	58.4366	59.642	57.723	52.4365	46.4114	40.7672	36.8805	34.6512	33.7328	33.7772	34.0774	34.7734	35.5325	36.156	36.6536	35.9577	34.5581	32.3203	29.4005	27.0407	25.2029	24.7369	24.9285	25.7729	26.7007	27.2483	27.2775	26.5318	25.1692	23.2101	21.5663	20.641	21.4154	22.9319	24.9827	26.7332	27.902	28.6914	28.9721	28.8469	28.6789	28.5846	28.9554
58.492	58.3738	58.7478	59.0062	59.0235	58.858	57.7164	56.2196	54.4623	52.852	51.8011	51.0555	50.3266	50.0562	49.5871	49.5685	50.1309	50.9508	52.1881	53.1999	53.8413	52.8841	50.8219	48.1817	44.5446	41.4543	39.2676	37.351	35.9576	34.4022	33.1116	31.9429	30.1564	28.2088	25.7688	23.1054	20.9476	19.5926	18.9738	18.3875	18.3052	18.7268	19.79	22.2683	25.3424	29.0783	32.7931	35.8354	37.7234	38.9222
64.1011	62.8106	62.138	62.0915	62.643	63.5645	65.1732	67.0975	69.1823	71.1975	72.646	74.2277	75.832	77.126	77.6306	77.6633	76.5181	75.7958	74.7481	73.0018	70.7029	68.4699	66.213	64.6656	64.2112	65.1406	66.8513	68.8165	70.5869	72.5081	74.1836	75.5264	76.6809	77.5528	78.0502	78.3234	78.3636	78.2409	77.8407	77.3761	76.7017	76.1406	75.5648	74.9961	74.4771	73.7552	72.3063	70.371	68.4362	65.7199
110.908	110.868	110.749	110.317	109.676	108.882	108.255	107.775	107.621	107.577	108.151	109.387	111.005	113.514	116.659	119.297	120.02	119.423	118.106	115.35	105.89	87.5931	55.9388	40.2215	36.7268	35.6876	35.5371	35.0584	34.6286	34.4808	34.5732	34.8664	35.1118	35.2388	35.0814	34.5445	33.8873	32.9447	32.0452	31.0736	30.3216	29.4643	28.4941	27.2521	26.1392	25.3117	25.0734	25.4233	25.9442	26.6633
57.8901	57.2473	56.7245	55.9398	54.765	54.0538	53.3487	52.5598	51.9463	51.9663	53.3408	55.5375	59.1896	62.5685	64.9202	66.156	66.1061	65.0991	63.5978	61.6131	58.9498	56.2952	52.704	48.9751	46.2855	45.0873	44.8458	45.0014	45.7073	46.6013	47.4416	48.3867	49.1301	49.8268	50.0988	49.6734	48.3996	46.7725	44.2072	41.3803	38.5682	36.0158	34.4115	33.8803	34.2314	34.7125	34.6805	33.9545	32.3317	30.3796
59.6959	59.5398	59.436	59.401	59.4364	59.5042	59.5937	59.4653	59.1459	58.3339	57.1829	56.0964	55.2243	55.403	56.3611	57.7604	58.7542	59.4773	59.5515	60.1107	61.1113	63.1185	67.004	72.6767	79.2011	83.7116	85.8768	85.6154	83.6272	80.5753	76.6971	72.334	67.735	63.0421	58.5546	54.3607	50.2612	46.1714	42.1281	37.9239	32.4372	26.0953	19.848	15.3135	15.2082	18.2848	21.9648	24.8757	26.9695	28.6833
56.3129	56.2751	56.134	55.9902	55.9542	55.8343	55.4106	54.8871	54.0258	52.6432	51.0867	49.6856	48.9873	48.8383	48.582	48.1987	47.6588	47.6241	47.7717	48.063	47.3591	44.6678	40.4698	34.5771	35.7469	47.4755	56.8519	61.7781	63.4385	63.199	61.6466	59.2664	56.1851	52.6471	48.4736	43.4891	37.4585	32.3437	30.6191	33.3916	39.1703	44.8125	49.0524	51.8673	53.4772	53.36	52.4358	50.0052	45.8565	39.5183
65.2188	65.167	64.9923	64.2825	63.2383	62.1804	61.2932	60.3274	59.6678	59.6819	60.4392	62.0141	63.8244	65.5998	67.0796	67.4442	66.468	64.5552	62.0121	59.1852	57.0845	55.5299	53.5913	51.1755	48.2391	45.5554	43.6523	43.2567	44.0509	45.0335	46.1901	47.0215	47.4033	47.6886	47.9289	48.1047	48.6767	50.0739	51.4382	53.086	55.1889	56.786	57.8508	58.2575	57.9215	56.5529	54.378	52.2185	49.9188	47.8487
69.0335	69.6188	70.72	72.864	76.0518	80.359	85.6187	91.9816	98.4922	105.32	111.93	117.155	120.931	123.156	124.288	123.86	123.233	121.977	121.073	120.456	118.633	116.126	109.672	95.555	74.7877	56.295	44.5211	37.3392	32.9251	29.36	26.2917	23.9297	22.1626	20.9758	20.4485	20.715	21.4571	22.5039	23.8641	25.0594	25.4197	25.0992	24.2908	23.1784	22.036	21.3759	21.3063	21.5909	22.3314	23.1279
70.8337	70.0111	69.0021	67.4917	66.4299	65.2768	64.5313	64.4065	65.492	67.2059	68.6463	70.0444	70.5534	70.5083	69.7089	68.9764	67.7913	66.5178	65.063	63.4843	63.3207	63.5435	66.3205	69.7085	74.08	78.1403	81.5666	83.8096	85.3485	86.1747	86.5189	86.3442	85.8165	85.0328	83.8553	82.2888	80.2427	77.0606	73.1998	67.7688	61.0478	52.3182	42.9205	35.2695	30.9726	29.8242	30.3678	31.3304	32.3577	33.1537
27.2574	26.424	26.2265	27.4168	30.6926	35.8721	41.6986	46.7572	50.3305	53.1656	54.1451	55.1661	55.0368	55.4227	55.9413	56.5755	57.5938	58.5684	59.3195	60.0598	60.3232	59.9147	58.8097	56.9016	55.1651	53.0435	52.9739	54.3419	56.1191	56.9625	56.3159	54.7754	52.0112	47.9425	42.6068	36.149	29.6569	24.2121	21.1952	21.3049	23.0362	24.3034	24.9564	23.4584	21.5936	20.2655	19.8275	19.4766	19.694	20.5805
59.4332	58.5805	57.8225	57.3058	56.9423	56.7478	56.7027	56.7203	56.6417	56.514	56.369	56.1949	55.9353	55.6774	55.5045	55.3682	55.3224	55.2619	55.17	54.9561	54.1274	53.1792	51.5827	48.4052	44.134	38.7899	34.482	36.17	42.0232	46.7501	49.2643	49.8053	49.2605	48.0014	46.4596	44.9913	43.97	43.5789	44.0891	45.8074	48.9754	52.1149	54.9337	57.111	58.482	58.9726	59.3286	59.2066	58.849	58.1658
71.4321	70.9674	71.4324	72.7293	74.4343	77.3989	81.6463	87.2425	92.5686	98.5709	102.236	104.769	106.762	107.466	107.442	106.799	106.351	104.732	102.402	98.1498	92.428	88.796	83.5362	75.516	68.0365	62.0791	55.1638	48.9806	43.597	39.0173	35.5935	32.6225	30.2011	27.7891	25.13	22.5003	19.6368	18.0521	20.8128	28.354	39.149	47.8386	53.4642	56.8083	58.841	57.1677	52.6048	45.7097	36.5516	29.3606
66.9947	68.6912	69.8416	71.3623	72.5032	72.9396	72.711	71.2717	68.9891	66.7114	64.505	62.8822	61.7157	60.838	59.9332	59.0224	57.6521	56.6883	55.93	56.3511	54.9568	53.4292	52.0238	51.0826	51.463	52.5428	54.1097	54.9262	55.0782	54.7355	54.1319	53.5999	53.1642	53.1654	53.3882	53.4272	53.3035	52.6278	50.9412	48.1301	43.8316	39.0653	36.1857	38.5719	45.4486	52.5842	58.317	61.7511	64.0276	65.3347
70.5567	70.3258	69.9662	70.0437	70.3363	70.4259	71.2744	71.977	73.2651	74.8276	75.867	76.3159	76.0995	76.1909	76.0153	76.2664	78.0401	80.2183	82.7909	84.754	83.2757	79.2361	70.3175	58.7931	49.3466	42.864	39.7547	38.2826	37.6715	37.2785	37.0966	36.9216	36.5868	36.0968	35.1366	33.7344	32.109	30.3382	28.539	27.2994	26.4452	25.8166	25.33	24.4127	23.4994	22.6275	21.8702	21.2875	20.9982	20.8291
97.2292	95.8461	94.147	91.368	87.1582	83.0781	79.7082	76.9462	74.7054	72.3911	70.1942	67.252	63.6242	60.7871	59.4132	61.843	67.7317	74.5087	80.3037	85.3154	83.9915	77.3904	69.2237	64.508	60.6061	56.8861	52.9898	49.2435	45.5682	42.0218	38.5366	35.2009	31.9855	29.0417	26.4731	24.6378	24.5248	27.9799	35.6849	47.777	59.5475	69.4838	76.1863	80.7507	82.8708	83.5287	82.3594	79.1048	74.4169	68.7842
90.189	87.5082	83.805	80.7351	78.4136	76.4381	75.0228	73.9424	73.0204	72.0744	71.1228	70.2651	69.5606	69.7988	71.9486	76.433	82.6795	90.4953	96.5288	96.859	81.3048	55.1246	42.4236	37.5303	35.7089	34.8631	34.7946	35.3688	36.438	37.9868	39.9643	42.2675	44.74	47.0895	49.009	50.3281	50.8238	50.0374	47.4279	42.5772	36.1156	29.3621	24.1088	20.5186	18.1914	17.0753	16.8328	16.8753	17.3185	17.9468
77.8123	77.3412	76.9613	76.1565	75.1162	73.8046	72.0375	70.151	67.8618	65.5409	62.626	59.8039	57.2505	56.082	56.5225	60.6684	66.0124	73.3275	79.6971	84.4116	86.2539	86.0765	83.1699	79.06	72.5809	66.3009	59.7355	54.5905	50.3799	46.9731	43.9752	41.428	39.0437	36.6079	33.8213	30.7943	27.0837	24.1135	24.1711	30.2724	39.9213	49.0231	53.7679	58.1969	59.0538	58.6656	57.1578	49.8152	40.4734	27.7083
52.8487	53.2272	54.1084	55.9012	58.2941	60.7258	63.0608	64.6041	65.639	65.8433	65.0084	63.4632	61.577	58.5412	55.6266	52.6915	50.5093	49.1538	48.7517	49.2779	49.848	50.056	49.7673	49.4742	48.366	46.1995	43.3928	40.3282	37.3669	35.5393	34.7466	34.4722	34.3423	34.0332	33.7493	33.3147	33.3526	34.5496	36.9366	39.7382	42.2951	44.4841	45.6643	45.7389	44.8093	43.2151	41.7202	40.531	40.5935	40.7392
70.8194	69.8073	66.5808	64.5167	63.1197	60.802	58.5175	57.5136	55.629	54.3102	53.1098	50.9108	49.3338	46.9544	45.3519	43.8538	43.093	42.7802	42.4647	42.7657	42.7693	41.7129	40.9658	39.5696	37.6946	35.5421	33.0604	30.3919	28.0323	25.8027	24.863	25.6301	28.8448	34.0094	40.2593	46.8143	53.505	59.5874	66.021	72.6374	79.2752	86.0455	92.7896	97.6679	101.142	102.958	103.903	104.157	103.632	100.735
114.415	114.648	115.153	116.118	117.59	119.09	120.365	121.662	122.361	122.43	122.388	122.02	120.663	118.96	116.853	114.483	112.24	110.02	108.099	105.754	103.024	99.7758	96.7731	93.3923	89.2444	84.9348	80.4026	74.4513	68.3262	63.5617	59.5644	56.9835	55.8238	55.8058	56.5154	57.609	59.1028	60.1761	60.2525	58.8058	55.6986	51.2755	46.3471	42.033	40.0818	39.6836	40.3034	41.1977	42.0357	42.8539
62.4772	60.3514	58.4857	56.6968	54.8345	52.7135	50.0678	47.4897	44.6421	41.8815	40.3764	39.7659	39.6782	41.1418	43.6149	45.8614	48.3898	50.4053	51.7871	51.8875	49.865	45.891	40.8399	37.2088	37.4277	40.8937	46.8333	52.2491	56.7885	60.3248	62.6689	64.0877	64.8854	64.9379	64.2334	63.2	61.4224	59.7793	58.3106	56.8722	56.0753	56.2631	57.8014	59.7353	60.9979	62.0334	61.794	60.7792	59.8326	60.3363
58.6731	59.255	59.4239	59.422	58.9505	58.1022	57.822	57.9852	58.4725	59.5272	61.0459	64.504	75.4138	92.3389	102.139	106.711	108.788	109.63	109.686	109.515	108.639	105.539	98.7558	85.8544	74.0166	64.9665	60.1239	57.8263	56.4554	54.5412	52.4722	50.0127	46.3684	41.5124	35.4491	28.2283	20.4185	14.9174	16.7483	24.7412	33.9473	40.6807	46.8664	50.9019	53.7265	55.1046	55.6337	54.9704	53.4546	50.9363
41.0766	41.2815	41.5155	41.7235	41.78	41.8323	41.8975	41.8362	41.8637	41.9755	42.3368	42.9861	44.1996	45.3244	45.7409	45.5853	44.7115	43.8007	43.2579	43.4437	44.0315	44.405	44.652	44.6766	45.3686	50.5008	64.2138	79.1961	88.1768	91.9176	92.9942	92.0668	89.7476	86.5482	82.9124	79.2359	75.4137	71.7481	68.173	64.0705	59.1926	53.9528	47.9131	42.1942	37.5169	34.241	32.2488	30.3453	29.5174	29.5721
77.0827	70.6712	68.0873	67.2135	66.8429	67.1256	67.4749	67.7371	67.7149	67.4321	66.2052	64.3926	61.98	59.0759	56.269	54.9673	53.1131	52.2248	51.106	48.601	44.6494	40.0872	35.5979	31.6451	28.3327	26.0473	24.6178	24.2893	24.8719	26.3936	28.5186	31.1001	33.7199	36.2611	38.5869	40.7408	42.8697	45.0219	47.1316	49.6092	52.4735	55.8577	60.2794	65.8069	69.4355	62.313	45.8297	39.5568	37.9689	37.2487
99.6121	100.939	102.448	103.121	102.463	99.9381	96.3605	93.2764	91.2108	90.1348	90.7039	91.8215	94.0451	96.1716	99.0453	101.721	103.062	102.851	100.549	96.7338	91.3736	82.2496	69.4062	56.2434	45.4616	40.1509	38.3186	37.2771	36.7829	36.3281	35.8347	35.2044	34.4187	33.7971	33.2782	33.025	33.5577	35.7243	40.5514	47.7117	53.8532	59.4089	62.509	64.4121	65.6059	65.0418	62.9594	59.5262	54.1981	50.1559
73.7473	73.3969	72.7431	72.2721	71.7042	71.0577	70.529	69.8822	69.2673	68.6113	68.4557	68.2685	68.1968	68.3964	68.3169	68.0991	67.6326	66.9045	65.8699	65.08	64.1838	63.3096	62.0887	60.1915	57.7416	54.3565	50.2647	45.6429	41.0831	36.8762	33.271	30.4251	28.2773	26.9489	26.1275	25.9627	26.9292	30.2172	37.4864	50.1203	64.7452	75.6962	83.0023	87.1219	88.307	86.5437	82.2713	74.728	65.1999	59.6706
57.4156	55.7252	54.2207	53.5438	53.1631	52.5004	52.0648	51.299	50.5469	49.3764	48.354	47.3008	46.5964	46.0064	45.2193	44.4605	43.6022	42.9924	42.4927	42.0065	41.8176	41.6759	41.5646	41.2688	40.4868	39.6598	38.6042	37.2712	35.9043	34.4677	33.1972	32.2694	32.0537	32.3297	33.1855	34.3222	35.579	36.9379	38.8961	41.1857	45.0403	51.8567	62.0261	75.8418	90.8867	104.722	116.03	123.38	128.279	126.141
45.3091	46.0027	46.1652	46.6492	46.723	46.2882	44.7731	43.1378	42.1088	42.1992	43.2109	44.4211	45.5286	45.9455	45.6972	45.3992	44.6871	44.1137	43.2874	43.9176	42.9467	41.6119	38.9574	36.5355	33.7039	31.3118	29.7395	29.2399	29.7852	31.1006	32.9081	34.9818	36.9601	38.82	40.309	41.3156	41.9891	42.4769	42.1766	41.4036	40.4178	39.3735	37.8411	36.394	34.8036	32.9833	31.452	30.053	29.2047	28.9457
57.4658	57.6722	56.9383	57.3648	57.9723	58.6402	58.3291	58.3013	58.3937	58.7702	60.2885	63.0421	66.54	70.0591	74.5643	76.0436	75.9189	68.3581	57.0509	47.5412	41.4954	37.5417	34.2131	31.4984	29.1379	26.8427	25.0623	23.6145	23.2505	23.8005	25.1841	26.876	28.4933	29.9531	31.1257	31.9785	32.6612	33.2416	34.1803	35.6198	37.6873	40.3022	43.921	48.0703	55.4628	65.2986	73.7163	68.8899	56.0525	43.5209
63.1203	58.2143	54.8997	51.7025	49.4175	46.9069	44.2771	42.0824	39.5163	37.0521	35.2985	33.6547	32.6791	32.0272	31.8726	31.9564	32.4045	33.0173	33.6618	34.1481	34.115	33.0645	31.2282	28.2178	25.1065	22.3763	20.2438	18.6391	17.9771	17.936	18.591	19.8294	21.2896	22.5197	23.3084	23.6349	23.6252	23.2449	22.8441	22.6902	22.8396	23.3371	24.4053	26.0067	28.431	33.2787	41.9278	50.5011	52.1428	41.6871
89.0693	85.6185	82.0773	78.6504	75.0826	72.3386	69.8998	67.6877	65.652	63.9793	62.7736	62.2704	62.6027	64.6178	68.0394	73.7963	82.6452	88.2693	91.8029	87.1171	79.811	70.899	61.5523	54.6367	49.5882	45.5228	42.307	39.513	37.0382	34.9814	33.3537	32.4495	32.2586	32.8743	34.2109	35.787	37.5693	39.0495	40.4835	41.5827	42.5981	43.1435	44.0898	43.2087	40.1975	36.4316	34.0325	34.1841	35.6008	36.5401
47.5699	46.17	44.9116	43.8572	43.1235	42.5693	42.0556	41.4563	40.7073	39.7603	38.8478	37.6862	37.1775	37.8145	39.6584	42.6901	46.9261	52.3807	57.4278	60.5987	59.6328	55.3697	45.8827	37.4895	31.1265	26.9907	24.2822	22.3746	21.3916	21.104	21.6915	22.7402	23.872	24.891	25.5436	25.898	26.5934	28.1322	31.659	38.7512	47.8147	59.6505	71.5708	76.2281	73.8332	52.5991	39.252	37.1762	37.0216	36.733
75.6316	73.2561	71.5455	69.7619	68.5908	67.7142	67.1772	66.9303	67.5962	67.815	68.1	67.6881	67.1894	66.3707	64.6761	63.1508	61.5444	59.9281	58.0631	56.4281	54.203	50.9823	46.9371	42.5033	38.4477	34.8948	31.8131	29.4388	27.7024	26.7343	26.4119	26.6557	27.2994	28.382	29.835	31.8185	34.5963	38.7104	44.8602	53.7312	66.0743	80.4491	92.9194	101.966	106.51	107.624	103.752	91.9157	68.0107	44.9028
92.5154	94.086	96.1377	99.2578	102.369	105.394	107.147	107.054	106.619	105.429	104.398	103.723	103.842	104.789	105.408	107.144	107.422	106.215	101.775	95.7045	83.8774	68.5333	55.7894	46.3031	40.1437	35.9528	33.4344	31.7222	30.4125	29.8663	29.7564	30.5764	32.3322	35.1074	39.193	44.8212	51.6658	61.3634	72.6464	82.9002	92.0145	98.8576	103.936	106.707	108.022	109.021	109.144	108.45	106.601	103.539
53.1753	53.334	53.7919	54.3183	54.7187	54.9479	54.6361	54.587	54.1074	53.5457	52.0521	51.3624	51.8349	53.9799	55.8428	58.3067	60.54	62.1249	61.7238	58.5287	53.5445	47.3128	40.8902	35.2278	31.2806	28.8847	28.1785	28.5817	29.6835	31.5347	33.6404	35.7506	37.5029	38.7517	39.5398	40.0087	40.5057	40.8798	41.8073	43.3548	48.0356	59.4253	82.312	104.115	114.897	119.496	113.148	96.4797	73.0403	56.7009
110.754	109.244	107.613	104.108	99.2435	92.2643	82.962	73.8416	67.2866	63.3683	62.5096	63.352	64.4009	65.4032	65.8452	65.4339	65.1296	65.0923	65.2636	65.2085	65.2688	63.4459	59.9875	56.7422	55.5295	59.6915	64.666	66.4783	66.2323	63.2272	58.8696	51.9827	42.9155	34.8394	29.2916	26.6657	25.3383	24.5668	24.576	24.76	25.1425	25.8121	26.6818	27.8487	29.5555	32.0157	36.1468	42.8793	53.6327	68.5416
59.4593	57.9283	55.9252	54.2488	52.8235	51.6363	50.3788	49.4045	48.3835	47.4001	46.6495	45.951	45.5791	45.1702	44.92	45.1973	46.0127	47.1531	49.0017	51.6163	52.4355	51.6023	49.8595	47.4875	43.7089	39.7929	36.3323	33.465	31.6949	30.6633	30.4382	30.7944	31.277	31.6472	31.812	31.407	30.4936	29.6042	28.8638	28.9809	31.7991	39.654	54.1908	65.3462	69.2718	65.9323	59.3536	50.7363	42.6306	36.2773
50.5596	48.5285	47.0638	45.9631	45.2129	44.8278	44.9339	45.2652	45.6616	45.8662	46.0709	45.9105	45.47	45.0976	44.584	43.9961	43.5523	43.7975	44.6009	45.2332	45.2829	45.1746	44.4089	42.8843	41.1673	39.2155	37.4743	35.5865	34.2071	33.2249	32.8789	32.8478	33.1356	33.2979	33.0967	32.3317	31.1707	29.5809	27.306	24.7776	22.3143	20.2323	18.8127	18.3142	18.1958	18.4303	18.8367	19.0775	19.2066	19.1286
55.0168	53.3917	52.4716	51.6743	51.618	51.77	54.0439	58.2134	65.8954	74.6275	82.1319	87.2113	88.983	89.4474	87.2965	83.1055	76.2675	68.1992	63.3441	64.5998	74.3114	87.9141	100.219	107.192	111.437	112.867	113.448	113.32	112.669	111.817	110.548	108.916	106.563	103.387	98.9857	93.119	85.2134	75.2627	63.2789	49.9838	37.4717	28.4887	24.0801	22.658	22.248	22.4107	22.7234	23.3806	24.2412	25.0066
68.3522	67.7191	67.4941	68.8414	69.991	71.348	73.263	75.9714	79.1465	82.9646	86.8332	90.9575	94.6008	97.7295	100.069	101.949	102.608	102.165	99.5556	94.2697	85.5396	73.5135	61.0625	49.3786	41.3972	36.5404	33.7696	32.5353	32.1447	32.3882	32.8075	33.3562	33.9543	34.5832	35.1839	36.6479	39.4068	45.3136	56.9015	71.2051	84.7204	92.8241	97.2172	100.675	98.2723	93.6821	78.9874	58.4439	39.0185	29.9367
45.6286	44.7789	44.0189	43.4131	43.1622	43.7471	46.3023	52.5889	64.1192	78.8728	89.0091	95.0793	90.2623	76.5563	53.2717	40.4975	39.5719	40.9265	42.2626	42.827	43.1669	42.8686	42.1696	41.1414	39.7162	37.8587	36.2843	35.3299	35.5353	37.3336	40.2905	43.9772	48.0013	51.9002	55.2765	58.3966	61.2504	64.0387	67.6932	71.6373	77.8318	87.1073	97.9411	105.306	110.053	109.265	104.006	93.9252	79.0427	62.497
81.3147	81.8704	82.1003	82.1409	82.1273	81.8939	81.4877	80.7688	80.0691	79.2172	78.0839	76.6881	75.132	73.8769	72.8431	73.0011	74.5297	76.4971	79.7306	83.5425	85.4544	86.6034	85.7	83.0143	78.8907	73.602	68.4329	64.8419	62.5834	60.934	59.6132	58.139	56.6906	54.6333	52.3905	49.7631	47.1416	44.9591	42.7467	41.758	41.7892	42.2818	43.72	45.5854	47.7426	48.7823	49.4214	49.5108	48.9692	47.3475
93.9345	93.4169	92.4964	91.2086	88.9838	85.9634	83.0658	80.933	80.7839	83.8988	87.7836	92.5922	96.3437	99.1894	101.042	102.755	103.336	104.146	103.512	102.73	100.699	96.3366	89.0232	79.2532	71.6897	65.9114	59.7144	54.8439	50.487	46.7193	43.6058	41.3782	40.1052	39.9349	40.5816	42.2474	44.6306	48.3143	53.6084	60.7256	70.2379	79.9794	88.8076	97.0755	102.318	105.794	107.982	109.388	109.984	110.252
120.998	119.561	117.007	114.326	110.445	104.724	97.5844	90.3142	84.4104	79.6924	75.584	72.4327	69.5994	67.3625	65.0976	63.601	62.8133	62.4216	62.2607	62.0892	61.8065	61.2996	59.9888	58.0447	54.4996	50.2707	46.5135	43.4498	41.2321	39.8979	39.2807	39.3187	39.6697	40.2894	41.2355	42.7043	45.298	49.8922	57.8571	70.3444	85.7108	101.153	112.033	118.02	121.667	123.503	124.529	125.061	125.031	124.082
99.953	96.5364	92.8052	88.8551	85.1545	81.7456	79.3976	77.423	75.9659	74.8779	74.0906	73.8852	74.452	76.6232	81.5173	90.8263	106.857	122.336	126.91	124.22	119.136	107.075	84.5095	51.6822	33.4196	27.7083	26.164	25.5411	25.1832	25.34	26.5215	28.8431	32.6604	36.6507	40.0687	42.1395	43.0403	42.3214	40.0822	36.3691	31.9027	27.3152	23.6265	20.8953	19.2184	18.227	17.6631	17.5599	18.0224	18.5652
49.9174	46.9977	44.3908	42.4878	41.0675	40.6102	41.14	42.3934	44.0317	45.8744	48.0951	50.8878	53.0894	56.0664	58.8481	61.5217	63.1098	63.9404	64.0736	62.7604	60.3298	55.9421	48.1076	37.6178	26.8303	28.5548	39.3018	49.2415	57.324	64.3302	70.9975	77.6967	84.2671	90.2428	94.9234	97.9864	99.5848	99.474	97.8565	94.6795	88.0862	79.074	66.7262	53.6572	42.3904	34.1405	28.9526	25.894	24.2949	23.2297
62.0304	61.1904	61.1717	62.2031	64.4791	68.1317	73.1491	79.2382	85.7451	91.763	97.0869	100.567	103.185	104.771	105.912	106.035	106.222	106.098	105.474	103.119	95.0069	78.603	58.4448	43.4921	35.373	29.7346	25.0288	21.0894	18.5885	18.2469	20.1335	23.6705	28.395	34.5581	42.6761	53.1541	66.8099	81.0064	91.6136	98.353	103.066	105.023	105.298	104.034	99.8794	91.9484	76.342	58.208	49.9022	47.6718
75.6746	74.2333	71.9714	69.0723	65.6272	62.0125	58.8119	56.4769	55.2339	55.5761	56.785	58.9582	60.9261	62.6149	63.9756	64.7161	65.509	66.3391	67.1267	67.4331	66.7129	63.5422	57.74	51.647	54.5412	59.8356	63.6771	65.9889	67.6828	68.5907	69.304	69.8387	70.2155	70.3741	70.4891	70.4323	70.0449	69.207	68.0095	66.375	64.6194	63.858	64.6602	66.429	67.5966	67.8464	68.07	66.9893	64.0805	59.537
57.0464	57.1991	57.4859	57.8185	58.3097	58.8856	59.7625	61.0823	62.6254	64.3727	65.9392	67.2797	68.211	69.1453	69.8402	70.1751	70.1115	69.9424	69.7727	69.1168	66.5947	60.9578	52.2005	41.1211	35.6777	40.5821	47.635	52.5298	56.1195	58.7878	61.0428	63.3886	65.9011	68.4245	70.701	72.3244	73.19	73.2523	72.4817	70.691	68.0272	64.86	61.8645	58.5609	56.0272	53.3548	50.5017	47.559	46.0694	47.9424
59.5848	57.5066	55.3006	53.4465	51.7635	50.6361	50.5131	51.5652	54.0277	56.803	59.0434	61.2321	62.1957	62.2832	61.5002	60.1062	58.9138	57.9536	56.8761	55.7393	54.5474	53.3599	53.5183	56.4374	61.4028	68.1851	72.7006	74.9357	75.1278	74.4946	73.3888	71.6371	69.6565	67.773	66.0861	64.666	63.4958	62.2768	60.9938	59.254	57.0034	54.3433	50.7486	46.3421	42.1191	38.7793	36.9599	36.7365	38.9734	42.5632
105.682	105.821	105.816	105.564	105.328	105.299	105.389	105.454	105.655	105.739	105.578	105.173	104.791	104.548	103.796	102.999	102.064	101.151	100.281	99.6206	97.8139	94.9979	88.7173	79.001	65.2592	52.3589	42.7186	37.1014	34.5407	34.345	36.3206	39.8409	44.5307	49.8223	55.4711	61.3125	67.1992	73.252	79.0099	84.9277	90.2013	95.1081	98.5809	101.232	102.747	103.583	103.665	102.599	99.872	95.5818
109.167	110.213	111.475	110.659	106.988	101.237	94.7676	89.3793	85.0039	82.3056	80.3289	78.6323	77.2611	75.908	73.8598	71.7593	69.5024	67.4079	65.9336	64.8365	64.2522	63.8651	62.9381	61.2449	59.3307	56.6385	54.1355	51.6117	48.8947	46.2171	43.7591	41.6041	39.6501	38.0102	36.6723	35.7903	35.1751	34.8719	34.7451	34.9249	35.0673	34.9833	34.5408	33.1562	31.5075	29.7173	27.6495	25.903	24.4419	23.3671
98.6812	97.7006	97.0658	96.6103	96.3904	96.3335	96.4985	97.1693	97.7831	98.6977	98.6398	99.4431	99.2246	97.249	93.6923	89.5546	85.051	80.3896	76.0803	72.7773	70.4645	65.5853	61.8851	56.0566	51.7019	46.2265	42.4621	39.3259	35.5438	31.8379	28.0295	24.0487	20.0341	16.8033	15.3539	16.9842	22.666	32.6112	45.7914	59.8057	72.0626	80.0228	86.6103	88.6919	89.9164	90.8884	90.8586	90.2832	88.889	83.9319
67.8086	67.115	66.0936	64.9364	63.6809	61.4814	59.0984	56.2605	53.2647	50.6546	48.633	48.3857	49.0486	49.9156	51.4273	52.7914	53.9778	55.5516	56.446	57.3198	57.9358	57.9579	57.3207	56.3733	54.9915	54.0326	53.2607	52.6591	51.7459	50.2676	48.6938	46.9089	45.024	43.1399	41.3718	39.7744	38.4292	37.1573	36.1152	35.1365	34.3542	33.7328	33.4036	33.0396	32.4616	31.7873	31.0446	30.7088	30.2791	30.4382
77.1405	77.5444	77.8196	76.946	75.7782	73.215	70.0089	65.705	61.1831	58.5367	57.0032	56.5239	56.1202	55.9663	55.4198	55.1264	54.9445	55.0535	55.3366	56.4102	57.989	59.4298	60.2605	59.9848	58.4278	55.5675	52.4681	49.6889	47.8743	47.2208	46.514	46.2087	45.9706	45.6226	45.2659	45.4847	45.8715	46.6136	47.3757	48.0336	47.9736	47.2201	45.7391	43.4019	41.4515	40.6651	44.711	54.4547	65.79	74.8863
75.6204	74.5187	73.8308	74.3167	77.2115	81.6646	89.0151	95.6117	97.8291	97.6797	95.3147	91.6895	87.2967	84.1464	81.639	80.6074	81.3714	84.0485	87.5205	91.4014	93.046	92.4494	87.8455	78.0431	66.6791	57.8139	51.0084	46.6925	43.868	41.9957	40.6408	39.8825	39.702	40.1703	41.527	44.3423	48.7744	56.5885	67.3852	80.8966	92.3188	99.7371	103.498	105.175	105.221	103.739	101.14	94.5768	84.7019	72.8754
82.7079	81.8246	81.1585	80.3968	79.4866	78.6717	77.9071	77.2132	77.1432	77.5057	78.5535	79.5145	81.1126	82.2394	83.2078	83.6802	83.7897	83.3825	82.9171	81.6625	80.1138	77.6351	72.3425	64.8392	55.2293	47.2817	44.4951	44.0937	44.4717	44.2277	43.8675	43.2688	42.5805	42.0312	41.5719	41.2516	41.3085	41.6254	42.3778	43.8647	46.0465	49.5536	55.0809	61.7418	68.9816	74.4135	79.0741	81.2997	82.915	83.3388
57.4056	56.9022	56.2425	56.0322	55.7775	55.9941	56.5461	58.2614	60.7728	63.9892	67.2799	70.3278	72.748	74.3354	75.0513	74.8614	73.7576	72.3181	70.3451	69.3436	68.5314	69.2733	73.0252	79.8492	87.0733	92.1008	94.4727	95.1974	94.4833	92.8296	90.372	87.2546	83.7166	79.8458	76.0382	72.674	69.6119	67.5715	66.4193	66.745	68.9603	71.9384	75.133	77.5142	79.2157	80.1634	80.9158	81.2143	81.283	81.4799
82.8937	83.3107	84.1931	85.2835	87.1476	89.5923	93.1854	97.907	102.951	108.362	116.47	125.627	133.851	129.79	117.94	110.542	104.929	98.4314	93.6764	89.3241	85.158	80.2129	75.6892	70.6836	65.2685	59.68	53.4241	47.6574	42.5722	37.8884	33.5164	29.3129	25.1166	21.1114	18.7105	19.2187	24.3663	34.9643	47.7483	58.7648	67.4101	72.4082	74.0426	73.0933	68.5302	60.7313	52.3806	48.4818	49.5044	51.0919
70.4327	70.9514	71.3155	71.8989	72.0779	72.279	72.5325	72.5156	72.1963	72.1515	72.2669	72.3228	72.4153	72.5816	72.8232	72.9154	72.765	72.6164	71.7999	71.1143	68.8003	64.996	58.6685	53.9946	54.839	57.9294	59.7937	60.8262	60.9907	60.6788	60.1399	59.5848	58.9568	58.339	57.6431	56.6332	55.1045	53.2389	51.9044	52.8658	57.7348	64.439	68.4955	71.4539	72.6656	73.6511	73.9242	74.0372	73.6627	72.9085
55.4417	54.0192	52.33	50.8321	49.6087	48.9921	49.0752	49.5596	51.0493	52.8309	55.3252	58.1546	61.5392	64.7626	67.6389	69.3462	69.9049	70.3433	70.0519	69.6387	68.9602	68.143	67.494	66.0884	64.9829	63.848	62.8488	62.5573	62.1336	61.927	61.5461	61.1019	60.5073	59.7028	58.7658	57.7324	56.7363	55.5294	54.4252	53.3006	52.7791	53.1274	56.3805	61.936	66.9432	70.7629	72.3518	73.1074	73.3175	73.246
52.2322	52.161	51.9683	51.7599	51.5709	51.3078	50.9506	50.5306	50.2079	49.8597	49.7494	49.9679	50.541	51.2818	52.0153	52.731	53.2341	53.4741	53.5695	53.468	53.1818	51.885	48.7124	44.0652	39.2395	41.2321	50.9891	59.1348	63.0503	64.1845	63.55	61.7004	58.9263	55.1261	50.1408	43.6603	35.5369	27.1366	23.7206	28.7954	36.4371	42.6816	47.1608	49.8529	51.4279	51.711	51.5318	50.5743	49.0784	47.7455
80.4659	82.0828	83.4464	84.2065	84.3913	84.0685	83.2191	81.7458	80.4334	79.8347	80.4171	81.3472	83.2888	86.0597	89.2659	92.1685	94.313	96.5221	96.438	94.2594	89.3378	80.4351	70.5378	61.6286	53.886	48.2832	44.3027	41.7785	39.9792	38.9746	38.2208	37.5484	36.7282	35.7928	34.2351	32.3785	30.1725	27.5142	25.3816	23.6041	22.512	22.1562	22.2285	22.7181	23.5236	24.5291	25.6207	26.9732	28.4845	29.8728
100.638	98.8024	97.1118	94.83	92.2823	89.5281	86.337	83.0452	80.5112	78.5956	77.7574	77.9816	79.4513	82.2495	85.8849	89.181	92.082	93.858	95.0132	94.234	92.9174	90.1421	87.0287	82.3775	75.8112	66.0638	56.0855	48.382	43.8395	41.7088	40.8697	40.5897	40.3888	40.0211	39.5307	38.7288	37.8793	37.0254	36.3521	36.5134	37.5795	38.9413	40.5931	41.7567	42.3268	42.8974	43.0935	42.6316	41.3694	40.0126
64.4607	67.0406	70.8952	75.4447	81.0182	86.3942	91.1353	94.5514	96.4093	96.1493	95.4964	92.416	88.1039	83.0194	79.5823	78.7451	80.1668	82.1535	84.8442	85.8011	82.208	75.2892	63.6106	58.6954	56.8963	54.9996	52.3889	49.1882	45.7764	41.8384	37.6842	33.4585	29.2604	25.2306	21.7079	19.3602	20.4127	26.7555	36.5214	47.6693	56.2551	62.4143	66.091	68.5471	69.437	68.8346	68.594	68.2975	67.347	65.1898
62.1502	62.6543	63.1509	63.8927	64.3907	64.6785	64.2187	62.7266	60.7304	58.3242	55.6519	53.1969	51.3065	49.2308	47.4774	45.6853	45.0069	44.4745	44.6893	46.0726	48.8462	47.6448	46.4248	44.5899	44.2489	43.5954	43.548	43.1757	42.7221	42.1292	41.6446	41.4312	41.4937	42.0061	42.976	44.3801	46.41	48.7486	53.0221	58.1778	66.9307	77.7679	91.9611	102.555	106.761	100.107	84.7765	59.7503	35.2298	22.6156
69.0942	68.8157	68.1149	67.2478	66.3099	65.4341	64.5707	63.6617	62.9876	62.4461	61.9615	61.2975	60.5999	60.1132	59.3244	58.347	57.4883	57.4039	57.3379	58.1341	58.8198	59.6877	59.4745	58.9131	57.8043	55.6164	53.4545	51.1201	49.0434	47.1105	45.2079	43.8126	42.4577	41.297	40.1355	38.9611	37.5441	35.8557	33.8087	31.7765	29.9409	28.908	29.2388	30.2547	31.5793	32.5854	33.0411	33.2158	32.9285	32.3791
59.0089	58.3351	57.8331	57.435	57.48	57.8819	59.0523	60.7464	63.1525	65.8792	68.7901	70.5479	71.9954	73.1093	73.8225	75.0183	75.6079	76.3978	75.5024	73.9199	70.057	62.817	55.4316	47.7639	41.6924	37.5836	34.0946	31.577	29.6614	28.2966	27.6089	27.5616	28.2327	29.492	31.324	33.1764	34.5923	35.3941	34.9429	32.8494	30.0891	27.1033	24.7423	23.7681	23.6949	24.4027	25.1985	25.9966	26.9258	26.7349
88.1294	88.91	89.6974	90.7923	91.3397	91.6281	91.4147	90.5164	89.1258	87.7201	86.4199	85.8374	86.0302	86.7346	87.6789	88.7265	89.8422	90.6906	91.3805	92.0816	92.1291	91.7768	90.3652	87.9845	83.4455	76.4947	68.6584	63.3036	60.0057	58.8533	58.5494	58.783	59.2439	59.5868	59.9199	60.1069	60.0285	60.2894	61.1878	62.9755	65.9035	69.7733	73.5577	76.8449	79.036	81.0527	82.0162	82.3639	82.2315	81.2651
88.6831	89.5733	90.9883	92.9042	95.4501	98.7056	102.475	106.621	110.022	112.304	111.571	108.912	103.301	97.6422	92.3932	88.7995	86.2874	85.0416	84.445	83.6597	82.0198	78.9908	74.2859	68.1657	61.5388	55.747	51.212	47.5559	45.0051	43.0807	41.6316	40.4765	39.6105	38.9028	38.5208	38.675	39.6583	41.3079	43.3609	44.3401	44.5405	43.4463	41.667	39.8427	38.5266	37.1164	35.7788	34.4503	33.2134	31.9971
48.3885	47.4595	46.5282	45.9058	45.646	46.1998	47.4905	49.2175	50.8036	52.0661	52.8911	51.8965	50.2929	47.2617	44.1214	41.1422	38.9747	37.5226	37.5507	38.7816	40.3511	40.9773	42.8526	44.8896	47.8017	50.5248	52.1794	52.4863	52.1264	50.87	49.1719	47.1834	45.1564	42.8695	40.8738	38.9991	37.3234	36.0388	35.1843	34.5636	33.8517	32.8214	31.4674	29.7919	28.2375	27.2338	26.7181	26.2945	25.4115	24.2762
38.6995	37.2041	34.9153	31.6352	27.9543	26.9938	32.7862	42.2496	50.3262	56.2519	59.9181	61.7164	62.3021	62.5288	62.4437	62.2276	61.9187	61.3245	60.4348	58.5375	53.3765	43.8977	42.6931	56.215	65.0341	67.4229	67.4236	66.096	63.8263	61.5091	58.9139	56.4527	54.3662	52.7178	51.6895	50.753	49.6282	48.4126	46.4166	44.2299	41.8924	39.5309	39.1104	41.2697	45.9407	51.6497	55.4136	58.3368	58.7136	54.9471
51.1751	52.1838	54.0584	56.4717	58.7507	60.612	61.3351	60.813	59.2341	58.0206	56.6267	55.4772	54.5951	54.1199	53.8589	54.2199	55.1005	56.374	58.1909	60.0432	60.7165	59.7071	55.3732	47.6994	38.7533	30.3914	25.4652	23.7649	23.8884	24.922	26.2377	27.8014	29.3588	31.3664	33.9277	37.8994	44.4254	54.8377	68.9711	84.1662	96.072	103.879	108.705	110.616	111.099	109.794	105.781	98.2329	85.2828	69.9188
54.9054	54.0873	53.2173	52.8048	52.7333	53.0219	53.785	54.6531	55.6937	56.9719	57.8062	59.0437	59.3723	58.4131	57.5636	56.1373	54.2174	51.9796	49.8663	48.4706	48.0162	48.3463	48.6355	50.1154	51.0812	51.2901	50.1892	48.5749	46.2514	43.5731	40.7235	37.8503	35.2847	33.0411	31.115	29.3137	27.7615	26.2439	24.7476	23.457	22.0197	21.1251	20.5204	20.4689	20.7645	21.1639	21.8042	22.2625	22.7481	22.9806
60.1681	60.5751	61.1898	62.5909	64.1089	65.8571	66.9953	68.1208	68.7705	69.3985	69.143	68.6917	67.9303	66.3185	64.8111	63.5586	63.0286	62.6466	62.6565	63.4163	63.3697	63.8456	63.6375	63.4659	61.3337	58.8414	56.1475	54.156	52.0945	50.3196	48.6601	47.228	45.9658	44.509	43.0641	41.5936	40.0862	38.9526	38.1492	37.7516	37.7793	38.286	38.8978	40.3108	43.8114	50.3354	59.1552	67.8614	73.1835	76.786
63.7462	63.582	64.8112	66.1684	68.7848	72.5793	76.9483	81.7309	86.3182	89.912	92.7908	93.8402	93.3138	91.291	87.3919	81.9457	77.0394	73.3428	70.7799	68.59	66.8451	62.5338	57.8078	54.4323	54.6183	57.6549	60.3655	61.983	62.5104	62.3216	61.8324	61.2986	60.7676	60.273	59.725	58.9043	57.6741	55.8411	53.5469	50.4264	47.4384	46.5871	48.774	53.3061	57.0485	60.0889	62.1519	63.2248	64.1238	64.3292
48.2518	49.8299	52.949	58.2274	65.8047	74.7338	83.5376	90.8389	96.4772	100.689	103.895	105.879	106.836	107.028	106.443	105.154	102.958	99.6877	95.8917	91.4528	86.8418	82.0287	76.3692	69.8748	64.5869	60.4938	58.331	56.4695	55.033	53.6225	52.1763	50.3875	48.5337	46.4195	44.2809	42.3874	41.1541	40.9945	41.066	41.2994	41.2778	40.7634	39.8732	38.4482	37.1903	36.0794	35.5029	35.3245	35.644	35.8416
66.5963	66.7793	67.1167	67.896	69.2596	71.2197	74.9468	78.4997	81.3269	83.5305	83.7581	84.0082	83.4719	83.2954	83.8974	85.6023	87.9599	90.6728	92.2586	91.9932	87.0173	77.3149	66.2491	58.0403	51.7478	47.2333	43.7182	41.012	39.2878	38.7293	39.3675	41.3017	44.5845	48.9856	54.6941	61.5487	69.4426	78.2866	87.0096	94.7046	100.061	103.966	105.73	106.689	107.046	106.908	106.595	105.42	103.58	100.887
91.5834	90.5561	89.2292	87.9857	86.6911	85.9749	85.3328	85.1931	85.5786	86.4589	87.8959	89.6312	91.277	92.6407	93.338	94.3396	94.6829	94.5412	94.6695	94.8177	93.0995	90.4037	85.9815	80.5499	75.6446	72.4323	70.486	69.8806	70.2596	71.3691	73.2352	75.4006	77.6953	79.9747	82.0693	83.7173	85.0154	86.2238	87.1337	87.9379	88.9127	89.8278	90.7516	91.9813	92.8601	93.7516	94.1534	93.2201	92.0944	90.0287
55.3621	52.9622	50.2778	47.8938	46.2045	45.4926	45.0901	44.9418	44.5863	44.4655	44.2913	43.9693	44.0393	44.2174	44.9196	45.7315	45.9494	45.9327	45.2389	44.3228	42.6589	40.2222	36.2536	32.5291	29.3446	27.457	26.5288	26.5394	26.8569	27.3371	27.7968	28.1553	28.2095	27.8725	26.9485	25.6192	23.9005	21.9271	19.9378	18.0099	16.909	16.5894	16.7778	17.2179	17.6794	18.2551	18.6912	19.2182	19.6362	19.9221
93.1065	92.1401	91.6214	91.4157	91.781	91.6882	92.3523	93.1253	94.1351	94.8865	95.836	97.0229	98.1344	99.1566	100.74	101.977	102.85	103.531	104.079	103.517	101.221	96.3238	87.0306	73.9445	61.0569	51.8005	45.0043	39.6101	35.0947	31.4564	28.7264	26.4003	24.8274	23.7073	22.7501	21.7615	20.5976	19.3088	17.9814	16.735	16.0412	15.6628	15.7603	16.3255	16.6356	16.7393	16.6243	16.5257	16.6795	16.9965
117.142	117.159	115.567	113.053	110.339	108.093	106.246	104.933	103.809	102.068	100.232	98.1764	95.2993	91.7814	88.584	85.4998	83.2607	81.4344	80.3971	79.2879	76.8173	73.4464	67.0523	60.3039	55.717	53.045	51.9398	51.0106	50.4715	50.1488	49.9269	49.7554	49.6601	49.4341	49.0322	48.342	47.6254	47.5891	48.7926	53.3532	59.8948	65.7774	70.7792	73.8797	75.766	76.6187	77.0708	75.9944	74.6145	71.4822
86.6124	85.8263	85.449	85.2553	85.1313	85.6063	86.1001	87.0297	87.7784	88.4233	88.5139	88.3789	87.713	87.6768	87.5362	87.7328	87.9371	88.3221	89.2307	89.8524	90.6747	91.6887	92.2817	92.9317	92.6397	91.4761	88.7735	85.6732	82.0632	77.6794	73.5974	69.8905	66.3297	63.2668	60.3355	57.5638	55.4838	53.8543	52.8647	52.6779	53.4995	55.6793	60.2909	67.9238	77.9701	89.6186	100.574	108.425	113.914	117.521
75.6347	73.809	73.8124	75.9892	80.607	85.4169	90.7053	95.3523	99.6694	103.186	105.814	108.445	109.316	109.585	108.604	105.469	101.035	95.8568	91.1672	86.567	81.7606	76.5964	70.2594	64.049	57.9493	53.2563	50.3135	48.4427	47.4062	47.2416	47.8614	49.5773	52.7003	57.0933	62.985	70.2923	78.9221	87.6068	95.0292	100.264	100.875	98.8091	92.6458	80.4862	66.1407	53.7553	45.2632	39.591	35.1137	31.384
88.0996	88.9172	89.3332	89.8042	89.3742	88.9076	88.6246	88.0001	87.1259	86.0363	83.5045	81.4362	79.4502	77.0454	74.0484	71.081	68.4251	66.0324	63.5076	61.2954	57.3357	53.4945	50.2069	49.9653	51.1493	52.3298	52.6156	52.2564	51.0215	49.2355	47.2219	45.0258	42.8543	40.8636	39.1871	37.9808	36.7363	35.5792	34.1583	32.2613	29.9495	27.6079	25.3929	24.5309	25.5881	27.748	29.9	30.9192	30.8276	29.896
73.3425	67.2356	60.2712	53.8192	48.7639	45.8851	44.6707	44.2236	43.9576	43.6017	43.1958	43.2947	44.3109	47.0752	51.546	57.0628	62.2098	65.5917	67.0808	67.4365	66.4033	64.8824	63.4488	62.7069	62.9626	63.8786	64.7071	65.622	66.4461	67.1927	67.8235	68.94	70.2262	72.0625	73.6728	73.9062	72.6632	70.2652	66.2706	61.658	57.8353	54.8595	52.3524	50.3603	48.6644	47.2436	46.1668	45.7606	46.5899	49.8292
71.2937	71.9291	72.8491	74.6825	76.8103	79.2575	81.8833	83.7819	83.4435	81.5383	77.7661	74.6809	72.3926	70.7342	69.8878	69.2045	68.404	67.5265	66.4431	64.8694	62.7443	60.4992	57.6038	55.0642	52.2102	50.1393	47.9863	45.961	43.7453	41.5995	39.4472	37.7714	36.8749	36.8346	37.6493	38.9844	40.5908	41.7685	42.1671	41.3221	39.7945	37.6648	35.8175	34.1544	33.3583	33.3328	33.8535	34.4398	35.1735	35.7241
103.909	101.561	99.759	98.1434	96.9732	95.7765	95.1367	94.8844	95.4855	97.0359	99.5666	102.641	106.923	110.135	113.201	114.948	115.346	115.537	115.648	114.971	115.034	112.775	109.132	99.5923	87.1432	72.7523	60.3578	50.0302	42.7142	37.7025	34.9833	34.5125	35.9657	38.8258	42.2672	45.9108	49.3349	52.2937	54.8198	56.725	59.0703	60.6468	62.3738	63.3882	64.4757	63.8529	62.4644	60.3925	57.0793	53.009
68.5532	68.649	68.8767	69.1749	68.959	68.8123	68.5263	68.0092	67.1549	65.6401	63.939	61.9416	60.1014	59.6007	59.9582	61.7422	63.5246	64.4414	64.9226	64.9766	64.4431	63.4894	61.774	59.9405	57.9712	56.2949	55.1023	54.0705	53.574	53.3964	53.2224	52.9385	52.365	51.4419	50.1967	48.5443	46.8751	46.728	49.9111	57.147	67.2033	76.8591	84.8688	91.1415	96.8474	100.666	103.513	104.412	104.511	102.754
49.3537	51.6794	55.8083	61.1956	67.0331	72.0065	76.1305	79.2177	80.1919	81.0081	79.3972	76.2704	71.5838	66.101	60.6412	56.7833	54.4696	54.0026	54.9554	56.6966	58.6821	59.0764	59.2957	56.504	52.4836	48.9521	45.8068	43.9982	42.9761	42.4139	42.3495	42.7057	43.4033	44.3538	45.1948	46.2699	47.1925	47.3242	47.7416	47.459	49.1274	52.0051	54.7639	56.2598	55.8779	54.5119	50.9011	45.1221	39.2618	33.8532
74.4367	72.8193	71.6924	70.5953	69.5151	67.9112	66.7939	65.4339	63.665	60.9537	58.1498	54.9644	52.2853	50.716	50.0788	50.7299	52.4659	55.2262	58.4622	61.2062	61.3125	59.9413	55.006	49.0171	45.262	43.7497	43.5672	43.339	43.0751	43.0721	43.0804	43.2941	43.7982	44.6647	45.8804	47.5342	49.5912	52.715	56.1894	61.9647	69.2834	79.5326	91.2096	98.9048	103.561	105.149	104.308	102.37	94.9589	79.0598
115.921	116.276	116.503	116.952	116.845	117.13	116.537	115.159	111.961	105.116	95.6096	84.564	74.7472	68.6056	65.3048	62.7975	61.8589	61.5423	61.6606	61.5451	60.9611	59.824	57.5864	55.2682	53.337	51.1203	48.8242	46.8623	44.9215	43.1214	41.6504	40.8091	40.4466	40.3486	40.369	40.2209	39.5983	38.2962	36.7472	34.9653	33.9203	33.1891	33.4002	33.8828	33.9867	34.0604	33.8445	33.7009	33.1238	32.2039
83.7922	80.6652	78.3326	76.9169	76.9444	79.2818	84.2367	92.4269	103.62	113.756	119.971	122.297	123.39	123.617	122.989	121.115	119.107	116.279	112.846	105.801	96.5167	81.8834	67.8427	55.9525	47.8872	42.6498	39.1229	36.2682	34.7608	34.1754	34.8106	36.8283	40.0878	43.9205	48.031	52.1124	56.2736	60.0877	64.5812	69.0237	75.1632	83.9246	94.2636	102.76	108.352	110.458	111.664	111.899	110.813	107.893
107.966	108.51	108.963	109.209	109.416	109.203	109.092	108.654	108.374	107.76	104.442	100.499	94.8872	88.3026	82.191	76.5652	73.8724	72.4713	71.8231	71.3897	71.0102	68.9265	65.9185	61.7785	57.3581	53.114	49.567	46.9563	44.8268	43.2258	42.505	42.5512	43.3274	44.6997	46.9035	49.9452	54.314	60.4023	69.8359	82.0112	94.5375	103.163	107.764	109.753	110.391	110.604	110.752	107.911	102.363	93.0358
64.6909	62.1762	60.0544	58.4321	57.2536	56.1795	55.6046	55.6272	57.0173	59.8895	64.1347	68.6275	72.396	74.6251	75.0743	74.7705	74.5461	73.9023	73.3215	71.8627	70.005	65.3076	58.8978	51.9336	46.0982	42.1869	39.4589	37.7181	36.4756	35.6572	35.3391	35.6351	36.5643	38.2675	40.6966	43.8847	48.0174	52.8562	60.1868	70.103	82.0568	93.6392	102.011	107.525	109.83	111.097	110.249	108.957	105.503	95.9218
97.0047	101.56	106.251	110.207	112.757	114.519	115.609	115.73	115.533	114.83	113.925	112.061	109.774	107.425	104.881	103.071	101.364	100.326	99.3675	98.2592	96.3263	91.8817	84.6097	71.0184	55.3593	43.191	37.2789	35.199	34.6677	34.9463	35.6711	36.4332	37.0326	37.4064	37.4672	37.384	37.333	37.8066	39.495	42.5695	48.7739	55.7363	60.0203	59.4945	54.7565	48.7872	43.8669	41.0749	39.8311	38.7056
68.7965	68.0785	66.8705	65.7012	64.4093	62.9429	62.1851	61.8288	61.9734	62.3751	62.9754	63.7338	65.3323	67.3998	69.478	72.1371	73.5555	73.5897	72.1343	69.5168	65.1538	60.1202	55.6815	52.5071	49.8102	47.9866	46.542	44.8908	43.6113	42.1664	40.6801	39.2945	37.9283	36.6657	35.5669	34.6012	33.4594	32.4647	31.5971	30.8709	30.4466	30.3748	30.1019	29.8957	29.1374	27.9954	27.1677	26.9049	26.9514	26.949
64.1642	65.659	67.8687	71.2884	76.7879	85.1623	95.9313	105.988	112.847	117.165	119.522	120.303	120.806	120.91	120.778	120.503	119.814	118.92	117.906	115.522	110.91	102.749	89.315	72.7295	59.4068	50.9028	46.7072	44.5191	43.2379	42.6441	42.7846	43.3505	44.2056	45.2067	46.2837	47.4072	49.0348	50.9026	53.2319	56.4738	61.9563	70.936	85.2387	99.9415	109.972	114.621	116.875	115.872	113.22	106.054
84.5764	82.0886	80.1328	78.7834	78.1114	78.3679	80.0395	84.0098	88.5824	94.9791	98.3582	98.5971	96.3081	92.5002	89.551	85.9014	84.3999	85.3036	86.7851	88.5263	88.6394	79.7176	67.8556	56.2559	49.4497	45.2228	41.6885	38.6421	35.6653	32.6692	29.6894	26.8876	24.4982	23.1094	23.3415	26.9488	35.0154	47.525	66.1307	80.6976	91.9523	98.8102	103.026	104.132	104.325	104.674	101.15	96.6874	84.0754	65.2042
58.9296	61.2026	64.2479	67.0544	68.8913	69.4974	66.9251	63.2429	58.3615	53.2537	48.2244	44.5178	42.4332	41.5488	41.9049	43.4478	45.3635	48.1228	51.8467	53.1613	54.1089	53.8704	53.5822	53.1466	52.0807	51.2326	50.7199	50.1864	50.1555	50.4493	51.3298	52.9183	55.1995	57.989	61.2569	64.8878	69.5472	75.1869	83.1299	91.9418	101.018	108.149	111.912	113.997	115.201	115.043	115.024	114.948	114.955	114.529
65.3516	64.6013	64.4081	63.9666	61.574	60.0851	59.2756	59.399	60.4808	62.9628	65.9461	68.2893	70.8208	72.5194	73.9117	73.4421	70.9794	67.8938	64.5391	60.018	55.1437	48.7345	43.0675	37.4999	34.8353	34.0555	34.3602	35.5284	37.1503	39.1897	41.5818	44.302	47.4944	50.6059	52.9406	54.2375	53.866	51.6351	47.6655	42.0427	36.1848	30.3944	25.461	22.1599	20.1637	18.7064	17.4176	16.1955	14.5671	12.8712
134.846	134.827	134.949	135.312	135.857	136.529	137.157	137.538	137.51	136.989	135.068	131.57	125.274	116.75	104.997	93.3278	84.1241	77.1946	72.4346	67.5602	62.6074	57.1499	50.02	43.0584	37.0806	32.4132	29.4781	27.9967	27.6085	28.4049	29.9927	32.4768	35.5647	39.0956	43.2905	48.3895	55.8523	66.8061	82.9842	103.228	118.684	127.635	132.137	134.102	135.106	135.515	135.49	135.359	133.918	129.622
85.1853	84.3917	83.2352	81.8486	80.2634	78.5657	76.5851	74.7928	73.1644	72.0179	71.2234	70.9509	71.084	71.4288	71.8641	72.3335	72.9126	73.4202	73.7216	73.8579	73.5028	73.2541	71.7521	69.506	65.0733	59.9197	54.4524	50.2364	47.2292	44.6041	42.1497	39.7689	37.5791	35.6381	34.0166	32.8721	32.043	31.9082	32.637	33.994	35.7983	37.459	38.0212	37.7029	36.4508	34.8124	33.2616	32.1248	31.2758	30.7972
69.4884	67.234	65.6114	64.7215	64.4191	65.2571	65.8532	68.3816	71.2575	74.0852	75.163	74.7253	73.0579	70.8194	69.0244	67.1845	66.6668	66.7208	66.7987	66.75	66.3568	65.187	63.2816	60.2969	56.5126	52.3048	47.9696	44.1101	41.1145	38.3368	35.8871	33.5391	31.5741	29.7412	28.1926	27.0145	26.0974	25.3099	24.8125	24.4516	24.5303	24.4539	24.6779	25.0873	25.4686	25.4223	25.4427	25.1919	25.1932	25.0709
94.9036	92.3153	90.1028	88.3468	87.2216	85.4184	85.1177	85.118	85.138	84.2527	83.6415	82.8653	82.045	81.4317	81.9897	84.2496	85.6401	88.5145	91.7395	92.458	88.2848	80.1157	63.9732	51.1739	46.0424	44.1531	42.7315	41.5065	40.0992	38.601	36.8845	35.3449	34.164	33.8987	34.7414	36.9857	41.0339	46.7209	53.8261	63.0918	72.7273	81.06	87.2774	92.1395	91.4208	88.383	80.0013	67.8457	51.2754	36.7606
74.2927	75.0387	75.647	75.917	76.7834	77.2855	77.8191	78.0225	77.7216	77.0404	75.3079	73.2838	71.7586	70.1852	69.3254	68.1777	67.8535	67.9482	68.125	68.8695	68.7476	67.6589	65.4246	61.7413	58.1505	53.9124	50.9478	48.4141	46.0761	44.3875	43.2172	42.2473	41.9504	41.8702	42.0163	42.2454	42.6776	42.9497	43.0637	43.0011	42.6187	41.7446	40.4953	38.954	37.217	35.4964	33.4145	31.9011	31.2489	31.1692
121.399	122.003	122.809	123.792	125.053	126.503	127.71	127.652	125.052	120.348	116.568	114.644	114.416	116.182	119.597	123.842	127.045	129.391	129.942	130.066	127.501	121.221	107.187	80.5374	61.5791	54.5651	49.3416	46.3651	43.0488	40.3949	37.9849	36.1365	35.0112	34.4683	34.1972	34.0493	34.0834	34.6061	35.8181	38.0822	42.553	51.4816	65.6258	86.0779	101.472	109.803	106.205	83.3217	56.0125	43.4642
96.8022	96.8585	97.3555	97.9023	99.1303	100.756	102.69	104.603	106.091	106.717	107.147	107.293	107.228	105.47	102.367	98.7128	93.4253	87.4581	80.5046	72.8556	66.6875	61.4565	57.5706	54.2309	50.9623	48.1158	44.7605	41.1036	37.511	34.5906	32.2396	30.4906	29.6054	29.3685	29.6048	30.0299	30.7561	31.4982	31.9335	32.574	32.995	32.4491	30.9191	28.4201	25.5731	23.1515	21.6708	22.0903	23.3761	24.7713
96.2198	89.5679	81.4343	72.8859	65.8899	60.7868	57.7699	56.3302	56.2066	57.8012	61.8853	68.3482	77.0855	84.882	89.8841	92.4006	93.1838	92.7798	91.7011	89.1956	83.8637	75.8804	65.7709	56.1395	48.9134	44.1568	40.4151	37.6572	35.5567	34.2216	33.1572	32.5733	32.4557	32.378	32.3304	32.1726	32.4764	33.7183	35.6779	40.1346	46.4341	52.1636	54.813	53.5396	48.1761	40.9012	34.7455	31.5339	29.9517	29.08
114.304	113.888	113.324	112.74	112.023	111.09	110.06	108.567	107.033	105.467	104.019	103.148	102.715	102.641	103.054	103.963	105.414	107.345	109.388	111.145	111.237	110.019	105.627	93.9229	71.3606	51.8274	44.1262	41.7836	41.2054	41.5152	42.9153	45.4056	48.4196	51.5822	54.5777	57.5754	60.8618	64.8115	69.1602	74.6494	80.7719	86.995	93.0287	97.9563	101.458	103.53	104.604	103.139	98.8853	91.133
118.585	116.631	114.587	111.458	107.59	102.893	97.8545	93.2903	90.0451	88.5871	89.5015	92.8947	98.3903	104.769	110.444	114.573	117.429	118.958	120.048	120.272	120.277	120.161	119.668	118.51	116.367	105.444	83.6075	57.2911	41.9944	35.8555	33.2642	32.101	32.0062	32.6727	34.0187	36.0675	38.9468	43.1933	48.3788	55.6913	65.7294	77.763	91.4731	98.2884	101.337	101.216	97.7817	93.8482	84.8987	74.1445
85.1708	82.8161	80.9835	79.3733	78.7001	78.8873	80.1789	83.2364	86.0435	89.1998	91.2093	92.7718	93.2409	92.8443	91.4525	90.4088	89.4968	89.7127	90.5176	89.1921	87.3774	79.7685	66.2219	52.6084	41.6247	36.001	32.8793	31.5589	30.6772	31.2165	32.9514	35.5289	37.8664	39.4584	40.3916	40.836	41.4222	41.8737	42.934	44.5345	46.6983	50.2818	55.7499	64.2874	75.2357	87.1791	96.6271	104.079	107.94	110.498
58.3663	56.3384	54.1692	51.678	49.3915	47.0077	44.7703	42.9339	41.8835	42.0087	44.1914	47.72	52.4705	56.7896	59.9383	60.1778	58.5854	57.2901	55.13	53.8381	52.7971	51.7211	50.1867	48.8252	46.9927	45.5886	44.4509	43.5677	42.8781	42.0743	41.3176	40.58	39.6294	39.0598	38.5805	38.5966	39.3559	41.4029	45.8562	52.7271	61.0745	71.3033	81.6563	91.7201	100.865	108.191	114.467	118.511	121.474	122.558
50.5759	49.2833	48.1346	46.931	46.3643	45.7061	44.9865	43.8921	42.3562	40.5384	39.0386	38.1348	38.2331	39.5618	41.932	45.6497	50.7562	57.8409	64.2951	68.65	66.6371	58.1869	47.2269	38.058	33.9217	32.7725	32.9727	33.6611	34.7035	35.6748	36.3557	36.4108	35.7965	34.6065	33.1802	31.634	30.1708	29.4095	28.8009	28.4549	28.9087	29.4513	29.7547	30.0522	29.9074	29.4443	28.6189	27.6176	26.5628	25.4108
41.9442	40.5137	39.3512	38.6982	39.4611	40.8134	43.0056	45.1666	47.209	49.4608	52.629	55.6589	59.3865	63.9661	68.2629	72.3652	76.1554	75.845	72.6161	64.9187	55.9886	48.8987	44.9297	40.9866	38.278	36.078	34.3088	33.0022	32.3377	32.2686	32.8363	34.2041	36.1492	38.6225	41.2939	43.8039	45.951	47.524	48.1491	48.2921	47.8262	46.2204	41.7018	36.2266	29.3799	25.8085	24.0782	23.3424	22.8419	22.4897
99.8661	100.928	101.878	102.317	102.525	102.491	101.899	100.843	99.5413	98.1169	96.702	95.4925	94.9677	94.9927	95.3258	96.1434	97.6814	99.489	101.346	102.854	103.772	103.509	102.078	99.1481	93.411	83.5933	72.7292	65.2768	61.315	59.1558	58.0528	57.5107	57.7741	59.3981	62.4912	66.1305	70.0064	73.9147	77.6482	81.5482	85.7818	90.3433	95.0609	99.2261	102.621	105.193	106.155	105.658	103.707	99.3182
63.6733	63.3993	63.4892	63.7047	64.4942	65.2913	66.6803	68.14	69.7449	71.02	71.5967	71.8116	71.9047	71.917	72.0781	72.3113	72.8548	73.7658	74.8929	76.0861	76.7516	76.3943	73.8594	68.8475	64.4847	60.7691	57.5867	54.9735	52.5038	50.328	48.2071	46.5095	44.9028	43.5077	41.9373	40.3711	38.5718	36.7493	34.6444	32.2855	29.5181	26.1506	22.9216	20.2058	18.6925	18.589	19.6902	21.4876	22.8033	24.0426
66.2541	63.4633	61.2342	60.0498	59.9343	60.8695	62.7357	65.162	67.6211	69.7921	71.5821	73.1327	74.6714	75.7463	76.8852	77.5098	78.227	78.4831	78.508	77.8914	76.3422	74.154	72.4585	70.0499	67.118	63.5511	59.2986	54.3992	49.0038	43.5482	38.3573	33.9366	30.8691	29.1877	28.68	28.9008	29.828	31.5273	35.6573	42.3644	54.2802	69.2576	83.3706	93.4868	99.6762	103.104	102.882	100.97	95.9024	85.2743
63.9495	63.5019	63.6547	64.3481	65.4374	66.9591	69.1669	72.9083	77.3507	80.8242	82.7544	82.2248	82.1575	81.9894	83.1383	85.2212	88.8715	93.067	96.1729	96.2641	92.6671	83.0206	65.0923	48.5614	45.9118	47.0141	47.8786	48.3426	48.4978	48.4631	48.2837	47.7334	46.8478	45.5111	43.6544	41.8085	40.0145	37.757	34.9205	31.435	28.266	26.1991	25.2141	25.1331	25.8274	26.2803	26.6353	27.0354	27.2254	27.1597
61.154	60.5601	59.8029	59.1691	58.4967	58.5397	59.3309	60.7864	62.4587	64.2289	65.8964	67.8209	68.8488	69.7418	69.6155	68.8875	67.3041	64.7282	60.9929	57.0552	52.7106	48.2703	43.4611	39.0781	34.9804	31.0369	27.9405	25.2267	22.958	21.3034	19.933	19.2255	19.1683	19.6581	20.6743	22.0528	23.4946	25.3173	27.4388	30.3795	35.7062	45.3659	61.6463	80.9687	96.32	105.999	110.22	111.92	109.882	104.308
73.4257	73.2419	73.0371	72.688	72.4474	72.6126	72.2381	72.1923	71.4646	70.7929	69.28	68.2035	67.6092	67.7383	68.7623	70.6298	72.2856	73.0785	72.212	70.0074	66.8365	61.7502	55.0245	50.0445	45.9368	46.182	46.9953	47.1565	45.9773	43.9496	40.9593	37.0487	32.392	27.4318	23.8663	24.5399	30.3619	38.4355	45.8762	51.4123	54.6672	57.0547	57.2864	56.8285	55.8522	53.1343	49.6756	44.9817	40.0392	36.0101
58.4796	56.8846	54.8401	53.3496	51.8926	50.3323	48.6293	47.0933	46.2706	46.208	47.2379	49.0419	50.8879	52.1376	52.3217	52.394	52.4544	51.8638	50.8641	47.7887	42.1441	34.7592	30.0376	26.9715	24.97	23.8973	23.0956	22.702	23.053	23.7123	24.8253	25.9715	26.7745	27.1009	26.7234	25.5933	23.851	21.6716	19.259	17.217	15.8916	15.2144	15.03	15.2568	15.5743	15.6858	15.7654	15.5699	15.3125	15.0327
81.5057	82.0426	82.8327	83.706	84.1562	84.8153	86.6657	88.8663	89.9845	91.3533	90.2026	87.7158	84.0182	79.9792	76.5396	73.8821	71.6918	70.3136	67.656	64.758	60.8598	56.4633	52.4348	48.8689	45.8239	43.2024	40.8497	38.677	36.8772	35.1869	33.5029	32.1718	31.346	30.6295	30.2155	30.2603	30.0451	29.5586	28.6257	27.2233	25.6749	25.0493	25.1877	26.1177	27.351	28.0382	28.2303	28.1188	27.7933	27.6618
57.1125	57.6737	58.8248	60.5557	62.5694	64.4579	65.835	66.6248	66.5091	65.1343	63.2662	61.4352	59.3917	57.0103	54.5952	53.1021	51.9003	51.1725	51.4381	51.5081	50.2696	49.3494	47.9561	46.5381	45.089	43.7401	42.3697	41.2975	40.292	39.7123	39.7184	40.2266	41.1402	41.7344	41.5195	40.5215	38.5855	35.7849	32.1647	28.5063	24.9491	21.6133	19.4606	18.3301	18.7299	20.3392	22.4263	24.1986	25.4345	26.1918
109.137	106.14	101.808	98.1483	95.3435	94.1698	94.7572	97.2852	100.547	103.329	105.441	106.364	106.924	107.55	108.163	108.667	109.27	110.253	110.886	110.59	106.987	95.9752	76.4066	57.7211	47.151	41.9278	38.0328	35.2105	32.7138	30.7357	29.542	29.654	31.2313	34.4218	38.7019	43.6872	49.1759	54.5377	60.5097	66.2077	71.9429	78.0035	82.8826	85.5258	82.7747	77.0723	71.7355	65.8209	61.0919	56.4366
43.6388	44.1111	44.8946	45.7166	45.9557	45.6627	44.5621	42.1662	39.1571	35.5197	32.389	29.7796	28.5307	27.7749	27.8142	27.2229	26.6953	26.3246	26.0306	25.4984	25.2081	25.8689	27.4548	29.441	31.6005	32.3632	32.7858	32.8377	32.6917	32.5716	32.9604	33.8989	35.4969	37.4671	39.358	40.984	42.4358	43.5293	44.7652	46.4503	48.4327	52.6558	60.2217	70.3294	83.5894	94.2377	99.8005	97.6321	87.3859	69.9868
91.2385	90.2674	88.8124	86.4146	84.1266	81.4207	78.7164	76.1885	74.7073	74.2139	74.966	76.3797	77.9871	79.4503	80.2539	80.493	79.903	78.046	74.6972	70.3741	65.7118	59.3397	53.3105	50.873	52.8059	55.8127	57.9599	59.0152	59.2221	59.2852	59.295	59.2212	59.0307	58.8103	58.7901	59.1423	60.0872	61.7912	64.3522	67.5738	71.2359	75.3086	80.2137	86.4211	93.1898	98.4035	100.619	101.247	99.6134	96.2124
73.9395	73.7443	73.6299	73.6552	73.9542	73.6816	72.6951	70.7855	67.7719	64.2493	61.5581	59.1105	57.6234	57.1615	56.889	57.667	58.3443	58.9147	59.1689	58.9712	57.4889	54.3033	50.3685	46.3985	42.7603	39.8692	37.6413	36.3652	35.633	35.1328	34.9634	34.9182	34.8713	34.6774	34.2798	33.8679	33.686	33.8196	33.7182	33.0826	31.8498	30.4355	29.3271	28.5113	27.8106	27.4218	27.0045	26.4915	25.9941	25.3455
105.959	106.23	106.482	106.855	106.948	107.518	108.294	107.734	107.478	106.7	105.253	102.841	99.6584	97.3846	94.6602	93.0927	92.2489	92.7634	93.6048	94.8319	94.6646	85.9723	69.7054	54.6114	44.5553	40.5138	38.5233	37.4375	37.3206	37.77	39.0231	40.8093	42.8181	44.7162	46.2993	47.4164	47.9825	47.9813	47.7568	47.3203	47.18	48.9364	53.4863	60.5276	69.8049	79.9208	89.0851	95.2324	98.6692	99.0478
70.0156	70.4783	71.1876	73.1924	75.07	76.9314	78.2004	78.7501	77.9662	77.1939	75.1923	73.2951	71.4593	69.7002	68.444	67.5768	67.2713	67.2727	67.0384	66.5139	65.7119	64.9033	63.9818	63.0602	62.1771	61.5801	60.2318	58.4717	56.2722	53.613	50.4091	47.1784	44.1748	41.5402	39.0074	36.3981	33.6681	30.251	27.0706	24.7969	24.6165	26.7868	29.5376	32.5784	35.1434	37.0138	38.4347	39.1069	38.835	37.8679
81.2507	86.1223	91.1137	95.3576	98.5745	100.95	102.593	103.635	104.072	104.343	104.143	103.54	102.578	101.87	101.093	100.642	100.32	100.692	101.415	101.813	100.563	97.9938	92.1335	83.5331	72.0694	60.9341	52.3091	47.1949	43.8441	42.0208	40.8293	40.5367	41.2745	43.0458	45.6141	47.8851	49.5632	50.8409	51.2201	51.4218	51.1817	51.4424	52.871	56.2091	60.8546	67.3417	72.7263	77.4801	81.3638	84.3861
78.9006	80.5942	82.6304	86.2755	90.7575	94.964	97.8232	99.4482	100.377	100.897	101.507	102.331	103.216	104.007	104.492	104.473	103.076	100.349	96.4641	91.9611	85.5408	76.9799	66.2194	51.5802	36.5531	29.0697	27.4038	28.3946	29.2516	30.1679	30.768	31.534	32.4947	33.0839	33.156	32.7548	31.9302	31.633	34.4176	42.5665	54.2707	65.5731	75.2944	81.846	86.2122	87.9737	87.5539	83.7988	76.4283	65.973
61.8115	60.0835	58.9379	58.6922	59.0013	60.3887	62.1135	64.8395	68.7182	73.9645	79.5574	85.5337	90.864	94.8725	96.5715	97.1744	96.3875	94.4667	89.9406	83.9041	72.9579	61.924	52.7932	44.4347	39.7759	37.5796	36.1443	35.6609	35.9312	36.1692	37.0452	37.8725	38.6001	39.2687	39.7415	40.3657	40.6201	40.8217	40.5355	39.7397	38.5126	36.8723	35.9606	35.9562	37.5136	38.3406	38.7277	38.2324	37.2281	35.839
62.8991	62.1548	61.3478	60.6102	59.8989	59.3357	59.0671	58.9288	58.9616	59.3373	59.7219	60.1829	60.6156	60.5921	60.067	59.0636	57.8008	56.4514	54.938	53.7317	52.864	51.5321	49.4143	47.5062	46.2872	46.112	45.8838	45.1794	43.7359	42.0491	40.0242	37.8852	35.8602	34.2068	32.8853	32.0419	31.2497	30.231	29.047	27.6234	26.4045	25.7025	24.7758	24.333	23.9544	23.5379	23.1081	22.5034	21.7759	20.9062
71.8871	69.4558	67.0487	65.0159	63.7144	62.8147	62.3803	62.1897	61.8792	61.8354	61.5082	61.2055	60.4572	59.3374	58.2083	57.356	55.9059	55.6354	56.2858	57.1039	57.4111	55.8079	52.6452	48.3139	44.2839	41.0191	38.8465	37.9278	37.8695	38.2647	38.9721	39.7848	40.1531	40.2895	39.7141	38.4732	36.5203	34.1743	31.4962	29.4929	27.9805	27.5882	27.9494	28.7707	29.8111	30.6725	31.4507	31.8953	32.4229	32.9306
115.053	112.087	108.259	103.203	97.3405	91.6727	87.1944	84.7841	83.3185	80.1989	78.6806	75.8036	72.7942	68.8365	65.2697	62.9667	61.0417	59.5559	58.8136	58.0948	58.0217	58.453	58.0557	58.2194	57.8625	56.5476	54.851	52.0037	49.1579	46.2163	43.4366	40.7623	38.238	35.9933	34.0029	32.4286	31.6302	31.363	32.1213	33.784	35.887	37.848	39.1666	39.3667	38.4465	36.6336	34.2257	31.6297	28.8989	26.3168
64.9649	65.174	65.5482	66.7001	68.1892	69.8566	71.4944	72.948	74.3129	75.5591	76.9511	78.5455	80.0497	81.5871	82.7885	84.2918	85.4908	85.343	84.8293	84.5864	81.3267	76.3576	70.579	62.6145	56.0432	50.1655	45.0658	41.3748	38.9992	37.1236	35.4195	34.1241	32.4959	30.9482	29.3254	27.5426	25.7936	24.0266	22.5483	21.062	20.2506	19.9958	21.9751	27.3912	37.6805	51.8259	67.1498	79.5797	86.3847	88.4825
47.5854	47.8593	48.0353	48.6269	48.9082	48.9327	48.88	48.6084	48.2891	48.0644	47.8073	47.8411	48.2949	49.6119	51.1564	53.005	54.3062	54.606	54.6004	54.207	52.8727	51.2652	48.7828	45.4005	42.0269	38.0819	34.4735	30.5853	26.8981	24.0162	22.0279	21.4697	22.3114	23.9445	25.9741	27.1535	27.2489	25.8195	23.4185	21.1447	20.3281	21.246	23.026	25.2517	27.4409	29.2017	30.1906	30.3804	30.0407	29.1971
65.7899	66.6976	67.6099	68.926	69.6215	69.5238	68.3301	65.5533	61.316	57.0321	53.1454	50.4538	48.9241	47.9338	47.6009	47.4267	47.1581	47.2422	47.5806	48.6782	50.7399	53.5138	56.5257	59.4073	60.7007	60.4995	58.7008	56.4866	53.5266	50.5377	47.8511	45.5305	43.7706	42.6911	42.0413	41.6879	41.3659	40.704	39.7886	38.235	36.1206	33.9219	31.4586	28.3884	26.0687	24.4123	24.0288	24.2855	25.0617	25.3655
86.2024	86.3806	86.6056	86.327	86.1018	85.7647	85.4189	85.2741	85.1343	85.1598	84.8235	84.6114	83.7653	82.2078	80.0487	77.6697	74.5821	72.1017	70.2174	68.0637	65.8665	62.8304	58.6405	53.8867	48.4596	44.8849	43.6667	43.9492	44.3866	44.6816	44.5864	43.9809	42.9367	41.5162	40.0031	38.3418	36.841	35.2939	33.9873	33.055	33.0973	33.3173	33.2642	32.5621	30.4927	27.823	24.6079	21.7642	20.4704	20.3456
83.2296	85.8499	89.0208	92.6314	96.6347	100.476	103.704	106.103	107.613	108.547	108.788	108.888	108.862	108.952	109.165	109.704	110.28	111.156	111.551	110.83	103.251	82.3778	58.3316	44.2936	38.5489	34.1554	30.8651	28.6219	27.4608	27.5483	29.307	33.0027	38.2755	44.8196	51.3371	57.4115	61.7687	64.6534	64.9454	63.204	58.8969	51.6764	43.2167	34.5285	26.8292	21.4068	19.0854	19.8697	22.1369	24.5673
101.823	98.2828	94.3566	90.947	86.6639	82.0004	77.3593	73.0833	69.5303	66.7324	64.8928	63.8632	62.9127	61.5614	60.5048	59.3788	58.2808	57.6424	57.6861	58.0719	58.0385	57.5659	55.8309	52.7593	48.2274	42.6032	37.76	35.3527	35.848	38.0641	40.5981	42.8509	44.4545	45.4077	46.0389	46.058	45.7453	45.5295	45.0597	44.9678	46.0638	48.3774	51.3867	53.6635	55.6914	55.6638	54.1319	51.4775	47.8323	43.5746
133.523	132.56	130.943	128.816	126.303	123.804	121.442	118.746	116.748	114.292	111.247	107.705	102.509	96.743	91.8051	87.2464	83.7382	80.488	78.0879	75.7141	73.2725	70.5111	67.5192	65.0517	62.5483	60.296	58.2751	56.1359	54.3869	52.5323	50.977	49.0131	47.1179	44.8796	42.6962	40.3752	38.4331	36.8706	35.9724	35.3073	34.7933	34.8859	35.4835	36.4228	37.6352	38.982	39.5553	39.8914	39.5584	38.458
70.3479	72.2095	74.8938	78.9364	84.9873	91.4462	100.452	109.133	113.251	110.258	103.057	94.0461	84.8604	77.4311	72.0557	68.8991	67.0332	66.2587	65.8538	64.4178	62.7822	58.7483	53.9287	46.9554	42.3308	39.0344	37.3043	36.3797	36.2564	36.7761	37.5123	38.5219	39.9465	41.569	43.1533	44.3576	44.9828	44.6194	43.458	41.764	39.8454	37.5054	34.9748	32.3196	29.6162	26.9788	24.9458	23.6495	22.97	23.112
64.9574	65.4998	66.6765	67.9405	70.0076	72.8794	75.922	76.4328	74.5829	68.6537	59.3214	52.5791	48.8197	47.5583	46.8411	45.8539	44.8173	43.485	41.6628	39.4874	37.0488	34.8262	32.0916	30.0308	29.9992	31.4206	32.974	34.7098	35.3407	35.7211	35.8044	35.6673	35.4155	35.1883	35.0619	35.0866	35.6248	36.4	37.2765	38.1374	38.813	38.0665	36.6982	34.8898	32.8973	30.9825	29.4638	28.1916	27.6567	27.5185
114.181	114.501	115.053	115.677	116.866	117.775	119.009	119.996	120.822	119.739	114.124	101.481	88.7868	81.9757	78.6771	77.7943	77.8985	79.6045	81.347	76.0485	62.6715	52.4497	45.8617	43.0692	41.6178	41.2296	41.0816	41.2826	41.8777	43.0746	44.9459	47.5837	51.1173	54.9998	58.6638	60.714	60.6417	57.2198	49.7686	42.0737	35.8443	32.0497	29.8604	28.0043	26.4438	24.4899	22.3529	19.8591	17.514	16.2208
111.762	109.932	107.531	105.087	102.24	99.0416	94.7287	88.8598	80.3313	68.9595	58.652	51.3741	49.2824	48.9825	49.3972	50.2846	51.0689	51.8171	52.2102	51.2587	48.2025	42.185	35.7902	31.6838	30.5077	30.4571	30.644	31.006	31.8512	32.951	34.4566	36.291	38.3623	40.6583	43.193	46.2109	50.2635	55.8645	64.026	75.4696	88.4218	99.203	106.739	111.958	114.587	114.939	114.8	109.363	97.2562	74.1169
70.5566	68.1007	65.289	62.46	60.6363	59.4624	59.4546	59.6194	59.779	59.6153	58.9501	58.2088	57.5679	56.8346	56.6703	57.1233	58.3537	60.0822	62.5415	65.2893	66.9622	66.5307	63.6738	57.4443	50.6575	44.4429	39.5446	36.495	34.1487	32.5915	31.2013	29.8588	28.5814	27.2268	26.0395	25.363	26.7604	33.3219	47.5086	66.9112	83.3815	92.4319	93.7371	88.5357	72.0368	51.953	38.8933	32.9773	29.7438	27.4228
72.8689	72.486	72.291	72.3151	72.4371	72.222	71.971	71.6095	71.31	70.9695	70.9564	71.6967	73.3475	76.6557	81.6777	88.0821	94.382	100.212	103.658	102.578	95.0352	76.2652	59.7577	52.25	48.7603	46.0206	43.3076	41.1742	39.2097	37.962	37.2587	37.2282	37.4402	37.8165	38.1867	38.7434	39.6279	41.0572	43.3415	46.9014	52.1657	60.8086	73.9052	90.3362	102.762	111.236	114.852	116.839	116.17	113.304
90.0098	92.9422	96.4549	100.071	103.983	108.009	111.451	113.302	113.989	113.336	110.02	104.762	97.8407	90.7811	83.8656	78.4487	73.9723	70.2751	67.4321	65.6222	64.4146	62.4419	58.8056	53.9957	48.046	42.0665	37.2922	33.7109	30.9991	29.2745	28.2574	27.796	27.7613	28.1958	29.0286	30.3292	32.4983	36.3355	43.5347	55.566	71.842	87.4546	98.2733	104.592	108.477	110.483	110.934	109.838	107.728	101.907
65.0743	62.3713	60.2486	59.2783	59.0135	59.6531	60.7545	62.3875	64.2373	66.4001	67.9868	69.2459	69.8823	69.7465	69.5518	68.75	67.7645	66.7104	65.5735	63.9818	61.8038	58.1688	52.9968	46.3484	40.2655	36.3419	34.7664	34.4663	34.8802	35.8163	36.8718	37.9228	38.6558	38.9128	38.6587	38.0755	37.3102	36.2637	35.1602	33.9131	32.9461	32.2097	32.0852	32.2053	32.1942	32.4419	32.3494	31.8457	30.8099	29.7962
53.1472	55.2214	58.4308	62.3899	66.744	71.0388	74.8368	76.0051	74.8076	72.2393	68.6289	63.5453	59.7383	56.5416	53.2146	50.6721	48.5262	47.0385	45.8528	44.242	42.3451	39.2858	35.438	32.267	29.927	28.306	27.619	27.3093	27.7128	28.5408	29.6405	31.0305	32.5171	34.2266	35.7403	37.5768	39.4218	40.8759	42.3001	43.3622	44.7767	47.935	51.9939	57.1434	62.5213	67.2579	67.4934	64.8871	57.9907	50.9922
61.4806	61.3836	61.7622	62.5673	63.981	65.5777	66.8881	68.1753	69.0349	69.605	69.4347	69.0021	69.0609	69.3354	69.3758	69.7221	70.066	70.5089	70.8493	70.1872	69.0965	66.8788	64.4641	61.4857	58.7656	57.1122	55.5643	54.4033	53.0205	51.2868	49.205	46.7625	44.0902	41.4812	39.6614	38.345	38.2487	38.5795	39.1417	40.1255	41.3456	41.9882	42.2576	42.0275	40.2035	36.8961	32.1346	27.5974	23.9372	21.9742
97.937	97.1565	96.3113	94.4265	92.3475	89.8813	86.9553	84.0627	81.8345	79.7106	79.4062	78.8968	79.2566	77.8281	77.488	75.0734	73.1621	70.897	67.7865	62.8056	56.7177	49.9737	44.7433	41.2667	39.8703	39.2796	38.8643	38.3627	37.7579	37.0236	36.9916	37.9317	40.186	42.4903	43.8683	44.2556	43.4569	41.8062	38.9482	35.8057	32.7377	30.505	29.5354	29.7111	30.987	32.5335	34.5683	36.2244	37.9444	39.3107
94.5516	97.9998	100.514	101.995	103.661	104.741	105.806	106.804	108.431	111.106	113.489	115.585	113.653	110.055	104.928	99.4646	95.0012	91.0517	88.1215	85.6537	84.4813	82.8143	82.9649	82.4371	79.0863	72.4164	62.9321	54.6716	46.6634	40.2421	34.2368	29.2905	25.6082	23.5259	23.893	26.5904	31.1057	36.2533	41.6003	46.6547	51.796	57.4613	63.2612	69.598	75.4638	81.0228	84.4276	85.5524	83.1824	76.929
100.733	103.068	105.5	106.956	108.272	109.673	111.082	111.609	111.872	112.238	111.847	109.913	107.095	102.972	97.906	93.869	89.2824	85.404	83.1368	82.4554	83.9173	85.9546	89.7913	94.532	99.2898	102.374	103.976	105.095	105.324	104.946	104.034	102.877	101.146	99.1991	97.0007	94.5008	91.126	86.5818	80.2553	70.8257	58.6066	45.0569	33.0262	24.969	19.5579	16.2034	14.4034	13.1336	12.1471	11.5309
80.3634	84.4625	88.5759	92.4729	95.845	98.7833	100.592	101.69	101.932	101.844	100.928	100.113	99.1423	98.847	99.3864	100.559	101.932	103.21	103.624	103.837	102.521	95.5464	79.3592	61.8638	56.3123	54.8139	54.1024	53.3459	52.8021	52.0672	51.4707	51.0812	51.0099	51.3039	51.9181	52.5278	52.857	52.3233	51.1307	48.2057	43.9393	39.6158	35.4888	32.2268	29.8654	28.1285	27.2591	26.0202	24.7706	23.9946
68.3672	68.1858	68.0202	67.9356	68.2398	69.4369	71.3638	74.2082	76.8872	79.8613	82.284	84.1271	85.1287	85.9892	86.1823	86.1246	85.2892	84.2491	82.511	79.7929	75.654	69.2379	61.8065	58.522	58.4044	59.2922	59.7492	59.672	59.2128	58.536	57.4716	56.3095	55.2453	54.4185	53.8706	53.6299	53.8299	54.5564	56.4099	59.8184	65.6841	73.9933	82.157	88.6845	91.9262	93.4312	93.0282	91.1426	87.5835	82.0538
73.5067	69.4908	65.5901	62.1621	59.083	56.3697	54.3183	52.7445	51.6674	50.8244	50.3277	50.4494	52.0335	55.5361	62.9238	71.5983	80.0074	85.8661	88.9719	88.3235	83.5374	75.7814	67.6205	61.2103	57.8553	55.7181	54.7211	54.0642	53.3008	52.4893	51.6162	50.3051	48.9427	47.4486	45.8774	44.3197	42.6079	41.3304	40.2039	39.4976	39.4487	40.0656	40.9773	41.4049	41.0131	39.0809	35.3921	31.5	28.3414	26.1069
70.3689	70.819	71.3707	72.0227	72.7017	73.3298	73.9398	74.4233	74.6986	74.7618	74.7489	74.5713	74.3556	73.9607	73.6352	73.1541	72.6439	72.1314	71.6867	71.273	70.9832	70.7698	70.3225	69.4288	68.2784	66.5557	63.8296	60.0305	55.7421	51.3452	47.6815	45.2391	44.4179	44.7738	45.7814	47.0591	48.5783	50.2284	52.1974	54.7109	57.5002	60.1712	62.8863	65.5476	67.7954	69.5705	70.7788	71.54	71.1529	70.2006
93.1151	94.6613	96.5293	97.9026	99.1978	99.8347	98.7981	96.4883	92.6119	87.7427	83.1684	79.2696	77.1115	77.0734	78.1258	80.1455	83.2979	86.4602	88.9533	90.1488	90.2359	86.6037	79.7621	66.8278	50.2184	36.2818	30.0249	27.7135	27.2431	27.4296	28.6667	31.3652	35.7475	41.4572	47.8665	54.2511	59.9048	64.504	68.2979	70.2488	70.6799	68.4379	63.9969	56.8199	48.4717	40.3273	34.7142	31.5664	29.8879	29.4659
96.9923	94.5059	91.3633	87.3801	83.6154	79.7415	76.2515	72.9819	70.0353	67.3564	64.7188	62.4267	61.276	61.5187	65.0039	71.8405	79.7399	88.0827	94.0472	97.6553	99.2167	97.09	92.1815	81.1317	65.2026	48.8729	39.6106	36.4191	36.3164	37.8003	40.2725	43.3894	46.9089	50.6368	54.2789	57.8894	61.8247	66.5701	72.8802	79.908	88.3732	95.3197	99.5013	99.0458	94.5928	83.847	66.5572	45.7548	29.4161	21.2075
58.8317	57.1827	55.8751	54.9978	54.6772	55.3327	56.9507	59.535	62.0939	64.7244	66.9509	67.4548	66.8654	65.4659	63.7669	61.8701	60.3635	59.767	59.9854	60.3665	61.4425	62.2684	62.2136	60.3705	58.0244	55.26	52.7155	50.8774	49.4287	48.4241	47.4265	46.4774	45.4442	44.5318	43.4713	42.6073	41.8463	41.1903	40.7795	40.0378	38.7187	36.848	34.7279	32.6714	30.6801	29.3207	28.1093	27.3398	27.0176	26.8868
78.6362	75.094	71.1711	67.6449	65.1236	63.1758	62.0776	62.0255	62.2909	62.7846	63.2182	63.2531	62.9653	62.311	61.5355	60.971	60.2218	59.4831	58.7076	57.9272	56.6358	54.8388	51.8954	48.2493	44.0962	40.4129	37.4232	34.9892	33.5444	33.1775	33.3937	34.4103	35.851	37.4198	38.7023	39.9898	40.8891	41.6914	42.5774	44.2032	46.8286	51.6566	59.8128	70.3056	82.308	92.9647	99.9497	104.869	106.685	106.925
42.8965	41.2568	40.179	40.3791	41.6321	43.244	44.0485	43.2638	40.537	36.7677	33.4369	33.1746	35.8242	39.4597	42.5377	44.84	46.3169	46.4631	46.2971	45.3227	44.7165	45.8727	50.348	56.1376	61.2221	64.4125	66.1553	66.5751	66.1706	64.8071	63.4059	62.3781	61.8729	61.8441	61.9434	61.6922	60.8614	59.6403	57.8115	55.263	52.0378	48.083	43.5445	39.2772	36.3106	36.3199	39.1839	41.9661	44.2802	46.4463
67.8551	57.6217	50.3776	45.8138	43.0022	41.8909	41.2824	40.8735	40.5518	39.8243	39.1814	39.4336	39.9789	42.31	44.9031	47.3342	49.671	51.4378	53.4856	53.9421	53.7432	53.6265	52.3461	50.64	48.7084	47.2181	45.6221	44.3859	42.7938	41.0975	39.0343	37.0629	35.5668	34.3848	33.9419	33.6015	33.8635	34.9283	36.3001	38.8858	42.5599	47.8307	54.5698	62.8782	71.3725	79.8707	87.2135	93.5064	99.1704	103.661
96.6033	95.4773	93.5172	92.0633	90.569	88.2066	86.0515	83.9064	82.8094	81.7248	81.4896	82.6249	83.0416	84.7166	85.9204	86.5593	85.9053	83.9567	81.3934	78.9963	75.3264	70.5671	65.3195	59.2796	53.2271	47.7792	43.4475	39.8389	37.0971	34.877	32.9848	31.5169	30.4225	29.4165	28.7982	28.0597	26.7792	25.5261	24.4	23.7542	23.54	23.7568	23.6088	23.6059	23.4904	23.0489	22.7012	22.6293	22.7698	23.1252
46.0259	46.1075	46.3913	46.7809	47.2367	48.1717	49.2879	51.7933	55.4741	59.9276	62.6716	64.3405	63.6596	63.1477	62.2475	60.8566	59.7432	58.3687	56.448	54.7463	51.8007	48.1956	42.3638	37.5317	32.8776	29.8493	28.0714	27.3081	27.4155	27.6737	27.9998	28.7151	29.6306	30.8702	32.1801	33.8457	34.9185	36.0547	36.0987	35.8282	33.2429	30.811	28.3488	27.3684	26.925	27.1253	27.3515	27.7298	27.9407	28.448
45.9895	47.0646	47.9751	48.803	49.3998	49.5265	49.0098	48.0612	46.1701	43.8447	41.6129	39.678	38.1498	37.7755	38.1869	38.8761	40.1241	41.233	41.9906	42.4741	42.2763	41.2975	39.9691	38.8102	37.3122	35.6261	34.5635	33.8369	33.8031	34.3158	35.1643	36.3726	37.6282	38.7092	39.5362	40.126	40.4461	40.8215	41.7363	43.6717	47.4279	56.1603	72.9813	90.7145	104.453	110.766	110.429	104.148	88.9589	72.0603
66.8524	67.1885	67.658	67.9471	67.9627	67.9202	67.5939	67.4487	67.5987	68.1735	69.1156	70.5801	72.01	73.4777	74.6918	75.2449	74.8104	73.5391	72.1161	70.1082	68.2705	66.5851	64.2328	62.2077	60.3676	58.6637	56.3993	54.1458	51.4618	48.2884	45.3006	42.7235	40.8538	39.3022	37.9411	36.3814	34.7617	32.9156	31.1621	29.4867	27.8285	26.1321	24.5019	23.3061	22.4096	22.036	22.123	22.5723	23.2849	24.0627
73.4252	71.3306	69.3389	66.1451	61.2165	57.0319	53.3364	50.5234	48.3509	47.0266	45.8156	44.8576	43.8109	42.9668	42.8508	43.7147	46.609	52.5965	61.3349	69.2089	73.8213	73.6003	61.875	46.0392	35.6382	31.8852	31.6626	32.1956	33.4808	35.1249	37.0463	39.1513	41.1624	43.0023	44.7007	46.4164	48.5576	51.35	54.7488	59.6406	66.9841	77.6128	92.2628	104.343	111.464	114.621	115.601	115.378	113.496	109.688
108.1	106.902	105.522	103.603	101.327	98.8478	96.2273	93.1476	89.0307	84.5314	79.7205	75.3096	71.5038	68.7521	67.1372	66.4676	67.5432	70.3662	75.0153	78.8248	77.5773	71.7259	59.9998	48.7323	38.608	32.1727	27.0474	24.1422	22.5679	22.1326	23.0622	24.7281	26.9146	29.2277	31.2958	32.8687	34.0821	34.9879	35.5883	36.338	37.3741	39.1275	41.838	49.4559	68.6312	95.9766	106.577	98.9006	81.7848	61.7237
65.1178	65.214	65.4147	65.5113	65.3855	65.4087	65.2361	65.2195	65.0546	65.8489	66.4443	68.1402	70.0115	71.6845	72.3542	72.0256	70.2238	67.3712	63.6552	59.935	56.1999	52.5292	47.2925	42.6935	37.5789	33.3176	30.4184	28.5317	27.2483	27.0884	27.0027	26.9711	26.9245	27.2738	28.1258	29.5698	31.452	33.5202	35.0446	36.1858	36.3918	36.3027	35.9595	35.5374	35.9355	37.4139	38.4855	39.6925	40.5061	40.8832
59.2175	57.8143	54.4942	50.4402	46.4362	42.7096	39.2133	36.0453	33.9842	32.7115	32.0581	31.5688	30.9176	29.9778	29.035	27.9144	28.0459	29.515	31.558	33.8295	35.3579	35.7825	35.878	35.7262	35.5476	35.2425	34.8505	34.4963	34.1223	33.9906	34.3139	35.5215	37.9252	41.7645	46.6689	52.6358	59.1544	67.5299	77.6009	88.5783	100.252	108.305	112.623	111.49	105.057	91.7484	74.9531	59.6842	49.8833	43.1657
42.9003	42.8257	42.9586	43.1683	43.3937	43.7102	43.7838	44.0162	44.746	46.2987	47.4587	47.9066	48.0112	47.2323	45.6977	43.7917	41.4176	39.1976	37.1716	35.4721	34.4555	34.0613	34.3124	35.0653	35.6618	35.9153	35.6319	35.1037	34.5133	34.096	34.6934	36.4746	39.3999	42.75	45.9265	48.8572	51.4014	53.854	56.456	59.1487	62.8846	68.6689	77.9904	91.5345	102.354	104.523	96.1827	76.0786	56.6285	46.2613
41.324	42.4849	44.1566	46.1458	48.3652	50.9394	53.8334	56.8818	59.6665	61.5723	62.5844	60.7998	56.5728	52.5502	49.457	49.1389	48.0546	47.8206	48.3468	49.5504	50.3717	51.3894	51.136	49.3814	46.504	41.691	37.0442	33.6399	32.5916	33.4456	34.6406	35.3551	35.4658	34.9801	33.8908	32.239	29.9351	27.3704	24.4863	21.8219	19.9108	19.5255	20.7543	22.7888	24.1409	25.3062	25.8245	26.2545	26.381	26.2549
47.3628	47.8941	48.9423	50.2265	51.698	53.0374	54.6543	56.167	57.652	59.095	59.9445	60.1011	60.3681	60.0447	59.5325	59.8775	59.9117	60.2511	60.8857	61.2356	62.3585	62.9956	63.697	63.4628	63.1801	61.9614	61.2215	61.2571	60.6227	59.7115	58.4322	56.2709	53.7102	50.7047	47.5389	44.1902	41.0261	38.1689	36.6744	37.9622	42.9601	51.2734	58.57	62.9051	60.4727	55.5488	47.5412	39.9423	34.3076	30.4128
93.6182	92.8584	92.7059	93.1191	93.7451	94.0123	94.232	93.3242	91.4144	88.3043	84.4544	80.4118	76.0996	72.2199	68.2725	64.635	61.6016	59.5751	59.5469	60.046	60.3923	58.9136	55.1987	48.5742	41.3792	36.998	35.6465	36.0825	37.0408	38.317	39.4997	40.8597	42.1348	43.2943	44.1518	44.6902	44.7829	44.0845	42.4556	38.2409	33.9258	29.9062	26.8033	24.6288	22.6649	21.3535	20.1369	19.3586	18.5433	18.3132
48.6393	48.5959	49.8576	51.6129	53.1413	54.8493	56.4917	56.5882	55.6666	54.0887	52.0479	50.032	47.9485	46.5764	46.3994	47.5678	49.6005	52.2538	55.1544	57.4921	58.6151	58.5373	56.4829	52.9615	49.2922	45.6706	42.7678	40.3772	38.516	37.0681	35.8734	34.9497	34.4728	34.7028	35.4968	37.2128	40.0396	44.9627	51.3616	59.5791	68.9593	78.1303	86.5512	92.9249	98.0497	101.83	103.947	103.251	102.159	97.9922
93.9509	92.9849	92.3593	92.0813	91.8597	91.6001	89.9973	87.993	84.5719	79.0576	73.6022	69.1717	65.0087	62.7454	61.2634	60.486	60.3604	59.4936	58.4643	56.7846	53.5821	49.7655	45.5414	41.1089	36.8932	33.1654	29.4118	26.6229	24.537	23.3439	22.9762	23.9931	25.6444	27.752	30.1383	32.5821	34.669	36.4074	37.9591	38.8502	39.2648	39.4319	39.9365	40.2407	37.4321	33.1033	28.151	23.7707	20.7613	19.6007
41.8671	41.918	42.0497	41.9419	42.1567	42.8103	43.796	44.3751	45.1598	45.9789	46.5293	46.8601	46.7912	46.1015	45.6878	45.4845	45.6619	46.3628	45.9608	44.4724	42.3358	39.6555	37.1626	35.5523	34.4753	33.3337	32.8531	32.3478	32.3469	32.6397	33.1708	33.8978	34.7335	35.4423	35.9377	36.4554	37.018	37.8621	40.0614	44.431	52.7683	65.8499	80.7286	89.5101	91.3753	87.3714	76.7258	64.2898	54.2156	48.0294
119.8	120.051	119.607	117.871	114.737	108.692	100.279	90.9432	83.2212	78.1774	77.1652	79.6854	86.7231	95.5193	104.08	109.153	111.45	110.15	107.757	103.703	99.0895	93.4805	87.873	81.8749	76.098	70.539	65.9853	62.2803	58.6395	54.2282	49.725	43.8425	38.5542	35.8133	35.7778	37.0394	39.0274	41.7774	44.4996	47.6108	51.425	56.3731	63.541	73.9419	87.0404	100.282	109.511	114.283	117.665	118.861
48.0102	45.652	43.5791	41.661	40.1215	39.1755	39.1002	39.9863	41.3586	42.891	44.899	46.8485	49.3649	51.5352	54.5939	57.5985	60.983	65.4852	68.0107	69.253	66.1403	60.2093	52.7352	45.036	39.0284	34.4928	31.2191	29.2821	28.1664	27.7261	27.6749	27.7708	28.0402	27.976	27.578	26.9855	25.7442	24.4328	22.9713	21.616	20.7879	20.4537	20.1747	19.9858	19.7085	19.3617	18.9516	18.8593	18.9488	19.0853
55.762	55.9764	56.1008	55.8159	54.9218	53.499	52.2086	51.168	50.709	51.2596	53.2271	56.3793	60.9115	65.878	70.3261	73.0494	74.4427	74.777	73.2145	70.0331	65.8476	61.2477	56.9988	53.1565	50.7265	49.3655	49.0952	49.5479	50.5814	52.0176	53.6646	55.1796	56.5114	57.5423	58.2675	58.7143	58.9921	59.2019	59.9989	61.866	66.4955	76.7119	90.71	102.55	111.572	118.074	121.54	123.722	123.716	123.027
107.609	108.104	108.499	108.782	109.016	109.301	109.713	110.24	110.986	111.547	111.863	112.565	113.294	114.43	115.42	116.568	117.924	119.722	121.093	121.787	122.222	121.182	117.252	108.687	91.7212	75.0894	62.3665	53.6991	48.2513	44.8757	42.826	42.147	42.396	43.0249	43.7112	44.219	44.5226	44.4039	44.0693	43.6596	43.0986	43.1405	43.2514	43.8274	43.9922	43.6668	42.7748	41.6443	40.0883	38.5568
51.4079	49.5494	47.5189	45.7478	44.2446	43.3526	43.22	44.1518	46.2788	50.1213	56.4929	67.0368	79.4255	89.4545	99.1839	104.06	107.463	109.719	111.743	113.595	114.428	114.796	110.787	100.249	83.275	62.3539	44.663	33.7134	27.3692	23.9026	21.9459	21.3182	22.1557	24.4383	28.1601	32.8994	38.5196	44.5467	51.1061	58.5618	66.8198	74.9582	83.8512	93.5033	102.303	109.039	113.426	116.024	116.985	116.376
124.429	124.463	124.368	124.327	124.102	123.95	123.842	123.945	124.265	124.755	124.951	124.874	124.363	123.318	121.778	120.432	119.874	119.443	117.892	115.725	109.546	98.6864	83.9112	70.4796	62.0002	57.5777	56.0245	55.434	55.3239	55.1324	54.6011	53.5589	52.0974	50.0455	47.5081	44.8664	42.2047	40.3236	38.8855	38.2564	37.7999	37.4607	37.004	36.0519	34.5482	32.4828	30.1336	28.3513	26.7778	25.7103
74.1235	73.3126	71.2081	68.7606	64.8075	60.6191	55.7914	50.9984	46.4241	42.5194	40.0659	38.659	38.277	39.1074	40.8863	43.7755	47.4799	50.986	53.4974	55.1657	53.9789	51.4351	45.7595	40.449	36.2131	33.9099	33.1957	33.3358	33.9398	34.8432	35.7856	37.0996	38.8985	41.209	43.8734	46.2715	48.095	48.9716	48.0022	45.9887	42.2728	38.9342	35.6845	33.6249	31.5053	30.2785	29.5913	28.8913	28.2751	27.1851
68.6159	68.4624	68.5292	67.8169	67.1343	66.1518	64.9898	64.0497	63.4843	63.4315	63.5306	63.5289	63.869	64.2723	64.4563	64.9691	65.1611	65.2823	65.7589	65.6836	65.6353	64.2023	62.0388	59.5776	56.6498	54.2008	52.8805	51.5985	50.4872	49.2454	48.2304	47.3683	46.6139	45.9163	45.2585	44.4271	43.1571	41.7506	40.1088	38.5712	36.8391	35.1668	33.5236	32.0225	30.8016	29.7704	29.1984	28.6793	28.0773	27.2326
68.6034	67.6791	66.9137	65.8046	64.4951	62.9713	60.9795	59.5724	57.9603	56.5798	55.3322	54.2832	53.4345	52.6128	52.2026	51.9406	52.0369	52.5353	53.4431	54.5009	54.6626	54.0521	51.9847	48.7223	45.8955	45.0165	44.4275	43.3745	42.093	40.4018	38.6987	37.1283	35.8825	34.6128	33.3885	32.2241	30.9651	29.8151	28.9448	28.6388	28.798	29.2732	29.7616	30.1068	30.1142	29.6712	28.7104	27.2005	25.1038	22.773
74.49	73.3051	72.5092	72.2218	72.5515	73.4661	75.2311	77.6649	81.3057	85.9234	91.7079	97.4018	101.858	104.555	105.376	103.884	100.566	95.557	90.3336	84.5771	78.2327	72.046	65.2173	57.6404	50.0879	43.3571	38.4328	35.2708	33.5141	32.7132	32.6911	32.9401	33.3117	33.4638	33.2768	32.4933	31.1658	29.4073	27.2737	24.7908	23.0042	21.9931	21.5647	21.3981	21.4215	21.3675	21.3338	21.2044	21.1265	21.0304
68.019	68.248	68.677	69.6591	71.1068	72.7347	74.6471	76.3547	77.2339	77.892	78.4147	78.4268	78.0024	77.5365	77.0164	76.6526	76.2177	76.0989	76.3933	77.6767	78.7912	80.2257	79.875	78.2811	74.3156	69.5219	63.8774	58.758	54.5638	50.7379	47.0014	43.6921	40.8823	38.6407	36.9083	35.6737	34.6756	33.4858	31.9546	29.9967	27.9213	25.9442	24.6251	23.8152	23.2917	22.8224	22.2888	22.2253	22.2112	22.5389
103.753	103.304	102.832	102.146	101.731	101.418	100.866	100.475	99.9536	99.3085	98.4948	97.5156	96.6041	95.8365	95.6516	96.0054	96.8856	98.1141	99.0013	99.3737	97.4678	89.473	67.0744	46.0497	44.5756	47.2028	48.8093	49.563	49.966	50.0382	49.8966	49.6042	49.0654	48.3646	47.6002	46.7323	45.7247	44.9916	45.7667	50.5145	60.6945	71.8049	79.6394	83.274	82.0601	75.5259	64.4535	49.5647	35.2965	25.2251
57.0721	57.6868	58.335	58.6532	58.8455	58.8771	58.7029	58.9578	60.1943	62.089	63.7892	65.5291	65.7592	65.0176	64.437	63.3494	62.2667	61.9403	61.8381	61.9037	62.0927	61.3085	59.5056	56.5916	53.1643	50.6639	50.0883	50.1344	49.4154	48.3677	47.3796	45.7192	44.2484	42.8348	41.2221	39.3301	37.6331	35.9801	34.4517	33.298	31.9229	31.2832	30.7954	30.4361	30.1661	30.2407	30.4798	30.0672	29.7002	28.6685
86.0347	87.8921	89.3219	90.6645	91.5775	92.0556	92.0623	91.8818	91.5198	91.0379	90.7252	90.502	90.9058	91.9872	92.7947	93.0374	92.9681	91.1634	87.6312	83.2172	78.2185	73.7927	68.5177	64.2813	60.7245	57.4661	54.827	52.3179	49.5101	46.5318	43.5104	40.5384	38.018	36.1792	35.1061	34.6611	34.2337	33.8211	33.4766	33.0169	32.3855	31.8522	31.3581	29.9564	27.7457	25.6817	23.3632	22.0296	20.947	21.0019
58.9507	61.8144	65.3306	69.5208	73.6464	76.2587	78.1581	78.6217	77.3478	75.1215	72.2313	69.9448	67.8956	67.233	67.6383	68.9389	70.321	73.0259	75.3126	76.0242	74.0135	68.8912	65.0121	61.2593	58.4181	55.6433	52.7402	49.6217	46.6932	43.9846	41.9584	40.9898	40.8813	41.6346	42.5795	43.5425	44.3851	45.0227	44.7596	43.1301	40.0493	35.562	30.2169	25.121	20.5145	17.6494	16.1068	15.1596	14.4862	14.05
94.4407	92.9928	91.3385	88.8722	86.1967	82.9558	79.8255	77.0303	75.1565	73.9759	73.7976	74.3958	75.6212	77.2603	79.6486	81.9412	83.4585	84.2209	84.4999	82.7489	80.3386	75.5834	68.8876	62.22	57.0907	52.7288	49.6565	47.7373	46.7386	46.0522	45.982	45.9581	46.1001	46.1738	46.0276	45.9147	45.4237	44.6208	43.4529	41.6284	39.274	36.9519	34.714	32.6279	30.828	29.84	29.6492	29.8871	30.0408	30.3442
90.6139	90.2185	89.6076	87.4557	82.9928	76.9861	69.3156	61.6434	56.2204	52.3894	52.2826	55.2525	59.4905	63.1083	66.299	68.2294	68.5247	67.1195	64.8034	60.414	54.8284	48.7055	41.941	36.3481	33.8533	33.2262	33.3792	33.4784	33.6877	33.7924	33.6391	33.4842	33.2841	33.2932	33.8558	35.3149	38.6514	44.734	54.6241	69.2144	84.9215	95.8084	103.264	106.607	106.019	101.066	91.5815	74.9053	57.9672	48.2142
86.1429	84.7512	83.8725	82.7238	82.0195	80.9995	80.1072	79.3405	78.6079	77.954	77.757	77.617	78.2487	79.1265	80.9412	83.4109	86.3948	89.7713	92.9287	95.0753	96.0986	95.9024	94.3838	91.1636	86.3222	80.4282	75.1702	70.6982	67.0149	63.5294	60.0086	56.5118	52.5747	48.7763	45.3779	42.6394	40.8259	40.2326	40.504	41.6091	42.9101	44.6581	46.4675	48.9852	53.478	60.5251	69.1682	77.3763	83.4767	88.417
103.525	104.284	104.945	104.852	104.293	103.557	102.948	102.305	102.025	101.421	100.638	99.4395	97.6238	95.5126	93.5454	92.3762	92.2695	92.9577	94.7434	95.8917	96.8366	92.4586	84.5461	69.377	49.6453	36.6189	30.8115	28.3136	27.748	28.8047	31.005	34.3985	37.596	40.427	42.6414	44.3284	45.865	46.6337	47.5886	47.4945	46.5814	44.885	42.0032	39.2969	37.0278	35.6167	34.8839	34.7178	34.8119	35.0188
109.228	110.496	111.679	112.274	112.596	112.293	111.418	110.041	107.714	105.339	102.827	100.551	98.8863	98.1634	98.6298	100.203	102.108	104.468	106.805	108.668	110.094	109.959	108.588	105.761	99.0075	86.0021	67.7017	52.4821	43.8177	38.8349	36.2522	34.4998	32.883	32.127	32.0078	32.3762	33.1544	34.086	35.2464	37.0219	39.9595	45.0236	52.7115	62.4269	73.7752	85.2173	94.0615	97.8438	98.3537	95.1749
70.7868	73.7419	76.4298	79.4553	81.2764	83.414	84.4603	83.5343	82.1629	81.0966	78.8341	76.7517	74.8183	72.3264	70.623	68.7368	66.6453	65.8232	64.8095	66.1007	66.2295	66.4787	63.0968	57.5271	51.147	45.3535	42.223	41.1033	41.0228	41.5515	42.3481	42.8168	42.951	42.8018	42.0793	41.2079	40.5095	41.195	43.9718	50.3311	58.8983	67.36	74.4766	79.4394	82.1725	83.3787	82.9866	79.461	74.4929	68.3792
60.6274	60.5499	60.8282	61.6111	62.6742	63.7921	64.8586	65.3042	65.2713	64.9874	63.514	62.2681	61.6063	61.0888	61.2583	61.6396	62.8792	64.4025	66.5436	68.9643	71.8892	73.9566	74.47	72.3229	68.1398	63.4061	58.5222	54.651	50.4299	47.1559	44.0955	41.2823	39.0132	37.0649	35.337	34.0049	32.7346	31.4913	30.2554	28.7078	27.2531	25.8535	24.0373	22.5189	21.3163	20.9082	20.8781	21.3483	21.8939	22.2765
71.9633	70.8878	69.7889	68.5701	67.2435	65.8472	64.4416	63.1085	61.4827	59.7352	57.7838	55.6526	53.9096	52.6958	52.0895	51.0939	50.0541	49.4503	49.7314	50.1396	50.7313	50.0844	46.7409	45.6584	44.8222	44.6861	44.5676	43.8172	42.5273	40.8507	39.4646	38.3713	37.7985	37.4868	37.4198	37.3732	37.4529	37.5203	37.5406	37.7047	37.8083	38.1341	38.9086	39.6629	40.4377	40.3623	39.5482	37.6501	35.7672	33.6829
69.346	70.4196	71.0602	71.4791	71.6384	71.8946	72.352	73.1717	74.451	76.4253	78.1073	79.9544	80.6394	81.0716	80.4764	79.371	76.6112	73.7948	70.4947	68.1296	66.1607	63.6091	61.2757	58.1468	55.0554	51.7557	49.7578	48.3738	47.2454	45.9296	44.4257	42.9141	41.3952	39.9407	38.5742	37.5679	36.724	36.796	38.798	42.8448	50.1428	59.9265	69.7974	77.3013	82.0595	83.2213	82.0986	76.663	67.9356	55.3555
115.501	113.736	110.93	107.768	103.376	97.5892	91.0936	83.3164	76.3192	69.6968	64.7673	60.7865	58.6585	58.0951	57.8624	57.8521	58.2856	58.2345	58.0966	58.2351	57.9911	57.9972	57.3517	55.9732	54.0841	52.2959	51.1734	50.1831	48.7291	46.8448	44.6203	42.1137	39.1638	36.1039	33.0964	30.0321	27.2996	25.6664	25.0516	25.9319	28.0177	30.4352	33.2819	35.8825	37.7558	38.6807	38.2929	36.976	35.0239	32.899
74.2838	74.7412	75.405	76.2523	76.8807	77.3681	77.51	77.2386	76.5368	75.3791	74.0045	72.2813	70.6687	69.2034	68.1351	67.3679	67.1635	67.7619	68.6613	69.9323	70.9369	71.1976	69.3632	65.8995	59.9844	54.1313	50.2147	48.3909	47.3692	46.5106	45.8058	45.3964	45.2462	45.3986	45.6873	46.2108	46.2544	45.4752	43.5424	40.2411	35.8813	31.7819	28.1837	25.3687	23.6455	22.4898	21.8467	21.7575	22.2203	23.1072
71.2479	69.8423	68.5502	67.5504	66.7868	66.0598	64.7431	63.642	62.3302	61.5199	60.0628	59.1353	58.263	57.6615	56.4369	54.9239	53.2129	50.7428	48.9678	48.0086	48.2847	49.5224	51.9284	54.4091	55.6776	56.314	55.6673	54.5298	52.5451	50.2376	47.9832	45.5645	43.3203	40.8695	38.3461	35.2908	31.9787	28.9569	26.0161	24.4247	24.3314	25.7048	27.299	28.2719	28.6968	28.232	27.0309	25.0566	23.1384	21.5488
92.2146	91.4683	89.472	86.4897	82.5828	78.0553	73.3807	69.1729	65.8054	63.2998	61.7153	60.5481	59.8864	59.563	59.2952	59.481	59.4563	59.8347	59.8857	59.8498	59.4566	57.9483	55.8762	53.1605	49.8791	47.3325	45.9469	45.4371	45.2242	45.1258	44.7488	43.9425	42.844	41.421	39.6331	37.9241	36.3664	35.4394	34.7837	34.5974	34.4847	34.0412	33.2643	32.5164	31.6482	30.9674	30.2362	29.2538	28.1706	27.0397
68.5377	66.3243	64.7713	63.6998	63.6197	64.0929	65.2065	67.1264	70.0298	73.6486	78.5906	83.053	86.3378	88.4777	89.8088	90.8815	91.0648	90.354	87.0898	81.3953	74.8386	69.6368	66.5575	64.6813	63.4161	62.6457	61.7881	60.9959	60.0399	58.826	57.5252	56.1721	54.836	53.597	52.5712	51.4854	50.4526	49.5209	48.4031	46.9419	45.3614	43.5731	41.549	39.4572	37.6224	36.2368	35.145	34.6557	34.4574	34.6249
88.3586	91.0758	94.1193	97.1012	99.7176	101.629	103.015	104.209	105.424	107.444	108.934	110.699	111.76	112.431	112.568	112.164	111.585	110.084	108.35	106.713	104.451	101.739	98.6786	94.8041	90.2683	85.6741	80.1915	74.8788	68.6496	61.5923	54.3811	48.0569	43.0998	39.7339	37.8862	37.2446	37.4234	38.1765	39.5318	41.275	43.517	46.662	50.3765	55.7317	61.8258	68.3033	73.5694	76.0563	75.5767	74.1918
51.7236	51.6186	51.5807	51.8743	52.4232	54.0202	56.9815	61.7846	68.7375	77.3415	87.2506	95.7965	100.829	104.46	106.534	106.746	105.553	103.902	100.775	96.7101	90.6544	83.7362	73.0187	62.2269	51.4174	43.9303	38.7692	34.9327	31.7947	29.207	27.3975	26.0799	25.3457	24.7056	24.0367	23.5068	23.3161	23.903	24.9612	26.5586	27.8613	29.3189	29.7352	29.6177	29.7829	31.4352	33.4705	35.037	36.2873	36.5516
100.961	99.3289	98.1518	97.6532	98.1847	99.7235	102.087	105.135	108.276	110.833	112.965	113.979	114.412	114.371	113.145	112.017	110.365	108.511	107.081	105.993	104.78	102.619	98.0592	90.5509	79.5594	68.3335	58.1643	50.883	46.1192	42.9499	40.8652	39.4362	38.7359	38.3708	38.3815	38.6383	38.9607	39.8111	40.9901	42.917	44.281	45.287	44.0163	41.8105	38.8741	35.9458	33.1235	30.6465	28.5486	27.3155
70.5039	72.0359	74.1952	76.2394	78.279	78.9926	78.7485	76.7286	73.8813	70.6861	67.388	63.5919	60.3196	57.1845	55.3634	54.0718	52.6422	51.5411	51.0475	49.5735	48.4711	47.037	46.6652	47.2237	48.318	49.0951	49.1149	48.4631	47.2231	45.4918	43.3475	40.8654	38.1958	35.8624	33.7986	32.1013	30.9265	29.98	29.4548	29.1627	29.1975	29.3688	29.9158	30.6968	31.4329	31.8916	31.7766	31.4035	30.2704	28.1207
96.2198	93.5069	90.8468	87.9603	85.294	83.533	82.3419	81.6751	81.1208	80.9743	80.186	79.6944	78.6921	77.5071	76.7687	76.5388	76.4061	76.7891	77.8582	78.9422	78.4957	76.4978	71.9712	63.2985	51.7524	41.3119	34.9597	32.401	32.0225	32.382	33.5212	34.5141	35.3142	36.0582	36.6346	37.3679	38.5853	40.2967	41.8878	43.2299	44.3864	45.0063	45.0314	44.017	42.6834	40.8762	39.0339	37.8397	37.8234	38.6436
79.3135	77.2303	76.2706	73.6579	70.9436	68.7356	66.6921	65.2605	63.8305	63.3583	63.1167	63.1853	63.9448	64.7649	65.4738	65.5303	65.2891	63.7859	61.167	57.0533	52.6283	48.2909	43.876	39.3066	35.5748	32.5836	29.6423	27.9002	26.601	25.7865	25.5371	26.1426	27.0238	27.482	27.6177	27.2705	26.3353	25.781	25.8536	26.9384	29.231	32.2884	36.4065	42.0487	48.3827	57.2177	65.6561	70.9836	72.0239	69.7893
87.4154	87.6154	88.1403	88.4177	88.9522	89.8663	90.2702	90.727	91.0256	91.1723	90.9362	90.2386	89.2687	88.0253	86.6312	85.4196	84.7471	84.6359	85.111	85.8537	86.1916	84.8299	81.014	74.5263	64.028	52.4077	45.3776	43.0147	42.9549	43.4315	43.9921	44.7352	45.1575	45.3555	45.1951	45.4852	46.9941	51.2832	58.4625	66.2129	72.7241	76.9946	79.5935	80.7929	81.5732	81.8059	82.1543	82.1804	81.6659	81.4013
37.0077	39.4675	42.3584	45.0484	47.3799	48.9189	49.5175	48.9578	47.1932	44.4332	40.9073	37.7127	35.925	36.2867	38.2343	40.1914	42.1024	43.2918	44.0763	44.1955	42.6793	39.3965	34.4117	28.9564	26.5777	30.6754	37.6415	43.6083	47.9824	51.1347	53.3869	55.1555	56.5792	57.6491	58.1453	57.6634	55.7126	51.9078	45.7824	38.8527	33.718	34.0394	36.5101	39.2087	41.6335	42.9047	43.7518	44.2672	44.0798	42.4165
45.1394	44.6643	45.0573	45.8902	47.4036	49.3149	50.9471	52.6265	54.1419	55.7023	57.3912	58.7675	60.0336	60.6578	60.1039	58.8403	57.0954	56.1745	56.4235	57.6371	58.7526	58.7553	56.9164	53.6536	49.5398	46.6728	47.1746	50.0906	53.2814	55.641	57.4243	58.3959	58.857	58.7577	58.1888	57.1834	55.7666	54.1237	52.1338	49.7475	46.9511	43.8341	42.0211	41.745	43.2628	45.2943	47.9241	48.328	48.3357	47.1895
84.967	86.7988	88.0155	88.6591	88.4255	87.15	84.4859	80.7792	77.0471	72.8389	70.1341	67.9959	66.9223	66.5785	66.6363	66.2677	66.0418	66.1833	66.5686	67.214	68.5078	69.8842	71.3516	72.7439	73.3244	72.6398	71.6565	69.2597	67.0892	64.1161	60.7147	55.7025	50.7552	45.9425	42.9301	42.0679	42.5095	43.582	44.9927	45.9893	46.7682	47.4639	48.4777	49.7253	51.9162	54.4401	57.8408	60.7442	63.5793	64.4167
99.0946	97.4457	95.7424	94.3765	93.71	93.774	94.9922	96.6981	98.5597	100.265	101.546	102.549	103.074	103.077	102.725	101.801	100.723	99.5546	98.3575	97.3577	95.4594	92.2392	86.653	76.4322	62.0698	45.3999	33.9338	28.6376	27.5846	28.4117	30.3754	33.1853	36.9431	41.7651	47.7505	55.0194	63.371	72.7339	80.9994	87.8036	92.904	95.8234	97.7321	98.6468	99.2405	98.7096	96.9054	93.8089	88.7588	78.7848
87.6592	86.4529	85.6931	84.704	83.3532	81.095	78.2899	74.1179	68.9368	63.7797	60.6568	60.7409	62.9856	67.7949	73.8653	79.3577	84.0377	87.6024	89.8627	90.562	89.8047	86.2512	78.665	65.3113	54.368	51.4374	51.9511	52.7241	53.6119	54.4519	55.2864	55.9967	56.3689	56.5314	56.2261	55.4107	54.2224	52.7816	51.8866	52.6947	57.4709	66.9041	77.2016	85.3864	91.396	95.1369	96.5196	94.8986	91.6625	84.6559
92.173	90.8706	89.8666	89.2025	88.3494	87.5836	86.7078	85.576	84.5411	83.6299	82.7622	81.9385	81.1145	80.0324	78.9171	77.8506	76.8975	76.0155	75.6064	74.8921	72.3932	68.8796	62.8339	56.6391	59.9101	66.8129	71.7295	75.4575	78.6683	81.2468	83.5084	85.5971	87.4571	88.7623	89.4155	89.1155	87.8382	85.5024	81.9773	77.4926	73.0601	68.6956	65.3474	62.8558	60.9052	59.6951	58.8659	58.2204	57.5791	56.5066
94.3333	94.5021	94.863	95.4163	96.1102	96.9166	97.771	98.5952	99.2455	99.8039	100.243	100.773	101.041	101.148	101.035	100.709	99.8858	99.0909	98.3131	97.3824	96.4773	94.9421	92.8086	88.9181	81.0743	68.6565	63.5382	66.1271	69.0864	71.5537	73.6013	75.3495	76.8438	78.0603	78.6959	78.6596	78.1136	77.1943	76.2726	75.588	76.7933	80.2883	84.301	87.5402	89.4783	89.5838	88.4039	86.1455	82.5982	76.8196
92.6558	93.1233	93.9981	94.9039	96.1696	97.616	99.077	100.81	102.257	103.127	103.822	103.791	103.598	103.5	103.33	102.844	102.406	101.89	101.23	100.361	99.5016	97.1303	94.4157	89.3136	80.3912	68.3719	56.2163	46.0031	39.1522	34.6292	31.6388	29.7807	28.259	27.3948	27.0126	27.5858	30.3411	36.6244	47.6528	60.1573	71.4283	79.7846	85.1297	87.9456	89.1105	88.7993	86.9997	82.7766	76.0365	65.5455
76.5634	77.0479	77.5648	77.9007	78.0457	78.0383	77.9004	77.7014	76.858	76.4378	76.2321	74.7359	73.0753	71.4767	69.359	68.4807	68.308	69.7317	71.7583	74.0627	75.2345	75.3844	71.9161	67.3578	63.4007	59.7408	56.8348	54.3437	52.326	50.7763	49.6511	49.1468	49.104	49.6596	50.6138	51.8583	53.4713	55.8902	59.2875	66.8651	77.7779	88.2693	96.1278	99.8094	102.32	103.551	104.233	103.85	102.327	99.3396
96.1729	95.9231	96.5467	96.8867	97.8007	99.6595	101.647	103.815	105.563	107.152	107.774	107.767	106.901	105.347	102.822	100.28	96.8372	93.7304	91.3613	88.8663	86.9287	84.9517	81.29	76.9942	72.7826	67.9896	63.2871	58.8873	54.7946	51.2752	48.1385	45.5316	43.4453	42.269	42.7884	45.7714	52.567	62.3887	73.3646	84.1033	92.1572	96.8576	100.01	101.649	102.425	102.946	102.909	102.822	102.404	101.773
82.7553	83.1234	83.7937	84.8255	86.4856	88.6734	91.2876	93.3476	93.7591	93.6485	91.5398	87.5319	80.9665	75.7947	71.8539	69.2275	68.1287	67.4507	67.7168	68.7071	69.4973	68.8097	67.903	65.917	63.7375	61.1589	58.1967	55.8466	53.7126	52.007	50.5714	49.4808	48.4424	47.3666	46.3175	45.4277	45.097	46.3417	50.2608	57.0962	66.9745	76.9535	84.9322	89.829	91.1461	89.6303	83.2834	73.6614	62.1316	53.0939
104.766	106.768	109.246	112.506	115.516	118.684	120.374	120.716	119.162	116.488	112.532	107.713	102.17	95.1975	87.7144	80.7537	76.2517	74.1629	73.5155	73.885	74.3511	74.2706	73.1431	70.9717	68.1993	64.4342	61.7323	59.2939	56.8848	53.9744	51.4719	48.9823	46.7542	45.0004	43.8572	43.3558	43.6368	45.4636	49.1692	55.068	63.2735	72.0959	80.3687	86.1042	89.6005	91.2512	90.8373	88.4561	83.2107	73.9289
69.3084	68.9318	67.2528	65.8043	64.1823	62.6957	62.8758	63.6916	64.7761	66.5552	67.897	69.2193	70.0505	70.6588	70.2713	69.1736	67.4303	65.4212	63.2182	61.7354	60.6368	60.7909	61.3522	61.7796	62.2903	62.4281	61.5736	60.6411	59.4168	58.3831	57.6289	56.8251	55.6316	54.5215	53.2366	52.2164	51.0986	49.9152	48.4586	46.5731	43.8842	40.7903	37.7849	36.6142	38.9074	44.3912	49.4978	53.3292	55.993	56.7417
98.25	97.5382	97.3129	97.0041	96.8179	96.3692	95.8333	94.7429	93.1579	91.5482	89.8585	87.9369	86.6061	84.8848	83.8408	83.0064	82.7603	82.6492	82.0881	81.0849	78.885	75.1407	69.1232	62.9794	59.5036	57.7803	57.1513	57.1435	57.1075	56.9855	57.0074	56.439	55.2019	53.1244	50.333	46.9768	43.409	40.4952	37.9937	36.4816	35.3113	34.0538	32.8776	31.8328	30.6953	30.3699	30.4783	30.8631	31.4687	32.4075
101.545	101.268	100.972	100.692	100.448	100.251	100.102	99.9977	99.9289	99.8486	99.8296	99.8116	99.7859	99.7541	99.5121	99.2138	99.095	98.5698	97.1659	92.9031	84.9053	70.9292	54.8031	43.2869	38.825	38.0124	39.0419	40.8275	43.1412	45.809	48.6787	51.4523	54.1039	55.999	56.9727	56.742	54.6406	49.912	43.1367	35.5786	29.4833	25.7613	23.667	22.6712	22.3215	22.4698	22.886	23.412	23.7408	23.9365
106.968	108.274	109.164	109.521	108.987	108.098	106.888	105.816	105.114	105.399	106.247	107.107	108.991	111.198	112.795	113.925	114.332	113.041	108.842	103.066	97.3091	91.8552	86.7462	77.828	69.5617	61.7854	55.7064	52.4899	50.2514	47.7483	45.1855	42.2178	38.6955	34.5566	29.8868	24.8206	21.3067	24.1859	33.701	44.8969	54.3996	59.4163	62.5488	64.8025	65.6061	64.8842	63.6075	61.6874	58.3172	53.2969
71.8352	70.1766	68.8594	67.9165	67.3236	67.1059	67.6587	68.6388	69.5506	70.2834	70.7151	70.9067	70.8505	70.5644	69.9786	69.4553	68.9777	68.5494	68.4098	68.309	68.1948	68.0424	67.4569	65.9836	63.9624	60.9982	57.1303	52.8178	48.4304	44.4433	40.842	37.8171	35.1942	32.9307	30.8518	29.237	27.9729	26.8909	26.0998	25.8623	26.5774	28.3653	31.4688	35.3101	39.3606	43.2704	46.8546	49.9121	51.7819	52.8973
50.3426	52.3259	54.4056	56.2965	58.564	62.2516	68.4326	75.9974	82.2211	87.0599	89.2777	89.9604	90.5108	90.1972	89.4952	88.8717	88.0946	86.6759	85.0885	81.6194	75.6282	65.9379	59.575	56.0424	53.7643	51.9094	49.2949	46.7957	44.1354	41.2177	38.0676	34.8533	31.7415	29.6189	29.2869	31.9382	38.5014	48.2244	59.9672	70.2145	78.07	82.9901	85.842	87.9589	87.7529	85.8566	82.7481	77.7941	68.988	58.8338
103.035	102.676	102.023	100.603	98.3323	95.0297	90.5571	85.7238	80.9035	75.9584	71.4298	67.5739	64.2441	61.9768	60.7352	60.4709	61.5393	64.0767	68.3133	73.008	75.9222	76.3626	73.223	71.5875	70.1021	68.9402	67.7242	66.5721	65.7532	64.9787	64.4505	64.0715	63.6543	62.8645	61.7664	60.0849	57.9916	55.1265	51.6491	48.0423	44.3899	41.2861	38.7074	36.2194	33.6496	32.0468	32.689	34.338	36.0118	36.6233
57.7768	50.3445	43.8193	39.4664	37.8317	37.5693	37.9216	38.447	39.0669	39.6726	40.2578	41.0139	42.0205	43.2035	44.65	46.0332	47.5634	47.8878	47.2792	46.1324	44.8884	42.6237	41.473	40.5269	40.1241	40.1733	40.9733	42.2136	43.0993	43.8259	44.4314	44.8576	45.2535	45.8564	46.9842	48.4724	50.6895	53.7514	57.098	60.097	62.422	61.8035	58.2697	53.9871	49.637	46.2371	42.4192	39.157	36.1081	33.6159
58.8301	57.6441	55.9229	53.8888	51.7253	49.4908	47.3717	45.8371	44.776	44.2232	44.0159	43.9346	43.6299	42.6788	41.7812	39.9246	38.4606	37.5671	36.6665	36.1937	35.9405	35.3556	34.8168	34.2626	34.2595	34.8611	36.3655	38.0962	39.6986	40.7646	41.202	40.704	39.426	37.5604	35.7236	33.8542	32.4043	31.2739	30.3306	29.2193	28.252	27.4129	27.3183	27.7907	28.9921	30.7858	32.9677	34.9313	37.1952	39.1366
81.1531	80.9691	81.0421	80.8991	80.8321	80.8904	81.1357	81.3462	81.1177	80.4089	79.1591	77.4057	75.1943	73.4885	72.2604	71.3179	70.6491	70.3197	69.7686	69.0377	67.5721	66.017	63.843	61.4185	60.054	59.1975	58.8222	57.7573	56.171	54.0119	51.5796	48.8055	46.006	43.2163	40.7759	38.7633	37.4557	37.0548	37.0068	37.3631	37.3875	36.8538	35.6712	33.745	31.4855	29.4987	27.845	26.6729	25.9252	25.4788
59.2995	57.9587	56.1201	53.9126	51.6065	49.7462	47.5854	45.8553	44.8572	44.0058	43.1021	41.6232	39.0917	37.0801	35.1891	34.4215	33.943	34.4699	35.9302	38.0235	39.1161	38.3125	35.427	40.2217	50.282	57.5964	61.1752	62.2109	62.0245	61.0567	59.3898	57.1528	54.3426	50.7376	46.5336	42.0976	38.9108	38.9787	43.2872	48.8552	52.6845	55.5449	56.5496	56.5489	56.536	55.5215	54.4563	55.0605	59.5173	70.0183
55.2991	54.7265	54.0551	53.2055	52.3258	51.6188	51.126	51.0878	51.7733	52.9849	54.8822	56.7315	57.7566	58.2226	58.0785	57.6686	57.1367	57.0638	57.1862	57.5777	57.7933	56.6498	53.4281	49.3223	43.1263	38.1659	35.9481	35.2325	35.2194	35.0991	34.4804	33.9091	33.0002	32.1941	31.4211	30.5711	29.4759	28.1687	26.8013	25.1622	22.956	20.8085	19.4606	18.3808	17.8316	18.2481	18.7695	19.2559	19.0018	18.4637
79.638	82.011	84.4083	86.6878	87.5681	87.9451	86.4717	83.8096	80.0038	75.6178	71.8187	67.7012	65.1298	62.9566	61.3954	59.965	58.7277	58.067	58.3785	59.2382	60.0241	61.3104	62.3619	63.4129	63.9796	63.7001	62.6012	61.3755	59.7729	58.0614	56.3118	54.8355	53.7314	52.8317	52.3296	52.1945	52.6971	54.5033	58.4108	65.7314	76.8779	87.9269	95.9903	101.207	103.659	105.194	105.767	106.336	106.147	105.997
58.572	57.4084	56.0165	55.0287	54.0936	53.5522	53.5869	53.8937	54.1299	54.3334	54.4945	55.7472	57.5472	59.7888	61.7798	63.3672	64.6412	65.2045	65.2962	66.0133	66.8655	66.8432	67.243	66.1583	64.3666	61.6146	58.6022	55.608	52.0268	48.2723	44.8342	41.3531	38.3314	35.8939	34.1866	32.9147	32.0417	31.5968	31.6571	31.8457	33.2376	34.7905	36.5091	37.7799	37.4205	36.517	34.3313	31.8885	30.5045	30.0902
56.058	55.4741	54.7531	54.2639	53.9878	53.9568	53.6106	52.9754	51.5423	49.0928	45.5631	41.9464	38.5658	35.6849	33.7468	32.2423	31.378	30.7303	30.0749	29.5465	29.0734	28.6264	27.9291	27.067	26.765	26.765	27.2806	27.5066	27.6249	27.5323	26.9342	26.2044	25.0399	23.6641	22.3719	21.1209	19.8785	18.4332	17.1346	15.7823	14.9293	14.6613	15.2159	16.1749	16.9264	17.1058	16.3239	15.3187	14.4317	14.2189
94.4624	92.8207	90.2862	87.762	84.5081	80.7482	77.0889	74.2695	72.2927	71.4119	71.4741	72.9595	75.5524	77.9351	79.9862	80.9567	80.5883	79.0098	75.9854	72.3207	67.3829	61.8844	56.9308	53.2177	51.1832	50.3093	49.8972	49.5289	48.6951	47.5513	46.4022	44.956	43.3382	41.4996	40.1776	39.1908	38.2812	37.8536	38.1356	38.8684	40.0419	41.1175	41.9519	42.2601	42.206	41.9115	41.5932	41.1107	41.0327	40.8751
76.0608	75.4529	74.6869	74.5144	74.7032	75.3483	76.8095	79.0105	81.6543	84.3838	86.9646	89.5017	90.907	91.6996	91.4782	91.0029	89.5354	87.5857	84.7414	81.8215	78.5316	76.0215	73.7884	71.6485	68.5617	66.3343	64.2449	61.9439	59.2312	57.1364	55.0923	53.7868	52.8809	52.4499	51.9575	51.5328	50.6421	49.0773	46.3211	43.1923	39.5329	36.8448	34.5135	32.9162	32.1568	31.9312	32.2073	33.0039	33.7169	34.5417
83.1649	85.6976	88.0122	90.1444	91.8496	93.0275	92.9993	92.3601	90.1592	86.3645	80.2398	74.2539	69.6921	67.2245	67.2354	68.7966	70.944	74.4868	77.9111	81.2852	82.9531	80.6059	76.7375	70.3385	63.0492	56.2068	50.1799	44.1535	38.4512	33.3783	29.0879	26.0167	24.2773	23.7293	23.7123	24.1759	25.215	27.3206	32.1708	39.9518	50.271	60.4325	68.1085	73.1436	76.3903	77.7234	78.3305	78.3111	77.6247	76.4832
69.1958	67.6368	66.5634	65.3328	64.1702	63.4651	63.7952	65.8477	70.0732	76.3684	83.094	89.1479	94.0107	97.8886	100.171	101.872	102.568	102.909	103.121	102.102	101.036	98.1931	93.3892	86.1766	77.3596	70.0143	65.0038	61.5869	58.6086	55.2567	52.2208	49.0307	46.1454	43.5014	41.1262	38.9936	37.7478	36.9458	37.5272	38.7452	41.4933	45.9143	51.6149	58.9943	65.5471	70.9881	75.2073	75.94	75.8314	73.8865
95.4694	96.5045	97.542	98.3273	98.9696	99.4781	99.679	99.4422	99.0142	98.5873	98.1952	98.1405	98.6113	99.1291	99.8367	100.101	100	99.6289	98.3977	97.0266	95.1569	91.5628	86.4351	78.5679	68.9068	59.7589	52.038	46.1882	42.6026	40.3318	39.18	38.9336	39.2957	40.2034	41.7171	44.6693	50.067	57.9364	67.5644	76.1424	82.9429	87.5616	90.2556	91.8694	92.0948	91.0528	89.0466	84.9934	78.3799	69.0941
63.6936	63.9635	64.0364	63.9557	63.6923	63.2719	62.6838	61.8616	63.3781	71.0161	80.5692	86.6823	89.5073	90.0136	90.2875	90.4095	91.1368	91.7472	92.1543	92.5882	91.3521	85.2471	76.322	69.5395	65.4118	61.2174	57.3042	53.4912	50.1108	47.1198	44.4131	42.0936	40.2629	38.7162	37.6061	36.6229	35.7309	35.0254	34.6385	34.6439	35.7624	38.1333	41.2076	43.5669	45.1035	45.2684	44.8581	44.2591	43.2967	42.2641
46.9007	47.419	48.1761	49.1018	50.6202	52.9171	56.2419	60.3536	64.4675	67.3525	68.6352	69.2571	69.6095	70.2704	70.8719	71.5246	71.5668	70.9283	69.8581	67.5829	63.6369	56.8768	49.7469	44.3534	40.2803	37.6352	35.9449	34.8891	34.3819	34.5584	35.4316	37.1017	39.454	42.2915	45.3686	48.4259	51.5692	54.7209	57.7784	60.8912	63.9008	68.797	75.8421	83.4831	89.139	92.0308	93.4567	94.0626	93.1931	91.6007
81.7365	76.8868	72.8384	69.2537	67.0185	65.4983	64.4414	63.6239	63.2273	63.3612	65.0509	69.0816	74.5569	80.5838	86.0413	89.7817	92.2414	93.8912	95.063	95.1794	95.1486	94.0534	92.4208	89.6326	85.9619	81.1784	76.2008	70.9162	66.7603	63.9086	61.3952	59.2227	57.7261	56.7717	56.3591	56.4138	57.1962	58.6143	61.3327	65.6714	72.4057	80.4275	87.9737	93.6907	97.6365	99.4067	99.5658	98.6909	96.733	93.4033
74.7457	75.459	76.7833	78.2902	79.0065	79.7148	79.149	78.1609	76.742	74.509	71.843	69.6077	66.9611	66.1046	65.4659	65.667	66.7497	67.8836	69.1009	69.5777	67.8462	65.7033	63.7592	62.706	64.0817	68.2206	73.4918	78.5929	83.378	87.7054	91.5361	95.2012	98.4639	101.027	103.022	103.439	100.651	92.5243	82.8274	77.4569	75.1594	74.0105	73.4522	73.3724	73.2754	73.1627	71.5334	70.025	67.4547	62.9989
81.3996	85.4975	89.6532	93.8417	97.2766	99.9822	101.929	103.513	104.379	104.902	104.864	103.739	101.207	97.3303	91.7742	85.593	78.1061	71.4895	66.252	62.9677	61.5424	64.088	71.4956	82.5844	92.7858	98.5839	100.179	100.143	99.0345	97.2275	94.9585	92.3885	89.3156	85.6053	80.7263	73.877	64.2101	52.5788	42.8827	39.8027	42.1506	45.0143	47.6176	49.4827	50.6194	51.6105	52.0008	52.3792	53.1357	54.0525
71.9393	70.0945	68.9595	67.8182	66.5013	64.1527	61.7614	58.7234	56.433	55.0087	54.5414	55.1312	55.9333	56.3471	56.9721	56.6365	56.6354	55.9876	56.1861	54.9617	53.6262	51.4075	47.7363	43.8329	39.4473	35.6419	32.0862	29.3811	27.6128	26.7032	26.3853	26.5467	26.9862	27.726	28.7375	30.0924	32.1704	34.8683	38.3825	43.4687	50.8874	63.8653	79.264	96.5156	98.7739	89.3869	68.2713	52.8665	46.7035	43.3032
46.9376	47.9451	49.8901	52.8566	56.9939	62.1642	68.0781	74.4194	80.9542	88.1928	95.7308	102.115	108.646	113.876	116.923	118.861	119.814	119.327	118.071	115.937	111.684	103.988	92.1916	74.4265	60.0138	52.4357	48.8831	46.8232	45.3579	44.3382	43.6765	44.7591	47.4059	50.801	53.9551	55.54	55.429	54.4509	52.3539	49.2691	46.3701	43.0428	39.5849	35.7315	32.2407	29.205	26.3948	24.2534	22.9484	22.5878
50.4371	49.4625	48.8009	47.9165	46.7507	45.3479	43.8588	42.3702	41.2826	40.5351	40.3802	40.8762	41.7248	43.0116	44.3074	45.3919	46.1923	46.7693	47.5587	47.791	47.7668	47.6175	46.4546	44.705	41.7369	42.2604	46.9174	52.7528	56.1711	57.2878	56.7359	55.011	52.1656	48.2055	43.1009	37.0209	30.8628	26.6054	27.0507	31.8183	37.3018	42.5142	45.7742	48.0671	48.8792	48.761	47.0833	44.6907	40.8553	38.1877
105.617	104.397	103.134	101.366	98.3483	94.0127	88.6245	83.1936	79.142	77.0767	77.5829	80.5389	85.5625	91.2571	96.2426	99.0065	99.8124	98.2639	93.6016	85.7947	76.4284	67.8125	60.9245	56.2168	52.9672	50.5387	48.526	46.5471	44.4039	42.2641	40.2767	38.6547	38.0639	39.1471	42.1499	46.6569	51.7598	57.1945	62.7189	68.0037	73.0324	77.9039	81.8663	84.0891	83.712	78.7734	69.1418	55.4078	42.54	33.9306
57.1689	55.1808	53.3917	51.884	50.6946	49.9774	49.8045	50.3864	50.8356	51.1857	50.8715	49.5531	47.4645	45.2825	43.4065	41.4544	39.7797	38.1917	36.6122	35.1827	33.9669	33.2421	32.9899	32.8848	32.0978	31.4157	30.4762	29.8935	30.1425	31.5323	33.2273	34.8503	36.2178	36.9104	37.165	36.9279	36.6822	36.7473	37.1798	38.3014	40.8754	46.0949	54.8625	70.0654	86.7111	91.2172	81.6376	65.9998	52.7137	42.3353
123.167	124.105	123.877	120.378	113.376	106.73	102.388	100.399	99.5148	100.063	101.611	103.581	105.551	107.217	107.264	105.96	102.482	96.3324	89.2927	79.943	70.6078	60.1053	52.2096	46.2878	41.7277	38.4938	35.8103	34.2347	33.191	32.4684	32.0805	32.0619	32.0137	31.8128	31.4503	30.8785	30.3881	29.7667	29.0778	28.1509	26.7698	25.2371	24.0408	23.1723	22.7613	22.5449	22.1584	20.6113	18.7088	16.4548
67.7051	57.4484	52.9438	49.3624	46.5844	44.4606	42.875	41.8088	41.2706	41.2879	41.9538	43.4307	46.0406	50.4829	57.9485	69.772	88.8378	105.014	117.994	122.765	121.349	110.327	87.566	58.9581	42.4786	35.2383	31.3226	28.5683	26.776	25.7624	25.8519	26.9087	28.6868	30.756	32.762	34.6674	36.4051	38.1876	40.0129	41.4315	42.9357	44.7807	47.0334	49.567	51.5035	49.8688	46.15	39.9797	34.2773	30.0061
58.2521	53.873	50.2139	47.8002	46.1933	44.96	44.0375	43.6383	43.15	42.5075	41.8111	40.8671	40.1765	39.8059	39.6843	39.6628	39.6446	39.2712	38.9389	38.4698	37.1874	35.3794	33.1716	30.7485	28.6078	27.3978	27.1004	27.7378	29.1165	30.9263	32.8349	34.5185	35.5051	35.8469	35.3514	33.981	31.7937	29.1089	25.987	23.3804	22.517	23.6602	26.407	29.0034	29.3322	27.6966	24.9049	22.0247	19.8364	18.8085
36.2373	36.2391	36.4942	36.9958	38.0405	39.311	40.5876	41.489	41.5273	41.4923	40.9007	40.3544	40.0444	40.0114	39.45	38.9493	38.4863	38.0877	38.0275	38.4955	38.9669	38.9363	38.7294	38.1043	37.4911	37.0843	36.7673	36.6774	36.6046	36.4795	36.339	36.1037	35.9674	35.4129	34.7811	33.7295	32.6752	31.3253	30.4431	30.0236	30.1712	30.666	30.9307	31.1404	30.9225	30.0792	28.7712	26.9986	25.114	23.2123
56.419	54.9903	53.2404	51.7661	50.3072	49.3484	48.5658	47.9846	47.3799	46.6451	45.5785	44.5315	43.3776	43.2883	44.3794	46.2461	49.0163	51.4333	52.3778	51.5981	48.6022	42.5305	37.1244	33.1354	31.1537	30.1791	30.3995	31.5342	32.9727	35.0357	37.4487	40.2128	43.1535	46.08	48.7872	51.0446	52.5516	53.2205	52.9672	50.8509	46.3047	39.5036	31.9498	25.8935	24.4638	25.2151	25.4818	23.927	22.7703	21.4302
66.0829	65.4493	63.8122	62.9662	61.3816	59.8641	58.0001	56.8502	55.5913	53.9848	52.2354	49.8984	47.5906	44.4473	41.5569	39.1428	38.1004	37.7423	38.3495	39.5871	40.3146	40.3229	40.2879	38.789	37.3412	35.8924	34.918	33.9077	33.3783	33.0743	33.1909	33.6887	34.2663	35.1442	36.3082	37.7412	39.4193	41.269	42.8243	44.0721	45.292	45.7022	46.6618	47.362	47.6801	48.1193	47.0298	44.788	40.4632	35.931
83.2977	81.4592	80.268	79.1409	78.0369	75.9445	73.7514	70.7428	66.7901	61.7407	56.2086	51.2569	46.9579	44.4104	43.3407	43.7509	45.5491	48.3887	52.4756	56.5141	59.5369	58.7459	54.4701	47.5743	39.7342	33.6821	29.1454	26.2675	24.7611	24.0547	23.8278	23.8636	23.9766	24.287	24.6321	25.1647	26.2658	28.0821	31.2001	34.762	38.6741	43.4073	49.9608	58.9828	70.1072	81.5775	92.4832	100.091	104.192	105.144
105.567	102.479	99.7035	95.5344	89.9903	82.8775	74.8918	67.1299	60.7465	55.9185	53.0004	51.6341	51.0444	51.6426	53.882	57.3682	62.956	69.9124	77.3783	76.921	67.0908	53.1545	44.5659	38.8732	34.2723	30.4099	27.1615	24.4453	23.3032	23.4878	25.1654	27.8381	31.0705	34.5734	38.2765	42.8263	48.7053	56.9286	68.6627	83.7442	98.905	111.043	118.509	122.232	124.593	125.8	125.901	124.963	121.925	114.814
35.4766	35.1625	34.9207	35.099	35.6692	36.9521	39.1168	42.8178	48.0715	54.5488	61.516	67.8139	72.5982	76.5336	77.7876	77.8605	77	73.9566	69.6226	64.0743	56.8499	50.4889	45.3196	40.9108	37.538	35.85	35.3186	35.9168	37.4075	39.4983	41.8657	44.4197	46.8779	49.1368	51.1742	53.0276	54.9391	57.198	59.8549	63.0977	68.5647	78.4471	94.584	111.776	122.073	125.29	123.848	115.806	94.0219	62.288
64.7616	65.4049	65.3253	66.0191	65.1806	64.6548	63.7825	61.5015	58.7542	55.496	52.1572	49.3591	46.8297	45.0917	43.9439	43.545	43.2486	43.1086	42.912	42.7673	41.4561	39.2106	34.4427	29.4546	24.862	22.2639	21.9391	23.1346	24.7408	26.6425	28.3622	29.7803	30.9013	31.6399	32.131	32.4002	32.8726	33.7912	34.8245	36.1708	36.5927	36.3208	34.698	32.5066	29.6821	27.1675	25.0133	23.6265	22.7909	21.7789
60.5658	56.2901	51.7906	47.8011	44.6704	43.0074	42.6146	43.3088	44.7301	46.3772	48.8144	51.9148	54.9797	58.0464	60.2714	61.7373	62.1622	61.6085	60.5898	59.3232	57.6838	56.1454	55.0563	53.9126	53.0808	52.8443	52.2613	50.6174	48.0636	44.8981	41.3711	37.9939	35.3359	33.6484	32.9609	33.0122	33.5399	34.3204	35.0912	35.4751	35.3337	34.1077	31.5831	30.3162	31.3085	33.0244	34.0141	34.3251	34.057	33.5314
54.5102	56.0929	58.0909	60.3403	62.7068	64.4488	64.6073	62.8946	57.6334	51.1892	45.3959	42.1279	39.9702	39.3768	39.4053	39.8745	40.3327	40.7949	41.159	41.0027	40.2893	38.9715	37.7428	36.3667	35.1232	34.3602	33.5164	32.5724	31.4254	30.7429	30.6073	30.8527	31.2861	31.481	30.2195	27.871	24.8402	21.6337	19.2857	17.7496	17.2869	17.5788	18.0594	18.4946	18.6258	18.6233	18.301	18.0048	17.779	17.7308
76.2718	74.8945	72.483	69.4305	64.0282	58.8701	54.8572	52.5122	50.9046	49.9191	49.0438	48.2376	47.4687	46.4754	45.1802	43.3589	41.43	39.5758	38.425	37.9859	37.7322	37.3374	36.6674	35.1407	33.4888	31.9534	30.0614	28.4871	27.4947	27.3162	27.8941	29.1667	30.7851	32.4833	34.3216	36.382	38.9173	42.1458	45.893	50.7628	57.6849	68.1309	82.1083	97.8958	110.988	119.243	119.203	112.855	94.6335	73.4056
49.4035	48.5183	47.0794	45.5319	44.0849	43.0069	42.5558	42.672	43.298	44.0201	44.9488	46.1753	47.353	48.6079	49.398	49.877	49.7303	49.1953	48.4967	47.6859	46.619	44.3379	41.3526	37.6357	33.7537	30.615	28.2356	26.3623	25.4	24.8362	24.7943	25.0039	25.4394	25.8902	26.3512	26.7998	27.4893	28.3538	29.9019	32.707	39.4897	51.4395	71.8764	94.9192	111.689	119.493	123.054	122.242	115.979	93.2399
124.059	123.765	123.539	123.891	123.765	124.444	124.849	123.524	121.51	116.525	107.616	92.3827	77.5854	67.703	60.2204	54.8101	50.4834	46.9764	42.512	38.3251	34.2608	30.8551	28.6047	27.2026	26.2536	25.6269	25.3021	25.2144	25.4789	25.9845	26.7635	27.5942	28.2388	28.6574	28.5982	28.1446	27.5135	27.1025	27.3609	28.0356	27.8099	26.3307	23.6073	19.6305	15.8942	13.4706	12.7112	13.2605	14.2752	15.1885
95.3887	90.1938	84.4029	78.5071	73.2093	69.2539	65.7657	64.0469	63.0075	62.6154	62.4539	62.4791	62.6229	62.1036	61.7015	60.6599	59.1299	57.2516	55.2433	53.0004	50.7971	48.3793	45.8004	42.4581	37.9018	33.4104	29.0198	25.5867	23.5371	22.8746	23.3549	24.4176	25.8329	27.3314	28.9224	30.7864	33.3897	37.4163	44.8282	58.8564	85.8218	110.521	121.894	125.193	124.778	121.465	114.401	100.845	79.5181	60.0598
55.8524	55.2846	54.8658	54.7047	54.877	56.1011	57.0885	58.035	58.3378	57.7783	56.8461	55.4044	54.6479	54.7757	54.3651	54.8814	56.5356	58.4173	59.8231	60.1934	58.2812	53.6282	47.8295	40.9579	33.4745	27.7316	24.8038	24.1335	25.0018	26.8917	29.1415	31.7589	34.2233	36.3646	38.161	39.3466	39.7878	39.5199	38.3245	35.2379	32.0362	29.7067	28.49	28.5223	29.2619	29.5154	29.3482	28.6186	27.3019	25.6682
44.9734	44.4437	43.9918	43.3338	42.5043	41.3202	39.7735	38.2611	36.6136	35.1232	34.0465	33.6121	33.8039	34.7712	36.4938	38.4695	40.9683	43.2485	45.3962	46.3947	46.9435	46.8658	45.9806	44.6285	42.4286	40.1408	38.3973	37.6701	37.9854	38.7564	39.6168	40.1705	39.8969	38.9633	37.5604	35.3771	33.003	30.7688	29.5685	30.5423	35.1113	43.7323	54.3254	63.2738	66.1186	61.1459	52.5422	43.9734	39.1543	36.7915
40.4608	38.7846	37.3507	36.6067	35.8968	35.5474	35.4328	35.7282	36.4196	37.7475	39.6911	42.9173	46.5478	49.9217	52.8766	54.8571	55.6318	55.4992	54.9007	53.5564	51.7091	49.4356	46.5929	43.7098	40.6582	37.6992	34.8548	32.6127	30.6555	29.393	28.7077	28.4977	28.5243	29.0515	29.638	30.065	30.6602	31.3337	32.4099	34.1616	37.6529	43.729	53.247	66.5439	79.7635	90.6028	93.8756	91.3812	81.7856	66.945
64.2312	62.057	61.0966	60.8523	60.9446	61.0677	61.3947	61.6594	62.0241	62.1949	62.6327	63.6307	64.6109	65.1298	65.4258	64.7257	64.2835	63.2625	62.6138	61.5447	60.4498	58.1674	55.8472	51.8354	47.703	43.9926	40.6537	37.8042	35.9639	34.7224	33.854	33.3658	33.374	33.3433	33.9022	34.6598	36.0935	37.8744	40.231	42.1464	44.923	47.714	51.5943	57.9894	67.8768	79.017	87.9635	90.904	86.4412	78.8413
45.4357	45.4105	46.0607	47.121	48.962	51.7291	54.913	58.4883	61.7646	64.0918	64.9712	64.1633	62.385	58.8023	54.7152	50.8748	47.708	45.7331	44.88	44.544	44.9711	43.9402	41.9839	38.848	34.1361	28.7032	24.3291	21.686	21.2026	21.8104	23.0492	24.3556	25.545	26.7932	27.9337	29.0826	30.5071	32.02	34.9003	39.5268	47.5592	62.0556	83.4746	103.322	114.995	121.536	124.49	125.828	125.507	123.961
130.378	132.544	133.663	133.608	132.931	131.655	129.92	127.523	124.326	120.377	116.558	113.165	110.02	107.834	106.202	105.283	105.215	105.119	104.92	102.111	92.5277	73.8605	55.7132	45.5259	39.9924	36.8504	34.5172	33.3687	33.0782	33.1308	33.5498	34.0014	34.0592	33.4163	31.8723	29.6958	27.1186	24.7873	23.295	22.5754	22.6761	23.2408	23.8543	24.698	25.2553	25.61	25.8821	25.8745	25.4068	24.8762
110.792	109.996	109.649	109.865	110.649	111.602	112.896	113.715	112.257	109.039	104.553	99.445	95.0574	91.0995	87.7431	85.4108	84.0603	83.6712	83.6315	84.5158	85.399	85.7098	81.7728	75.0666	64.3776	50.7646	40.3773	34.1531	30.8374	30.0404	30.5171	31.5343	32.5231	33.3545	33.1397	32.5665	31.2239	29.3392	27.1656	25.7568	25.029	25.6639	26.5186	27.8165	28.946	30.1412	31.1742	31.3157	31.2367	30.3705
69.7226	66.0589	62.6214	59.0235	56.3282	54.5694	53.6014	53.9767	55.4282	57.5149	59.687	62.9086	67.6852	74.8427	85.2803	96.3318	104.957	109.282	111.168	109.465	103.414	90.7464	71.861	53.3067	42.3628	38.7164	39.5056	42.3368	46.2522	50.7891	56.2472	61.9778	67.1087	71.6298	74.9616	75.6084	73.8385	68.4898	59.2882	47.783	36.7163	29.0257	24.5531	23.1585	22.8074	22.9575	23.0611	23.0246	22.5395	21.7965
48.3986	48.1276	47.8033	47.5437	46.9665	46.4195	45.4254	44.2528	42.6578	41.3215	40.3823	41.5321	44.585	48.9334	55.8082	64.2419	73.6553	83.3709	91.1239	94.1219	94.7765	91.2722	83.841	71.3195	57.7304	46.5814	39.5464	35.1303	33.1895	32.5485	32.6747	32.6026	32.4774	32.0309	31.2013	30.1661	29.1171	28.2048	27.8851	28.291	30.0904	33.1902	39.0523	48.2063	63.2813	83.0608	99.1642	109.815	115.957	117.297
73.703	73.9118	73.6664	73.5141	73.2845	72.8322	72.2586	71.53	70.7491	70.3337	70.314	71.0707	72.7347	74.9012	77.5866	80.3099	82.3082	83.7226	83.3293	80.1184	70.897	59.901	49.6106	44.9872	41.2498	39.125	36.8145	34.5395	32.3019	30.2706	28.8574	28.203	28.6661	30.3161	33.4646	38.9245	47.5223	60.554	77.118	95.125	106.21	115.508	118.027	119.588	119.9	117.663	115.363	108.019	89.8818	54.1646
71.3186	69.126	66.7776	63.7645	61.8323	60.8518	61.0094	61.6025	62.5731	62.7397	61.6728	58.9694	55.0542	53.5516	55.8063	61.1646	71.5245	87.8966	103.758	114.011	112.924	97.2261	76.7521	55.9743	43.396	33.401	26.0478	20.6018	16.3718	13.2179	11.6452	12.206	14.5922	18.0331	22.142	26.8069	32.7015	41.1552	54.443	73.1273	96.2149	111.754	122.271	127.435	129.317	129.849	130.075	129.976	130.315	127.175
76.0794	74.9261	74.2687	73.2699	72.0021	70.7019	68.7708	67.0713	64.5882	62.4422	60.1921	58.6153	57.8245	56.8574	56.4891	56.1557	56.0472	56.2301	56.8143	56.9855	57.1889	56.9741	55.8889	54.3401	52.2502	50.8069	49.1907	48.3514	48.0908	48.2635	48.8428	49.2695	49.7079	49.9408	49.7677	49.0189	48.0153	46.6041	45.327	44.5558	44.2037	44.3318	43.9682	43.4585	42.3266	40.8817	39.3556	38.0385	36.9385	36.2706
97.7685	97.3035	97.0738	97.3194	98.3667	100.118	102.548	104.624	105.517	105.222	102.982	100.145	95.076	89.7032	83.3642	77.6177	73.4049	71.2362	71.2138	69.7846	65.1485	57.8259	50.7211	43.4925	37.9454	33.8127	30.5498	27.8423	26.1244	25.5355	25.9794	27.1863	28.8139	30.4918	32.2042	33.7777	35.2824	36.7799	38.0974	39.3285	41.4971	45.9992	56.5166	73.3384	92.7766	107.287	115.012	119.31	121.592	120.226
50.1729	50.4695	50.7101	50.5052	50.5491	49.8037	48.4788	47.0664	45.4469	44.2342	43.6558	43.7821	44.4928	45.25	45.9055	45.7563	45.4875	44.7302	43.9695	42.5261	40.6138	38.2535	36.103	34.1734	32.1738	30.6	29.2188	28.2079	27.7215	27.8722	28.6457	29.823	31.2208	32.5144	33.8014	34.8776	36.4878	38.5459	41.0142	43.3434	43.5122	41.2263	37.4613	33.9766	31.2261	29.3218	27.8103	26.6427	25.6691	24.8774
43.1079	42.4327	41.9679	42.0854	42.5351	43.7669	45.1527	46.8372	48.7499	50.7304	52.4086	53.6568	54.1729	53.4793	52.4065	51.1344	50.209	49.4819	48.7085	47.8253	46.9842	45.6303	44.1841	42.0618	39.7601	37.4226	34.9257	32.8589	31.1588	29.7683	28.739	28.0129	27.378	26.7104	25.7318	24.4679	22.8965	21.6164	20.9221	20.854	20.8769	20.6473	19.8213	18.9472	18.4916	18.5404	19.0581	20.1015	21.0263	21.6641
46.5363	45.8085	45.5615	45.3352	45.182	45.1807	45.2402	45.3711	45.456	45.5237	45.3296	45.0439	44.4347	43.4135	41.4833	39.8918	38.7593	38.0308	37.4178	36.4538	35.7955	35.166	34.2626	32.9985	32.1208	30.5673	29.4908	28.6814	28.031	27.9873	28.7652	30.2315	32.1994	34.1902	36.008	37.811	39.6911	42.1264	45.235	50.27	59.6646	75.1048	95.7214	111.398	118.115	120.53	120.848	115.013	99.9514	67.688
55.1842	54.4613	53.9758	54.1211	54.196	54.486	54.293	53.5017	52.0913	50.5337	48.746	47.5134	46.2509	45.5072	44.7348	44.3273	44.3179	44.5338	44.9134	45.052	45.1715	44.7515	43.4501	41.6396	39.6332	37.0892	34.3194	32.2249	30.1896	29.0172	28.7415	29.1009	30.1048	31.2218	32.5864	33.6989	34.8524	35.5169	36.2212	35.7385	34.5252	32.177	28.5242	24.5613	20.5395	17.924	16.0977	15.0299	14.6169	14.1985
50.1014	52.307	53.5675	54.8966	55.914	56.5523	56.8285	57.0116	57.3257	58.1077	58.2888	58.728	59.2172	59.6091	60.3463	61.6374	63.674	65.1526	65.9539	65.8707	63.5291	57.425	48.2013	39.4123	33.9508	31.6573	31.7776	33.2788	35.1951	36.8747	38.181	39.1471	39.6683	39.6084	39.0452	37.8557	36.0022	34.2162	33.1181	32.1419	30.8333	29.5726	27.9949	26.5175	26.8757	29.0273	33.2847	36.5863	38.8275	39.5561
35.514	34.2114	33.1813	31.7323	30.4871	29.3754	28.4829	27.5335	27.0376	27.1755	27.7723	28.1123	28.7703	29.7254	30.2325	29.8692	29.64	29.2238	29.3512	29.7128	29.7832	29.3358	28.1371	29.5404	33.2249	37.8919	42.1858	45.6711	48.1318	50.0217	51.6618	52.9888	54.0123	54.7884	54.5217	53.2069	50.6981	47.2575	43.0106	39.4275	36.9747	35.5003	34.7368	34.5881	34.9244	35.4797	36.3047	37.1875	37.9091	38.0987
64.2247	60.8999	57.9086	54.9075	52.3507	50.1288	48.4914	47.4638	47.8439	49.2986	53.2215	57.9708	62.8686	66.2011	66.7496	65.327	63.208	60.9908	58.2871	55.8027	53.0333	50.3989	47.5858	44.4768	41.2126	37.8725	34.6452	33.1209	32.3238	32.5018	33.0868	33.469	33.5414	33.3723	33.0059	32.8264	32.8643	33.8049	35.7009	40.17	48.3682	63.2253	84.0089	103.499	114.166	119.674	118.618	111.462	96.7533	75.7493
113.604	111.552	109.718	108.017	106.71	106.231	106.416	107.468	109.394	110.297	110.76	110.503	109.361	107.501	105.68	102.379	98.7613	94.3355	87.9868	77.3766	61.6337	46.0123	38.5959	36.6542	35.27	34.3186	33.2114	32.037	31.2145	30.8354	31.1743	31.9998	33.3281	35.037	37.2086	39.9244	43.6541	49.0859	57.2709	68.8713	85.1127	102.907	116.162	124.569	126.026	123.871	112.806	86.8746	60.1136	45.1199
87.4816	88.5184	90.2909	93.045	96.9859	102.172	108.356	114.905	120.979	126.127	129.259	131.302	133.053	133.203	132.134	131.201	130.004	128.165	124.347	112.995	81.2366	46.8863	40.8469	39.3372	38.9318	38.6011	38.3089	38.1297	38.005	38.1483	38.8387	40.1934	42.7047	47.2108	53.8748	64.7129	79.7482	97.1892	114.273	123.277	129.809	132.708	133.983	134.727	134.727	135.214	135.305	134.198	132.444	126.076
40.6798	40.5956	41.0168	42.2988	44.3047	47.1439	50.6281	54.827	60.1528	68.7957	80.1485	95.6883	109.176	118.467	123.171	123.266	121.67	116.285	106.564	90.3343	72.6221	58.3966	48.1712	41.2842	37.0197	35.2228	34.6326	35.3594	36.9899	38.8061	40.8961	42.7309	44.1793	44.72	44.5413	43.3898	41.6199	39.0732	36.1169	33.3386	31.4585	30.7543	29.4179	27.5405	25.6558	24.0582	23.2428	23.0914	23.5455	23.8691
45.0547	46.2229	47.1692	47.8487	48.083	47.9587	47.2947	45.9556	44.5116	43.2885	42.4576	42.1682	42.3229	42.8843	43.7889	44.9508	46.1464	46.9953	47.6121	47.4866	46.3705	44.4094	42.6823	41.6899	41.5769	41.8599	42.4566	42.6294	42.4892	41.8943	40.7633	39.1615	37.1015	34.7688	31.8231	28.7747	25.6422	22.83	20.968	20.0776	20.0232	20.487	20.8484	20.8911	20.6458	19.9994	19.0849	18.7296	18.9798	19.9504
55.1972	51.2328	47.0583	42.7982	40.1425	37.7297	37.1844	37.3024	38.3768	41.005	44.3344	46.6291	47.8104	47.6707	46.3892	45.028	43.7368	42.9279	42.0798	41.2633	40.1795	38.0561	35.7013	33.1698	32.339	31.9326	31.8333	31.8039	31.9537	32.2229	32.9555	34.3566	36.3165	38.5588	40.6493	42.2045	42.2703	40.683	36.2616	29.4467	21.3226	15.6587	13.8462	14.9581	16.8292	18.5306	19.4215	19.892	19.7397	19.2085
96.0835	96.1101	95.5534	94.4217	93.0711	91.9843	91.5834	91.7162	92.0516	93.09	93.4763	92.3654	90.8525	88.1713	84.4189	79.8471	75.2428	70.981	67.5608	64.7111	59.9113	54.7766	47.8155	39.738	34.9035	32.7872	32.1793	32.3006	32.9106	33.5304	34.0519	34.4667	34.389	33.7258	32.5955	31.0301	28.9696	26.717	24.2817	22.4187	21.6783	21.8945	22.6348	23.3941	23.9907	24.4597	24.8154	25.5253	26.2692	27.061
107.419	100.721	93.5065	87.9114	84.264	82.6611	82.7858	85.5317	91.1608	99.7056	110.54	120.151	126.027	128.968	130.586	131.359	131.561	131.546	130.244	126.894	114.911	89.0753	64.3052	51.781	44.5352	39.9704	36.2809	33.5019	31.5158	30.1619	29.4432	29.1324	29.071	29.2659	29.6909	30.6077	32.3711	35.8388	42.3023	53.4182	70.5746	90.7107	103.024	104.368	91.4299	72.7071	57.4255	47.682	41.3642	37.1611
42.8348	41.0451	38.8546	36.6846	34.6064	34.3187	35.3081	37.0346	38.5097	40.1649	42.1081	43.3733	44.5701	45.8659	47.1283	48.2464	49.7904	50.529	51.3233	52.3332	53.7786	56.3324	58.2219	59.3588	59.6321	59.8347	57.5248	55.7166	54.0189	52.1485	50.4026	48.0659	45.6921	42.6769	39.2885	36.0953	34.2466	34.3178	36.2883	39.2981	43.8147	52.1467	69.5753	99.3275	115.555	121.44	118.21	104.944	86.1475	67.8743
55.343	56.8617	59.26	61.9246	64.9443	68.0039	70.9664	74.2005	77.1333	79.7118	82.1893	84.0183	85.6554	86.7297	88.4514	91.2074	95.6061	100.204	104.392	105.701	100.688	83.8969	63.4637	50.4309	41.3505	35.3368	30.4509	26.3302	23.0718	20.8293	20.0796	20.5459	21.8054	23.5416	25.669	28.2327	31.4192	36.0649	43.8956	57.6591	78.9013	102.118	116.877	124.125	127.594	128.901	129.367	127.476	122.223	107.995
120.162	124.586	128.019	130.054	131.312	131.72	131.775	131.651	131.542	131.594	131.867	132.143	132.419	132.825	133.169	133.512	133.618	133.553	133.234	132.658	131.749	129.769	124.537	109.957	73.5524	41.5054	30.0138	25.5904	23.6922	23.0212	23.2514	24.3076	26.0155	28.2734	31.0153	34.237	38.1198	43.0214	49.3482	57.9328	70.4942	87.6836	105.601	118.284	126.684	131.14	133.909	135.864	136.613	135.338
41.8026	39.5067	37.8018	36.7544	36.2881	36.4607	36.8741	37.7948	38.9489	40.3152	42.1326	44.5657	47.1441	49.8895	52.6134	55.7724	57.9257	59.7341	59.5592	57.0585	53.2549	46.5153	40.6471	35.9852	31.7869	28.8404	27.0088	25.3164	24.2216	23.4362	23.051	22.9775	23.2935	24.0358	25.3229	27.4661	31.1996	37.1624	48.4179	65.1984	87.9329	108.069	118.825	121.289	117.491	100.929	76.5484	56.7085	45.0078	37.7052
108.3	110.171	112.009	113.577	114.575	115.232	115.19	114.917	115.404	115.905	114.893	112.01	105.808	94.6147	81.2667	69.7421	61.376	55.1408	50.7772	47.3999	44.8933	41.9082	39.1247	37.0375	35.439	34.1517	33.5653	33.1875	32.7905	32.4273	32.3904	32.285	32.1602	31.8434	31.3232	30.2819	29.0486	27.4006	26.5928	26.7608	27.8127	28.3139	27.8525	26.1896	24.525	23.4136	23.1088	23.7669	24.9857	26.3807
45.6156	45.5252	45.6115	45.5712	45.6766	45.8333	46.0764	46.5472	47.041	47.8851	48.8026	50.0189	51.0389	51.3513	50.8889	50.2248	49.4256	49.0716	48.6726	48.311	47.8985	47.0263	45.719	43.9939	42.0165	40.5276	39.0115	38.4691	38.5541	38.7549	38.9293	38.8702	38.1652	36.9953	35.115	32.6233	29.9316	26.802	24.2466	23.5554	23.3001	22.7556	21.3612	19.6779	18.3794	18.0729	18.4275	18.9326	19.2314	19.403
88.8789	92.476	96.7561	101.412	105.638	108.936	111.863	114.725	118.212	122.444	126.736	130.136	132.225	133.751	134.487	134.623	134.068	132.896	130.696	124.938	112.768	88.7716	57.3928	40.2948	32.2461	28.7867	26.9641	26.0516	25.8791	26.4384	27.7063	29.8591	32.7229	36.1693	40.1036	44.5518	49.7998	56.5032	65.0683	77.2911	91.6549	105.809	115.693	121.572	125.091	127.492	128.209	127.628	122.142	102.432
51.9129	51.607	51.069	50.4815	50.0358	49.7159	49.3589	49.6885	50.7932	52.8196	55.6425	58.8027	62.284	64.7226	64.739	63.1532	59.6152	54.9065	48.6255	42.9808	36.9028	31.6145	28.1019	25.747	24.7625	24.6853	25.0371	25.9535	27.0183	28.1612	29.5949	31.0745	32.5398	33.846	34.6217	34.863	34.5778	34.1073	33.4076	33.2354	34.4002	37.5766	46.0711	58.6736	63.8972	57.9398	46.9665	37.2235	30.5551	27.2359
111.052	110.025	109.425	109.199	109.826	111.08	113.366	116.476	120.086	123.246	125.933	127.237	128.209	128.242	128.279	127.15	126.289	124.632	123.173	119.518	109.976	87.5388	58.6625	42.5812	34.7037	29.9057	27.0186	25.1768	24.4088	24.6136	25.6102	27.0704	28.8127	30.6138	32.4678	34.3113	36.7509	40.5741	46.8481	58.8133	80.0382	103.967	119.26	125.932	129.897	129.579	124.941	109.061	63.8934	40.4386
34.4343	33.3972	32.4461	32.9195	33.2268	33.9158	35.1512	36.5828	38.0394	39.3989	40.0227	40.1059	39.6519	39.128	39.049	39.2091	39.8191	41.7353	44.8702	46.3821	43.021	35.1641	28.8845	25.992	24.6527	23.9241	23.1632	22.8107	22.871	23.5284	24.8625	26.879	29.5135	32.4484	35.6055	38.7975	42.2272	45.7603	50.4094	55.6222	63.7998	77.4881	97.8736	117.738	128.132	130.479	128.028	118.972	104.191	81.3777
51.9195	51.5977	51.0043	50.4271	49.9026	49.5503	49.3829	49.4862	49.6607	49.9444	50.0626	50.1813	50.2059	50.1632	49.855	49.6026	49.4432	49.0197	48.5662	48.3198	47.585	46.3782	42.156	37.4374	32.592	28.3676	25.3851	23.2833	22.1669	21.6359	21.4629	21.5183	21.6799	21.8786	22.0463	22.3407	23.0467	24.3056	26.6136	29.8155	35.1735	42.1951	51.9404	64.5748	80.4114	95.7209	100.415	93.687	56.7848	46.5709
98.7719	98.8074	99.7143	100.79	101.833	102.018	101.637	101.555	101.848	102.456	103.766	106.918	110.287	113.051	116.286	119.588	120.894	121.845	120.049	112.514	91.5957	66.5715	50.2749	41.6753	36.1651	32.6152	30.0561	28.666	28.3109	28.8722	30.1907	31.9779	34.0287	36.1791	38.4394	40.8404	43.6711	47.4058	52.362	59.357	71.2765	89.5	105.372	115.565	120.621	121.937	119.594	109.009	84.3999	62.3599
31.3282	32.116	33.4743	35.1182	36.945	38.6342	39.8216	40.4525	40.7343	40.4733	40.2358	40.0006	40.1296	40.594	41.1293	41.7515	41.762	41.9922	41.3573	40.6035	39.1137	36.7164	34.2783	31.8139	30.3779	29.4341	29.6517	30.4994	31.4807	32.5805	33.5291	34.1763	34.5065	34.7712	34.8376	34.9484	35.0757	35.3458	35.8001	36.636	39.297	45.2414	51.3726	51.9388	49.0905	42.7381	34.5413	27.4912	22.9362	20.4791
122.173	122.058	121.508	120.425	118.77	117.164	115.763	114.796	114.373	114.508	115.897	117.316	119.95	123.151	126.535	129.735	130.062	127.393	117.743	105.716	93.0012	80.8436	69.4657	59.7875	51.9603	46.1431	42.0816	39.7463	39.2842	40.0616	41.6299	43.5098	45.4476	47.0864	48.4128	49.7215	50.9392	52.1875	53.7641	55.8285	57.4551	57.8062	57.0622	53.806	49.9221	46.1446	42.5815	39.9875	37.7558	35.7008
70.4031	69.9468	69.7946	69.6361	69.1317	68.8159	68.3676	67.7795	67.2652	66.6468	66.3562	66.1627	66.5562	67.2286	68.2149	69.5348	70.4433	70.7528	70.4173	68.722	64.7863	57.963	51.6194	44.8517	39.5038	35.7494	32.9598	30.6418	28.925	27.9653	27.6448	28.1858	29.334	31.0953	33.4602	36.0158	38.6135	41.3814	44.1276	46.3459	50.1304	54.2784	60.213	65.4108	69.5524	69.9697	68.0023	64.7555	60.8199	56.8677
69.121	68.1757	66.5724	65.4486	64.6301	64.1695	64.3792	65.6057	67.1992	68.9691	71.0248	72.3167	72.8874	71.739	70.3231	68.5239	67.3678	67.0488	67.1435	67.9747	67.8962	66.4341	62.3239	56.2639	49.8861	45.829	43.9745	43.7965	44.1873	44.7595	45.3792	45.9969	46.7176	47.3175	47.8388	48.4542	48.9346	49.9158	49.9282	49.6459	47.2425	43.4127	39.9357	36.6898	33.176	30.5109	28.4375	26.9937	25.8081	25.015
97.8125	97.0982	96.0866	94.5391	94.4623	95.9163	97.7494	101.396	105.313	108.93	111.318	112.435	112.425	111.523	109.806	106.978	102.252	96.5745	91.2084	89.7032	91.3084	96.7457	102.655	109.254	113.57	116.178	117.716	118.786	119.606	120.299	120.685	120.848	120.451	119.52	117.316	113.174	104.742	89.698	65.507	49.5684	42.1455	39.6884	39.3535	39.7368	39.624	38.2319	34.6272	31.6795	33.3451	45.3463
104.941	103.467	102.392	101.215	99.8069	98.5226	97.7492	97.6244	98.0509	99.0225	99.4107	99.6936	97.7248	91.5473	84.1809	76.7304	68.0663	61.8609	56.8651	52.365	48.2443	44.5841	41.3775	39.5182	38.6834	38.8991	39.4173	40.1993	40.9558	42.0282	43.3348	44.8489	46.7749	49.1481	51.7115	54.8399	59.5347	66.7178	78.2856	94.9087	108.661	117.412	120.927	122.671	123.032	122.854	120.507	116.848	108.413	91.1977
77.3804	77.8237	76.5724	74.9849	72.1749	68.4237	64.4455	60.0904	57.2949	55.0385	52.7534	51.4435	49.8686	48.9984	48.2431	48.5557	49.3342	50.627	51.808	52.9316	53.152	52.8645	51.8439	50.6151	49.84	47.9554	45.8234	43.2945	40.5735	38.3583	36.8583	36.956	38.2602	40.833	44.1346	47.4367	50.5552	53.5149	56.2205	59.5259	63.6622	68.4867	76.7068	87.2578	97.7802	105.475	107.846	103.689	94.0247	81.4353
43.4904	42.3708	40.9143	38.746	36.2077	33.3341	30.6656	28.3159	26.6341	25.5931	25.2005	24.9909	24.5767	24.3323	23.9148	22.7608	21.7255	21.2941	21.9446	24.1129	28.7408	35.5222	44.1341	54.576	65.48	74.6111	81.0687	84.6857	86.1767	85.8647	84.1905	81.1708	77.1384	71.856	65.1429	57.4674	49.0777	40.7823	34.2504	29.8432	28.0337	27.9158	28.8202	29.8191	30.6858	31.3138	31.6574	31.8375	31.4711	30.7048
118.744	119.145	119.797	120.046	120.279	120.489	120.304	119.669	117.979	115.811	112.02	107.559	102.187	96.7104	91.7769	88.0415	85.7257	85.4531	87.2281	90.904	94.6968	98.2932	97.5785	86.3619	65.644	49.536	42.5452	39.6441	38.2584	38.044	38.5259	39.7075	41.423	43.6759	46.45	49.9336	54.2452	60.2105	67.4457	77.1347	89.5321	100.812	109.171	113.549	116.101	117.631	118.263	118.843	119.066	118.783
108.891	111.592	112.299	110.655	107.139	101.827	95.4425	89.2988	84.5688	81.3175	79.2571	77.8984	77.0771	77.0218	77.1823	76.9975	77.074	76.9316	76.3848	75.188	73.0958	69.8175	66.496	62.7025	59.6385	57.2658	55.3913	53.8608	52.5504	51.4763	50.4077	49.4311	48.6688	47.8438	46.9328	46.2165	45.4874	44.8636	44.4485	43.7962	43.2491	41.4571	38.4915	33.5347	29.001	26.8983	26.3674	26.4109	26.0265	25.5173
125.437	125.885	125.842	126.347	126.655	126.88	127.238	126.864	125.368	122.669	117.71	110.628	103.196	97.1076	92.8831	90.8493	91.1395	93.601	98.5283	105.487	110.142	110.765	107.984	97.5242	83.9801	71.6566	63.5356	59.3567	57.4499	56.5931	56.5269	56.8045	57.4623	58.4941	59.7248	61.4522	63.7305	67.1312	70.809	73.6961	75.7137	75.1969	70.9858	64.1708	58.3735	55.0411	53.6739	52.9259	52.7694	52.4883
82.5195	82.6527	83.5116	84.9956	87.6197	89.7457	92.2492	93.8936	93.6955	93.2469	90.5227	85.6271	76.432	67.6003	59.8428	54.4666	51.7318	50.4842	50.2732	51.0903	52.3014	52.737	53.6039	53.5237	51.1464	49.4256	46.6926	45.1286	44.145	44.2896	44.7837	45.8162	47.2354	48.8351	50.6487	52.9692	55.7443	60.1772	67.4619	77.1229	88.489	99.244	105.642	110.163	112.653	114.693	115.631	116.26	116.771	115.074
134.176	134.789	135.614	136.101	136.448	136.806	136.904	136.788	136.674	136.497	135.649	134.242	132.252	129.857	127.418	123.675	120.016	114.986	109.339	102.831	95.0168	86.542	77.5277	69.6548	62.1041	55.2163	48.7854	44.2796	42.2574	42.3636	43.6413	45.5191	47.6177	49.4229	51.0096	51.8319	52.0788	51.6194	50.7133	49.3241	48.1936	46.3454	44.2213	41.8683	39.5111	37.2376	35.6415	34.4797	33.5333	32.598
133.064	132.777	132.612	132.368	131.964	131.383	130.15	127.534	122.301	116.058	107.599	98.1483	89.247	81.1532	75.1275	71.4337	69.7253	69.9076	71.0544	70.2099	67.52	60.93	50.7769	45.1663	41.2223	39.0881	37.2332	35.9229	34.6222	33.5734	33.0648	33.1914	33.7597	34.9037	36.5031	38.8644	42.308	47.1849	54.0857	65.231	79.3747	97.2481	111.464	120.469	125.201	127.993	128.924	127.043	121.555	112.385
48.0861	45.6244	44.1324	43.7399	44.5794	47.0642	50.9187	55.8192	60.8527	64.4839	66.2413	66.5856	65.9487	64.5069	61.5395	58.5828	56.0531	53.9836	53.2059	53.5206	54.0157	53.5445	52.9768	51.8594	49.9838	48.546	47.7181	47.1395	46.5448	45.8698	44.7285	42.9063	40.3624	37.5035	34.4974	31.6088	29.1712	27.3485	26.1155	25.5908	26.0664	27.8806	30.9959	35.8244	42.2059	49.7923	57.5147	63.9392	67.4335	66.4662
77.738	79.4609	82.2681	85.2193	86.8396	86.8501	83.6583	79.3002	76.1132	74.5194	74.2126	74.965	76.315	78.5677	82.6757	89.5764	100.105	114.568	130.081	132.905	129.298	117.156	99.4495	80.1518	64.5268	55.3128	50.0662	45.8251	43.2043	41.4009	39.0485	36.4502	33.8338	31.3806	29.2734	28.0229	28.366	30.3978	33.6643	36.2333	36.6199	34.0274	29.6675	24.1641	19.0751	15.7926	14.6012	14.6907	15.771	16.9364
135.686	135.686	135.19	134.829	134.324	132.438	129.827	125.291	118.104	108.927	99.2301	90.2828	83.3453	77.0938	73.6528	71.0851	68.9673	67.2689	65.6927	64.1412	63.0284	61.7528	59.8815	56.706	51.2246	46.913	44.8082	47.281	49.8454	51.5599	52.8005	53.2539	53.8117	54.6326	55.77	58.0811	62.9028	72.9311	89.6883	109.126	120.381	125.149	124.689	124.069	115.44	90.6582	46.6368	33.398	33.3445	34.7671
79.8972	73.9719	68.8155	65.4952	63.3129	62.374	61.8377	61.8305	62.1208	62.6257	63.3057	64.6379	67.0794	70.7806	75.442	81.7262	88.5221	95.079	100.3	101.396	95.9748	85.3898	71.0776	59.9472	52.717	48.3778	45.8688	44.1978	42.888	41.747	40.6928	39.9114	39.4685	39.5786	40.2685	41.7403	44.6029	49.5246	57.2805	71.1162	88.7195	104.982	115.761	120.972	123.217	123.97	124.002	123.406	120.461	115.955
76.5314	76.3308	75.686	74.7373	72.9187	70.9225	68.7492	66.4954	64.5354	63.2918	62.3182	62.1967	62.3878	63.0632	63.8338	65.0906	66.5781	67.9509	69.1736	69.3372	69.0361	67.0914	64.0209	59.1457	53.5585	47.4396	41.9735	37.6441	34.5397	32.6381	31.652	31.401	31.6296	32.3951	33.8465	36.2943	41.0408	49.6281	65.894	86.9426	106.027	116.185	120.2	118.953	112.419	98.0284	76.4045	56.7673	44.596	38.0353
74.5505	74.8874	74.7513	74.6123	73.851	71.9552	68.7716	65.5498	62.9016	60.7553	59.3833	58.5962	58.4265	58.867	59.639	61.1266	63.7091	66.4113	69.2977	69.9966	65.1765	56.24	47.3165	41.8727	38.0379	35.6656	34.0986	33.1717	32.8831	33.4705	34.8916	37.0765	39.8357	43.1095	46.7552	50.6975	55.4898	61.7068	69.6154	79.8722	91.9279	103.756	113.114	119.951	124.347	127.087	127.705	125.841	117.28	90.3303
125.8	124.13	122.319	120.718	119.09	117.963	115.598	114.692	114.611	114.701	115.231	113.715	112.124	109.707	107.062	104.133	101.294	97.9815	94.3726	87.4226	77.3466	65.2459	53.7713	43.2669	35.8358	31.4573	30.0613	30.9542	32.9047	35.4348	38.3735	41.5292	44.9068	48.5786	52.1032	55.4375	58.5349	61.1963	63.4571	64.8576	66.7283	67.3765	66.7738	62.9627	56.1946	44.5055	32.1578	24.1674	20.9535	20.7721
57.3516	58.2247	59.136	59.9985	60.9704	62	63.5078	65.4106	67.8775	71.0417	74.2258	76.8483	78.1658	77.7992	76.6056	73.5145	70.0886	66.8289	64.759	63.3203	61.6998	59.7962	57.9739	55.5261	52.8495	50.1302	48.4617	47.3345	46.7364	46.0823	45.3242	44.1794	42.9571	41.5601	40.2897	39.1478	38.3841	38.3456	39.2028	41.1028	45.0672	50.9794	58.4336	65.482	70.845	73.9753	74.213	71.1244	65.8435	57.6228
66.2126	65.3204	64.1194	62.7779	61.9345	61.1427	60.5852	60.202	59.985	59.9	59.9287	60.0208	60.1601	60.3361	60.0539	59.9377	60.0982	59.7012	59.4217	58.9905	57.3279	54.4029	50.4634	45.3348	40.6202	36.9226	34.3144	33.0928	33.0196	33.7075	34.7853	36.0071	36.8463	37.2978	36.8219	35.2423	32.6239	29.3407	25.8137	23.0922	21.9133	21.5584	21.7295	22.148	22.5725	22.8217	22.7271	22.4393	21.7132	20.9233
72.677	74.219	75.1168	76.3777	77.0016	76.9229	76.1969	75.0142	73.6616	72.6115	71.7569	71.579	71.4392	72.0912	72.4898	72.8582	72.9837	72.7947	72.1293	69.6578	67.0737	63.5158	58.3771	52.2344	45.9563	40.8143	37.6444	35.4433	33.9975	33.3248	33.1517	33.6348	34.6154	36.1609	38.3789	41.3963	45.5492	50.2814	57.2206	67.6778	83.5836	102.051	115.491	121.332	124.486	125.981	126.46	125.072	121.694	115.015
115.293	115.978	116.937	118.042	118.974	119.882	120.572	121.058	121.256	121.425	121.633	121.892	122.45	122.905	123.399	123.868	124.23	124.537	124.222	123.787	122.893	120.51	114.565	100.545	72.0736	43.1476	31.4184	28.1554	26.9051	26.6926	27.1627	28.3303	29.8743	31.297	32.5135	33.6222	34.6899	35.5462	35.9184	35.6978	33.8324	30.4382	25.898	22.3064	20.6174	20.3841	21.2122	22.5268	24.5185	26.2217
70.7643	71.0184	71.636	71.6663	71.8069	72.1177	71.4975	70.4744	69.1588	67.4274	65.7935	64.427	63.5222	62.823	62.7132	63.2543	64.232	65.5741	66.8362	67.1125	65.3729	60.6755	55.4763	50.8838	46.961	43.9546	41.9874	40.7248	40.016	40.0134	40.7283	42.1077	44.1212	46.8207	50.2943	54.235	58.8515	64.7514	72.1746	81.7111	94.996	111.123	123.884	130.561	133.01	133.97	134.156	133.805	130.298	121.668
59.8724	57.4971	55.4309	53.4657	51.9709	51.1073	50.605	50.6107	50.9231	51.2596	51.9205	52.6242	53.4492	54.109	54.5939	54.7817	54.7516	54.4711	53.461	52.2413	50.6396	49.2605	47.2257	44.8039	41.3798	37.0663	33.1232	29.4538	26.5308	24.9224	24.2707	23.9817	23.877	24.0892	24.6552	25.5378	26.8507	29.3178	33.8987	42.4679	56.3086	73.9984	90.1969	100.934	106.821	109.62	108.728	103.957	94.6233	79.0326
60.2569	58.4784	57.2274	56.8125	57.0533	57.872	59.1	61.4609	64.7744	68.5972	71.8914	74.2463	75.6773	74.2706	72.6676	71.2616	69.4297	67.5797	66.109	65.0864	64.1356	62.6565	61.6967	60.2706	58.6166	57.0308	54.6267	52.0608	49.4376	47.1038	45.3054	43.8648	43.2222	43.0213	43.083	42.7874	41.8583	39.7786	36.7026	32.9132	30.1504	29.0189	29.1419	29.5757	29.7073	29.3972	28.8695	28.2208	27.739	27.5434
94.8851	95.4331	96.6858	98.1972	100.203	102.671	104.992	107.154	109.337	110.613	110.907	110.067	108.099	105.896	103.672	101.968	101.39	101.302	101.101	98.7766	92.7515	84.3636	74.1985	66.4596	60.3916	55.0964	50.7629	46.9431	43.7472	41.5342	40.6984	41.4496	43.3984	46.0992	48.9732	51.7063	54.1558	55.9448	56.056	55.5474	52.646	46.4321	38.3725	30.4454	24.3446	21.9136	20.8208	20.3113	19.7851	19.3097
62.6322	65.2065	66.8359	69.4209	71.7069	73.2908	74.1684	73.9842	73.6842	72.8456	71.9226	72.0181	72.5361	74.6052	78.7193	83.1597	87.1546	90.3228	92.5433	94.0814	91.9063	87.2682	79.3638	66.875	55.3566	45.3141	39.561	37.1346	36.8328	37.2961	38.5084	40.1875	42.5339	45.661	49.5181	54.233	60.1256	67.9817	77.8631	90.3765	103.738	113.315	120.06	123.562	125.222	125.391	124.756	122.751	117.725	108.926
59.1622	63.5672	67.9128	75.3177	84.2509	94.3745	105.801	115.173	117.008	116.602	113.452	112.199	111.385	110.556	109.472	108.15	107.222	106.988	107.011	108.619	105.662	99.4807	81.3352	59.2712	44.7131	36.5228	32.1801	28.172	25.1368	23.3374	23.1076	24.5115	27.4052	30.5246	33.5116	35.7385	37.0081	37.8904	37.9194	37.0475	35.9748	35.8169	37.1262	38.8501	40.5052	41.4904	41.5147	40.7265	39.3322	37.6105
68.4465	65.1074	62.1042	60.6365	60.241	61.3672	64.0241	68.4651	75.0609	83.9718	95.0467	105.697	114.092	119.447	121.941	122.495	121.544	120.086	117.96	115.548	111.612	105.325	93.834	76.6295	58.7033	47.0232	40.9768	38.0694	37.0284	36.9134	37.5804	38.5809	39.4506	40.23	40.1792	39.9242	39.4221	39.3665	39.2327	38.8163	37.3786	35.0594	32.0054	29.0483	26.7574	25.9919	26.4271	27.2719	27.9735	28.5063
109.097	107.844	105.674	103.158	100.203	97.9298	96.6613	96.1902	97.2278	98.9051	100.983	103.053	105.083	106.679	107.92	109.405	109.74	110.162	110.076	109.526	108.748	107.568	105.199	102.308	98.261	92.5451	81.9477	66.28	49.8636	40.2692	37.2328	36.416	36.162	35.8982	35.5565	35.2677	35.1873	35.2553	35.802	36.8631	38.3895	40.3035	41.3237	41.5726	41.3092	40.2322	38.4911	36.6175	34.2527	31.7916
100.922	102.995	104.772	106.723	107.723	107.328	106.234	103.268	100.352	96.8659	93.8673	92.7764	94.6029	98.2005	101.888	104.89	106.429	107.48	106.998	105.577	102.879	99.9722	97.2468	94.1673	91.6268	88.5944	86.2154	84.1505	82.0725	80.1683	78.4253	76.8721	75.314	73.683	71.8271	69.6597	66.8277	63.2847	58.6289	52.7443	46.6489	43.0998	44.6366	47.5768	47.6181	45.624	40.7288	38.5983	41.266	45.9645
98.8102	100.63	103.57	107.611	112.582	117.449	120.46	121.23	120.354	119.259	118.507	117.072	116.83	116.835	116.464	115.863	114.911	113.884	111.336	104.911	90.2643	61.3744	40.2263	32.4573	29.9145	29.0493	28.8946	29.608	30.9635	32.5757	34.4977	36.4708	38.5164	40.4076	41.9564	43.251	43.8602	43.636	42.0608	39.0495	34.8167	30.6411	27.1266	24.4886	22.4006	20.5857	19.4264	18.8055	18.9998	19.5672
114.974	115.312	115.606	115.251	114.723	113.786	111.607	105.467	95.6852	85.2915	78.9788	76.6695	77.447	81.0002	86.794	93.8235	99.0993	102.853	104.464	105.022	104.636	99.0021	88.5591	72.9736	58.4046	47.521	39.7092	34.5508	30.8602	28.739	28.1515	29.6048	33.0266	38.8628	46.1938	54.7695	63.376	72.1284	81.2307	89.4985	97.1367	103.193	107.304	110.537	112.339	113.393	113.508	112.131	110.325	106.863
115.985	116.477	117.062	117.698	118.41	118.999	119.395	119.136	118.455	117.056	115.188	113.288	111.221	109.595	108.635	108.373	108.894	110.089	111.434	111.747	111.007	108.749	104.029	94.8357	81.8419	67.0276	55.098	47.9345	43.3024	40.2479	38.1885	36.7449	35.9052	35.9136	36.4298	37.5181	39.0621	40.7734	42.7175	44.7629	47.4709	52.4084	62.3694	78.8258	94.6863	104.934	110.443	113.268	114.842	115.726
112.581	110.427	108.019	104.642	100.905	96.7164	92.8253	89.6449	87.3779	86.2851	86.5553	88.4191	91.751	95.933	100.036	103.929	107.165	109.915	112.429	114.446	115.034	113.979	109.528	102.359	92.9144	81.8967	72.0668	64.2115	58.2606	53.6461	50.0444	47.5868	45.9878	45.2216	44.9122	44.7272	44.0866	43.1704	41.7191	39.8541	37.6382	34.8409	31.7853	29.0752	26.58	24.8145	23.6852	23.1961	23.023	22.9808
86.1355	83.5182	80.7658	77.9533	75.2769	73.1038	71.1854	69.9368	69.5423	68.6193	67.0977	64.1758	60.9661	58.1337	55.8251	54.4556	54.5149	55.3517	56.7586	58.4384	60.161	61.1256	61.4018	59.5622	56.9969	53.1204	49.8064	47.3616	46.043	45.5331	45.5103	45.8482	46.4113	47.1709	48.1323	49.7098	52.5586	57.6004	65.7996	76.0645	86.192	91.1347	92.5878	88.6933	79.5352	67.8024	60.0216	56.2683	54.4109	53.5062
119.277	119.431	119.594	119.655	119.61	119.385	119.043	118.856	118.723	118.862	119.234	119.77	120.356	120.709	120.588	120.105	119.369	118.411	117.503	116.489	115.782	114.405	112.294	108.302	100.674	87.0661	70.2838	60.0346	56.0209	55.254	55.889	57.1226	58.8582	60.7723	62.332	63.368	63.0458	60.4345	56.9333	51.7361	46.6125	40.7478	35.4783	30.8827	26.9292	24.0743	21.8723	21.18	21.431	22.7005
115.133	114.841	114.049	112.34	110.373	106.84	101.366	93.4426	83.8889	74.9941	69.4176	68.1908	72.0629	81.7072	94.2465	104.178	110.189	113.243	114.57	112.359	108.166	99.2832	84.7839	68.4961	54.3702	45.9392	40.7345	37.0411	34.453	32.6219	31.5218	31.193	31.6207	32.3972	33.1722	33.6035	33.743	33.2817	32.3653	31.1805	29.3009	27.5692	25.6862	23.893	23.14	22.5843	22.07	21.5776	20.4255	19.0071
115.151	114.665	113.76	112.587	110.86	109.395	108.304	107.707	108.04	108.692	109.794	110.878	111.63	112.035	112.434	112.287	112.036	112.171	111.741	111.273	111.017	110.556	108.955	103.694	90.0391	77.9725	72.9356	69.1261	66.0675	63.1581	60.2568	57.2563	54.4977	51.6584	48.9969	46.4317	44.0578	41.2281	38.3955	35.5416	33.1366	31.3465	30.3156	29.6677	29.3788	29.0626	28.8883	29.2117	29.936	31.0128
118.158	117.363	116.216	114.889	112.802	110.744	109.715	109.921	112.291	116.295	120.174	122.166	122.484	121.599	120.241	118.732	116.861	115.208	113.584	111.812	108.995	106.615	101.688	91.374	76.094	59.5059	48.9831	43.911	40.995	40.1952	40.3018	40.9371	42.1909	43.788	45.8833	48.7948	53.1957	60.4825	70.6097	83.4228	96.2321	105.907	112.756	116.973	119.551	121.32	121.641	121.794	121.3	119.387
93.8409	98.4744	104.104	110.075	115.286	118.918	120.847	121.663	121.617	121.197	119.87	117.716	114.662	110.453	105.464	99.8217	93.5779	86.6392	80.1195	73.1398	66.7258	61.0673	56.2257	51.3033	47.9682	44.8495	41.7875	38.591	35.6229	33.2394	31.6469	31.2913	31.3484	31.8446	32.6123	33.1399	33.4775	32.5854	31.2233	29.3759	27.4585	25.5669	24.5051	24.0209	23.6032	23.3483	22.724	22.6785	23.0477	23.2233
82.372	83.216	84.3614	85.5223	85.9077	85.3509	83.694	80.8944	77.9543	75.29	72.5374	69.8424	67.6956	66.01	64.2656	62.0662	60.1768	58.3478	57.4476	56.449	54.7142	52.5798	49.2119	45.5548	41.5808	38.3101	35.9375	34.2741	32.8989	31.6799	30.3764	29.0835	27.4141	25.1837	23.0854	21.9682	23.033	26.2527	29.7909	31.9702	32.8658	32.1066	30.2768	27.9639	25.2003	22.6483	20.9158	20.0041	19.8191	20.0399
77.3338	74.2435	70.5636	67.2726	63.3686	60.3844	57.8821	55.896	54.2538	52.7301	51.6959	50.689	50.0482	49.8342	49.6795	49.1926	48.6953	48.0379	47.2528	45.6489	43.5512	41.9646	39.7155	37.7824	36.4089	34.7861	33.4324	31.7438	30.2999	29.2955	29.0927	29.7444	30.9764	32.3017	33.3343	34.0503	33.9552	33.3083	31.6283	29.9803	27.9262	25.4645	23.0969	21.4845	20.8072	21.4489	22.7695	24.5791	26.5547	28.2746
80.6417	87.8089	96.7297	105.971	113.537	118.408	120.844	122.471	122.922	123.28	124.431	125.174	126.343	127.133	128.194	128.396	127.558	124.848	120.391	114.816	107.289	96.6927	81.0092	61.4134	45.9284	40.0452	38.6801	39.6654	40.6244	41.3571	41.7025	41.8953	41.8923	41.8353	41.0616	40.0641	38.9589	37.6885	36.1368	36.5374	37.3382	38.0423	38.6682	38.9695	38.9035	38.4786	37.9827	37.4381	36.4221	35.237
85.3986	84.2435	82.7839	80.5755	78.1631	75.9282	73.981	72.7942	72.5371	73.6056	75.9515	79.6184	85.1481	90.5098	95.3146	98.1383	99.6439	98.9222	97.592	94.2837	88.4471	81.196	70.5926	57.8754	47.6334	42.0056	40.0829	40.2356	40.8185	41.2721	41.3414	40.7052	39.626	38.3791	37.15	35.8141	34.7332	33.7931	32.672	31.6758	30.6494	30.1574	30.4927	31.5494	32.7832	34.2618	35.0647	35.4002	35.4356	35.0633
102.853	98.7508	93.99	88.0817	80.248	71.3894	63.7703	58.2408	54.7446	52.8517	51.8047	51.5536	51.913	53.7631	59.3984	72.6151	93.4935	109.148	117.392	120.825	121.347	117.81	105.799	83.685	64.3161	53.4326	47.2839	43.6647	41.1374	39.4001	38.4548	38.0146	37.8837	37.9149	38.0462	38.2294	38.6966	39.7502	41.8864	47.2033	58.4882	79.673	102.232	116.443	123.412	127.062	129.099	131.115	132.995	135.089
130.125	129.594	129.026	128.529	128.128	127.919	128.054	128.808	129.866	130.975	132.23	133.096	133.84	134.511	134.906	135.148	135.258	135.177	135.232	135.153	134.278	132.894	126.877	113.917	90.2373	62.1242	44.6467	37.1419	33.8029	33.0118	32.9733	33.1485	33.0063	32.173	30.3187	27.5439	23.9312	20.4945	18.8734	21.4601	27.418	33.7535	38.6917	42.132	43.1951	42.7384	40.2552	36.7112	32.9623	29.2638
127.215	127.056	126.942	126.681	126.1	125.318	124.416	123.448	122.136	121.119	119.653	118.188	116.723	114.819	112.07	108.881	105.725	103.468	102.124	101.484	100.706	97.8553	89.6401	73.9125	55.4029	43.2277	36.9006	33.9096	32.6497	32.59	33.2216	34.3596	35.577	36.5095	36.9976	36.5934	35.1972	32.7251	28.9952	25.4033	23.2562	22.1401	21.3463	20.4144	20.1689	20.8175	22.5495	25.205	28.0231	30.4581
79.0965	73.4852	68.4134	64.2317	61.5059	59.6891	58.9258	58.3729	58.3221	58.3454	58.125	57.4647	56.5212	55.8574	54.7264	54.1265	53.8508	54.0587	55.3351	56.8789	58.6731	59.0992	59.0311	57.6079	55.9802	53.1126	50.1772	47.6951	45.3802	43.5017	42.1958	41.6536	41.9706	42.6851	43.7936	44.4325	45.019	45.2439	45.7539	47.0235	50.0349	55.5654	61.8815	66.2089	63.7345	56.2009	47.0565	40.1428	36.2237	33.7444
62.3589	59.511	57.0219	54.5722	51.7412	49.0524	46.1587	43.6478	41.5712	40.2022	40.2271	41.3508	43.1095	45.0689	47.2016	49.3367	51.6772	53.6233	55.3913	55.8236	55.3613	53.3393	50.2957	46.1204	42.0009	38.5352	35.6937	33.8881	33.233	33.9607	35.5237	37.7222	39.9244	41.7937	43.1803	44.153	45.0016	45.8651	47.7624	51.5833	59.4086	73.2493	91.8214	110.355	123.228	129.916	131.248	122.72	91.4945	60.7378
48.407	49.2878	50.6347	51.6345	51.9578	51.1947	49.9239	47.8621	45.5078	43.0605	40.6036	39.4611	40.3013	41.7815	42.2178	41.7094	37.7755	34.5786	32.7613	30.7567	28.8501	27.4143	27.2934	28.0516	29.6981	31.5385	33.0505	34.194	35.2057	36.3585	37.9029	39.9027	42.3274	44.8419	46.9748	48.0558	48.2956	47.3229	45.7198	43.2592	40.7707	38.1772	37.1521	38.9411	45.0314	54.4688	64.9223	69.6687	69.8299	65.3486
107.657	107.037	106.554	106.169	105.891	105.936	106.749	108.664	111.066	114.447	118.041	121.279	124.246	126.585	128.008	128.269	128.299	126.659	123.865	117.337	105.76	90.9763	78.8253	71.0073	66.0278	62.772	60.1245	58.0404	56.2178	54.6107	53.307	52.4036	51.7595	51.2156	50.9946	51.15	52.3205	55.7876	63.6609	76.8771	90.6299	100.856	106.794	110.172	111.638	111.685	110.839	108.405	103.603	92.5438
74.6662	73.7418	72.4283	70.5243	68.0635	64.448	59.8292	54.2909	48.1035	42.5807	38.7802	36.8883	36.9306	37.343	38.4608	39.9896	40.9884	41.6666	41.5256	40.5284	38.9463	37.3806	36.5901	38.3637	44.7535	54.6657	64.5191	72.3121	77.6442	80.6407	81.874	81.7085	80.4894	78.5321	75.9333	72.8758	69.2421	64.6943	59.2973	53.2832	46.4735	41.0824	37.9888	37.0992	37.3377	37.9086	38.211	38.3559	38.0541	37.3588
49.6288	51.9061	54.5976	56.5468	58.7984	60.2477	61.4392	63.0118	64.3457	66.4001	69.1437	71.2832	72.1981	71.511	69.65	66.3519	63.3211	60.8342	60.0951	61.2427	65.4772	73.0919	84.0486	95.5571	103.694	108.383	110.224	110.317	109.415	107.75	105.506	102.478	98.6085	93.3958	86.0571	75.6398	61.7721	45.8738	31.0947	20.3464	14.0254	11.755	11.9476	12.7368	13.6959	14.2632	14.9782	15.935	16.9918	19.0374
35.0469	27.4063	24.9022	24.684	25.5394	26.733	27.6098	28.774	30.2186	32.6287	37.0848	44.8881	58.9833	74.1579	87.2509	87.3392	79.4077	68.479	57.9489	49.4815	43.1989	39.096	36.0587	34.0922	32.1995	29.3239	27.136	24.7941	21.7025	18.785	16.0539	14.0422	13.7537	16.4345	22.1664	29.7109	38.2494	46.2449	52.261	55.6958	57.008	55.439	51.4354	44.5974	35.3301	25.7594	18.8618	16.0168	16.1306	16.9429
47.152	45.41	44.4078	43.91	43.9932	44.6206	45.7952	47.6279	49.9456	52.1066	54.0445	55.2192	55.2178	54.8757	54.1186	52.9254	51.8878	51.3809	51.0052	50.3846	49.1116	47.0013	43.4634	39.1755	35.3913	32.856	31.108	30.2527	29.9327	30.0958	30.4312	30.9249	31.4825	31.9407	32.2789	32.5018	32.8626	33.4567	34.3717	36.5253	42.3123	57.3423	83.6641	109.049	122.096	127.74	130.889	131.653	129.832	124.806
107.592	106.456	104.317	101.252	98.3314	94.5218	91.207	87.1809	83.1131	79.1479	75.7959	72.7075	70.2717	68.1926	67.2868	67.259	67.5107	66.9568	67.044	66.3843	64.095	60.5716	55.4246	48.8759	43.2769	38.3544	34.601	31.6567	29.4395	28.1064	28.3345	29.8579	32.7977	36.5108	40.857	44.8368	48.9066	53.5993	58.222	63.8067	71.8578	78.8675	83.7417	83.3119	79.1865	71.9215	62.7423	54.7977	47.9148	43.166
118.828	114.998	111.879	107.851	103.803	100.124	97.2502	95.6033	95.1457	96.1472	98.9193	103.03	106.702	110.171	111.341	111.949	112.522	113.162	114.602	115.696	117.149	118.142	117.342	109.902	89.4797	63.9949	49.5895	42.4268	38.2261	35.5421	33.9493	33.1372	33.3362	34.2867	35.2633	36.1513	36.2158	34.6307	31.7799	27.104	22.2675	18.088	15.7985	15.4925	16.5212	18.3183	19.8557	21.313	22.3439	22.8382
128.945	124.524	119.445	113.12	106.95	101.128	96.0583	92.1955	89.7094	88.4101	88.4739	89.9946	92.8414	96.6529	100.388	103.444	105.235	106.24	105.397	103.029	98.9695	92.5804	83.7487	73.3842	62.7304	53.531	47.086	42.9618	40.2374	38.1348	36.5649	34.998	33.2234	31.2098	28.8893	26.6793	24.6227	23.2851	22.4007	22.0291	21.9584	22.1991	22.6348	23.1598	23.7663	24.1374	24.3661	24.0527	23.9189	24.0766
84.7403	87.7189	89.6395	90.9546	90.7981	89.2243	86.4808	83.8232	79.2691	76.2813	72.6915	69.0238	65.3933	61.6653	58.3644	56.0205	55.0392	55.2797	56.6967	58.7237	61.1596	62.4231	60.0321	55.6239	49.8436	45.438	43.4155	43.6435	44.3703	44.7755	44.8532	44.8061	44.63	44.6727	45.4558	47.2673	50.825	57.0563	67.4836	83.2215	99.0133	112.343	122.06	126.334	127.65	123.983	115.903	96.2982	74.9034	63.8386
101.657	101.217	101.12	100.885	99.9789	98.3198	93.8904	89.5947	84.1088	82.2789	82.74	90.0287	98.6458	105.51	110.404	113.198	114.924	115.922	116.646	117.739	118.212	117.712	114.481	108.349	99.396	92.6431	87.882	84.9196	82.1977	79.4701	76.3705	72.2351	66.8208	60.2135	51.6784	41.6799	31.1354	22.7674	18.7138	17.875	18.2208	18.9278	19.379	19.5643	19.6529	19.3488	18.615	16.8211	14.795	13.1646
55.3968	53.7642	50.1347	44.0601	35.7311	26.6953	19.6836	16.5779	16.8839	18.436	19.756	21.0668	21.1533	21.0716	20.2155	18.1841	16.0551	14.6709	16.0821	23.0369	37.004	55.2623	72.8209	86.1918	95.4604	100.868	103.04	102.92	101.058	97.9709	95.1538	92.3649	90.0198	88.0288	86.0814	83.8337	80.2847	75.3034	68.0514	58.6736	47.5559	36.9344	30.5832	26.7744	25.2757	24.7327	24.3782	24.2153	24.0005	23.4321
88.8134	79.3184	68.3258	56.0186	46.2781	37.5294	32.0078	29.6948	30.0829	31.3644	34.3503	37.3276	39.2494	40.0318	41.1799	42.341	44.5231	49.2646	55.8328	63.619	72.783	80.5047	87.8536	93.9305	99.0412	102.763	105.163	106.873	108.159	108.819	109.114	108.833	107.919	106.122	102.928	98.4572	92.2072	83.7633	73.952	63.0609	51.8938	41.3116	33.3075	28.0589	25.058	23.1879	21.9646	21.5559	20.7625	19.9469
38.4828	39.6368	41.2581	43.4487	46.2236	49.6293	53.2086	57.4238	62.2757	68.0282	73.4665	78.3058	82.0741	84.574	85.6099	85.4845	83.9727	81.8262	79.1905	76.7697	74.3035	72.2548	70.4998	69.5608	69.2033	69.0804	69.2695	69.2527	68.9904	68.6081	67.4467	66.0759	64.4364	62.804	60.9886	59.126	56.9183	54.2142	50.9149	46.5849	40.9731	34.4345	27.7326	23.6587	24.2397	27.1993	30.9819	34.3313	36.8479	39.0378
78.3276	77.2514	78.0227	78.4343	79.3535	80.7117	83.6942	85.9651	87.9498	88.8971	88.7942	89.1529	85.3417	81.8536	81.158	84.586	92.8081	99.8172	104.506	107.471	108.988	107.064	102.971	95.967	88.6708	82.2738	77.413	74.1688	71.6995	70.3202	69.1929	68.0883	66.8989	65.0883	63.1966	60.4844	56.9691	53.7762	52.6896	54.8933	59.5362	64.746	67.9957	70.5277	71.9324	72.61	72.7989	73.0233	73.4112	73.8252
15.9366	19.2144	24.2287	29.2874	34.0641	37.946	40.2995	40.7165	39.2771	37.7025	35.4838	33.95	33.2675	34.3109	34.6438	35.1077	35.4488	36.6159	39.0253	42.0106	46.1571	51.8379	59.8561	72.2274	85.7119	95.4141	101.175	104.043	104.947	104.114	101.837	98.4163	93.8068	88.1755	81.6593	74.357	66.4741	58.0626	48.7729	40.0237	32.477	26.5219	23.2281	21.6519	20.919	20.6906	20.4952	20.2169	19.3409	19.0872
146.861	150.021	151.796	152.514	153.082	152.843	152.841	152.537	152.921	153.913	156.286	159.432	162.847	165.771	167.425	167.168	165.401	162.757	158.761	155.581	150.543	142.273	131.112	117.892	108.536	102.058	98.1919	95.3276	93.2271	91.4558	89.3387	86.8391	83.5174	79.6913	74.7783	68.4886	60.2247	49.3767	36.8835	24.9304	14.7074	9.17918	8.60146	9.31261	10.6356	10.7777	11.1648	11.6244	14.4647	20.4104
48.3216	48.9386	49.7186	51.5741	53.8594	57.3552	61.0164	63.3037	64.377	64.0584	62.2217	60.0015	57.8172	56.3675	56.9298	59.5725	63.6551	69.4368	74.8923	78.6476	78.6626	73.9071	64.257	52.5997	42.3311	34.4888	29.2882	26.1693	24.5758	23.9013	23.7813	23.9038	24.1468	24.1961	24.0066	23.3518	22.3768	21.0886	19.5818	18.1012	16.5111	15.3997	15.3158	16.5028	18.5423	20.3821	22.0402	22.8638	22.7512	21.4158
104.554	106.426	108.754	111.571	114.895	118.625	122.631	126.782	130.53	133.763	136.559	138.458	139.588	139.366	137.583	133.373	128.436	123.987	121.789	121.532	122.404	122.207	117.361	104.821	84.0938	67.1248	58.5084	54.319	52.8485	53.2703	55.2236	58.9025	64.3498	71.2577	78.3153	84.1029	87.8456	88.8781	86.5473	80.3099	69.8219	58.781	49.5814	43.4293	39.2479	36.5296	34.596	32.9042	31.7928	31.0614
82.2296	79.8342	76.7105	72.7575	66.5502	61.4501	57.7943	54.3486	52.0658	50.4636	48.7439	47.5207	46.3344	44.9056	43.5745	42.3622	41.9685	42.3265	43.3976	44.2321	44.8296	45.2843	45.2097	45.3764	45.5484	45.193	43.7195	41.9443	39.55	37.1435	34.9527	32.8995	31.5727	30.6627	30.0446	29.6217	29.2099	28.8376	29.0631	30.3621	34.1881	41.1985	53.0315	72.1862	93.5895	110.565	121.138	125.022	124.233	116.761
110.769	112.502	114.095	115.258	116.675	117.978	119.699	121.602	124.257	127.408	129.835	130.468	128.697	125.312	122.491	119.632	117.586	114.873	111.425	106.126	100.126	89.6787	78.9749	68.9373	61.4094	55.4394	50.5724	46.7146	43.7513	41.5982	41.1194	42.4425	45.6717	49.8928	54.5735	59.2166	63.8811	68.3192	73.6273	78.7641	84.25	88.1856	88.1338	82.4922	68.9694	51.3087	38.546	30.7875	27.3955	25.4141
96.1265	97.1039	98.1197	99.1903	100.192	101.202	101.866	102.517	103.3	103.794	104.225	104.001	103.695	103.301	102.447	100.909	99.7651	98.2051	96.4051	94.556	92.2888	89.5563	86.1049	82.6168	79.3851	76.2599	74.534	73.4234	72.5902	72.1621	72.1725	72.5515	73.1813	73.5179	73.3719	72.4421	70.3141	66.5849	60.5595	53.2563	45.4497	39.4121	35.8362	33.5786	33.4949	34.5655	36.3753	38.4926	41.3786	44.0206
75.7696	74.1173	71.8487	69.312	65.9926	61.3268	55.7953	48.7595	41.6518	35.2188	30.8253	28.3968	27.8699	29.5632	31.2495	34.0445	38.5185	44.1312	49.8527	56.7132	63.9292	69.8104	75.2565	79.549	83.6875	87.22	89.8718	91.665	92.7747	93.3572	93.3669	93.1592	92.4783	91.4662	89.9625	87.9058	85.0431	80.9845	75.929	69.0242	61.4853	53.9299	48.5278	45.3941	44.2773	43.9616	43.6924	43.2671	41.8445	40.1965
47.8598	44.9872	41.4067	37.2179	33.9209	30.7984	28.7986	27.9777	28.1895	28.8972	29.5514	30.5059	31.4848	32.1445	33.1054	35.1475	38.3545	43.8088	51.8393	62	75.1217	89.1254	102.809	114.86	123.304	128.142	130.311	130.841	130.097	128.511	126.229	123.311	119.647	115.364	110.104	103.595	94.7519	82.4241	66.4255	49.9247	37.1746	31.3908	29.6484	29.7402	30.1586	30.6697	30.8168	30.731	30.281	30.2587
[truncated: 150 more columns]
