# Supplementary material for: Flexible neural population dynamics govern the speed and stability of sensory encoding in mouse visual cortex
Source: Nat Commun. 2024 Jul 30;15:6415. doi: 10.1038/s41467-024-50563-y (PMC11289260; doi:10.1038/s41467-024-50563-y)
Supplement: Supplementary file 8 — Source Data [file 41467_2024_50563_MOESM8_ESM.zip › S10e.xls]

## Sheet: Sheet1
Stationary (mean)	Stationary (SEM)	Locomotion (mean)	Locomotion (SEM)
0.00218695	5.04814e-05	0.00195414	3.3902e-05
0.00225193	5.13446e-05	0.0020238	3.4825e-05
0.00234697	5.48643e-05	0.00208856	3.55853e-05
0.00245664	5.74605e-05	0.00214075	3.78683e-05
0.00253316	6.13938e-05	0.00218279	4.04351e-05
0.00255538	6.12091e-05	0.00221036	3.96086e-05
0.00254523	5.76799e-05	0.00219498	3.76908e-05
0.00247884	5.28292e-05	0.00218159	3.66855e-05
0.00241762	5.18606e-05	0.00216596	3.81035e-05
0.00234673	4.98326e-05	0.0021402	3.69213e-05
0.00231702	5.06687e-05	0.00209683	3.83126e-05
0.00226281	5.20764e-05	0.00202618	4.02134e-05
0.0020944	5.01714e-05	0.00184178	3.78144e-05
0.00182585	4.30139e-05	0.00155294	3.1276e-05
0.00155104	3.49216e-05	0.00125915	2.46467e-05
0.00150733	3.26783e-05	0.00114229	2.38668e-05
0.00183081	4.54993e-05	0.00135594	3.48328e-05
0.00227288	5.43321e-05	0.00175542	4.37199e-05
0.00259873	5.86101e-05	0.002148	4.75122e-05
0.00276442	5.89597e-05	0.002397	4.68742e-05
0.00279713	5.48387e-05	0.00249938	4.72299e-05
0.00283077	5.09558e-05	0.00252556	4.45259e-05
0.00289606	5.21404e-05	0.0025591	4.52442e-05
0.00295521	5.50606e-05	0.0025416	4.52012e-05
0.00294883	5.56069e-05	0.00242603	4.09788e-05
0.00286649	5.46546e-05	0.00232095	3.85155e-05
0.00267882	5.14753e-05	0.00223168	3.85783e-05
0.00251091	5.17832e-05	0.00212682	3.74698e-05
0.00252256	6.31917e-05	0.00204492	3.82854e-05
0.00277541	7.88923e-05	0.00200172	3.83881e-05
0.00305297	8.27273e-05	0.00201156	3.88764e-05
0.00324223	8.09493e-05	0.00203988	4.15296e-05
0.00336747	7.89304e-05	0.00204178	3.86141e-05
0.00338621	7.22487e-05	0.00204896	3.78654e-05
0.00341991	6.82892e-05	0.00205573	3.78298e-05
0.00351319	7.28851e-05	0.0020411	3.5343e-05
0.00366541	8.02426e-05	0.00205401	3.62622e-05
0.00374376	8.2781e-05	0.0020512	4.00481e-05
0.00368451	8.12203e-05	0.00201292	4.01411e-05
0.00354459	8.06821e-05	0.0019852	3.76862e-05
0.00345306	8.78341e-05	0.0019795	3.67993e-05
0.00347063	9.78344e-05	0.00196644	3.67521e-05
0.00359484	0.000112659	0.00197038	3.81917e-05
0.00367396	0.000116489	0.00198679	3.93881e-05
0.00367614	0.000112118	0.0019766	3.86129e-05
0.00365197	0.000101791	0.00197398	3.7807e-05
0.00360684	9.73472e-05	0.001985	3.54737e-05
0.00370039	0.000103004	0.00198971	3.35178e-05
0.00378678	0.000109596	0.00200051	3.48876e-05
0.00377346	0.000109453	0.00201437	3.73667e-05
0.00367021	0.000106085	0.002005	3.83358e-05
0.0035258	9.99124e-05	0.00200503	3.80971e-05
0.00330272	9.0368e-05	0.00199577	3.46069e-05
0.00318946	8.26755e-05	0.00198159	3.31274e-05
0.00311885	8.15614e-05	0.00196846	3.14431e-05
0.00307658	7.95504e-05	0.00196721	3.10779e-05
0.00299523	7.60928e-05	0.00195689	3.06902e-05
0.00295298	7.59499e-05	0.00194707	3.07523e-05
0.00295879	7.73479e-05	0.00195566	3.32784e-05
0.00304179	8.19709e-05	0.00193813	3.21461e-05
0.00309414	8.65043e-05	0.00190585	3.04169e-05
0.00313298	8.98522e-05	0.00191153	3.004e-05
0.003136	8.77942e-05	0.00192459	3.00091e-05
0.00319602	9.21945e-05	0.00197415	3.21689e-05
0.00313426	8.81261e-05	0.00196074	3.18364e-05
0.00307423	8.37858e-05	0.0019483	3.05338e-05
0.00306047	8.3631e-05	0.00197241	3.1278e-05
0.00301051	8.23826e-05	0.00199357	3.13598e-05
0.00301149	8.47494e-05	0.00197983	3.09116e-05
0.00304968	8.59777e-05	0.00199615	3.2311e-05
0.00308792	8.45326e-05	0.0020138	3.32588e-05
0.00308598	8.38675e-05	0.00200682	3.23986e-05
0.00302865	7.92135e-05	0.00199083	3.197e-05
0.00296078	7.62287e-05	0.00198758	3.22333e-05
0.00292966	7.40604e-05	0.00197116	3.29045e-05
0.0029244	7.53831e-05	0.00197828	3.12565e-05
0.0029156	7.56458e-05	0.00196313	2.9531e-05
0.0029309	7.51184e-05	0.00194783	2.93968e-05
0.00284123	7.09772e-05	0.00195141	2.93589e-05
0.00282689	7.01952e-05	0.00196864	2.91357e-05
0.00278823	6.91288e-05	0.00195884	2.71823e-05
0.00279793	6.95029e-05	0.00196532	3.10881e-05
0.00282799	7.30227e-05	0.00198821	3.21337e-05
0.00283909	7.57951e-05	0.00199015	3.22673e-05
0.00284763	7.43498e-05	0.00200547	3.30454e-05
0.00284038	7.48851e-05	0.00202169	3.29536e-05
0.00282609	7.42354e-05	0.00201616	3.25076e-05
0.00279409	7.24751e-05	0.002025	3.3716e-05
0.00277648	7.07306e-05	0.00205144	3.92597e-05
0.00273589	6.92226e-05	0.0020488	4.08665e-05
0.00270243	6.54259e-05	0.00203431	4.06764e-05
0.00269364	6.61819e-05	0.00203015	3.75314e-05
0.00271385	6.91278e-05	0.00205884	3.77015e-05
0.00272346	7.2266e-05	0.00205216	3.41325e-05
0.00268276	6.9567e-05	0.00204022	3.2461e-05
0.00266894	6.62923e-05	0.00205199	3.54252e-05
0.00266274	6.30139e-05	0.00205415	3.66688e-05
0.00264351	6.21179e-05	0.00205915	3.82843e-05
0.00262161	6.3094e-05	0.00204995	3.90644e-05
0.00259349	6.31011e-05	0.00205284	3.76579e-05
0.00261106	6.33046e-05	0.00207218	3.76415e-05
0.00260946	6.2078e-05	0.00208111	3.83578e-05
0.00257958	5.99505e-05	0.00206319	3.63881e-05
0.00255175	5.6767e-05	0.00205625	3.44849e-05
0.00253096	5.58265e-05	0.00206078	3.52531e-05
0.00251954	5.73167e-05	0.002077	3.73318e-05
0.0025326	5.99938e-05	0.00206961	3.82348e-05
0.0025021	6.02156e-05	0.00206716	3.90284e-05
0.00247875	5.84458e-05	0.00204566	3.48373e-05
0.00243209	5.56328e-05	0.00200173	3.35558e-05
0.00239134	5.28429e-05	0.00194058	3.27128e-05
0.0023886	6.06121e-05	0.00186532	3.24243e-05
0.00232464	6.43087e-05	0.00176492	3.12837e-05
0.00225012	6.6286e-05	0.0016482	3.0433e-05
0.00217947	6.71516e-05	0.0015263	3.10128e-05
0.00212163	6.93944e-05	0.00141097	2.96811e-05
0.00210581	7.3477e-05	0.00133852	2.95809e-05
0.00208928	7.15657e-05	0.00134035	3.067e-05
0.00205619	6.90456e-05	0.00137005	3.20556e-05
0.00201928	6.51891e-05	0.00142807	3.29013e-05
0.00205842	6.90478e-05	0.00153159	3.40529e-05
0.0021403	7.22786e-05	0.00170729	3.63427e-05
0.00223769	7.51358e-05	0.00189472	3.99129e-05
0.00235805	7.63365e-05	0.0020843	4.38339e-05
0.00248802	7.39732e-05	0.0022701	5.03285e-05
0.00267785	6.95885e-05	0.00239591	5.495e-05
0.00290056	6.92784e-05	0.00245335	5.7289e-05
0.00304834	7.14206e-05	0.00244295	5.37017e-05
0.00307012	7.07005e-05	0.00243962	4.92121e-05
0.00297554	6.53812e-05	0.00245227	4.80598e-05
0.00294814	6.54856e-05	0.00249141	4.96958e-05
0.00294024	6.56857e-05	0.00250602	5.37122e-05
0.00294921	6.73816e-05	0.00245829	5.43427e-05
0.00303319	7.07025e-05	0.00240763	5.12939e-05
0.00311354	7.64593e-05	0.00237479	4.75957e-05
0.00319232	8.04722e-05	0.00231723	4.35508e-05
0.00327983	9.24443e-05	0.00234323	4.85278e-05
0.00335801	9.6883e-05	0.00232982	4.83089e-05
0.00352921	0.000107091	0.00232383	4.77854e-05
0.00368936	0.000116788	0.00231609	4.65211e-05
0.00376944	0.000118292	0.00231079	4.55643e-05
0.00385822	0.000114468	0.00231327	4.63948e-05
0.00385915	0.000112952	0.00231012	4.72629e-05
0.00387243	0.000111261	0.00230949	4.66502e-05
0.00397133	0.000117749	0.00230546	4.63249e-05
0.00404043	0.000120998	0.00231227	4.9086e-05
0.00398601	0.000118581	0.00228192	4.54319e-05
0.00387658	0.000116221	0.0022273	4.26434e-05
0.0037276	0.000111245	0.00220678	3.98654e-05
0.00359666	0.000103086	0.00220002	3.91633e-05
0.00350096	9.73858e-05	0.00219788	4.01723e-05
0.00339299	9.11352e-05	0.00216826	3.98333e-05
0.00332342	8.41231e-05	0.00215323	3.97356e-05
0.00333216	8.41294e-05	0.00213981	3.96181e-05
0.00337839	8.70635e-05	0.00215773	4.30054e-05
0.00341637	9.14636e-05	0.00216621	4.36441e-05
0.00342739	9.57865e-05	0.00214758	4.12596e-05
0.00339815	9.58381e-05	0.00214005	4.23153e-05
0.00338734	9.31117e-05	0.00215117	4.11909e-05
0.00339532	9.4665e-05	0.00215533	4.15464e-05
0.00338445	9.50957e-05	0.00216302	3.99825e-05
0.0033448	9.29773e-05	0.00215475	3.82674e-05
0.00337427	9.59779e-05	0.00217211	4.24117e-05
0.00334425	9.75606e-05	0.00217205	4.32795e-05
0.00329329	9.46705e-05	0.00216988	4.09324e-05
0.00326001	9.29425e-05	0.00215777	3.86628e-05
0.00320557	8.98888e-05	0.00217778	4.027e-05
0.00318256	8.77939e-05	0.00221892	5.38682e-05
0.00316178	8.90072e-05	0.00222902	5.41699e-05
0.00303781	8.02377e-05	0.00222846	5.36065e-05
0.0028792	7.3109e-05	0.00220677	4.80665e-05
0.00291971	7.70759e-05	0.00220996	4.29964e-05
0.00297512	8.31573e-05	0.00221395	4.47655e-05
0.00294668	8.10134e-05	0.00221381	4.98995e-05
0.0029391	8.11764e-05	0.0022026	5.1798e-05
0.00282844	7.33608e-05	0.00223526	5.39597e-05
0.00274874	6.88611e-05	0.00220154	5.23932e-05
0.00273518	6.88031e-05	0.00215848	4.19801e-05
0.0027405	7.28894e-05	0.00210581	3.83884e-05
0.00270133	7.4785e-05	0.002063	3.93021e-05
