# Supplementary material for: Flexible neural population dynamics govern the speed and stability of sensory encoding in mouse visual cortex
Source: Nat Commun. 2024 Jul 30;15:6415. doi: 10.1038/s41467-024-50563-y (PMC11289260; doi:10.1038/s41467-024-50563-y)
Supplement: Supplementary file 8 — Source Data [file 41467_2024_50563_MOESM8_ESM.zip › S6.xls]

## Sheet: Sheet1
Stationary	Locomotion
0.670858	0.606246
0.688074	0.0668025
0.302172	0.396563
0.72656	0.664021
0.565625	0.691816
0.295026	0.213638
0.0956671	0.485256
0.122584	0.138155
0.251919	0.122188
0.512505	0.445173
0.637012	0.646242
0.494412	0.667167
0.330215	0.468074
0.528272	0.478754
0.499079	0.643478
0.306419	0.411118
0.210979	0.0385423
0.308569	0.120026
0.169894	0.157385
0.332738	0.295278
0.455491	0.405362
0.466553	0.380879
0.399656	0.371597
0.282399	0.366799
0.280518	0.277522
0.29498	0.265397
0.334903	0.384673
0.387484	0.472733
0.601033	0.365022
0.0942979	0.170738
0.219255	0.483823
0.194734	0.299884
0.0295227	0.105499
0.0852936	0.153959
0.327094	0.445208
0.391031	0.399748
0.354911	0.491211
0.215192	0.446024
0.169526	0.237445
0.526766	0.625124
0.479888	0.474405
0.575194	0.504822
0.268788	0.311181
0.321991	0.280242
0.598432	0.588824
0.350071	0.414182
0.418501	0.361234
0.38966	0.394974
0.247439	0.532889
0.639373	0.51266
0.733462	0.623973
0.636778	0.635474
0.651999	0.79262
0.57088	0.578801
0.644967	0.615997
0.342226	0.351168
0.549161	0.435207
0.287908	0.314451
0.0987647	0.312025
0.589929	0.414269
0.297342	0.214122
0.50721	0.450561
0.644357	0.682499
0.708035	0.614157
0.716568	0.588648
0.639468	0.587857
0.631532	0.580349
0.549743	0.503078
0.635859	0.728452
0.600375	0.595475
0.528099	0.534166
0.486498	0.604132
0.436503	0.428813
0.494262	0.574417
0.459002	0.395748
0.652049	0.646966
0.623245	0.559284
0.407086	0.397142
0.419172	0.402048
0.52222	0.650935
0.445578	0.44307
0.51425	0.626573
0.317848	0.113366
0.539282	0.509541
0.426062	0.381919
0.867912	0.779881
0.885542	0.883243
0.859829	0.82478
0.847151	0.897719
0.811793	0.803968
0.0257894	0.221544
0.355638	0.542544
0.448338	0.520707
0.539271	0.674288
0.4046	0.477238
0.452471	0.101596
0.325829	0.30038
0.450522	0.70303
0.505114	0.640224
0.144791	0.130928
0.151818	0.183408
0.0906171	0.102121
0.0921067	0.10376
0.581333	0.56918
0.483507	0.639842
0.385171	0.350762
0.544171	0.444318
0.30743	0.295191
0.678432	0.644558
0.519353	0.677408
0.55025	0.52521
0.429133	0.468631
0.467807	0.532006
0.628712	0.600846
0.679842	0.677163
0.58447	0.709739
0.639409	0.646336
0.446334	0.247842
0.722716	0.578935
0.170546	0.328908
0.521342	0.486659
0.422931	0.437693
0.236642	0.447896
0.357955	0.425624
0.459485	0.630544
0.299759	0.308244
0.360706	0.346817
0.381369	0.408332
0.461354	0.405069
0.408773	0.332991
0.245835	0.306617
0.419565	0.220541
0.319378	0.379663
0.528092	0.574713
0.543212	0.559687
0.545894	0.500721
0.408733	0.56459
0.415321	0.341551
0.503401	0.537996
0.417169	0.523451
0.31975	0.354977
0.426179	0.374032
0.497191	0.500928
0.400131	0.353172
0.339639	0.332277
0.364474	0.32894
0.288486	0.407672
0.471871	0.287801
0.163483	0.154198
0.720132	0.680808
0.696386	0.69292
0.61871	0.678093
0.645137	0.652994
0.519392	0.528335
0.30329	0.187305
0.565509	0.594282
0.373196	0.533167
0.228983	0.216335
0.56525	0.57234
0.431046	0.475483
0.291631	0.30929
0.118855	0.250626
0.455383	0.331712
0.61579	0.500411
0.68993	0.659504
0.032915	0.0465853
0.18049	0.329518
0.264767	0.207049
0.391883	0.370503
0.500866	0.462524
0.412365	0.542864
0.482008	0.513058
0.205555	0.140733
0.192709	0.237898
0.20391	0.321773
0.767938	0.889087
0.923338	0.9302
0.8866	0.919332
0.837914	0.925477
0.76381	0.918607
0.780194	0.76214
0.732571	0.64827
0.815406	0.794264
0.561085	0.730835
0.494325	0.558062
0.144248	0.282747
0.18444	0.281848
0.266812	0.400118
0.592887	0.633872
0.528458	0.540713
0.656347	0.60036
0.554198	0.627348
0.502605	0.405175
0.520943	0.341764
0.457012	0.401804
0.592704	0.577401
0.625894	0.595967
0.500111	0.665679
0.434544	0.4617
0.262308	0.155952
0.317141	0.380762
0.578951	0.552857
0.623305	0.565092
0.28307	0.303024
0.64185	0.728057
0.553945	0.652433
0.545497	0.692895
0.459237	0.430874
0.536018	0.177856
0.448302	0.452785
0.438453	0.370109
0.423378	0.464852
0.244479	0.205402
0.247134	0.110153
0.453461	0.381766
0.574026	0.576046
0.661307	0.644062
0.687627	0.564137
0.486176	0.320002
0.396173	0.450524
0.516919	0.559652
0.220506	0.306679
0.355328	0.476133
0.570571	0.770399
0.22347	0.259428
0.466623	0.340582
0.564566	0.361457
0.44773	0.42507
0.338759	0.467161
0.411524	0.332247
0.257685	0.482495
0.31363	0.315448
0.599937	0.583991
0.508914	0.498487
0.407286	0.403825
0.440815	0.362548
0.0900045	0.086096
0.149033	0.140099
0.515119	0.352044
0.421767	0.206736
0.32284	0.462343
0.172934	0.156908
0.488314	0.298269
0.570223	0.451924
0.427702	0.347871
0.170639	0.0613761
0.475602	0.184105
0.549418	0.403006
0.329108	0.267059
0.537269	0.684555
0.648339	0.636384
0.379362	0.484912
0.514248	0.455385
0.416943	0.412287
0.129973	0.151831
0.337706	0.218605
0.49252	0.636004
0.503201	0.473388
0.552528	0.607801
0.574305	0.46487
0.212345	0.338685
0.562782	0.380309
0.694508	0.692436
0.50589	0.582758
0.347602	0.443928
0.374448	0.417494
0.47446	0.320297
0.601193	0.549317
0.649683	0.625089
0.610772	0.61342
0.489462	0.668847
0.447752	0.377758
0.269314	0.352192
0.355008	0.409722
0.276423	0.27727
0.485339	0.455749
0.733192	0.51356
0.584221	0.534776
0.592258	0.562538
0.489734	0.357662
0.35514	0.214863
0.0783925	0.521181
0.314877	0.146366
0.0835357	0.0488489
0.073018	0.0712578
0.00185229	0.0619099
0.389705	0.392974
0.494222	0.222918
0.465954	0.627295
0.524459	0.522606
0.499668	0.388311
0.673496	0.240444
0.565111	0.505906
0.54586	0.626054
0.396412	0.399915
0.572097	0.523321
0.491381	0.270251
0.619899	0.498421
0.562175	0.514337
0.48992	0.384463
0.43853	0.195976
0.665926	0.630209
0.668992	0.70011
0.391072	0.630576
0.364685	0.503929
0.444763	0.376092
0.177263	0.216269
0.679871	0.634577
0.550602	0.567563
0.184187	0.270215
0.160949	0.166782
0.568524	0.221689
0.740075	0.712696
0.513774	0.447057
0.603777	0.635877
0.498192	0.288155
0.400796	0.617615
0.160105	0.216135
0.17869	0.366278
0.470441	0.383908
0.496106	0.316185
0.459022	0.631015
0.59964	0.472062
0.366242	0.508182
0.445619	0.335194
0.645542	0.518882
0.60197	0.578598
0.513413	0.555047
0.573831	0.600474
0.641407	0.393184
0.109846	0.220276
0.223399	0.425351
0.464123	0.212725
0.474611	0.423723
0.0491701	0.142775
0.36569	0.223331
0.294036	0.430968
0.198529	0.132956
0.417381	0.37912
0.529709	0.637325
0.592706	0.630536
0.426132	0.493826
0.424353	0.190463
0.467005	0.490059
0.479655	0.573736
0.400277	0.497287
0.114951	0.0809886
0.519828	0.538975
0.233235	0.284362
0.662817	0.695908
0.747616	0.692194
0.356933	0.685428
0.279854	0.370918
0.269937	0.54346
0.622499	0.467241
0.140412	0.170541
0.112121	0.129632
0.410823	0.3731
0.622977	0.427925
0.686718	0.68925
0.640308	0.652412
0.559933	0.53024
0.501586	0.469897
0.476583	0.475657
0.437592	0.264547
0.0849299	0.249436
0.396406	0.461959
0.462903	0.531667
0.119748	0.117841
0.311443	0.174113
0.37293	0.297859
0.395901	0.659588
0.445597	0.304631
0.340331	0.462685
0.49837	0.511637
0.450668	0.384388
0.69466	0.337494
0.665869	0.632176
0.577893	0.619664
0.256938	0.340386
0.308262	0.0662995
0.30256	0.28351
0.0475086	0.0982666
0.205067	0.225071
0.483055	0.316549
0.425209	0.466928
0.765883	0.609122
0.486491	0.616116
0.303666	0.362894
0.129967	0.015622
0.494361	0.514341
0.347554	0.245414
0.262729	0.253014
0.425666	0.45023
0.642953	0.491683
0.256304	0.276308
0.637604	0.663033
0.700984	0.720896
0.816281	0.877363
0.429318	0.481768
0.505793	0.607302
0.41013	0.394641
0.612795	0.766873
0.614629	0.641079
0.119779	0.0986482
0.200444	0.108198
0.56199	0.205796
0.563525	0.578684
0.462173	0.549373
0.461316	0.388438
0.609489	0.619889
0.679558	0.710004
0.622093	0.638614
0.466296	0.761584
0.310029	0.295898
0.554541	0.472078
0.605082	0.518813
0.401881	0.376216
0.278385	0.255626
0.239978	0.237975
0.24523	0.382275
0.495426	0.478302
0.586109	0.485833
0.6481	0.521992
0.504655	0.45051
0.419148	0.3339
0.749393	0.592024
0.464667	0.387135
0.55614	0.496124
0.600627	0.702496
0.465749	0.583089
0.183675	0.259124
0.596169	0.692539
0.509604	0.317627
0.288365	0.504659
0.271009	0.323037
0.574798	0.389704
0.20145	0.559978
0.507921	0.592755
0.594159	0.750927
0.476153	0.53632
0.398247	0.772455
0.564022	0.752406
0.766395	0.142441
0.527275	0.422679
0.458041	0.505507
0.192668	0.44938
0.177965	0.330057
0.281149	0.401508
0.343515	0.274799
0.474679	0.472294
0.370586	0.539466
0.486531	0.317413
0.0940223	0.527008
0.119451	0.578278
0.392296	0.453806
0.325478	0.166537
0.457673	0.430042
0.607929	0.458768
0.496682	0.637094
0.788721	0.525892
0.689563	0.634818
0.625367	0.505081
0.668739	0.711294
0.514135	0.38674
0.49425	0.537991
0.315507	0.472786
0.5053	0.353253
0.426386	0.303637
0.222943	0.245803
0.374303	0.340848
0.251018	0.335424
0.388671	0.217852
0.392403	0.228922
0.241315	0.286236
0.489379	0.720293
0.660335	0.704078
0.264759	0.5822
0.667388	0.527444
0.692317	0.594083
0.532325	0.37033
0.416812	0.611497
0.128503	0.463432
0.929769	0.721679
0.386879	0.503091
0.340727	0.667694
0.242254	0.307376
0.468758	0.302603
0.511147	0.541217
0.168241	0.448469
0.622352	0.0813798
0.473413	0.352594
0.0487868	0.0222288
0.423829	0.216436
0.365219	0.555156
0.4296	0.43842
0.426172	0.19624
0.205991	0.243876
0.434492	0.412683
0.633456	0.560722
0.609375	0.518823
0.662165	0.655193
0.419015	0.727495
0.524621	0.570624
0.37731	0.458321
0.322531	0.279502
0.404159	0.412572
0.457465	0.64205
0.458594	0.547243
0.589403	0.653526
0.611182	0.555486
0.28315	0.473941
0.191873	0.263191
0.403416	0.303006
0.34208	0.150625
0.700152	0.297783
0.791557	0.724414
0.526762	0.670317
0.579937	0.458567
0.54783	0.682708
0.359698	0.438937
0.420669	0.543463
0.520876	0.5112
0.421805	0.318343
0.759891	0.881193
0.916175	0.919776
0.478889	0.474433
0.316423	0.499309
0.525032	0.511327
0.460158	0.408303
0.302668	0.352304
0.569356	0.663059
0.394067	0.650679
0.426551	0.481592
0.334854	0.538456
0.642031	0.674468
0.443987	0.615377
0.224583	0.462964
0.352245	0.0158701
0.427343	0.205326
0.104088	0.354901
0.559395	0.652723
0.557525	0.69154
0.577682	0.586952
0.39912	0.484085
0.453827	0.56149
0.598833	0.694439
0.540559	0.546204
0.244278	0.537422
0.29394	0.363644
0.540419	0.638669
0.713573	0.686608
0.455244	0.601175
0.473614	0.561177
0.440553	0.485465
0.49026	0.405566
0.368864	0.435203
0.374301	0.392963
0.577353	0.673189
0.61549	0.63045
0.756569	0.780019
0.76327	0.677488
0.615943	0.542005
0.623121	0.645484
0.299887	0.56996
0.216534	0.772862
0.52635	0.150718
0.204787	0.568417
0.787219	0.672108
0.225751	0.497502
0.483053	0.470127
0.551678	0.555791
0.250341	0.0758033
0.160531	0.108816
0.489827	0.366437
0.520131	0.476237
0.354474	0.438922
0.333308	0.429612
0.277815	0.312303
0.436758	0.566712
0.204685	0.0913638
0.128222	0.132147
0.148569	0.137927
0.595779	0.617596
0.460968	0.652098
0.39421	0.750122
0.743862	0.731715
0.754174	0.825082
0.666835	0.622197
0.247378	0.656318
0.443459	0.418881
0.572435	0.628832
0.263882	0.32441
0.380467	0.592132
0.56094	0.586233
0.743802	0.678399
0.362932	0.683087
0.571986	0.636569
0.574721	0.626128
0.231122	0.305394
0.418325	0.447684
0.624455	0.67601
0.580288	0.526601
0.586198	0.269858
0.630134	0.37098
0.625393	0.789832
0.408352	0.503262
0.559118	0.450878
0.236459	0.242954
0.417764	0.410453
0.359847	0.430052
0.673145	0.399216
0.624322	0.4385
0.219214	0.272792
0.241122	0.186226
0.72241	0.632407
0.410701	0.291458
0.368935	0.222584
0.691521	0.530737
0.607125	0.756276
0.587528	0.700348
0.648052	0.642822
0.555505	0.418501
0.726207	0.717694
0.611116	0.510755
0.321653	0.329199
0.311879	0.282372
0.531489	0.467974
0.665399	0.714784
0.621535	0.611214
0.672786	0.668747
0.668988	0.766752
0.67979	0.671309
0.720672	0.646616
0.45512	0.64067
0.48798	0.376352
0.0601566	0.0779878
0.151544	0.600849
0.621473	0.358872
0.742672	0.569284
0.489201	0.618263
0.568219	0.363937
0.275235	0.412782
0.241944	0.418946
0.618356	0.721842
0.309317	0.116785
0.0819378	0.23424
0.375256	0.425836
0.586307	0.592076
0.567211	0.623684
0.452874	0.652836
0.415317	0.364479
0.0957923	0.0922113
0.216351	0.157518
0.429077	0.37731
0.559148	0.63658
0.370225	0.502833
0.299292	0.367882
0.729579	0.749584
0.836924	0.764262
0.429795	0.470219
0.59763	0.488766
0.541055	0.460676
0.559008	0.56112
0.483051	0.671129
0.377582	0.436662
0.162607	0.378515
0.493491	0.31262
0.343289	0.6037
0.657577	0.491806
0.47556	0.554454
0.53772	0.522877
0.301329	0.552339
0.13823	0.335863
0.450699	0.476909
0.50615	0.603802
0.670455	0.51022
0.515374	0.218078
0.108572	0.17334
0.140034	0.138301
0.225877	0.206423
0.316216	0.267021
0.315173	0.281127
0.628601	0.00280825
0.122761	0.0459527
0.256532	0.175351
0.182098	0.149859
0.247596	0.151373
0.383772	0.204104
0.36373	0.3738
0.294234	0.223806
0.0697649	0.14701
0.246272	0.413591
0.400129	0.466025
0.36176	0.0400549
0.0866739	0.121226
0.135531	0.0829529
0.173427	0.117136
0.207743	0.170996
0.264784	0.208123
0.232037	0.237225
0.190586	0.394779
0.0688604	0.120701
0.201474	0.164587
0.707617	0.685143
0.812714	0.684569
0.599157	0.638965
0.540876	0.590443
0.449573	0.367991
0.280555	0.351008
0.300719	0.30931
0.640004	0.472529
0.612913	0.604072
0.45921	0.432568
0.30352	0.443467
0.16051	0.192731
0.311412	0.357387
0.105648	0.246274
0.268703	0.214086
0.690821	0.646063
0.735697	0.586296
0.501703	0.475182
0.449453	0.337842
0.634779	0.575517
0.487104	0.192977
0.382929	0.605994
0.315262	0.432035
0.164159	0.346869
0.1383	0.109952
0.234338	0.0904098
0.483882	0.246732
0.397157	0.554145
0.514828	0.506276
0.325443	0.460768
0.299617	0.141779
0.23629	0.369943
0.532126	0.428867
0.576831	0.577011
0.631867	0.66094
0.0153873	0.169579
0.149013	0.164602
0.129997	0.243039
0.415731	0.337097
0.37838	0.462258
0.339367	0.416475
0.16558	0.328567
0.36006	0.371173
0.260492	0.271688
0.504332	0.52228
0.56352	0.611238
0.694495	0.558347
0.320263	0.388954
0.287809	0.607394
0.00331642	0.512298
0.408417	0.294752
0.194309	0.408201
0.154406	0.340694
0.605394	0.465215
0.457269	0.567326
0.406663	0.579517
0.187711	0.305735
0.497452	0.479554
0.85455	0.783191
0.701497	0.730285
0.626751	0.688338
0.719225	0.63682
0.514502	0.646336
0.410688	0.301622
0.211728	0.36315
0.634424	0.258567
0.536799	0.682879
0.519426	0.618601
0.446428	0.515064
0.450187	0.615284
0.599649	0.501484
0.56901	0.495634
0.156394	0.162627
0.103704	0.148909
0.569059	0.459286
0.370006	0.269638
0.455368	0.604791
0.33615	0.587897
0.179703	0.168736
0.218696	0.14714
0.245071	0.139965
0.717398	0.566284
0.616133	0.533094
0.300976	0.258037
0.513685	0.512655
0.347747	0.608505
0.689762	0.403425
0.548021	0.461344
0.34474	0.543439
0.585283	0.245748
0.529944	0.369737
0.519885	0.269132
0.109541	0.0801427
0.277202	0.273226
0.628481	0.607426
0.625137	0.738553
0.581387	0.540182
0.164945	0.199612
0.371579	0.240462
0.550149	0.50142
0.677842	0.747729
0.221919	0.508194
0.652507	0.302278
0.396004	0.286589
0.312946	0.393933
0.357311	0.328
0.576229	0.462628
0.452865	0.597104
0.0526025	0.520333
0.334751	0.160767
0.198858	0.240822
0.646883	0.755512
0.563754	0.641888
0.0827524	0.23735
0.674494	0.621
0.708147	0.668915
0.590944	0.660061
0.417573	0.661352
0.479925	0.564024
0.544384	0.546074
0.12517	0.101359
0.384598	0.414531
0.554968	0.568461
0.47576	0.562662
0.410588	0.351214
0.0369304	0.563708
0.491176	0.392952
0.537074	0.572641
0.358812	0.560554
0.449387	0.371152
0.406159	0.51031
0.574109	0.654571
0.483372	0.501617
0.61411	0.702759
0.606932	0.660641
0.357586	0.359485
0.253362	0.447903
0.257782	0.412355
0.27204	0.138595
0.177389	0.252436
0.275386	0.281937
0.564775	0.443275
0.48207	0.493627
0.674627	0.658328
0.718178	0.582501
0.20797	0.210761
0.446971	0.50129
0.597244	0.755365
0.33114	0.440958
0.335478	0.263513
0.618019	0.377411
0.461228	0.481088
0.165601	0.430503
0.692915	0.372318
0.646771	0.471959
0.165057	0.310078
0.633061	0.706804
0.573608	0.69378
0.624996	0.684884
0.507854	0.77791
0.574278	0.685147
0.791078	0.584728
0.616076	0.608077
