# Supplementary material for: Flexible neural population dynamics govern the speed and stability of sensory encoding in mouse visual cortex
Source: Nat Commun. 2024 Jul 30;15:6415. doi: 10.1038/s41467-024-50563-y (PMC11289260; doi:10.1038/s41467-024-50563-y)
Supplement: Supplementary file 8 — Source Data [file 41467_2024_50563_MOESM8_ESM.zip › S7a.xls]

## Sheet: Sheet1
SV stat (mean)	SV stat (SEM)	SV run (mean)	SV run (SEM)	dim stat (mean)	dim stat (SEM)	dim run (mean)	dim run (SEM)	loading sim stat (mean)	loading sim stat (SEM)	loading sim run (mean)	loading sim run (SEM)
27.5841	3.99084	20.8968	3.6745	2.8	0.583095	2.2	0.583095	0.378931	0.0924624	0.230075	0.0350755
27.5084	3.94068	20.1767	3.41678	2.8	0.583095	2.2	0.583095	0.385796	0.0929339	0.235087	0.0329343
26.1359	4.4926	24.2889	4.04505	2.6	0.678233	2.8	0.663325	0.38251	0.0921336	0.230268	0.03215
25.0638	3.94363	23.927	2.82999	2.4	0.509902	2.8	0.489898	0.377916	0.0909554	0.214939	0.0369222
23.4481	4.37182	22.622	3.46729	2.4	0.748331	2.8	0.663325	0.376348	0.088723	0.231791	0.0347663
24.8069	3.63969	23.2989	3.53304	2.4	0.4	2.8	0.663325	0.379207	0.0887214	0.227732	0.0362323
24.3749	3.67336	23.505	3.72349	2.2	0.374166	2.6	0.509902	0.369204	0.087297	0.229476	0.0390083
26.6626	3.58848	23.1802	2.9424	2.8	0.374166	3	0.632456	0.356565	0.0827519	0.216419	0.0358679
23.3329	3.57424	21.0541	2.54752	2.4	0.509902	2.6	0.748331	0.352217	0.0808368	0.18424	0.0297077
24.8572	2.82412	22.4517	3.02311	2.8	0.374166	2.8	0.583095	0.354107	0.0804824	0.151643	0.0295371
19.3257	3.96639	20.59	3.30348	2.2	0.583095	2.6	0.678233	0.36931	0.0809892	0.120417	0.0360189
19.903	4.66649	22.6031	2.22909	2.4	0.6	3	0.447214	0.367345	0.0806101	0.121375	0.0365823
22.5674	5.25393	20.2852	3.33795	3	0.707107	2.4	0.6	0.355527	0.074129	0.139643	0.0475187
22.7981	3.80899	23.0398	3.26619	3	0.547723	2.8	0.489898	0.335855	0.0695582	0.145415	0.0530163
24.108	4.27103	23.1964	3.11611	3.2	0.583095	3	0.632456	0.323439	0.0657369	0.143299	0.0538162
22.5916	4.84749	25.0809	2.82421	3	0.707107	3.2	0.374166	0.32239	0.0551096	0.145171	0.0555779
23.314	4.67617	26.1369	3.22521	3.2	0.734847	3.2	0.583095	0.319538	0.0487807	0.138861	0.0546249
22.9831	4.75568	27.0176	2.83798	3	0.707107	3.4	0.6	0.321723	0.0433679	0.131975	0.0569393
24.2008	4.89577	27.8299	2.53884	3.2	0.734847	3.6	0.678233	0.32616	0.0383323	0.126931	0.0582967
25.096	5.01924	29.3545	3.4406	3.4	0.812404	3.8	0.8	0.320436	0.029642	0.126332	0.0579486
23.7505	5.42202	28.843	2.72665	3.2	0.916515	3.4	0.6	0.347058	0.0299017	0.132372	0.0564909
24.5718	5.29553	30.9519	2.57538	3.4	0.979796	3.8	0.663325	0.35861	0.0345627	0.138397	0.0546923
26.7975	4.6767	31.9681	2.80231	3.4	0.812404	3.8	0.663325	0.364314	0.0308158	0.140155	0.0530238
28.7936	3.67877	32.454	3.34223	3.6	0.678233	3.8	0.860233	0.38527	0.0361951	0.140643	0.0513918
26.643	4.99219	33.6879	3.66	3.2	0.916515	4	0.894427	0.412155	0.0423571	0.140003	0.0506598
30.8713	3.64126	34.8123	2.88929	3.6	0.678233	4.2	1.0198	0.413948	0.0362308	0.143577	0.0510175
33.6015	3.63277	35.3952	2.93024	4	0.707107	4.2	0.860233	0.425823	0.0321669	0.143941	0.049752
32.9059	3.00636	34.6894	2.6678	3.6	0.748331	3.8	0.583095	0.44177	0.0326457	0.145378	0.0512528
33.5287	3.9261	37.367	3.3461	3.6	0.927362	4.4	0.927362	0.447614	0.0359187	0.13754	0.0512126
36.7384	3.7609	37.2891	3.71402	3.6	0.678233	4.6	1.07703	0.470469	0.044868	0.128913	0.0504748
38.255	3.32861	36.6382	1.15173	3.6	0.927362	4	0.447214	0.489341	0.0442072	0.130512	0.0529513
36.8561	2.9397	37.5725	2.26095	3	0.707107	4.2	0.734847	0.505928	0.0413554	0.129386	0.0528781
38.0715	2.80916	38.1327	2.45541	3	0.632456	4.4	0.509902	0.5076	0.0362182	0.129933	0.0530678
38.8709	2.71592	38.8704	2.72415	3.2	0.734847	4.6	0.812404	0.512961	0.0362716	0.126309	0.0507756
40.3985	1.85713	36.6652	2.25716	3.6	0.812404	4	0.447214	0.508176	0.0319961	0.129005	0.0518266
39.4655	2.15541	38.5967	2.72193	3.4	0.678233	4.6	0.812404	0.499458	0.0280125	0.125137	0.0491569
35.8738	3.92113	36.4597	2.60555	3	0.83666	4.2	0.583095	0.499678	0.0280867	0.123405	0.0463033
35.7701	4.17654	37.2442	2.36716	3	0.83666	4.4	0.748331	0.492311	0.0269433	0.114101	0.0455424
38.434	2.90508	37.8111	2.42724	3.6	0.748331	4.8	0.8	0.473839	0.0244407	0.105749	0.0415101
36.1675	2.67016	36.7168	2.44509	3.4	0.87178	4.4	0.678233	0.466868	0.0242588	0.100842	0.0392579
36.1264	2.251	36.5659	2.37396	3.2	0.663325	4.4	0.678233	0.46103	0.0266839	0.0970806	0.0377029
36.3191	2.53852	34.4879	2.0432	3.6	0.748331	3.8	0.374166	0.458371	0.0296616	0.096332	0.0361061
36.067	2.94021	35.0143	2.16206	3.6	0.748331	4	0.447214	0.451856	0.0288492	0.0942297	0.0343695
34.1052	2.16943	36.3717	2.17531	3.4	0.748331	4.4	0.509902	0.446163	0.0309259	0.0930969	0.033164
33.3925	2.12017	36.8273	1.35336	3.2	0.663325	4.6	0.509902	0.440769	0.0341762	0.0906532	0.0329901
34.0149	2.70739	35.8996	1.99377	3.8	0.8	4.6	0.748331	0.431821	0.0389677	0.0891276	0.0317617
32.3287	1.9315	34.8982	2.4245	3.4	0.748331	4.2	0.583095	0.426052	0.0453369	0.0862005	0.0296679
31.7912	1.87429	34.4523	2.18371	3.4	0.748331	4.2	0.583095	0.419694	0.0499112	0.0825934	0.0289359
32.4568	2.53795	36.2807	2.30465	3.8	0.8	4.4	0.509902	0.419736	0.0515087	0.0818117	0.0284966
31.788	2.65917	35.1641	2.14131	3.8	0.8	4.2	0.374166	0.417319	0.0544353	0.0819437	0.0292062
29.2866	2.73271	34.7567	2.59768	3.4	0.812404	4.4	0.748331	0.411475	0.0609479	0.0822688	0.02943
30.2987	2.57426	33.5113	1.79041	3.6	0.678233	4	0.447214	0.404292	0.0631014	0.0813027	0.0297978
28.5258	2.98988	32.728	1.75992	3.4	0.812404	4	0.447214	0.398793	0.0672567	0.0786312	0.0285345
29.7712	3.34871	33.9441	1.9486	3.8	1.06771	4.4	0.509902	0.394781	0.0740154	0.0771716	0.0290922
31.1585	4.21153	33.1958	2.3693	4.2	1.24097	4.2	0.583095	0.389233	0.0804677	0.0769387	0.0298088
31.5791	4.07888	32.661	1.73738	4.2	1.24097	4	0.447214	0.401351	0.0880869	0.0786409	0.0302191
31.1577	3.67586	32.7756	1.79784	4	1.22474	4	0.447214	0.41574	0.0840702	0.078541	0.0303888
31.3397	3.30774	32.9679	2.06889	4	1.22474	4.2	0.583095	0.429822	0.0799073	0.0793801	0.0305812
32.4022	2.84641	32.9708	2.01445	4	1.14018	4.2	0.583095	0.440485	0.0726825	0.0820145	0.031385
32.6388	3.46674	32.7011	1.73625	4	1.22474	4	0.447214	0.456056	0.0625166	0.0849461	0.0332572
33.3392	3.26051	34.2287	1.86448	4.2	1.15758	4.6	0.509902	0.462181	0.0586841	0.0843613	0.0329251
35.3009	1.98816	33.0075	2.01674	4.4	0.87178	4.2	0.583095	0.46313	0.0540142	0.085613	0.0339601
33.639	2.91386	33.3714	2.35461	4.2	0.969536	4.2	0.583095	0.453648	0.0536674	0.0835237	0.0329535
30.3744	5.30732	32.7097	1.70076	3.8	1.2	4	0.447214	0.485112	0.0447189	0.0835987	0.0326966
33.3813	3.80553	33.2735	2.34512	4.2	1.11355	4.2	0.583095	0.453327	0.0488019	0.0838318	0.0326823
32.809	4.08871	33.2773	2.3664	4	1.14018	4.2	0.583095	0.461277	0.0462827	0.0827049	0.032126
32.6644	3.06318	32.6814	2.04109	3.8	0.916515	4	0.447214	0.464804	0.0436946	0.082023	0.0322707
34.0664	3.1867	31.7026	1.38483	4	0.83666	3.8	0.374166	0.460684	0.0439414	0.0819777	0.0328744
32.4539	4.0311	32.8803	2.38311	3.8	0.969536	4.2	0.583095	0.454815	0.041611	0.0791976	0.0322111
34.1508	3.83697	32.4763	1.76682	4.4	1.1225	4	0.316228	0.447001	0.0419935	0.0778204	0.0306839
33.7088	3.46936	31.5054	1.46717	4.2	0.734847	3.8	0.374166	0.448423	0.0393741	0.0775043	0.0315343
33.4687	3.54943	31.9331	1.83929	4.2	0.860233	4	0.447214	0.438819	0.0472136	0.0764506	0.0309111
33.2881	3.63992	31.9279	1.77885	4.2	0.860233	4	0.447214	0.435618	0.045791	0.077866	0.0312487
33.0293	3.64048	33.0746	2.52006	4.2	0.860233	4.2	0.583095	0.433458	0.0440333	0.0781884	0.0305595
34.7352	2.96325	32.9837	1.59591	4.2	0.374166	4	0.447214	0.434839	0.0423611	0.0821745	0.0317327
33.7425	4.0812	33.1318	2.49366	4.2	0.734847	4.2	0.583095	0.452535	0.0389468	0.082745	0.0307678
28.7694	5.66914	32.7246	2.17622	3.6	1.07703	4.2	0.583095	0.472531	0.0420476	0.0826132	0.0305892
34.7651	2.86441	32.8284	2.1002	4.4	0.6	4.2	0.583095	0.454915	0.0406039	0.082086	0.030145
34.9265	2.4922	32.878	1.46757	4.2	0.489898	4.2	0.489898	0.464431	0.0443667	0.0817952	0.0297619
34.6011	4.26703	32.6801	0.960935	4.2	0.734847	4	0.447214	0.461138	0.0469462	0.0804084	0.0296797
34.5136	2.70922	33.0454	2.3488	4.2	0.489898	4.4	0.748331	0.475853	0.0471047	0.0819325	0.0313639
33.5784	3.87623	32.7675	1.50076	4	0.632456	4.2	0.489898	0.490502	0.0491577	0.0785952	0.0305097
30.0249	3.25793	32.8224	1.57773	3.4	0.812404	4.2	0.489898	0.489475	0.0476381	0.0800721	0.0312607
30.3881	3.03293	32.7204	1.12331	3.4	0.812404	4.2	0.489898	0.494928	0.047604	0.078832	0.0309463
29.8306	4.09341	31.9815	1.80992	3.4	0.812404	4	0.447214	0.493978	0.0486711	0.0786555	0.0293833
32.4786	5.10529	32.9578	1.53636	4	0.894427	4.4	0.6	0.487442	0.0449585	0.0791845	0.0289763
33.9763	2.05263	32.944	1.42844	4	0.447214	4.2	0.489898	0.479063	0.0450069	0.0803271	0.0295139
29.3681	4.08627	32.9648	0.966841	3.4	0.812404	4.2	0.489898	0.489273	0.0487156	0.0814198	0.030141
30.7918	3.31389	32.7748	1.25201	3.6	0.748331	4.2	0.489898	0.474391	0.0469292	0.0828515	0.0308101
33.2759	3.65979	33.9165	2.60648	4.2	0.734847	4.4	0.678233	0.472666	0.0493145	0.083438	0.0315874
32.1568	2.9682	32.2599	1.82225	3.8	0.583095	3.8	0.374166	0.475476	0.0524791	0.0828311	0.0318118
32.2748	3.64847	32.116	1.82171	4	0.83666	4	0.447214	0.476939	0.0534806	0.0810113	0.0330154
30.6469	2.65071	33.4191	1.80494	3.6	0.678233	4.6	0.748331	0.470406	0.0515921	0.08005	0.0323133
32.5334	3.29811	32.768	1.41797	4	0.547723	4.2	0.489898	0.46876	0.0485887	0.0802524	0.0323617
31.8664	2.29254	33.3775	0.787289	4	0.707107	4.4	0.6	0.465307	0.0487949	0.0781953	0.0315969
30.0143	3.56395	32.3115	1.82631	3.8	0.860233	4	0.447214	0.455274	0.05007	0.0778963	0.0322954
30.4938	2.90578	33.0036	1.54532	3.8	0.583095	4.4	0.6	0.455901	0.0500884	0.0775711	0.0322256
29.1348	2.90823	32.399	1.33847	3.4	0.6	4.2	0.489898	0.466061	0.0494644	0.077676	0.031711
28.5261	4.40719	32.3615	1.35887	3.4	0.678233	4.2	0.489898	0.482134	0.0479479	0.0770267	0.0308506
28.5933	4.4722	32.0617	1.81291	3.6	0.927362	4	0.447214	0.480506	0.0487566	0.0761899	0.0294649
30.9305	2.52018	31.9858	1.15012	3.8	0.663325	4.2	0.489898	0.475701	0.0493299	0.0782007	0.029807
27.9275	3.8514	32.0897	1.72441	3.4	0.87178	4	0.447214	0.485055	0.0505277	0.0797034	0.0293751
31.7952	2.88478	30.5001	2.16085	4	0.707107	3.8	0.583095	0.486415	0.0550934	0.0818286	0.0275872
30.0344	3.95873	31.9884	1.68219	3.6	0.748331	4	0.447214	0.479679	0.0564455	0.0803298	0.0289653
30.2601	2.72021	31.9798	1.68437	3.6	0.509902	4	0.447214	0.48595	0.0637756	0.0810586	0.0297066
31.413	2.70758	32.1128	1.74458	4	0.707107	4	0.447214	0.487236	0.0675334	0.0836187	0.0299846
31.3598	2.11147	31.7791	1.79516	3.8	0.374166	4	0.447214	0.488658	0.0607512	0.0861171	0.0301843
27.4983	3.78505	31.6177	1.80608	3.4	0.812404	4	0.447214	0.484429	0.0582034	0.0895509	0.0301287
26.4151	4.68031	31.5501	1.9208	3.2	0.969536	4	0.447214	0.484504	0.0612683	0.0932844	0.0299545
28.7797	4.06829	31.0533	1.9678	3.8	0.969536	4	0.447214	0.481846	0.0608987	0.0947831	0.0309571
26.3861	3.96573	30.7706	1.94627	3.4	1.02956	4	0.447214	0.475664	0.060609	0.101787	0.0301841
28.8301	3.43107	30.2788	1.89231	3.8	0.8	4	0.447214	0.465933	0.0611442	0.109242	0.0281065
25.4367	3.97402	29.1506	1.75731	3.2	0.969536	4	0.447214	0.458879	0.0632579	0.112943	0.0286345
25.2579	3.87227	28.1215	2.6428	3.2	0.916515	4	0.707107	0.45613	0.065102	0.124353	0.0288162
25.5778	4.1414	26.7625	2.26368	3.4	1.02956	3.6	0.509902	0.454977	0.0663477	0.128587	0.0306405
24.581	3.88074	26.0092	2.28518	3.2	0.916515	3.6	0.509902	0.444969	0.0670557	0.13729	0.0333249
24.0415	3.3743	24.9166	2.3938	3	0.83666	3.4	0.6	0.445878	0.0701018	0.143323	0.034924
23.3562	2.92687	22.1192	3.27128	2.8	0.8	3	0.707107	0.445703	0.0720288	0.162323	0.0413712
24.4108	3.4975	24.6708	1.84786	3.2	0.969536	3.6	0.678233	0.43733	0.0736651	0.194743	0.0586618
23.8107	3.77831	24.8664	2.63035	3	0.948683	3.6	0.678233	0.42882	0.0738949	0.199841	0.0614576
21.6082	2.86409	22.5387	2.16465	2.4	0.748331	3	0.632456	0.42079	0.0715586	0.219269	0.0735936
22.4294	2.74149	21.6026	2.45177	2.6	0.812404	3	0.83666	0.411664	0.0704846	0.22762	0.0774866
22.9572	2.69392	21.7084	2.50898	2.4	0.509902	3	0.83666	0.414599	0.0686914	0.23477	0.082058
22.9916	2.95908	18.7968	2.79676	2.6	0.812404	2.6	0.979796	0.405803	0.0670613	0.231382	0.0756195
25.4458	4.49681	21.6254	3.27272	2.8	0.8	3	0.894427	0.416162	0.0665252	0.246534	0.0716001
24.2	3.0536	22.216	3.21265	2.2	0.583095	3	0.894427	0.427669	0.0705006	0.277809	0.0658895
24.9263	2.93427	24.6526	3.52345	2	0.447214	3.4	0.812404	0.439551	0.0706361	0.292312	0.0704359
26.5477	3.06568	26.9209	3.26271	2.2	0.583095	3.6	0.748331	0.438645	0.0680987	0.2972	0.0671452
26.2938	2.06861	24.8982	3.25698	2	0.547723	3	0.707107	0.446287	0.0673165	0.319083	0.0696157
29.1738	3.54193	23.8543	2.63787	2.4	0.678233	3	0.894427	0.444462	0.0657941	0.326831	0.0731174
32.6004	3.45219	28.8467	3.44214	2.6	0.509902	3.6	0.509902	0.449122	0.0670618	0.323462	0.0730351
33.1536	3.77181	25.6761	3.05691	2.6	0.6	3	0.547723	0.444358	0.0631465	0.329934	0.073391
29.8064	1.89056	25.5279	2.9776	1.8	0.374166	3	0.547723	0.449305	0.0658665	0.328149	0.0734135
33.2669	3.61568	25.109	2.07247	2.4	0.4	2.8	0.489898	0.442407	0.0635674	0.325435	0.07372
31.6739	3.87635	25.0676	2.84644	2.2	0.489898	3.2	0.583095	0.437355	0.0643247	0.31557	0.0731267
30.2775	2.29026	25.402	3.86764	2.2	0.583095	3.2	0.734847	0.438431	0.0674024	0.303299	0.073216
28.1449	2.37315	25.1054	3.11619	1.8	0.489898	3.2	0.489898	0.435127	0.0689276	0.306536	0.0740864
29.6035	2.73669	24.815	3.77575	2.2	0.374166	2.8	0.374166	0.423569	0.0688643	0.306162	0.0677848
28.301	3.31867	23.2109	3.00465	2.2	0.583095	3	0.632456	0.42068	0.0675469	0.283592	0.0568313
28.2429	2.78006	23.4426	2.22089	2.2	0.374166	3	0.447214	0.407377	0.0755833	0.288603	0.0550761
26.5231	3.24765	22.2879	3.63941	2	0.447214	3	0.83666	0.411093	0.071362	0.25905	0.0509418
29.3715	3.10283	21.9741	2.86605	2.4	0.4	2.8	0.583095	0.389329	0.0710585	0.263747	0.0412893
28.5395	2.9748	22.2665	2.07095	2.4	0.509902	3.2	0.860233	0.391701	0.0706293	0.247699	0.0463484
27.0895	2.14707	21.3107	1.51899	2	0.447214	2.8	0.734847	0.402802	0.0718326	0.236066	0.0460117
29.1086	1.92307	20.1792	3.13101	2.6	0.509902	2.6	0.678233	0.410122	0.079373	0.243093	0.0354078
28.9796	2.92501	22.8862	2.94759	2.6	0.678233	3	0.632456	0.418297	0.0790682	0.237762	0.0417061
29.6122	2.8584	21.5542	2.86154	2.6	0.4	2.8	0.583095	0.410655	0.082454	0.245156	0.0347212
30.0679	2.64741	22.4921	2.65427	2.8	0.374166	3.2	0.734847	0.411163	0.0834944	0.214463	0.0409051
26.6239	2.67449	21.4884	3.23655	2.4	0.6	2.6	0.509902	0.419852	0.0891618	0.239606	0.0304332
28.7935	2.54764	21.8883	2.83362	2.8	0.583095	2.8	0.583095	0.411866	0.0868444	0.227812	0.0390909
30.5761	1.73532	21.4398	3.25371	3.2	0.583095	2.6	0.509902	0.408984	0.0872875	0.212574	0.047329
26.1213	2.87596	21.3574	3.29198	2.4	0.6	2.6	0.509902	0.413016	0.0849068	0.241309	0.0320478
27.8799	2.85841	21.735	3.62343	2.6	0.509902	2.8	0.663325	0.378522	0.0748915	0.24523	0.0317622
27.9806	3.01561	22.3154	3.60894	2.6	0.509902	3	0.707107	0.362211	0.0747815	0.244154	0.0279752
27.9731	3.31468	22.0161	3.39763	2.6	0.509902	2.8	0.583095	0.420053	0.0819088	0.24221	0.0280566
25.9065	3.22395	21.2256	3.7433	2.4	0.6	2.8	0.8	0.41754	0.0763407	0.236998	0.0259549
25.6127	2.63732	21.5829	4.07437	2.2	0.489898	2.8	0.734847	0.424654	0.0762148	0.230918	0.0304661
24.5567	2.5599	22.2967	3.35419	2	0.447214	2.8	0.583095	0.421674	0.073667	0.231895	0.0332312
26.7036	2.51804	21.5317	3.62349	2.4	0.4	2.8	0.663325	0.424311	0.0738022	0.224686	0.036065
26.6512	2.52041	21.6592	3.33966	2.4	0.4	2.8	0.583095	0.423021	0.0685729	0.228698	0.0356646
25.8167	2.29245	20.1082	3.25588	2.2	0.374166	2.4	0.6	0.412881	0.0664064	0.237412	0.0345552
27.6282	3.05437	19.3076	3.74739	2.6	0.509902	2.2	0.583095	0.413111	0.0680168	0.226703	0.0377222
27.4522	3.17297	19.3082	3.7024	2.6	0.509902	2.2	0.583095	0.413959	0.0719347	0.222722	0.0355524
28.6935	3.97462	19.9074	3.2769	2.8	0.583095	2.4	0.6	0.416254	0.0720892	0.223732	0.0316162
28.7965	3.86757	21.1666	3.25046	3	0.707107	2.6	0.509902	0.40597	0.0692379	0.213954	0.0357932
29.0263	3.9942	19.9924	3.28573	2.8	0.583095	2.4	0.6	0.407192	0.0728669	0.207569	0.0371271
27.386	3.44794	22.3258	4.05103	2.4	0.509902	3	0.894427	0.403528	0.0754613	0.203319	0.0403224
28.4255	3.58305	20.6457	3.07058	2.6	0.509902	2.8	0.8	0.40476	0.0755572	0.197062	0.0406955
27.5415	3.49891	20.3505	3.56535	2.4	0.509902	2.6	0.748331	0.402643	0.0763371	0.194878	0.0395163
27.4566	4.77909	19.2391	3.58264	2.8	0.8	2.2	0.583095	0.392136	0.0754331	0.185615	0.0421917
28.0044	3.52193	20.5765	2.87762	2.6	0.678233	2.6	0.678233	0.395765	0.0763988	0.191999	0.0399242
26.5845	4.36034	19.5109	3.66569	2.4	0.748331	2.2	0.583095	0.39142	0.0787895	0.184805	0.0417246
28.8814	3.63283	21.5272	3.13519	2.8	0.663325	2.8	0.734847	0.384674	0.0787181	0.190762	0.0384589
28.1283	3.32377	20.3812	2.84031	2.6	0.678233	2.6	0.678233	0.387478	0.0815977	0.188895	0.0362808
27.6518	4.13834	21.1787	3.07509	2.6	0.678233	2.6	0.509902	0.382957	0.0826799	0.191442	0.0352337
28.6778	4.1893	19.7893	2.84206	2.6	0.509902	2.4	0.6	0.380174	0.0827306	0.194684	0.0330845
29.7627	3.79038	19.3755	2.72391	2.8	0.663325	2.2	0.489898	0.379806	0.0840692	0.190152	0.0325194
26.4209	3.68991	20.8031	3.58483	2.2	0.583095	2.4	0.509902	0.382474	0.087011	0.187582	0.032376
28.0834	2.74501	22.4357	2.82262	2.4	0.509902	3	0.547723	0.386419	0.0865361	0.187174	0.0337718
31.2264	3.60263	21.9015	3.91932	3	0.707107	2.6	0.509902	0.386047	0.0909779	0.180135	0.0347146
29.4703	2.63051	19.7829	2.47499	2.6	0.509902	2.4	0.6	0.401764	0.0915224	0.177514	0.0339919
