# Supplementary material for: Flexible neural population dynamics govern the speed and stability of sensory encoding in mouse visual cortex
Source: Nat Commun. 2024 Jul 30;15:6415. doi: 10.1038/s41467-024-50563-y (PMC11289260; doi:10.1038/s41467-024-50563-y)
Supplement: Supplementary file 8 — Source Data [file 41467_2024_50563_MOESM8_ESM.zip › S7b.xls]

## Sheet: Sheet1
SV stat (mean)	SV stat (SEM)	SV run (mean)	SV run (SEM)	dim stat (mean)	dim stat (SEM)	dim run (mean)	dim run (SEM)	loading sim stat (mean)	loading sim stat (SEM)	loading sim run (mean)	loading sim run (SEM)
27.5841	3.99084	3.21441	0.704626	1	0	1	0	0.0385819	0.0169781	0.0780527	0.0238557
27.5084	3.94068	3.20122	0.738759	1	0	1	0	0.0206956	0.0154443	0.083388	0.0359038
26.1359	4.4926	3.25333	0.744879	1	0	1	0	0.040056	0.0185445	0.0888046	0.0355519
25.0638	3.94363	3.21903	0.736114	1	0	1	0	0.0434384	0.0174736	0.0878553	0.0280831
23.4481	4.37182	3.08541	0.693341	1	0	1	0	0.00775376	0.00412593	0.10032	0.0289694
24.8069	3.63969	3.21385	0.716341	1	0	1	0	0.013835	0.00568747	0.100046	0.0352192
24.3749	3.67336	3.23669	0.720217	1	0	1	0	0.0297425	0.0122618	0.092	0.0338089
26.6626	3.58848	3.10887	0.645259	1	0	1	0	0.0386175	0.0160079	0.064861	0.0285626
23.3329	3.57424	2.91887	0.53912	1	0	1	0	0.0206819	0.00758312	0.0667696	0.039035
24.8572	2.82412	3.01055	0.572699	1	0	1	0	0.0708896	0.0223881	0.0518225	0.0230158
19.3257	3.96639	3.09465	0.525359	1	0	1	0	0.169561	0.0601209	0.0814105	0.0205572
19.903	4.66649	3.29765	0.488841	1	0	1	0	0.24537	0.0405802	0.0899085	0.0377251
22.5674	5.25393	3.78614	0.614582	1	0	1	0	0.24192	0.0420651	0.0915543	0.0386688
22.7981	3.80899	4.46991	0.735882	1	0	1	0	0.242106	0.0336214	0.10674	0.0368653
24.108	4.27103	5.20768	0.821353	1	0	1	0	0.223009	0.0405199	0.105539	0.0390918
22.5916	4.84749	5.99015	0.942295	1	0	1	0	0.203909	0.0420432	0.107517	0.0424363
23.314	4.67617	7.04154	1.11596	1	0	1	0	0.187043	0.0469033	0.116667	0.0433986
22.9831	4.75568	7.92504	1.17845	1	0	1	0	0.16927	0.0508913	0.116329	0.0421057
24.2008	4.89577	8.6819	1.18158	1	0	1	0	0.156141	0.0528452	0.117489	0.0408755
25.096	5.01924	9.705	1.44345	1	0	1.2	0.2	0.144632	0.054979	0.120369	0.0412953
23.7505	5.42202	11.1293	1.19925	1	0	1.4	0.244949	0.13979	0.054415	0.126427	0.0421285
24.5718	5.29553	11.8275	1.24765	1	0	1.4	0.244949	0.138318	0.0544299	0.1261	0.043321
26.7975	4.6767	12.9234	1.30773	1	0	1.6	0.244949	0.139449	0.0526008	0.12566	0.0425466
28.7936	3.67877	13.4526	1.36641	1	0	1.6	0.244949	0.144324	0.0534465	0.125139	0.042357
26.643	4.99219	13.9505	1.46122	1	0	1.6	0.244949	0.144608	0.0526266	0.125395	0.0427434
30.8713	3.64126	15.6477	0.919156	1	0	1.8	0.2	0.152717	0.0529892	0.1301	0.0441148
33.6015	3.63277	15.0299	1.49684	1	0	1.6	0.244949	0.148514	0.0581708	0.12004	0.0413747
32.9059	3.00636	17.1259	0.852606	1	0	1.8	0.2	0.149688	0.059392	0.122765	0.0427939
33.5287	3.9261	17.772	0.840657	1.2	0.2	1.8	0.2	0.144974	0.0576595	0.113147	0.0414584
36.7384	3.7609	18.1958	0.882806	1.2	0.2	1.8	0.2	0.140146	0.0501581	0.0979902	0.0378218
38.255	3.32861	18.9787	1.24156	1.2	0.2	2	0.316228	0.200936	0.0456075	0.0823668	0.0344784
36.8561	2.9397	20.2856	1.27847	1.2	0.2	2.2	0.2	0.227631	0.0543138	0.0734077	0.0334155
38.0715	2.80916	19.3604	1.24876	1.2	0.2	2	0.316228	0.177849	0.0411232	0.0670788	0.0331473
38.8709	2.71592	20.7891	1.25484	1.2	0.2	2.2	0.2	0.254622	0.0474272	0.0704133	0.0305285
40.3985	1.85713	21.2067	1.03541	1.2	0.2	2.4	0.244949	0.265367	0.0458888	0.073376	0.0281546
39.4655	2.15541	21.1808	0.917085	1.2	0.2	2.4	0.244949	0.260811	0.0369052	0.0750003	0.0276671
35.8738	3.92113	20.9132	0.868166	1.2	0.2	2.4	0.244949	0.24559	0.0466632	0.0706441	0.0264652
35.7701	4.17654	19.5094	1.29802	1.2	0.2	2.2	0.374166	0.25903	0.0453551	0.0667769	0.026099
38.434	2.90508	20.8306	0.895087	1.2	0.2	2.4	0.244949	0.250675	0.0464472	0.0654392	0.0255619
36.1675	2.67016	20.7559	0.979869	1.4	0.244949	2.4	0.244949	0.265018	0.0491761	0.0610077	0.0252347
36.1264	2.251	20.6871	1.01916	1.4	0.244949	2.4	0.244949	0.266228	0.0519557	0.0569278	0.0240017
36.3191	2.53852	20.552	1.00298	1.6	0.244949	2.4	0.244949	0.248349	0.0592385	0.054473	0.0234666
36.067	2.94021	20.599	1.05077	1.6	0.244949	2.4	0.244949	0.248309	0.0633136	0.0523492	0.0235779
34.1052	2.16943	19.0677	1.32656	1.6	0.244949	2.2	0.374166	0.245012	0.0615387	0.0495981	0.0235534
33.3925	2.12017	20.5036	1.08049	1.6	0.244949	2.4	0.244949	0.234504	0.0589254	0.0483477	0.0241119
34.0149	2.70739	20.3668	1.09579	1.4	0.244949	2.4	0.244949	0.232515	0.0543595	0.046081	0.0228332
32.3287	1.9315	20.6851	0.868435	1.6	0.244949	2.6	0.244949	0.199722	0.0591185	0.0454067	0.0221755
31.7912	1.87429	20.1998	1.10176	1.6	0.244949	2.4	0.244949	0.233229	0.0675717	0.0432353	0.0230999
32.4568	2.53795	20.039	1.06053	1.4	0.244949	2.4	0.244949	0.195644	0.0625533	0.0443994	0.0232123
31.788	2.65917	20.394	0.67471	1.4	0.244949	2.6	0.244949	0.17988	0.0611616	0.0430675	0.02307
29.2866	2.73271	19.8438	0.959132	1.4	0.244949	2.4	0.244949	0.170737	0.0598177	0.0429407	0.023106
30.2987	2.57426	20.3072	0.672516	1.6	0.244949	2.6	0.244949	0.152848	0.062403	0.0424617	0.0234273
28.5258	2.98988	20.1896	0.777711	1.4	0.244949	2.6	0.244949	0.179925	0.0555262	0.042032	0.0224144
29.7712	3.34871	19.6045	1.06871	1.6	0.244949	2.4	0.244949	0.1567	0.0619514	0.0426275	0.0226911
31.1585	4.21153	19.5066	1.06015	1.6	0.244949	2.4	0.244949	0.170925	0.0637977	0.0429629	0.0223814
31.5791	4.07888	19.4926	1.10609	1.6	0.244949	2.4	0.244949	0.163476	0.0646601	0.0403165	0.0222759
31.1577	3.67586	19.8432	0.860169	1.4	0.244949	2.6	0.244949	0.158674	0.061986	0.0421892	0.0224962
31.3397	3.30774	19.3292	1.13448	1.4	0.244949	2.4	0.244949	0.193968	0.0695392	0.0408295	0.0217709
32.4022	2.84641	19.7527	0.910641	1.4	0.244949	2.6	0.244949	0.176081	0.063458	0.0408371	0.0215925
32.6388	3.46674	19.374	1.16959	1.4	0.244949	2.4	0.244949	0.180808	0.0640287	0.0400774	0.0211636
33.3392	3.26051	19.2778	1.09286	1.4	0.244949	2.4	0.244949	0.183793	0.0628359	0.0406224	0.0212657
35.3009	1.98816	19.307	1.12601	1.6	0.244949	2.4	0.244949	0.172913	0.0682655	0.0398857	0.0215641
33.639	2.91386	19.5538	0.830052	1.4	0.244949	2.6	0.244949	0.178836	0.0638531	0.0377617	0.0209233
30.3744	5.30732	19.6087	0.808778	1.6	0.244949	2.6	0.244949	0.158157	0.0712032	0.0357928	0.0203418
33.3813	3.80553	19.0801	1.10454	1.6	0.244949	2.4	0.244949	0.160647	0.0715378	0.0351674	0.0201131
32.809	4.08871	18.923	1.11587	1.4	0.244949	2.4	0.244949	0.158622	0.07042	0.035341	0.0200809
32.6644	3.06318	18.808	1.11182	1.6	0.244949	2.4	0.244949	0.153183	0.0731128	0.0337613	0.0199265
34.0664	3.1867	18.6688	1.08637	1.8	0.2	2.4	0.244949	0.153891	0.0728744	0.0317509	0.0180701
32.4539	4.0311	19.1386	0.726885	1.4	0.244949	2.6	0.244949	0.156491	0.0718641	0.0311031	0.0173267
34.1508	3.83697	19.071	0.797601	1.6	0.244949	2.6	0.244949	0.157588	0.0713852	0.0302756	0.0173825
33.7088	3.46936	19.092	0.699008	1.4	0.244949	2.6	0.244949	0.15837	0.0708772	0.028915	0.017668
33.4687	3.54943	19.1136	0.690721	1.4	0.244949	2.6	0.244949	0.155075	0.0701065	0.0270066	0.017613
33.2881	3.63992	19.1066	0.691581	1.6	0.244949	2.6	0.244949	0.146817	0.0707091	0.0271697	0.0185924
33.0293	3.64048	18.9577	0.675135	1.6	0.244949	2.6	0.244949	0.14285	0.071025	0.0266861	0.0178322
34.7352	2.96325	18.9285	0.718647	1.6	0.244949	2.6	0.244949	0.138191	0.0729601	0.0278895	0.0189819
33.7425	4.0812	16.7044	1.48706	1.4	0.244949	2.2	0.374166	0.136561	0.0719316	0.0280776	0.0198912
28.7694	5.66914	18.7907	0.709657	1.8	0.2	2.6	0.244949	0.129135	0.0706386	0.0286534	0.0198127
34.7651	2.86441	18.3609	1.04632	1.6	0.244949	2.4	0.244949	0.126627	0.0687797	0.0296795	0.0197548
34.9265	2.4922	18.3542	1.00571	1.8	0.2	2.4	0.244949	0.122232	0.0678775	0.0299294	0.0190358
34.6011	4.26703	18.2611	0.988569	1.8	0.2	2.4	0.244949	0.126176	0.0673075	0.0300942	0.0190876
34.5136	2.70922	18.2248	0.927086	1.6	0.244949	2.4	0.244949	0.126766	0.0659026	0.0284251	0.0188807
33.5784	3.87623	18.2257	0.945041	1.8	0.2	2.4	0.244949	0.127032	0.0640816	0.0288684	0.0180747
30.0249	3.25793	18.8817	0.555085	1.6	0.244949	2.6	0.244949	0.141645	0.0610791	0.0289694	0.0182375
30.3881	3.03293	18.8789	0.493797	1.8	0.374166	2.6	0.244949	0.139975	0.063031	0.0281605	0.0173828
29.8306	4.09341	17.5815	1.65884	1.6	0.244949	2.4	0.4	0.141105	0.0599231	0.0277304	0.0170177
32.4786	5.10529	18.5391	0.943081	1.6	0.244949	2.4	0.244949	0.148194	0.0590966	0.0277546	0.0174438
33.9763	2.05263	19.0012	0.585449	1.8	0.374166	2.6	0.244949	0.154928	0.0573679	0.0280704	0.0175822
29.3681	4.08627	18.8697	0.602596	2	0.316228	2.6	0.244949	0.148986	0.0624827	0.0302808	0.0178356
30.7918	3.31389	18.9895	0.654083	1.8	0.374166	2.6	0.244949	0.152724	0.0570375	0.0310994	0.0178604
33.2759	3.65979	18.4584	0.91799	1.8	0.374166	2.4	0.244949	0.149096	0.0575212	0.0318165	0.0173848
32.1568	2.9682	18.9013	0.504771	1.8	0.374166	2.6	0.244949	0.140507	0.0604357	0.0325166	0.0168982
32.2748	3.64847	18.7755	0.447888	1.8	0.2	2.6	0.244949	0.121036	0.0659688	0.0334635	0.0157941
30.6469	2.65071	18.2137	0.907996	1.8	0.374166	2.4	0.244949	0.126379	0.0647262	0.0346309	0.0156157
32.5334	3.29811	18.848	0.5051	1.8	0.374166	2.6	0.244949	0.125038	0.0666188	0.0311066	0.0156153
31.8664	2.29254	18.9398	0.494108	1.6	0.244949	2.6	0.244949	0.127718	0.0642777	0.0283884	0.0143787
30.0143	3.56395	18.8467	0.483638	1.6	0.244949	2.6	0.244949	0.144312	0.0588704	0.0294074	0.0132916
30.4938	2.90578	18.8317	0.470149	1.8	0.374166	2.6	0.244949	0.148458	0.0590569	0.0299047	0.013228
29.1348	2.90823	18.6073	0.438287	1.6	0.244949	2.6	0.244949	0.160454	0.0586801	0.0290056	0.0132802
28.5261	4.40719	18.5352	0.465761	1.8	0.2	2.6	0.244949	0.154953	0.0610209	0.029398	0.0143882
28.5933	4.4722	18.7034	0.51583	2	0	2.6	0.244949	0.158235	0.0616362	0.0284605	0.0142755
30.9305	2.52018	18.812	0.514476	1.8	0.2	2.6	0.244949	0.162323	0.0583585	0.0290431	0.0149883
27.9275	3.8514	18.8023	0.52022	1.8	0.2	2.6	0.244949	0.164875	0.0570077	0.0329544	0.0166361
31.7952	2.88478	18.7666	0.629369	1.8	0.374166	2.6	0.244949	0.172278	0.0604373	0.0333225	0.0169589
30.0344	3.95873	18.7043	0.671167	1.8	0.2	2.6	0.244949	0.173124	0.0587304	0.0336816	0.0169318
30.2601	2.72021	18.7209	0.672736	1.8	0.2	2.6	0.244949	0.154555	0.066991	0.0322317	0.0158928
31.413	2.70758	18.7624	0.665629	1.6	0.244949	2.6	0.244949	0.178107	0.0615398	0.0298851	0.0149443
31.3598	2.11147	18.4419	0.733278	1.6	0.244949	2.6	0.244949	0.176525	0.0640028	0.0335849	0.0158817
27.4983	3.78505	18.0237	0.748325	1.8	0.2	2.6	0.244949	0.158429	0.071086	0.0367591	0.0174427
26.4151	4.68031	15.8379	1.7731	1.8	0.2	2.2	0.374166	0.15731	0.070478	0.0357873	0.0193709
28.7797	4.06829	16.6468	1.12856	1.8	0.2	2.4	0.244949	0.206436	0.0532355	0.0388077	0.0218831
26.3861	3.96573	16.0905	1.17334	1.6	0.244949	2.4	0.244949	0.240806	0.0480901	0.0414898	0.0232011
28.8301	3.43107	13.9803	1.63937	1.6	0.244949	2	0.316228	0.241912	0.0529113	0.0431876	0.024953
25.4367	3.97402	14.784	1.19854	1.8	0.2	2.2	0.2	0.236506	0.0568378	0.0425559	0.0241543
25.2579	3.87227	14.2126	1.21993	1.6	0.244949	2.2	0.2	0.222153	0.0603192	0.0441439	0.0232508
25.5778	4.1414	12.767	1.11619	1.6	0.244949	2.2	0.374166	0.222071	0.0587546	0.0486649	0.0222767
24.581	3.88074	11.7846	1.47057	1.6	0.244949	2	0.316228	0.214797	0.0555966	0.0483008	0.0220338
24.0415	3.3743	9.25567	1.17057	1.6	0.244949	1.4	0.244949	0.203902	0.0576647	0.0475514	0.0188753
23.3562	2.92687	8.90561	1.08789	1.6	0.244949	1.4	0.244949	0.192115	0.0486843	0.0539607	0.0192696
24.4108	3.4975	9.01517	1.29701	1.6	0.244949	1.6	0.4	0.190128	0.0540875	0.0621881	0.021095
23.8107	3.77831	9.28976	1.28037	1.6	0.244949	1.6	0.244949	0.187234	0.0521653	0.0668665	0.0210166
21.6082	2.86409	9.02372	1.30353	1.6	0.244949	1.6	0.244949	0.166702	0.0496917	0.0700498	0.0194804
22.4294	2.74149	8.15596	1.4556	1.2	0.2	1.4	0.244949	0.143876	0.0444265	0.0683656	0.018478
22.9572	2.69392	8.40894	1.37376	1	0	1.6	0.244949	0.146633	0.0474402	0.0697253	0.0201943
22.9916	2.95908	6.52134	0.661725	1	0	1.2	0.2	0.135016	0.0312302	0.0715935	0.0199155
25.4458	4.49681	7.55248	1.59105	1	0	1.4	0.244949	0.11408	0.031385	0.0761692	0.0250202
24.2	3.0536	7.30216	1.55131	1	0	1.4	0.244949	0.0981665	0.0252236	0.0766437	0.0266379
24.9263	2.93427	6.15769	0.656158	1	0	1.2	0.2	0.138524	0.051723	0.0704368	0.0218491
26.5477	3.06568	5.39906	0.621793	1	0	1	0	0.128424	0.0570866	0.0836686	0.0159049
26.2938	2.06861	5.22889	0.425973	1	0	1	0	0.130813	0.0600696	0.116479	0.0396229
29.1738	3.54193	5.03993	0.399892	1	0	1	0	0.182975	0.0673127	0.120168	0.0367875
32.6004	3.45219	5.22028	0.497057	1	0	1	0	0.236926	0.0645564	0.114701	0.0503275
33.1536	3.77181	5.24761	0.536036	1	0	1	0	0.200369	0.0695642	0.114299	0.0469732
29.8064	1.89056	5.12442	0.534747	1	0	1	0	0.198077	0.0697815	0.149815	0.0487356
33.2669	3.61568	5.04656	0.508215	1	0	1	0	0.159908	0.0658962	0.143461	0.0517831
31.6739	3.87635	4.99146	0.446329	1.4	0.4	1	0	0.148128	0.0599703	0.13676	0.0433034
30.2775	2.29026	6.90651	1.61345	1	0	1.4	0.244949	0.151281	0.055022	0.11857	0.0292546
28.1449	2.37315	4.75002	0.39057	1	0	1	0	0.141787	0.0432767	0.122327	0.0316466
29.6035	2.73669	4.56857	0.38492	1	0	1	0	0.128939	0.0493538	0.106874	0.0255448
28.301	3.31867	5.0331	0.478912	1	0	1.2	0.2	0.113096	0.0486182	0.0978969	0.0210015
28.2429	2.78006	5.48402	1.41291	1	0	1.2	0.2	0.0884925	0.0476746	0.0759623	0.0225147
26.5231	3.24765	4.44449	0.560684	1	0	1	0	0.0919684	0.0455259	0.0661655	0.0239662
29.3715	3.10283	4.43676	0.53393	1	0	1	0	0.0946135	0.0499397	0.0789108	0.0236904
28.5395	2.9748	4.39807	0.538706	1	0	1	0	0.0982545	0.0513891	0.0764964	0.0236269
27.0895	2.14707	4.44468	0.558627	1	0	1	0	0.0807443	0.0448607	0.0593685	0.0162983
29.1086	1.92307	4.41757	0.509118	1	0	1	0	0.0694106	0.0314548	0.0614655	0.0135911
28.9796	2.92501	4.34404	0.524767	1	0	1	0	0.0603733	0.0314	0.0680015	0.0179943
29.6122	2.8584	4.23941	0.55714	1	0	1	0	0.0563292	0.0226799	0.0709301	0.02091
30.0679	2.64741	4.20304	0.584998	1	0	1	0	0.0446435	0.0226114	0.0699372	0.0228991
26.6239	2.67449	4.09121	0.620457	1	0	1	0	0.0741069	0.03338	0.0530913	0.0154324
28.7935	2.54764	3.99255	0.567315	1	0	1	0	0.0540664	0.022959	0.0479613	0.0127797
30.5761	1.73532	3.99513	0.559382	1	0	1	0	0.0564415	0.036027	0.046568	0.0144055
26.1213	2.87596	3.89055	0.542357	1	0	1	0	0.0595412	0.0389872	0.0387977	0.0136301
27.8799	2.85841	3.80646	0.519046	1	0	1	0	0.0405207	0.0266349	0.0359881	0.0135325
27.9806	3.01561	3.70005	0.537887	1	0	1	0	0.0729939	0.0492625	0.039045	0.014016
27.9731	3.31468	4.51724	1.30466	1	0	1.2	0.2	0.0805052	0.0503762	0.0333481	0.0105601
25.9065	3.22395	3.59527	0.51103	1	0	1	0	0.0514842	0.0212449	0.0321298	0.0133905
25.6127	2.63732	3.59743	0.517556	1	0	1	0	0.0575271	0.0265334	0.033702	0.0113914
24.5567	2.5599	3.64177	0.504156	1	0	1	0	0.0337134	0.0111591	0.0509463	0.0228071
26.7036	2.51804	3.54607	0.492486	1	0	1	0	0.0463403	0.0227341	0.0590666	0.0303788
26.6512	2.52041	3.59227	0.52801	1	0	1	0	0.0600553	0.0228058	0.0613666	0.0290586
25.8167	2.29245	3.60495	0.510706	1	0	1	0	0.0703154	0.0274969	0.0663398	0.0337933
27.6282	3.05437	3.5031	0.447702	1	0	1	0	0.0559887	0.0218641	0.0555268	0.0247145
27.4522	3.17297	3.40538	0.414542	1	0	1	0	0.0835203	0.0302304	0.0403329	0.023564
28.6935	3.97462	3.35918	0.426772	1	0	1	0	0.0683082	0.0303958	0.0492008	0.0220227
28.7965	3.86757	3.25189	0.409215	1	0	1	0	0.073052	0.0368433	0.0526031	0.0216023
29.0263	3.9942	3.36387	0.48292	1	0	1	0	0.083318	0.0263366	0.0570934	0.0297175
27.386	3.44794	3.4101	0.458986	1	0	1	0	0.0832078	0.0273311	0.0679147	0.0287027
28.4255	3.58305	3.40736	0.454525	1	0	1	0	0.100584	0.0293304	0.0574645	0.027503
27.5415	3.49891	3.45368	0.471485	1	0	1	0	0.105883	0.0299451	0.0499555	0.0214187
27.4566	4.77909	3.25277	0.43106	1	0	1	0	0.111496	0.0345477	0.050793	0.0198261
28.0044	3.52193	3.32003	0.455506	1	0	1	0	0.100849	0.0570273	0.0606064	0.0190085
26.5845	4.36034	3.29357	0.427442	1	0	1	0	0.10987	0.049385	0.0466731	0.0167495
28.8814	3.63283	3.31743	0.490509	1	0	1	0	0.0991574	0.0340321	0.0398058	0.0198551
28.1283	3.32377	4.23577	1.21971	1	0	1.2	0.2	0.115914	0.0386167	0.0496513	0.0174934
27.6518	4.13834	3.48535	0.657283	1	0	1	0	0.116902	0.0394715	0.0497851	0.0184739
28.6778	4.1893	3.31658	0.541957	1	0	1	0	0.118607	0.0385939	0.0297415	0.0143108
29.7627	3.79038	3.42375	0.687124	1	0	1	0	0.0854226	0.0300332	0.0290059	0.0120336
26.4209	3.68991	3.46614	0.734731	1	0	1	0	0.0903105	0.0328504	0.035724	0.0109365
28.0834	2.74501	3.33951	0.633106	1	0	1	0	0.0761707	0.0317949	0.0400664	0.0155466
31.2264	3.60263	3.43823	0.653564	1	0	1	0	0.0812971	0.0322837	0.031547	0.0152465
29.4703	2.63051	3.36818	0.64792	1	0	1	0	0.11894	0.0398402	0.0227021	0.0116509
