# Supplementary material for: Flexible neural population dynamics govern the speed and stability of sensory encoding in mouse visual cortex
Source: Nat Commun. 2024 Jul 30;15:6415. doi: 10.1038/s41467-024-50563-y (PMC11289260; doi:10.1038/s41467-024-50563-y)
Supplement: Supplementary file 8 — Source Data [file 41467_2024_50563_MOESM8_ESM.zip › S7c.xls]

## Sheet: Sheet1
SV stat (mean)	SV stat (SEM)	SV run (mean)	SV run (SEM)	dim stat (mean)	dim stat (SEM)	dim run (mean)	dim run (SEM)	loading sim stat (mean)	loading sim stat (SEM)	loading sim run (mean)	loading sim run (SEM)
0.130559	0.0315194	0.174345	0.042138	0	0	0	0	0.130601	0.0525553	0.3129	0.093363
0.124771	0.0293693	0.175656	0.0414125	0	0	0	0	0.045132	0.0331161	0.331885	0.146519
0.142146	0.0413354	0.149362	0.0362552	0	0	0	0	0.140804	0.0568342	0.360438	0.1484
0.154049	0.0491054	0.137541	0.027414	0	0	0	0	0.203681	0.119459	0.395445	0.161196
0.173546	0.057202	0.148158	0.0347593	0	0	0	0	0.0207456	0.00730103	0.414562	0.124941
0.144034	0.0448778	0.150574	0.0360447	0	0	0	0	0.0337395	0.0103133	0.448998	0.146774
0.146785	0.0474066	0.151056	0.0350953	0	0	0	0	0.0951057	0.0335293	0.428201	0.150763
0.132636	0.0360245	0.143699	0.0340198	0	0	0	0	0.107934	0.0290837	0.336672	0.150671
0.181308	0.080115	0.15244	0.0390517	0	0	0	0	0.132205	0.0896088	0.329185	0.171101
0.138605	0.030988	0.14626	0.0345074	0	0	0	0	0.216655	0.0410301	0.419914	0.154467
0.264128	0.114981	0.175506	0.0456422	0	0	0	0	0.442454	0.110986	0.66499	0.130376
0.28154	0.110946	0.155921	0.0301097	0	0	0	0	0.688275	0.119824	0.772797	0.194667
0.259016	0.0960449	0.22212	0.0582959	0	0	0	0	0.670557	0.134788	0.600318	0.172368
0.23135	0.0445063	0.229538	0.0677353	0	0	0	0	0.676772	0.103716	0.734267	0.0832615
0.236625	0.0415913	0.247122	0.0519752	0	0	0	0	0.633061	0.112779	0.724669	0.0865985
0.309336	0.0774033	0.262058	0.0648272	0	0	0	0	0.590242	0.129786	0.725559	0.0924983
0.301056	0.0611167	0.29699	0.0704181	0	0	0	0	0.555972	0.146566	0.865321	0.0996932
0.325702	0.0606905	0.313165	0.0623298	0	0	0	0	0.507087	0.162313	0.853648	0.0874564
0.316152	0.0564688	0.327015	0.0564528	0	0	0	0	0.47771	0.173951	0.8614	0.0782269
0.314193	0.0516185	0.359702	0.0798904	0	0	0.0666667	0.0666667	0.451848	0.181845	0.87673	0.0704297
0.35881	0.0784956	0.404715	0.0686869	0	0	0.116667	0.0726483	0.395517	0.164963	0.89346	0.0682069
0.348915	0.0697146	0.402662	0.0735419	0	0	0.106667	0.0686375	0.368875	0.156683	0.884702	0.062673
0.307794	0.0422357	0.423934	0.0723981	0	0	0.173333	0.0748331	0.362883	0.141134	0.880549	0.0493754
0.28259	0.0399305	0.443357	0.0858697	0	0	0.2	0.0971825	0.351174	0.133893	0.825321	0.0559395
0.329176	0.0577113	0.44433	0.0876794	0	0	0.183333	0.0927961	0.330685	0.126653	0.789765	0.0930861
0.273712	0.0435156	0.468553	0.0603912	0	0	0.261905	0.0865043	0.348131	0.123788	0.775904	0.124169
0.260675	0.0504031	0.439938	0.066818	0	0	0.15	0.0666667	0.332481	0.131958	0.714371	0.138306
0.269006	0.0493536	0.510888	0.060515	0	0	0.266667	0.0807947	0.330764	0.131624	0.704672	0.161505
0.278358	0.0460337	0.495984	0.0602202	0.05	0.05	0.24	0.0839312	0.323412	0.12749	0.674828	0.173142
0.270194	0.0679528	0.513043	0.0670911	0.0666667	0.0666667	0.235238	0.0850983	0.308096	0.111788	0.633589	0.173656
0.247418	0.0531211	0.52372	0.0503422	0.0625	0.0625	0.316667	0.0927961	0.399773	0.0816309	0.5982	0.160539
0.25868	0.0637804	0.554293	0.0634936	0.0833333	0.0833333	0.433333	0.0849837	0.437655	0.084496	0.615323	0.149473
0.238431	0.0582629	0.523312	0.0691564	0.0833333	0.0833333	0.29	0.108985	0.361532	0.0856278	0.587613	0.168003
0.225879	0.0524296	0.5529	0.0674041	0.0625	0.0625	0.406667	0.0962635	0.496203	0.078469	0.577644	0.169943
0.20645	0.0481107	0.59248	0.0612519	0.05	0.05	0.483333	0.0666667	0.523961	0.0798003	0.565333	0.174787
0.209614	0.0511282	0.564607	0.0590394	0.0625	0.0625	0.44	0.079861	0.530216	0.0774753	0.566408	0.183497
0.244979	0.0711489	0.590704	0.0622786	0.0833333	0.0833333	0.473333	0.0755719	0.504078	0.100986	0.56148	0.184061
0.248018	0.0749607	0.534363	0.0572471	0.0833333	0.0833333	0.35	0.113039	0.538275	0.100455	0.668752	0.129507
0.210096	0.0585745	0.564172	0.0537764	0.0625	0.0625	0.406667	0.0609189	0.541184	0.105895	0.762957	0.13526
0.236208	0.0543372	0.580038	0.0586119	0.133333	0.0816497	0.453333	0.076449	0.587728	0.127149	0.590038	0.157127
0.23214	0.0547171	0.580306	0.0590571	0.145833	0.085898	0.453333	0.076449	0.596879	0.135017	0.575437	0.163114
0.268897	0.0743442	0.607231	0.0528585	0.25	0.102062	0.516667	0.0763763	0.554328	0.144033	0.547264	0.18051
0.276157	0.0782612	0.603037	0.0626275	0.25	0.102062	0.483333	0.0666667	0.554201	0.147194	0.534438	0.186348
0.281976	0.0781796	0.537203	0.0663996	0.25	0.102062	0.33	0.108064	0.555518	0.145293	0.53136	0.18376
0.287351	0.0797594	0.56388	0.0497757	0.270833	0.104167	0.396667	0.0484195	0.551142	0.148379	0.52676	0.186655
0.24563	0.0568816	0.576753	0.0505648	0.125	0.0721688	0.416667	0.0527046	0.569472	0.144339	0.521238	0.188795
0.289016	0.0780072	0.607527	0.0588331	0.25	0.102062	0.513333	0.042947	0.505442	0.15564	0.5217	0.187965
0.296514	0.0769547	0.600715	0.0629865	0.25	0.102062	0.463333	0.0683943	0.567524	0.156081	0.527857	0.184706
0.257411	0.0530516	0.569036	0.0677131	0.125	0.0721688	0.43	0.0719568	0.523886	0.173681	0.548355	0.174957
0.261682	0.0529871	0.593286	0.0563703	0.125	0.0721688	0.5	0.0527046	0.487394	0.165489	0.551451	0.171885
0.281996	0.0582392	0.588888	0.0648516	0.125	0.0721688	0.45	0.0726483	0.486797	0.168575	0.550659	0.172555
0.337784	0.106366	0.616342	0.0507154	0.3	0.183712	0.533333	0.0333333	0.420151	0.163239	0.579132	0.16366
0.294284	0.0583745	0.626208	0.049038	0.125	0.0721688	0.533333	0.0333333	0.512078	0.144706	0.591814	0.160976
0.341449	0.0985353	0.591598	0.0632772	0.354167	0.221461	0.44	0.079861	0.421771	0.160825	0.646357	0.156558
0.335124	0.0987362	0.604633	0.064101	0.348214	0.223214	0.473333	0.0755719	0.462539	0.163011	0.702053	0.16209
0.32997	0.0992375	0.608489	0.0594692	0.348214	0.223214	0.483333	0.0666667	0.426226	0.170147	0.680207	0.175097
0.275113	0.056269	0.615448	0.0521706	0.0982143	0.0607755	0.533333	0.0333333	0.422035	0.168946	0.682302	0.165465
0.274678	0.0544255	0.600774	0.0632527	0.0982143	0.0607755	0.473333	0.0755719	0.470861	0.168443	0.680259	0.176461
0.262635	0.0541998	0.611177	0.0560452	0.119048	0.0789673	0.513333	0.042947	0.439189	0.176077	0.656447	0.169413
0.262248	0.0486266	0.604679	0.0620934	0.0982143	0.0607755	0.483333	0.0666667	0.435328	0.176555	0.664385	0.179127
0.262202	0.0516373	0.57348	0.0535962	0.119048	0.0789673	0.406667	0.0609189	0.44086	0.173897	0.636728	0.1658
0.291179	0.0685761	0.599925	0.0645495	0.183333	0.0927961	0.473333	0.0755719	0.411565	0.186781	0.585401	0.163513
0.268875	0.0500095	0.601354	0.0596425	0.0833333	0.0527046	0.513333	0.042947	0.433279	0.17717	0.612239	0.169961
0.425495	0.170963	0.609698	0.0531828	0.138889	0.0734931	0.533333	0.0333333	0.382407	0.192771	0.5861	0.168842
0.331966	0.0897964	0.588283	0.063236	0.295238	0.186506	0.463333	0.0683943	0.390588	0.193032	0.64322	0.191217
0.290395	0.0619136	0.583583	0.0638677	0.128571	0.0968904	0.463333	0.0683943	0.389521	0.191747	0.646903	0.194343
0.340366	0.0924862	0.587959	0.0612395	0.3	0.185592	0.483333	0.0666667	0.379247	0.198697	0.638308	0.197882
0.347781	0.0879944	0.596677	0.0549034	0.366667	0.169967	0.516667	0.0763763	0.37471	0.193222	0.632998	0.19945
0.29731	0.0621695	0.597111	0.0572559	0.133333	0.0971825	0.513333	0.042947	0.382903	0.191193	0.639241	0.1967
0.329558	0.0939107	0.595677	0.0477901	0.278571	0.1864	0.533333	0.062361	0.389851	0.194311	0.601379	0.185323
0.281632	0.05876	0.614185	0.0481971	0.09	0.0556776	0.566667	0.0408248	0.386249	0.188102	0.572564	0.182798
0.278988	0.058117	0.608854	0.0503477	0.0833333	0.0527046	0.533333	0.0333333	0.379397	0.186684	0.588425	0.194057
0.288653	0.048844	0.608244	0.0496702	0.15	0.0666667	0.533333	0.0333333	0.37037	0.191823	0.512296	0.186135
0.28934	0.0503234	0.588974	0.0575284	0.15	0.0666667	0.513333	0.042947	0.361009	0.192376	0.466049	0.175707
0.273707	0.0526786	0.580798	0.0425162	0.166667	0.0697217	0.533333	0.0333333	0.362152	0.202207	0.484459	0.161619
0.271653	0.057467	0.519542	0.0731813	0.09	0.0556776	0.363333	0.113333	0.356312	0.197572	0.377862	0.185727
0.456464	0.169388	0.588307	0.0576262	0.233333	0.0166667	0.513333	0.042947	0.341686	0.196299	0.543326	0.191916
0.261759	0.0438797	0.573978	0.064508	0.14	0.0578792	0.463333	0.0683943	0.337702	0.19292	0.51918	0.185407
0.308814	0.0651769	0.566371	0.0515313	0.25	0.0790569	0.45	0.05	0.33353	0.194178	0.519649	0.188398
0.334355	0.0881657	0.56297	0.0421485	0.34	0.171318	0.483333	0.0666667	0.337881	0.193473	0.480465	0.189769
0.265348	0.0468456	0.568617	0.0648566	0.15	0.0612372	0.45	0.0726483	0.339348	0.191861	0.470112	0.192438
0.333397	0.0832632	0.564162	0.0494354	0.35	0.169558	0.45	0.05	0.329375	0.183395	0.606679	0.214537
0.295689	0.0378714	0.582722	0.0412861	0.208333	0.0721688	0.5	0	0.352704	0.175537	0.611631	0.216615
0.301531	0.0514974	0.581015	0.0317584	0.270833	0.104167	0.5	0	0.349146	0.179059	0.609791	0.217838
0.314844	0.0589032	0.560046	0.071091	0.208333	0.0721688	0.433333	0.113039	0.351045	0.173321	0.606898	0.219697
0.311427	0.0633457	0.570712	0.0498017	0.175	0.0595119	0.43	0.0489898	0.364662	0.17203	0.602482	0.215727
0.287773	0.0569087	0.583429	0.0405464	0.216667	0.0971825	0.5	0	0.37864	0.168224	0.606523	0.215544
0.419033	0.121866	0.575758	0.031984	0.270833	0.104167	0.5	0	0.370603	0.182518	0.622302	0.215347
0.314306	0.0467522	0.584681	0.038167	0.270833	0.104167	0.5	0	0.387332	0.176525	0.618074	0.217414
0.298173	0.0490069	0.565014	0.0684165	0.18	0.0784219	0.453333	0.076449	0.38603	0.179339	0.625191	0.213293
0.312038	0.0565532	0.596762	0.0492344	0.216667	0.0971825	0.566667	0.0408248	0.369503	0.183905	0.628632	0.211706
0.340573	0.0726331	0.595465	0.048527	0.34	0.171318	0.533333	0.0333333	0.330006	0.192326	0.642424	0.207773
0.312672	0.0491058	0.556028	0.0525967	0.216667	0.0971825	0.433333	0.0666667	0.338715	0.184816	0.641625	0.205731
0.310661	0.0549233	0.581285	0.0371242	0.216667	0.0971825	0.5	0	0.336936	0.188927	0.644353	0.213187
0.287148	0.0334704	0.569601	0.0254831	0.156667	0.0674125	0.48	0.02	0.340198	0.183585	0.587058	0.194913
0.309551	0.0261024	0.59394	0.0481704	0.195833	0.0708333	0.533333	0.0333333	0.375498	0.174616	0.469505	0.210395
0.323247	0.0480146	0.577881	0.0398777	0.216667	0.0971825	0.48	0.02	0.38031	0.173746	0.465268	0.217759
0.324732	0.0353442	0.580243	0.0367598	0.183333	0.0763763	0.5	0	0.400783	0.174431	0.474295	0.213773
0.447651	0.140894	0.578574	0.0364893	0.229167	0.0788737	0.5	0	0.386537	0.181065	0.439901	0.193599
0.487121	0.132527	0.593717	0.0477123	0.445833	0.186758	0.533333	0.0333333	0.393136	0.182913	0.401555	0.167985
0.344461	0.0283527	0.59249	0.033008	0.273333	0.0832666	0.5	0	0.399377	0.17457	0.32331	0.159749
0.397414	0.0483472	0.595427	0.0459941	0.466667	0.180534	0.533333	0.0333333	0.406922	0.175416	0.349161	0.158933
0.312212	0.0370182	0.63422	0.0678365	0.196667	0.0837324	0.633333	0.0971825	0.419449	0.182558	0.333528	0.173541
0.393088	0.0900275	0.593975	0.0475043	0.208333	0.0721688	0.533333	0.0333333	0.426442	0.179292	0.334944	0.174665
0.369978	0.0665631	0.594714	0.0477357	0.383333	0.165831	0.533333	0.0333333	0.391114	0.196783	0.432835	0.165531
0.30216	0.0267774	0.593709	0.0474492	0.156667	0.0674125	0.533333	0.0333333	0.434931	0.183346	0.346189	0.150146
0.305339	0.0413385	0.590225	0.04903	0.183333	0.0763763	0.533333	0.0333333	0.435155	0.187673	0.385036	0.156665
0.396262	0.0527574	0.580274	0.0501436	0.458333	0.181621	0.533333	0.0333333	0.398359	0.201954	0.445824	0.191836
0.443897	0.105785	0.514993	0.0776667	0.288889	0.0444444	0.383333	0.116667	0.401755	0.204435	0.446671	0.220222
0.372053	0.0580675	0.551325	0.0651044	0.425	0.192029	0.483333	0.0666667	0.505254	0.17319	0.451094	0.215506
0.346224	0.0340668	0.538736	0.0674135	0.261111	0.0388889	0.483333	0.0666667	0.574559	0.158029	0.447084	0.215317
0.318441	0.0491979	0.478549	0.0822165	0.1875	0.0625	0.333333	0.114867	0.592386	0.162353	0.439657	0.213959
0.40626	0.0875804	0.523757	0.0703464	0.288889	0.0444444	0.433333	0.0807947	0.592101	0.164514	0.434923	0.207329
0.338551	0.038973	0.539058	0.0908784	0.277778	0.0277778	0.523333	0.146211	0.575194	0.175441	0.435396	0.198073
0.331232	0.0371619	0.491239	0.0643361	0.261111	0.0388889	0.416667	0.129099	0.557256	0.153394	0.447011	0.185445
0.325875	0.0387226	0.485768	0.100506	0.277778	0.0277778	0.45	0.174005	0.54917	0.146196	0.436801	0.181695
0.317698	0.0404255	0.389031	0.0647372	0.305556	0.0277778	0.116667	0.0726483	0.524082	0.144415	0.425326	0.17392
0.311346	0.0314741	0.43555	0.0774964	0.361111	0.0734931	0.145833	0.085898	0.4907	0.123969	0.447273	0.168908
0.290779	0.033705	0.377033	0.0671224	0.288889	0.0444444	0.15	0.1	0.491631	0.127856	0.472298	0.167784
0.292235	0.0398962	0.399033	0.0738471	0.344444	0.0867806	0.316667	0.183333	0.483538	0.118151	0.485541	0.163505
0.286713	0.0315682	0.408204	0.0624837	0.583333	0.220479	0.316667	0.183333	0.437819	0.110814	0.482405	0.161666
0.221597	0.0437031	0.387101	0.0627962	0.0833333	0.0833333	0.3125	0.236621	0.377094	0.0964975	0.465947	0.163102
0.186295	0.0463371	0.38976	0.051884	0	0	0.375	0.216506	0.392293	0.109294	0.468589	0.163488
0.181188	0.0465824	0.37308	0.0567816	0	0	0.125	0.125	0.3482	0.0666966	0.469722	0.161405
0.170894	0.0446097	0.358401	0.0550673	0	0	0.25	0.144338	0.249336	0.0410517	0.4589	0.141831
0.171018	0.0379299	0.334726	0.0490785	0	0	0.25	0.144338	0.2353	0.0617804	0.345044	0.100767
0.179177	0.0417163	0.26384	0.0371484	0	0	0.0625	0.0625	0.330603	0.1481	0.312156	0.0885949
0.171701	0.0419541	0.207657	0.0244401	0	0	0	0	0.315628	0.175349	0.331018	0.0797657
0.169099	0.0382527	0.221185	0.0244758	0	0	0	0	0.315699	0.177828	0.356359	0.08278
0.164526	0.0426515	0.219455	0.0250286	0	0	0	0	0.402755	0.174721	0.363216	0.0752518
0.155651	0.0414212	0.186962	0.0163163	0	0	0	0	0.496438	0.157891	0.32099	0.107775
0.155349	0.0433656	0.210985	0.0223506	0	0	0	0	0.445471	0.171434	0.322198	0.0993764
0.165072	0.0434006	0.207385	0.0230801	0	0	0	0	0.442973	0.181923	0.437795	0.085499
0.156099	0.0442083	0.204146	0.0217616	0	0	0	0	0.398316	0.186276	0.410047	0.0813008
0.21572	0.0885585	0.206879	0.0231898	0	0	0	0	0.376306	0.176813	0.42278	0.0838442
0.142601	0.0320509	0.298641	0.0809215	0	0	65535		0.371477	0.154271	0.409363	0.0918555
0.149721	0.029647	0.199938	0.0259048	0	0	0	0	0.33657	0.109712	0.410937	0.0823854
0.136876	0.0260926	0.204963	0.0375131	0	0	0	0	0.303048	0.125606	0.358677	0.0776191
0.141818	0.027897	0.230686	0.0300747	0	0	0.0833333	0.0833333	0.250115	0.098691	0.364687	0.086334
0.144215	0.0338018	0.243489	0.0660474	0	0	0.2	0.2	0.194932	0.0867443	0.287627	0.104595
0.147903	0.0330528	0.233785	0.0581546	0	0	0	0	0.192111	0.0777948	0.296015	0.125999
0.123122	0.0123605	0.214975	0.034187	0	0	0	0	0.213237	0.0835774	0.28743	0.0897291
0.127635	0.0146912	0.205293	0.0321875	0	0	0	0	0.240413	0.0865058	0.293517	0.0838557
0.133318	0.0211972	0.21528	0.0330855	0	0	0	0	0.194931	0.0807232	0.254653	0.0721369
0.121065	0.0228388	0.243039	0.0469621	0	0	0	0	0.177261	0.0622106	0.243957	0.0358578
0.119008	0.0210094	0.20799	0.0392733	0	0	0	0	0.137834	0.0562013	0.280023	0.0301671
0.109139	0.0127169	0.211379	0.0363557	0	0	0	0	0.127531	0.0493698	0.286832	0.058038
0.107515	0.0149301	0.201174	0.0388933	0	0	0	0	0.108078	0.0541702	0.335085	0.0670108
0.130056	0.0271958	0.212651	0.0440928	0	0	0	0	0.146642	0.05407	0.23093	0.064354
0.122804	0.0257117	0.198093	0.0379312	0	0	0	0	0.111154	0.0356537	0.233057	0.0695499
0.110378	0.02109	0.208974	0.0424946	0	0	0	0	0.108022	0.0619918	0.271054	0.0986967
0.144434	0.0391697	0.205136	0.0424278	0	0	0	0	0.108918	0.0669989	0.180842	0.0829923
0.130549	0.0292863	0.200853	0.0428875	0	0	0	0	0.102294	0.0661458	0.17011	0.0860689
0.134977	0.032519	0.192734	0.0442737	0	0	0	0	0.218743	0.161798	0.177369	0.0821239
0.142983	0.0419735	0.237039	0.0798392	0	0	65535		0.162052	0.0851417	0.158472	0.071874
0.142903	0.0401584	0.199252	0.0451936	0	0	0	0	0.112268	0.034452	0.147155	0.0726702
0.140538	0.0387572	0.204046	0.0522194	0	0	0	0	0.128197	0.0461558	0.154099	0.0597675
0.144771	0.0384744	0.184654	0.0386916	0	0	0	0	0.101206	0.0414146	0.240579	0.129066
0.129395	0.034361	0.186142	0.0371246	0	0	0	0	0.123182	0.0649567	0.258074	0.126534
0.135582	0.035344	0.187638	0.0399958	0	0	0	0	0.165372	0.0637886	0.274582	0.136109
0.130744	0.0289095	0.202237	0.0410461	0	0	0	0	0.186633	0.068221	0.282425	0.149389
0.133134	0.0339411	0.221501	0.0544711	0	0	0	0	0.161413	0.0724216	0.266177	0.143447
0.131022	0.0356223	0.21222	0.0485586	0	0	0	0	0.219644	0.100402	0.222714	0.146121
0.127658	0.0358193	0.191201	0.0373323	0	0	0	0	0.189372	0.088354	0.246881	0.140715
0.129489	0.0372847	0.172546	0.0342569	0	0	0	0	0.207059	0.0966935	0.300227	0.175908
0.136028	0.0405281	0.191826	0.0401783	0	0	0	0	0.239222	0.0845338	0.316242	0.191246
0.143015	0.0399261	0.181422	0.0408158	0	0	0	0	0.245186	0.0904134	0.368275	0.182748
0.141408	0.041918	0.185827	0.037647	0	0	0	0	0.278362	0.0710008	0.349081	0.186831
0.143068	0.0411655	0.193425	0.0375505	0	0	0	0	0.285658	0.0638999	0.315024	0.166386
0.160652	0.0547052	0.20334	0.0483998	0	0	0	0	0.302752	0.0746598	0.343529	0.17376
0.143232	0.0423107	0.175465	0.0308288	0	0	0	0	0.246367	0.121892	0.370673	0.150831
0.164266	0.0542751	0.202567	0.0472617	0	0	0	0	0.273094	0.105121	0.323565	0.154765
0.13931	0.0416907	0.172604	0.0368576	0	0	0	0	0.245692	0.0671619	0.197715	0.0823926
0.14381	0.039917	0.221497	0.058595	0	0	65535		0.299073	0.0775548	0.266681	0.0822546
0.165228	0.0571733	0.180622	0.0380761	0	0	0	0	0.299686	0.0851731	0.244738	0.0724995
0.151619	0.0509779	0.187302	0.0395677	0	0	0	0	0.323359	0.0749856	0.132217	0.0525607
0.1369	0.037999	0.193435	0.0414291	0	0	0	0	0.272287	0.0742985	0.122102	0.0480926
0.156593	0.0484956	0.196267	0.0511079	0	0	0	0	0.289053	0.0807329	0.184554	0.0430207
0.138137	0.0328067	0.158943	0.0338982	0	0	0	0	0.241541	0.0840385	0.195269	0.0513445
0.123102	0.0310605	0.185978	0.0479958	0	0	0	0	0.25418	0.081215	0.164416	0.0562077
0.125635	0.03005	0.18155	0.0371038	0	0	0	0	0.343714	0.0859443	0.130022	0.0492364
