# Supplementary material for: Flexible neural population dynamics govern the speed and stability of sensory encoding in mouse visual cortex
Source: Nat Commun. 2024 Jul 30;15:6415. doi: 10.1038/s41467-024-50563-y (PMC11289260; doi:10.1038/s41467-024-50563-y)
Supplement: Supplementary file 8 — Source Data [file 41467_2024_50563_MOESM8_ESM.zip › S8a.xls]

## Sheet: Sheet1
p10,stat,mean	p10,stat,sem	p10,run,mean	p10,run,sem	p10,statShuf,mean	p10,statShuf,sem	p10,runShuf,mean	p10,runShuf,sem	p20,stat,mean	p20,stat,sem	p20,run,mean	p20,run,sem	p20,statShuf,mean	p20,statShuf,sem	p20,runShuf,mean	p20,runShuf,sem	p40,stat,mean	p40,stat,sem	p40,run,mean	p40,run,sem	p40,statShuf,mean	p40,statShuf,sem	p40,runShuf,mean	p40,runShuf,sem	p80,stat,mean	p80,stat,sem	p80,run,mean	p80,run,sem	p80,statShuf,mean	p80,statShuf,sem	p80,runShuf,mean	p80,runShuf,sem
0.191103	0.00196812	0.201912	0.00204565	0.191589	0.00196698	0.195697	0.00213782	0.198683	0.0026931	0.212836	0.00279423	0.201435	0.00274248	0.207364	0.00300861	0.214031	0.00325526	0.229953	0.00323148	0.222363	0.00336271	0.228113	0.00415831	0.206378	0.00297204	0.242766	0.00424402	0.222871	0.00387513	0.248636	0.00558999
0.221099	0.00235225	0.24029	0.00255365	0.221172	0.00237423	0.228146	0.00266358	0.24522	0.00293844	0.266448	0.00306913	0.246366	0.00339533	0.256948	0.00338919	0.265427	0.00349607	0.304052	0.00343266	0.272375	0.00366343	0.295814	0.00431719	0.27182	0.00444221	0.336296	0.00477652	0.303721	0.00524611	0.33252	0.00706155
0.245941	0.00282839	0.270926	0.00278855	0.242735	0.00269891	0.26159	0.00312899	0.276165	0.00348724	0.31379	0.0035508	0.28026	0.00390509	0.30235	0.00410293	0.298749	0.00430861	0.363522	0.00420223	0.314666	0.004778	0.357896	0.00524559	0.317007	0.00557205	0.409374	0.00385372	0.353395	0.0053793	0.407356	0.00667868
0.268021	0.00299011	0.313418	0.0033717	0.267052	0.00307634	0.301546	0.00374226	0.301698	0.00387036	0.372114	0.00445813	0.311378	0.00427655	0.362972	0.00526416	0.338252	0.00488188	0.430319	0.00586767	0.354484	0.00569527	0.428133	0.00849976	0.368899	0.00681802	0.504172	0.00427774	0.412846	0.00616533	0.509076	0.00803553
0.28617	0.00356948	0.347542	0.00367552	0.286357	0.00376603	0.334073	0.00404539	0.327572	0.00481404	0.419714	0.00474875	0.331869	0.00520612	0.411967	0.00554639	0.364763	0.00731227	0.486721	0.00652303	0.381973	0.0083262	0.496564	0.00844229	0.405315	0.00852385	0.567608	0.00691743	0.442958	0.010758	0.59165	0.00895029
0.284684	0.0038434	0.374737	0.0040575	0.284868	0.0038145	0.363547	0.00435054	0.335647	0.00471819	0.455292	0.00517025	0.337509	0.00561885	0.449031	0.00608227	0.361977	0.0071228	0.529506	0.00698237	0.380372	0.00867595	0.549046	0.00848547	0.412129	0.00791845	0.596096	0.00733884	0.450656	0.010345	0.641885	0.011336
0.282001	0.00387876	0.391534	0.00426101	0.283089	0.00388457	0.384665	0.00453743	0.326673	0.00514732	0.482291	0.00587915	0.333659	0.00571505	0.480349	0.00621959	0.360132	0.0086422	0.562711	0.00776826	0.383667	0.0094276	0.590682	0.00835065	0.412055	0.00902114	0.620646	0.00992547	0.45562	0.0105177	0.679843	0.0124518
0.268975	0.0037037	0.406102	0.00440703	0.270649	0.00367472	0.400004	0.00481172	0.317055	0.00491465	0.50535	0.00576458	0.318037	0.00531172	0.505603	0.00643832	0.351638	0.00719901	0.586277	0.0071349	0.367552	0.00881494	0.622055	0.0089526	0.39402	0.00749321	0.650533	0.0102607	0.427813	0.00997801	0.720654	0.0123361
0.264044	0.00385572	0.411067	0.00422996	0.263024	0.00399389	0.406343	0.00467444	0.306967	0.00514325	0.508614	0.0047738	0.305452	0.00553538	0.51201	0.00553998	0.342446	0.00852831	0.586161	0.00703805	0.351319	0.0101205	0.625922	0.00818176	0.388762	0.00914655	0.657427	0.00783069	0.411094	0.0119806	0.732039	0.009174
0.252632	0.00370392	0.41601	0.00434981	0.256628	0.00366498	0.407908	0.00465652	0.298905	0.00542113	0.517375	0.00496521	0.304831	0.00546666	0.521207	0.00584302	0.331374	0.00879653	0.601588	0.0076721	0.350882	0.0101072	0.633821	0.00887529	0.365575	0.0100692	0.659525	0.0108623	0.416635	0.0120367	0.729734	0.0112648
0.255659	0.00409991	0.417092	0.00441323	0.261527	0.00399396	0.409661	0.00483766	0.301089	0.00596065	0.516744	0.00532745	0.311179	0.00608822	0.521408	0.00602643	0.335725	0.0102725	0.606065	0.00777717	0.360128	0.0110075	0.639869	0.00839543	0.373865	0.010702	0.6498	0.0111487	0.431364	0.0127792	0.72882	0.0127793
0.261108	0.00399139	0.416709	0.00438824	0.266066	0.00395593	0.409531	0.00469949	0.310812	0.00641006	0.518876	0.00475625	0.325202	0.00676791	0.51904	0.0057506	0.346454	0.0103454	0.598122	0.00647928	0.368786	0.0115124	0.634802	0.00795907	0.38983	0.0112985	0.652074	0.00958782	0.451689	0.013252	0.720919	0.0111562
0.276878	0.00408703	0.41967	0.00433657	0.282154	0.00406137	0.409615	0.00449017	0.33175	0.00675652	0.52356	0.00491922	0.34536	0.00688036	0.52535	0.00553581	0.375027	0.00972547	0.6144	0.0059977	0.403913	0.0115794	0.643002	0.00797894	0.416371	0.0124534	0.673687	0.0086322	0.475887	0.0135451	0.734934	0.00971264
0.280726	0.00409801	0.420241	0.00437232	0.285645	0.00415336	0.41153	0.00461081	0.344724	0.00679861	0.530406	0.00483407	0.35895	0.00694528	0.531547	0.00562293	0.381825	0.0102784	0.623906	0.00594365	0.415185	0.0110325	0.654256	0.00726807	0.442552	0.0126524	0.688233	0.00817293	0.489301	0.0125719	0.750556	0.0087778
0.28579	0.00401443	0.417046	0.0043913	0.291035	0.00402086	0.408852	0.00450405	0.356117	0.00635163	0.524686	0.00504433	0.36605	0.00692928	0.526103	0.00586249	0.396929	0.00959979	0.619721	0.00599212	0.43162	0.0108247	0.648158	0.00745609	0.461504	0.0108441	0.683874	0.00729638	0.498366	0.0126272	0.743953	0.00990582
0.28595	0.00391086	0.419777	0.00434523	0.287193	0.00415772	0.412452	0.0046743	0.354812	0.0062383	0.527029	0.00492025	0.359331	0.00676596	0.5315	0.00580614	0.400935	0.00985489	0.622071	0.00573212	0.419999	0.0113132	0.650926	0.00734372	0.466446	0.011338	0.689339	0.00761624	0.513541	0.0126931	0.753309	0.00783593
0.274818	0.00392537	0.415469	0.0043198	0.275254	0.00404924	0.408075	0.00459583	0.339766	0.00553075	0.524282	0.00492109	0.341009	0.00577439	0.521445	0.00579733	0.385519	0.00889814	0.617216	0.00595753	0.397451	0.0105941	0.649531	0.00679657	0.456586	0.00991576	0.685847	0.00694315	0.484306	0.0102036	0.751448	0.00681661
0.27372	0.00386174	0.415068	0.00442457	0.272206	0.00395946	0.408465	0.00452812	0.336567	0.00516455	0.519906	0.00458905	0.336591	0.00563747	0.516153	0.00562425	0.382603	0.00836277	0.620786	0.00535112	0.394859	0.0104335	0.650303	0.00615828	0.452607	0.00883171	0.689665	0.00501473	0.479762	0.0102293	0.748457	0.00520015
0.266536	0.00387344	0.411741	0.0043418	0.263493	0.00385683	0.404837	0.00467242	0.320789	0.0052213	0.516314	0.00457016	0.316823	0.00554725	0.517423	0.00537103	0.366034	0.00879192	0.615642	0.00558935	0.376667	0.00967523	0.644584	0.00665514	0.429055	0.00825148	0.684955	0.00549606	0.455967	0.0109771	0.747608	0.00633159
0.265106	0.00354588	0.414483	0.0044775	0.263567	0.00367555	0.408606	0.00479323	0.320026	0.0051835	0.517336	0.00463716	0.315056	0.00570171	0.516623	0.00538662	0.365191	0.00840393	0.621364	0.00577523	0.369824	0.00935761	0.645408	0.00701039	0.434289	0.0085648	0.684828	0.00650604	0.456259	0.00961122	0.736676	0.00693033
0.270432	0.00338526	0.40743	0.00441065	0.267791	0.00340956	0.400716	0.00485758	0.323365	0.00488235	0.514469	0.00514659	0.322514	0.00536151	0.513262	0.00564068	0.375971	0.00630504	0.618793	0.00634369	0.381911	0.00796314	0.644367	0.00694609	0.438596	0.00709799	0.670589	0.00790003	0.472257	0.00820964	0.73155	0.00831774
0.286146	0.00359535	0.405224	0.00436578	0.284449	0.00370192	0.39827	0.00468515	0.351282	0.0047557	0.516331	0.00492407	0.345306	0.00527893	0.513975	0.00546367	0.410485	0.00672885	0.62106	0.00582983	0.412003	0.0080892	0.645356	0.00729329	0.484589	0.00718145	0.68375	0.00657204	0.522961	0.00756715	0.743296	0.00698149
0.297626	0.00384804	0.400714	0.00429152	0.297365	0.00393884	0.396991	0.00472169	0.356576	0.00459284	0.509034	0.00507012	0.360457	0.00590178	0.513295	0.00523222	0.407852	0.00740421	0.607798	0.00610542	0.426331	0.00976814	0.638186	0.00714779	0.493476	0.00749997	0.67307	0.0078178	0.54808	0.00741083	0.742987	0.00705315
0.299893	0.0039008	0.401865	0.00409945	0.298848	0.0040756	0.39696	0.00427059	0.359277	0.00540262	0.505951	0.00478	0.365347	0.00602512	0.504978	0.00518663	0.404757	0.00880839	0.608189	0.00555264	0.423099	0.0107167	0.637355	0.00641081	0.494909	0.00789114	0.680831	0.00679383	0.536986	0.00733171	0.74323	0.00558661
0.301046	0.00424449	0.402916	0.00402464	0.299292	0.00425516	0.398287	0.0041654	0.361508	0.00598364	0.510641	0.00478431	0.366691	0.00626542	0.510032	0.00538954	0.402413	0.0100275	0.61498	0.00491908	0.418919	0.0113684	0.637087	0.00601533	0.502387	0.00773609	0.694195	0.00413425	0.555395	0.00752141	0.75111	0.0042594
0.296446	0.00400436	0.407527	0.00399911	0.295048	0.00403146	0.399666	0.0041533	0.358719	0.00540958	0.515156	0.00469108	0.362969	0.00592928	0.513221	0.00546037	0.408404	0.00821013	0.620889	0.00466282	0.421861	0.00982149	0.646723	0.0061317	0.498797	0.0065701	0.696337	0.00434939	0.525952	0.00753058	0.743227	0.00590611
0.297984	0.00389929	0.413414	0.00403738	0.294825	0.00389739	0.402446	0.00444361	0.357494	0.0050242	0.509228	0.00467006	0.360747	0.00562495	0.506937	0.00514702	0.416655	0.00687818	0.624693	0.00519142	0.425807	0.00870788	0.639859	0.00690165	0.491877	0.00638772	0.685601	0.00521054	0.52583	0.00765653	0.735318	0.00674185
0.290931	0.00363948	0.406331	0.00413034	0.286222	0.00368622	0.398508	0.00447912	0.349973	0.00488552	0.504588	0.0046815	0.34965	0.00530004	0.503359	0.00512574	0.408159	0.00690294	0.611089	0.00577573	0.41097	0.00817396	0.628823	0.00655873	0.471896	0.00736013	0.666304	0.00670908	0.498568	0.00882259	0.732107	0.00660495
0.286742	0.00346013	0.401483	0.00399642	0.280848	0.00371099	0.394037	0.00434382	0.347927	0.00471228	0.501947	0.00437891	0.34707	0.00502854	0.501782	0.00511357	0.401761	0.00652387	0.608885	0.00510619	0.405474	0.0083729	0.62731	0.00610978	0.474161	0.00655492	0.669967	0.00533403	0.49982	0.00913845	0.724733	0.00677084
0.282277	0.00337683	0.390913	0.00422708	0.277578	0.00347088	0.388243	0.0044048	0.347358	0.00454626	0.490818	0.00465364	0.344803	0.0050586	0.487406	0.00539083	0.400736	0.00708392	0.594384	0.00497492	0.40341	0.00835473	0.616626	0.00644136	0.478569	0.00615871	0.655675	0.00650278	0.505595	0.0086033	0.722067	0.00635164
0.28172	0.00346174	0.397067	0.00412116	0.276887	0.00355919	0.388188	0.00431383	0.346646	0.00434772	0.493405	0.00474029	0.340279	0.00528357	0.486524	0.00539093	0.399428	0.00672331	0.601607	0.00547561	0.412653	0.00850386	0.619348	0.00704725	0.472229	0.00830558	0.672304	0.0064294	0.504107	0.0116354	0.730898	0.00512668
0.275612	0.003551	0.398198	0.00396618	0.275127	0.00354352	0.389045	0.00426459	0.331299	0.00518581	0.497577	0.00478182	0.334952	0.00585756	0.493315	0.00531178	0.382444	0.00818976	0.606457	0.00574499	0.393288	0.00948776	0.626083	0.00689289	0.463765	0.00931572	0.682684	0.00519775	0.494636	0.0114775	0.740307	0.00565803
0.282512	0.00381211	0.401382	0.00409622	0.282384	0.00394875	0.391965	0.00440286	0.339622	0.00530327	0.506466	0.00489978	0.341253	0.00619132	0.501442	0.00565165	0.384832	0.00871819	0.615896	0.00618022	0.402695	0.0100602	0.635096	0.00681492	0.478913	0.00899382	0.700279	0.00565661	0.513606	0.0106109	0.753893	0.00550936
0.286904	0.00397889	0.403222	0.00410627	0.28585	0.00394621	0.392594	0.00458131	0.343982	0.00569523	0.509864	0.00511097	0.349216	0.00634497	0.499524	0.00553394	0.391902	0.00860478	0.61773	0.00591089	0.406462	0.0105433	0.627456	0.00739103	0.493791	0.00823892	0.702924	0.00455349	0.511663	0.0129649	0.756643	0.00503699
0.288231	0.00390492	0.401518	0.00418932	0.285873	0.00378242	0.393431	0.00438292	0.344347	0.00565724	0.508679	0.00454098	0.351289	0.00604303	0.506201	0.00516983	0.39579	0.00753906	0.611774	0.00497397	0.40953	0.00881998	0.623004	0.00633512	0.481565	0.00958626	0.699249	0.0051065	0.510361	0.0121325	0.74453	0.00611744
0.289871	0.00377328	0.400644	0.00414093	0.287504	0.00388295	0.392325	0.0043141	0.347474	0.00526906	0.510882	0.00445903	0.355097	0.00578409	0.505895	0.00504953	0.394136	0.00820437	0.611382	0.00442183	0.411958	0.00897934	0.632682	0.00583227	0.492871	0.00762029	0.696227	0.00334491	0.525732	0.00993693	0.754623	0.00448454
0.292841	0.00378399	0.403762	0.00401991	0.290317	0.00399966	0.394569	0.00435592	0.352412	0.0055417	0.505129	0.00454459	0.358885	0.0062141	0.505847	0.0049771	0.395459	0.00806461	0.608212	0.00492419	0.41683	0.0095254	0.626891	0.00623374	0.48935	0.00823047	0.694445	0.00372385	0.543261	0.00913509	0.753845	0.00466218
0.288259	0.00383219	0.407031	0.00398124	0.283364	0.00395623	0.397392	0.00423277	0.351629	0.00545694	0.514223	0.00442212	0.353446	0.00608938	0.508697	0.00491887	0.391905	0.00745826	0.609513	0.00536496	0.411902	0.00874297	0.626518	0.00642403	0.486593	0.00783945	0.715596	0.00388914	0.529178	0.00962436	0.761385	0.00403106
0.288051	0.0037916	0.404096	0.00388263	0.2844	0.00382771	0.39731	0.00421705	0.352662	0.0052864	0.509161	0.00437245	0.352564	0.00569474	0.508377	0.00487612	0.40294	0.00720115	0.601492	0.00479443	0.412117	0.00854491	0.622093	0.00547719	0.48465	0.00862385	0.702142	0.00370808	0.516061	0.0110055	0.756504	0.00480961
0.289377	0.00371555	0.399917	0.00383552	0.289755	0.00364179	0.393731	0.00409793	0.354641	0.00487493	0.503012	0.00453478	0.351492	0.00514273	0.506321	0.00483979	0.413296	0.00701002	0.597739	0.00498825	0.422163	0.00843835	0.622134	0.00606354	0.49324	0.00870736	0.695513	0.00372412	0.524064	0.0105511	0.75649	0.00462911
0.296666	0.00363532	0.397994	0.00380774	0.290944	0.00373082	0.391153	0.00413044	0.358176	0.00472425	0.501761	0.00441777	0.357703	0.00499843	0.501116	0.00469373	0.423931	0.00563084	0.587579	0.00460914	0.428861	0.00740248	0.608673	0.00614487	0.499014	0.00655522	0.673504	0.00565701	0.530331	0.00807761	0.746428	0.005308
0.291445	0.00345518	0.397783	0.00375767	0.287174	0.00347408	0.388852	0.00396138	0.348048	0.00467691	0.497712	0.00443195	0.344102	0.00481448	0.492696	0.00481475	0.40805	0.00626456	0.588144	0.00456044	0.419452	0.00698222	0.60766	0.00507656	0.473095	0.0104992	0.67225	0.00544448	0.504253	0.0104233	0.741295	0.00468019
0.293651	0.00366811	0.393019	0.00375283	0.289544	0.00354906	0.388528	0.00392945	0.350387	0.00487805	0.491096	0.00472833	0.350689	0.00511903	0.487634	0.00480613	0.409118	0.00584555	0.583293	0.00451943	0.423954	0.00656315	0.602032	0.00490843	0.482543	0.00932428	0.656597	0.00683827	0.51044	0.0109675	0.72673	0.00546057
0.293458	0.00360332	0.395084	0.00374079	0.289202	0.00361097	0.385941	0.00389874	0.355027	0.00459262	0.486621	0.00485763	0.353743	0.00473271	0.485981	0.00520503	0.409771	0.00651986	0.58544	0.00543373	0.426474	0.0072044	0.59882	0.00682382	0.497383	0.0096678	0.661917	0.0080011	0.528902	0.00888912	0.726654	0.0062895
0.295423	0.00364455	0.393865	0.00382466	0.289823	0.00359965	0.388001	0.00386224	0.35437	0.00461052	0.487512	0.00524803	0.356031	0.00493601	0.486795	0.00539948	0.413726	0.00668143	0.591045	0.00602649	0.427654	0.00703774	0.611574	0.00633846	0.496631	0.00928246	0.678395	0.00677358	0.52117	0.00964511	0.738954	0.00526483
0.295113	0.00369913	0.401257	0.00394203	0.289051	0.00364895	0.390595	0.00402479	0.359619	0.00487971	0.503064	0.00479097	0.354516	0.00516177	0.494397	0.00508825	0.412215	0.00726336	0.607155	0.00470615	0.424102	0.00773782	0.622702	0.0056028	0.505794	0.00900425	0.686686	0.00491586	0.528337	0.0119888	0.743617	0.00442938
0.295113	0.00369913	0.289051	0.00364895	0.401257	0.00394203	0.390595	0.00402479	0.333292	0.00409675	0.326747	0.00426472	0.462637	0.00459404	0.453155	0.00483918	0.354865	0.00483109	0.353351	0.00529596	0.499285	0.0061111	0.498076	0.00679837	0.384041	0.00628267	0.386103	0.00731349	0.523457	0.00793496	0.53433	0.0094532
