# Supplementary material for: Flexible neural population dynamics govern the speed and stability of sensory encoding in mouse visual cortex
Source: Nat Commun. 2024 Jul 30;15:6415. doi: 10.1038/s41467-024-50563-y (PMC11289260; doi:10.1038/s41467-024-50563-y)
Supplement: Supplementary file 8 — Source Data [file 41467_2024_50563_MOESM8_ESM.zip › S8b.xls]

## Sheet: Sheet1
pop10 stat median	pop10 stat CI lower	pop10 stat CI upper	pop10 run median	pop10 run CI lower	pop10 run CI upper	pop20 stat median	pop20 stat CI lower	pop20 stat CI upper	pop20 run median	pop20 run CI lower	pop20 run CI upper	pop40 stat median	pop40 stat CI lower	pop40 stat CI upper	pop40 run median	pop40 run CI lower	pop40 run CI upper	pop80 stat median	pop80 stat CI lower	pop80 stat CI upper	pop80 run median	pop80 run CI lower	pop80 run CI upper
1.07692	0.0769231	0.0397436	0.849898	0.0256168	0.0504236	1.13333	0.0666667	0.057971	1	0.131579	0.060241	1.24302	0.202033	0.0618613	0.956522	0.0513493	0.130435	1.40476	0.154762	0.195238	1.07143	0.0451128	0.0505226
1.00848	0.0278955	0.0200934	0.875	0.0305556	0.025	1.05409	0.0540926	0.0204416	0.892308	0.0173077	0.0395105	1.08668	0.0303419	0.0469362	0.958342	0.0277862	0.0416583	1.2972	0.082144	0.105241	0.989906	0.0583996	0.0485551
0.960748	0.0274147	0.0257385	0.934066	0.024975	0.0178571	1.01299	0.012987	0.0522304	0.951351	0.0300024	0.0176415	1.10437	0.0309719	0.040212	0.961538	0.018478	0.0283605	1.20177	0.00797016	0.0260795	0.983516	0.0301825	0.0512064
0.988095	0.0151223	0.0119048	0.920455	0.0101981	0.0159091	1.06488	0.0264199	0.0144837	0.952353	0.0112454	0.0254574	1.10585	0.0308455	0.0172314	0.971345	0.0148233	0.0389642	1.21767	0.0496038	0.0349606	1.00487	0.0291381	0.0275412
0.990909	0.016996	0.00909091	0.932908	0.0170198	0.0140889	1.02755	0.0154718	0.0168988	0.956865	0.0148924	0.00809308	1.08037	0.0254293	0.0489359	1.02895	0.00998879	0.0268308	1.14479	0.00540031	0.0331199	1.10319	0.0575577	0.0155888
0.981981	0.0119805	0.0144094	0.961126	0.0150911	0.0157972	1.01786	0.0178571	0.0343168	0.97196	0.00812306	0.0111859	1.0812	0.0249529	0.0271305	1.05537	0.0152164	0.0135282	1.16537	0.0206368	0.0397545	1.10935	0.0158244	0.00776755
1	0.0222222	0.027972	0.972283	0.0143882	0.0123325	1.0353	0.0152989	0.014206	1	0.00606061	0.0137097	1.105	0.0165044	0.0435714	1.06811	0.00903566	0.00976146	1.17596	0.0188931	0.0291671	1.13942	0.0134777	0.00754205
1.0119	0.0183425	0.0306484	0.971698	0.00834733	0.0156437	1.01009	0.0295861	0.0158866	1.01587	0.0199363	0.0149929	1.09704	0.0267274	0.0172458	1.08653	0.00422827	0.0130343	1.15253	0.0325276	0.0127111	1.15648	0.0172088	0.00957289
1.01422	0.0220343	0.0208659	0.989131	0.0121194	0.00655875	1.01099	0.010989	0.0223443	1.01495	0.00625077	0.00601794	1.04306	0.0277948	0.0396966	1.09258	0.0138173	0.0148536	1.14027	0.0472445	0.0347952	1.14779	0.00924742	0.00751256
1.05679	0.0386102	0.0238531	0.97479	0.00584582	0.00826093	1.04348	0.0140665	0.0231884	1.01648	0.00647628	0.0172316	1.10633	0.0285495	0.0222441	1.08152	0.0134179	0.0184818	1.23785	0.0547481	0.0291987	1.13456	0.00616678	0.0127596
1.077	0.0214476	0.0247668	0.973036	0.0149935	0.00581238	1.10588	0.022549	0.0248869	1.01213	0.00732459	0.0115644	1.13181	0.0192741	0.0154725	1.07134	0.00906983	0.0237295	1.29034	0.0236743	0.0281304	1.1557	0.0083296	0.0115206
1.09756	0.035061	0.0195561	0.980392	0.00946192	0.00960784	1.15152	0.0393656	0.0233898	1.00109	0.0080219	0.00905879	1.16114	0.0391873	0.018549	1.09053	0.00751502	0.00521079	1.25981	0.0221839	0.0331859	1.14074	0.0140728	0.0149699
1.06387	0.0103024	0.0218405	0.966667	0.00720721	0.00909091	1.09554	0.0326054	0.0346073	1.02166	0.0162438	0.00838785	1.15014	0.0164141	0.0105792	1.06427	0.0181843	0.0129202	1.28433	0.0375804	0.0177497	1.10819	0.00687777	0.0222474
1.08397	0.0326874	0.0177254	0.974788	0.0159646	0.0123364	1.11032	0.0194123	0.02371	1.01066	0.00513963	0.0165464	1.14653	0.00646236	0.0392627	1.05731	0.00872887	0.0103038	1.21132	0.0264839	0.0286283	1.11765	0.00726342	0.00652998
1.06395	0.0273626	0.0224902	0.973333	0.00618484	0.00870259	1.0587	0.0269524	0.0268279	1.00371	0.00882498	0.0133885	1.19212	0.0234458	0.0131904	1.05918	0.00423811	0.00990774	1.16824	0.0227834	0.0172824	1.11837	0.0151235	0.0141238
1.01235	0.0123457	0.0185822	0.97826	0.013471	0.00891977	1.03512	0.0244279	0.0262723	1.02026	0.0121604	0.0101773	1.09185	0.0236709	0.0156742	1.06814	0.0140367	0.0133115	1.18919	0.0256354	0.0133688	1.11938	0.0114705	0.0197815
1	0.0212766	0.0298507	0.971601	0.0098175	0.0120056	1.02679	0.0106567	0.0218629	1	0.0107527	0.0049505	1.07531	0.028676	0.0134493	1.07478	0.00784958	0.00612744	1.11747	0.0391319	0.0204581	1.13753	0.0172596	0.00373344
1	0.0199005	0.0224719	0.983978	0.00709987	0.00540831	1.01241	0.0181603	0.0161656	0.997765	0.0156225	0.0112844	1.05322	0.0261974	0.0307451	1.06831	0.00754964	0.00528164	1.11259	0.0300664	0.022826	1.1071	0.00792377	0.0103501
0.977273	0.0328283	0.0227273	0.97912	0.00664277	0.0103538	0.984085	0.0189685	0.0249242	1.00443	0.00442973	0.00404784	1.06718	0.0335673	0.0186662	1.05575	0.0086512	0.0156759	1.13001	0.0407269	0.0241337	1.12783	0.0125712	0.0150317
0.987145	0.0228597	0.0128545	0.975165	0.0106265	0.00751849	1	0.0178571	0.0247934	1	0.016424	0.0110497	1.01031	0.0192645	0.0387705	1.04704	0.00478713	0.012562	1.08938	0.0143316	0.0151588	1.09808	0.0129022	0.0126936
0.973589	0.021589	0.0183465	0.978817	0.0112499	0.014538	1	0.01	0.0206186	0.991956	0.0172125	0.0123544	1.05005	0.027145	0.00839575	1.0601	0.0166261	0.00886114	1.14617	0.014783	0.0088689	1.10708	0.00817993	0.0109745
0.985714	0.0222106	0.0142857	0.96648	0.0113682	0.00912931	0.991218	0.0274872	0.0117927	0.992913	0.00819414	0.0177249	1.01399	0.0231659	0.0204911	1.05255	0.0152047	0.00855552	1.12943	0.0172324	0.0118768	1.12028	0.011435	0.0108076
1	0.00703606	0.025641	0.990074	0.0155521	0.00992556	1.022	0.029145	0.020855	1.00975	0.00975146	0.0117539	1.08651	0.0192411	0.0286023	1.07257	0.0137465	0.0104749	1.16441	0.0205524	0.027346	1.13903	0.0111557	0.0117874
1	0.0232558	0.011236	0.976404	0.0092983	0.0179146	1.04891	0.0172599	0.0112449	1.00457	0.010595	0.00913382	1.07175	0.0195115	0.0289692	1.06322	0.00460047	0.0118777	1.11807	0.029477	0.0341968	1.12313	0.010119	0.0108543
0.982441	0.0181553	0.017559	0.971413	0.00825879	0.00891506	1.03763	0.0138464	0.0142634	1.00212	0.00916512	0.0140933	1.07634	0.0222818	0.0248546	1.04206	0.00446769	0.00871958	1.16596	0.0201751	0.0409371	1.10661	0.00994104	0.00688923
0.974836	0.0156522	0.038322	0.973533	0.011033	0.00922557	1.04226	0.0138471	0.0194152	0.990347	0.011806	0.0135292	1.08111	0.0343838	0.0132268	1.05452	0.00597811	0.0106956	1.12502	0.0250153	0.0279614	1.09494	0.0072754	0.00729869
0.986486	0.0275663	0.0135135	0.959629	0.00568184	0.00920196	1.0267	0.0132795	0.0154241	0.992271	0.0126792	0.0123802	1.06499	0.024985	0.008283	1.02832	0.00950989	0.0115364	1.15596	0.0453368	0.025862	1.10026	0.0130155	0.00699167
0.969206	0.0131619	0.018599	0.976324	0.00817094	0.00829157	0.993629	0.0193317	0.0359701	0.996058	0.00742212	0.0128701	0.996769	0.0216137	0.024395	1.0364	0.00741274	0.00842934	1.10132	0.0258912	0.0171963	1.12261	0.00610866	0.00782127
0.955882	0.00893113	0.0113308	0.977562	0.00897603	0.00604414	1.00446	0.0145568	0.0244017	1	0.00772201	0.00594354	1.03782	0.0447905	0.0177337	1.04224	0.00997828	0.0147032	1.0788	0.0166531	0.0385469	1.11582	0.008869	0.010652
0.96225	0.0193933	0.0180891	0.987578	0.00728207	0.00761467	0.989474	0.012201	0.023354	0.998526	0.0110785	0.0141588	1.01736	0.029198	0.025281	1.04853	0.0104635	0.00798169	1.10453	0.027265	0.0211812	1.1258	0.0120654	0.0161935
0.990483	0.0207857	0.0258605	0.96124	0.00673387	0.0102552	0.975309	0.0137702	0.0134554	0.977242	0.0127751	0.0155894	1.05668	0.0381579	0.0116465	1.04581	0.00307737	0.00741953	1.11803	0.025303	0.00996601	1.11006	0.00221531	0.00598251
0.998343	0.0243568	0.0355553	0.947909	0.00919172	0.00784342	1.04236	0.0201351	0.0121882	0.998365	0.00759545	0.00563532	1.06904	0.0446547	0.0149886	1.04489	0.0082231	0.00834218	1.10859	0.00972504	0.0130964	1.11059	0.0170617	0.00545408
0.985915	0.0157662	0.0140845	0.965218	0.0120928	0.0115264	1.02397	0.0141694	0.017406	0.988899	0.0106381	0.00615058	1.07994	0.018403	0.0377056	1.04041	0.00592532	0.0177737	1.12634	0.0245468	0.0421961	1.10193	0.0088331	0.00650754
0.972222	0.0116959	0.0169553	0.956802	0.0123572	0.00638858	1.04281	0.0131799	0.0247538	0.972528	0.00427438	0.006782	1.07041	0.0217624	0.0295889	1.02748	0.0125528	0.00968401	1.1039	0.0265792	0.0190062	1.0904	0.00965698	0.011237
0.999258	0.0192579	0.00814952	0.96656	0.00655977	0.0123135	1.03771	0.0369154	0.0182934	1.00169	0.0104214	0.0179973	1.06893	0.0218579	0.0214055	1.02909	0.0166158	0.0113681	1.09239	0.0123294	0.00500786	1.09715	0.0161599	0.00957856
1.01169	0.0145973	0.0133641	0.96376	0.010272	0.0145398	1.04562	0.0207145	0.015358	0.989609	0.00725569	0.01194	1.07443	0.0109371	0.036682	1.05482	0.00775935	0.00578789	1.11355	0.018991	0.0122368	1.11972	0.0111512	0.0127261
0.983332	0.0200969	0.0166678	0.957447	0.00655395	0.0101458	1.03456	0.0147607	0.0123216	1.0003	0.0145871	0.00792911	1.1128	0.00590712	0.0143701	1.04541	0.0126802	0.00864059	1.17114	0.0182445	0.0231062	1.10633	0.00600659	0.0145157
0.988204	0.033659	0.0117955	0.957937	0.00966077	0.0119882	1.01329	0.0223825	0.0137354	0.986997	0.0126381	0.00771191	1.11175	0.0165128	0.0132491	1.03838	0.0102991	0.012685	1.14058	0.0199834	0.0192717	1.08244	0.00525382	0.00528427
0.973153	0.0184841	0.0135135	0.979753	0.014718	0.0138368	1.02043	0.0230429	0.00659373	1.00333	0.0103734	0.00891376	1.06273	0.0175642	0.0155354	1.05114	0.008589	0.0108047	1.10041	0.00459741	0.0165533	1.10783	0.0190276	0.00981637
1	0.010863	0.0151515	0.974238	0.0112749	0.010456	0.991597	0.0164414	0.00840336	1.00801	0.0183679	0.0148258	1.04907	0.0197435	0.0138634	1.06183	0.00810632	0.0101747	1.11333	0.0410331	0.0233745	1.13475	0.0178118	0.0103166
0.953183	0.01108	0.0205017	0.979811	0.0107293	0.0123145	0.988269	0.0168858	0.00397916	0.998213	0.00885099	0.0176603	1.04786	0.0240548	0.0105442	1.05491	0.0133999	0.00782126	1.12089	0.0294075	0.00479516	1.13102	0.00864124	0.012712
0.964706	0.01643	0.0205882	0.961245	0.0165853	0.00890429	0.990897	0.0219048	0.009103	0.986991	0.0087304	0.0130087	1.04459	0.00720325	0.0179136	1.04156	0.0138967	0.0116268	1.10387	0.0226505	0.00837608	1.12824	0.0214196	0.0086849
0.978022	0.0188383	0.00659341	0.991342	0.0140691	0.00865817	1.00061	0.0115059	0.0311379	0.99488	0.00947862	0.00511992	1.06776	0.0189733	0.0179372	1.05305	0.0160164	0.0104386	1.09582	0.0124907	0.0131503	1.12659	0.00807184	0.0106645
0.957202	0.0144826	0.0203264	0.966915	0.0111626	0.0122519	0.996396	0.0218201	0.013219	0.994937	0.00889174	0.0124435	1.0721	0.0152319	0.00684341	1.03131	0.00396752	0.0169416	1.09242	0.0114706	0.0125494	1.12012	0.0138207	0.0174266
0.967727	0.0166783	0.0143456	0.972409	0.0111687	0.0145342	1.0128	0.0232321	0.0242344	0.993997	0.0143533	0.0171141	1.0635	0.0096549	0.010573	1.0395	0.0134162	0.0175233	1.07295	0.0123969	0.0241923	1.10493	0.00775005	0.00747437
0.95081	0.0109954	0.0121528	0.964409	0.00757415	0.0112011	0.986183	0.0128492	0.0138175	0.977767	0.0130427	0.00309692	1.04848	0.0279058	0.0155793	1.04498	0.0112252	0.00936732	1.04989	0.0187988	0.0223578	1.11017	0.0104904	0.00887872
