# Supplementary material for: Flexible neural population dynamics govern the speed and stability of sensory encoding in mouse visual cortex
Source: Nat Commun. 2024 Jul 30;15:6415. doi: 10.1038/s41467-024-50563-y (PMC11289260; doi:10.1038/s41467-024-50563-y)
Supplement: Supplementary file 8 — Source Data [file 41467_2024_50563_MOESM8_ESM.zip › S8c.xls]

## Sheet: Sheet1
popSize10, Stationary	popSize10, Locomotion	popSize20, Stationary	popSize20, Locomotion	popSize40, Stationary	popSize40, Locomotion	popSize80, Stationary	popSize80, Locomotion
0.6794	0.707	0.315	0.5671	0.2835	0.4118	0.2257	0.3288
0.6081	0.648	0.2644	0.274	0.2873	0.3657	0.2165	0.3343
0.4071	0.4834	0.3538	0.2706	0.2634	0.3378	0.2629	0.3102
0.4116	0.4264	0.4332	0.3317	0.2419	0.5095	0.2006	0.4451
0.374	0.5066	0.2471	0.3056	0.3227	0.5333	0.2393	0.448
0.4375	0.4647	0.1661	0.5203	0.4303	0.5096	0.2572	0.4268
0.4944	0.7371	0.4528	0.4905	0.2659	0.3927	0.3374	0.4017
0.3707	0.4778	0.4456	0.4973	0.6092	0.5562	0.2869	0.4066
0.3002	0.4439	0.3865	0.5058	0.3623	0.3942	0.2968	0.539
0.4118	0.4068	0.5032	0.6279	0.2465	0.4719	0.2505	0.3488
0.5514	0.5988	0.3811	0.5117	0.4349	0.5265	0.3679	0.723
0.6751	0.4639	0.3028	0.5073	0.3496	0.4657	0.3561	0.7008
0.3723	0.5439	0.4087	0.5366	0.2546	0.2975	0.3186	0.6559
0.5101	0.4621	0.3985	0.5901	0.248	0.4104	0.343	0.6364
0.3641	0.3574	0.4852	0.6478	0.2616	0.4905	0.2738	0.6248
0.3474	0.5078	0.6314	0.4301	0.1816	0.4927	0.2715	0.6842
0.7354	0.529	0.4064	0.4891	0.3128	0.3889	0.3343	0.6655
0.2279	0.5477	0.374	0.4439	0.2595	0.3091	0.3871	0.7015
0.4304	0.3447	0.3328	0.3387	0.218	0.4744	0.3291	0.7431
0.461	0.3743	0.2986	0.3515	0.2756	0.3987	0.3364	0.7783
0.1866	0.377	0.3623	0.5146	0.3671	0.8098	0.0702	0.5861
0.3473	0.3225	0.3558	0.2641	0.5099	0.6245	0.1433	0.6097
0.6743	0.6862	0.462	0.4484	0.2671	0.5854	0.1017	0.5385
0.4943	0.3811	0.4369	0.5774	0.3575	0.7084	0.1205	0.4761
0.5582	0.5355	0.2829	0.5006	0.2947	0.5612	0.2029	0.5069
0.4311	0.3545	0.4196	0.5293	0.4686	0.7422	0.1367	0.5782
0.7385	0.3547	0.5983	0.3288	0.4009	0.6468	0.2351	0.5776
0.6035	0.3256	0.3306	0.3736	0.3721	0.5475	0.1199	0.4953
0.5501	0.5215	0.3394	0.3638	0.5226	0.6718	0.1152	0.5024
0.4122	0.5724	0.5538	0.5827	0.3051	0.6805	0.2082	0.479
0.7306	0.576	0.4659	0.5094	0.1418	0.57	0.4764	0.6572
0.1132	0.5086	0.3289	0.2835	0.2434	0.4086	0.4719	0.6403
0.4023	0.358	0.2872	0.4049	0.125	0.478	0.3263	0.6285
0.3303	0.4761	0.3082	0.2526	0.2045	0.552	0.4372	0.6256
0.6861	0.7112	0.3342	0.5907	0.0898	0.5934	0.3818	0.6503
0.5382	0.4925	0.2958	0.517	0.1189	0.504	0.4976	0.6329
0.4638	0.3961	0.5412	0.512	0.1459	0.4652	0.2985	0.6917
0.5567	0.5719	0.3159	0.4577	0.304	0.4736	0.412	0.6689
0.4022	0.3908	0.5122	0.5515	0.2143	0.4844	0.4624	0.718
0.7614	0.3839	0.3236	0.33	0.4708	0.5758	0.3966	0.5963
0.3678	0.467	0.2483	0.5886	0.4337	0.5197
0.4011	0.4198	0.579	0.8142	0.2455	0.5638
0.2746	0.3186	0.4396	0.6149	0.3682	0.5491
0.2854	0.6614	0.5421	0.7215	0.4169	0.6765
0.3548	0.4449	0.4547	0.5691	0.2872	0.6545
0.4449	0.5077	0.3772	0.6627	0.3269	0.6054
0.5084	0.467	0.3329	0.8125	0.3362	0.4141
0.6	0.5909	0.6076	0.5361	0.5821	0.5008
0.4689	0.5804	0.4319	0.7414	0.4171	0.6064
0.5509	0.4518	0.3497	0.6401	0.4527	0.6731
0.3688	0.6038	0.3489	0.6884	0.2259	0.478
0.5086	0.3918	0.6534	0.7836	0.2509	0.401
0.566	0.5124	0.3639	0.5572	0.1512	0.384
0.2899	0.4462	0.4293	0.709	0.2333	0.4003
0.3697	0.5546	0.4119	0.4753	0.3041	0.4129
0.5029	0.2979	0.3452	0.6609	0.1602	0.461
0.3654	0.5443	0.4726	0.678	0.3552	0.4952
0.3712	0.3234	0.4461	0.7401	0.2562	0.4421
0.304	0.4977	0.5025	0.5553	0.2913	0.3794
0.5288	0.9765	0.3077	0.6288	0.1762	0.428
0.4402	0.5981	0.4597	0.7008
0.3493	0.4207	0.4396	0.5052
0.2142	0.3981	0.5805	0.7892
0.5101	0.8569	0.4838	0.6672
0.6596	0.5953	0.4559	0.6954
0.4959	0.5791	0.7036	0.8523
0.4625	0.4431	0.4701	0.7979
0.8102	0.475	0.3656	0.4777
0.5307	0.5556	0.4044	0.7222
0.5854	0.454	0.3537	0.5539
0.5074	0.711	0.2353	0.306
0.467	0.5077	0.3245	0.4693
0.4267	0.636	0.2065	0.6186
0.4154	0.5088	0.3257	0.3079
0.4013	0.5802	0.271	0.5732
0.5902	0.5898	0.22	0.3283
0.3392	0.5346	0.375	0.5947
0.334	0.3705	0.3187	0.6347
0.468	0.4537	0.3743	0.6961
0.7778	0.4903	0.303	0.4744
0.5455	0.6366	0.2363	0.5832
0.7534	0.6522	0.4535	0.5
0.4986	0.7995	0.3333	0.4907
1	0.7316	0.4295	0.6187
0.3976	0.7491	0.1238	0.4282
0.8492	0.8249	0.2531	0.6127
0.5642	0.5573	0.1495	0.4385
0.5839	0.6108	0.3445	0.2063
0.4758	0.6386	0.1671	0.5996
0.7271	0.7374	0.2594	0.5458
0.7025	0.8459	0.0258	0.4394
0.5375	0.6183	0.5242	0.5556
0.459	0.7924	0.0833	0.7867
0.5568	0.7207	0.2077	0.8167
0.6476	0.8092	0.2818	0.2315
0.5032	0.8029	0.2964	0.4403
0.4693	0.7181	0.2698	0.712
0.3732	0.6283	0.4439	0.7332
0.5032	0.5244	0.3311	0.663
0.4022	0.5795	0.0895	0.7413
0.4697	0.6498	0.1988	0.2601
0.3865	0.7063	0.4023	0.6718
0.2652	0.8018	0.2347	0.5639
0.8015	0.785	0.3687	0.4703
0.5386	0.7595	0.277	0.6892
0.2593	0.6413	0.4237	0.6575
0.336	0.3971	0.2832	0.5766
0.2441	0.8224	0.3463	0.626
0.5629	0.6833	0.4693	0.6859
0.4003	0.6037	0.2363	0.4389
0.8262	0.6307	0.4382	0.6815
0.6682	0.7102	0.2742	0.5316
0.8622	0.7285	0.2855	0.7032
0.5385	0.7152	0.2743	0.6546
0.3934	0.5601	0.2702	0.692
0.5189	0.6543	0.3436	0.4742
0.6537	0.5588	0.53	0.4301
0.6	0.6103	0.4737	0.559
0.7296	0.7485	0.3861	0.5731
0.744	0.5899	0.2953	0.5692
0.2356	0.3515	0.4344	0.6171
0.7027	0.5302	0.4208	0.584
0.6883	0.8359	0.2324	0.7069
0.4149	0.5335	0.4732	0.5949
0.3311	0.516	0.5113	0.712
0.8257	0.7084	0.3072	0.5532
0.7847	0.7402	0.4567	0.5668
0.6491	0.7363	0.5387	0.3792
0.3444	0.5962	0.3346	0.5854
1	0.7758	0.5337	0.4856
0.6182	0.7885	0.1768	0.4968
0.4386	0.6113	0.3467	0.3244
0.4056	0.7794	0.1179	0.5586
0.6066	0.6938	0.4609	0.5108
0.3975	0.5236	0.4924	0.7028
0.4212	0.4245	0.4667	0.5678
0.344	0.73	0.1667	0.553
0.457	0.616	0.3805	0.4044
0.5714	0.7474	0.225	0.5728
0.6043	0.781	0.1491	0.4442
0.5526	0.805	0.3451	0.4688
0.3875	0.6645	0.358	0.3991
0.1517	0.5339	0.1171	0.5681
0.3356	0.4899	0.0909	0.5859
0.2789	0.6481	0.2647	0.3756
0.3859	0.5751	0.1006	0.4436
0.2658	0.2171	0.1513	0.3469
0.2759	0.6559	0.2151	0.4453
0.4637	0.2287	0.3053	0.428
0.4966	0.3369	0.2143	0.6766
0.25	0.3775
0.4213	0.3947
0.0364	0.2174
0.5208	0.5149
0.5658	0.4521
0.434	0.5898
0.3382	0.6444
0.1434	0.6172
0.1961	0.5056
0.1	0.8207
0.3509	0.5455
0.4012	0.4763
0.2991	0.595
0.625	0.4605
0.1548	0.911
0.3058	0.4648
0.2291	0.4934
0.1068	0.3117
0.3139	0.8559
0.2681	0.6126
0.2462	0.4861
0.1608	0.7519
0.1316	0.5541
0.2222	0.5575
0.3188	0.6359
0.4741	0.345
0.2784	0.4172
0.2822	0.5426
0.1244	0.3623
0.3333	0.7548
0.1833	0.5409
0.3158	0.5047
0.2829	0.5799
0.1408	0.2131
0.1122	0.4512
0.1438	0.5775
0.1266	0.625
0.1885	0.607
1	1
0.4144	0.185
0.2097	0.6977
0.593	0.5166
0.728	0.5318
0.4755	0.3467
0.4968	0.4023
0.2218	0.3757
0.3066	0.4039
0.3643	0.8246
0.2718	0.6122
0.417	0.601
0.3287	0.7749
0.3917	0.6692
0.2123	0.7213
0.4518	0.625
0.4133	0.7044
0.5926	0.7696
0.6289	0.4922
0.2393	0.6255
0.5941	0.7243
0.4271	0.4837
0.4802	0.7256
0.5706	0.3145
0.2764	0.4314
0.4264	0.5283
0.5375	0.5012
0.5173	0.6707
0.5303	0.7202
0.228	0.8268
0.393	0.2901
0.3856	0.6405
0.3324	0.5217
0.462	0.671
0.4518	0.305
0.2391	0.6908
0.4858	0.8199
0.3635	0.5548
0.2052	0.364
0.8899	0.7267
0.4803	0.358
0.3728	0.7479
0.11	0.3576
0.4264	0.8106
0.4653	0.9221
0.5213	0.2296
0.305	0.607
0.1984	0.2272
0.9079	0.7149
0.4872	0.2772
0.4514	0.7152
0.399	0.8484
0.2453	0.3182
0.6024	0.3777
0.0529	0.3161
0.3083	0.7357
0.293	0.4197
0.5988	0.5342
0.5135	0.6534
0.1795	0.5582
0.1772	0.4478
0.85	0.2866
0.47	0.1854
0.5844	0.4889
0.1958	0.5247
0.1119	0.5448
0.3423	0.4187
0.3417	0.6615
0.5789	0.5298
0.4876	0.5388
0.1746	0.7972
0.0947	0.3255
0.9909	0.5179
0.2698	0.3201
0.0874	0.3619
0.6205	0.2649
0.4694	0.5936
0.0993	0.319
0.5521	0.5189
0.1508	0.4562
0.1825	0.4839
0.4057	0.608
