# Supplementary material for: Flexible neural population dynamics govern the speed and stability of sensory encoding in mouse visual cortex
Source: Nat Commun. 2024 Jul 30;15:6415. doi: 10.1038/s41467-024-50563-y (PMC11289260; doi:10.1038/s41467-024-50563-y)
Supplement: Supplementary file 8 — Source Data [file 41467_2024_50563_MOESM8_ESM.zip › S9.xls]

## Sheet: Sheet1
Subject 1	Subject 2	Subject 3	Subject 4	Subject 5
0.3507	0.3784	0.4448	0.2961	0.4286
0.4311	0.5019	0.5825	0.4676	0.55
0.5112	0.5761	0.6837	0.5331	0.63
0.5633	0.6372	0.7321	0.5887	0.7023
0.6013	0.6705	0.773	0.6306	0.758
0.6355	0.697	0.8059	0.6637	0.8088
0.6618	0.7208	0.8341	0.6943	0.8443
0.6867	0.7418	0.8604	0.7198	0.8662
0.71	0.7608	0.8858	0.7429	0.885
0.7323	0.779	0.9055	0.7644	0.9025
0.7515	0.7958	0.9242	0.7819	0.9177
0.7679	0.8088	0.9401	0.7993	0.9318
0.7837	0.8209	0.9556	0.8147	0.9455
0.7985	0.8327	0.9694	0.8285	0.9579
0.8116	0.8433	0.981	0.8409	0.9682
0.8242	0.8534	0.9914	0.8525	0.9772
0.836	0.8621	1	0.8633	0.9859
0.8473	0.8702		0.874	0.9936
0.8575	0.8783		0.8836	1
0.867	0.886		0.8925
0.8757	0.8934		0.9006
0.8843	0.9004		0.9082
0.8925	0.907		0.9156
0.9005	0.9133		0.9229
0.9079	0.9194		0.9299
0.9151	0.9253		0.9361
0.9222	0.9307		0.942
0.929	0.9359		0.9478
0.9355	0.9407		0.9529
0.9416	0.9454		0.9578
0.9474	0.9501		0.9623
0.9531	0.9545		0.9667
0.9585	0.9587		0.971
0.9637	0.9627		0.9751
0.9685	0.9667		0.979
0.9731	0.9704		0.9827
0.9775	0.9738		0.9862
0.9817	0.9772		0.9894
0.9857	0.9803		0.9925
0.9895	0.9832		0.9954
0.9932	0.9859		0.9977
0.9968	0.9885		1
1	0.991
	0.9935
	0.9958
	0.998
	1
